# Supplementary material for: Bioengineered Hydrogels Recapitulate Fibroblast Heterogeneity in Cancer
Source: Adv Sci (Weinh). 2024 Mar 17;11(20):2307129. doi: 10.1002/advs.202307129 (PMC11132030; doi:10.1002/advs.202307129)
Supplement: Supplementary file 2 — Supplemental Table 1 [file ADVS-11-2307129-s006.xlsx]

## Sheet: Sheet 1
cluster
