# Supplementary material for: Bioengineered Hydrogels Recapitulate Fibroblast Heterogeneity in Cancer
Source: Adv Sci (Weinh). 2024 Mar 17;11(20):2307129. doi: 10.1002/advs.202307129 (PMC11132030; doi:10.1002/advs.202307129)
Supplement: Supplementary file 3 — Supplemental Table 2 [file ADVS-11-2307129-s007.xlsx]

## Sheet: DEG
p_val	avg_log2FC	pct.1	pct.2	p_val_adj	cluster	gene
0	1.7786	0.959	0.771	0	0	FN1
9.01747e-225	1.56569	0.666	0.302	1.58816e-220	0	TAGLN
0	1.5476	0.994	0.905	0	0	COL1A1
0	1.32541	0.992	0.915	0	0	COL1A2
1.7439e-264	1.28279	0.894	0.609	3.07135e-260	0	POSTN
3.41872e-280	1.10731	0.984	0.893	6.02105e-276	0	COL3A1
2.0909e-134	1.04072	0.329	0.074	3.68249e-130	0	ACTA2
1.91663e-191	0.998077	0.788	0.521	3.37557e-187	0	TPM1
2.52692e-275	0.964003	0.85	0.515	4.45041e-271	0	COL5A1
3.8234e-201	0.947872	0.829	0.569	6.73376e-197	0	VCAN
1.59845e-165	0.843407	0.737	0.442	2.81518e-161	0	CTHRC1
1.77248e-177	0.840097	0.943	0.788	3.12169e-173	0	COL6A3
5.67354e-163	0.815422	0.723	0.417	9.99225e-159	0	SULF1
2.94159e-153	0.80019	0.415	0.12	5.18072e-149	0	COL11A1
3.98945e-133	0.790163	0.988	0.984	7.02621e-129	0	ACTB
1.35339e-191	0.739562	0.993	0.904	2.38359e-187	0	SPARC
1.71256e-166	0.733616	0.881	0.682	3.01616e-162	0	COL5A2
1.56962e-128	0.731618	0.775	0.589	2.76442e-124	0	MYL9
2.44262e-176	0.689282	0.974	0.917	4.30194e-172	0	CALD1
3.57701e-119	0.647099	0.685	0.434	6.29984e-115	0	MYH9
4.18404e-107	0.634376	0.801	0.644	7.36893e-103	0	TPM2
5.14158e-104	0.596657	0.971	0.968	9.05536e-100	0	LGALS1
7.29481e-66	0.557992	0.656	0.453	1.28476e-61	0	MT-ND6
3.95469e-61	0.553237	0.645	0.452	6.96499e-57	0	COL12A1
8.14958e-106	0.546652	0.956	0.863	1.4353e-101	0	COL6A1
5.60917e-115	0.529863	0.931	0.902	9.87886e-111	0	MYL6
7.58084e-105	0.527959	0.558	0.304	1.33514e-100	0	FLNA
5.38546e-110	0.514085	0.289	0.064	9.48488e-106	0	MFAP5
4.45431e-82	0.508434	0.56	0.34	7.84492e-78	0	MXRA5
0.747362	0.493176	0.012	0.011	1	0	IGKV4-1
1.3644e-89	0.48321	0.869	0.756	2.40298e-85	0	TPM4
8.55775e-89	0.483183	0.597	0.379	1.50719e-84	0	PALLD
3.32769e-83	0.482967	0.818	0.673	5.86073e-79	0	SERPINH1
7.73766e-38	0.48293	0.595	0.471	1.36276e-33	0	ISLR
2.78065e-121	0.469236	0.412	0.144	4.89728e-117	0	ADAM12
2.36803e-74	0.467846	0.635	0.432	4.17057e-70	0	FBN1
1.68433e-109	0.462334	0.381	0.135	2.96643e-105	0	LOX
4.22178e-57	0.448322	0.936	0.875	7.4354e-53	0	MT-ND5
7.61821e-53	0.44044	0.705	0.547	1.34172e-48	0	S100A10
7.47825e-70	0.439418	0.974	0.975	1.31707e-65	0	TMSB10
9.40209e-06	0.438554	0.152	0.113	0.16559	0	CST1
1.43701e-82	0.433327	0.245	0.063	2.53087e-78	0	PCSK7
2.97169e-76	0.419137	0.733	0.568	5.23373e-72	0	CALU
1.72364e-20	0.418303	0.122	0.054	3.03568e-16	0	MMP7
9.72387e-51	0.414356	0.93	0.894	1.71257e-46	0	ACTG1
5.67581e-71	0.413057	0.769	0.646	9.99623e-67	0	CD99
7.65743e-74	0.408551	0.761	0.57	1.34863e-69	0	THY1
6.9965e-65	0.383645	0.591	0.398	1.23222e-60	0	OSTC
1.57064e-58	0.377261	0.607	0.448	2.76622e-54	0	OST4
1.88336e-53	0.368351	0.723	0.606	3.31698e-49	0	ITGB1
1.69362e-20	0.366854	0.855	0.82	2.98281e-16	0	NEAT1
3.33173e-62	0.359336	0.631	0.43	5.86784e-58	0	MFAP2
1.85506e-55	0.357801	0.701	0.533	3.26713e-51	0	THBS2
1.26652e-51	0.355395	0.829	0.724	2.23059e-47	0	TIMP2
0.360777	0.35343	0.006	0.004	1	0	IGHV3-23
3.32766e-51	0.351248	0.408	0.235	5.86068e-47	0	COL5A3
1.02678e-64	0.349363	0.647	0.458	1.80837e-60	0	SH3BGRL3
4.82885e-15	0.336645	0.751	0.71	8.50457e-11	0	IFI27
3.22651e-48	0.335	0.363	0.193	5.68253e-44	0	COL8A1
3.30741e-48	0.334348	0.685	0.558	5.825e-44	0	P4HB
2.23953e-56	0.332161	0.525	0.327	3.94425e-52	0	NREP
5.1629e-55	0.330867	0.54	0.368	9.0929e-51	0	RRBP1
1.34755e-55	0.323066	0.549	0.367	2.37331e-51	0	ACTN1
4.18487e-65	0.320998	0.354	0.165	7.3704e-61	0	C12orf75
1.20344e-41	0.31938	0.867	0.798	2.1195e-37	0	HSP90B1
1.04922e-39	0.308432	0.251	0.119	1.84788e-35	0	TGFBI
3.10502e-67	0.306115	0.368	0.173	5.46857e-63	0	CREB3L1
2.96341e-47	0.304269	0.913	0.87	5.21915e-43	0	PFN1
0.000925278	0.303569	0.374	0.333	1	0	MMP11
3.97924e-67	0.302573	0.38	0.184	7.00824e-63	0	CKAP4
1.12383e-39	0.302394	0.635	0.487	1.97929e-35	0	ADAMTS2
1.84925e-71	0.300769	0.315	0.125	3.2569e-67	0	PDLIM7
9.52055e-45	0.300253	0.888	0.875	1.67676e-40	0	PPIB
4.3502e-46	0.299354	0.792	0.661	7.66157e-42	0	PCOLCE
2.86e-30	0.298669	0.749	0.677	5.03703e-26	0	ANXA2
1.55368e-43	0.296925	0.915	0.904	2.73635e-39	0	SERF2
3.06577e-38	0.296472	0.583	0.449	5.39944e-34	0	SSR3
4.45069e-47	0.294328	0.904	0.872	7.83855e-43	0	S100A11
2.03758e-37	0.291884	0.981	0.955	3.58859e-33	0	MT-CYB
9.91847e-50	0.288174	0.379	0.21	1.74684e-45	0	ITGAV
2.31976e-61	0.28442	0.299	0.121	4.08556e-57	0	COL10A1
1.6609e-45	0.280996	0.874	0.836	2.92517e-41	0	CFL1
3.81587e-33	0.280233	0.726	0.621	6.72052e-29	0	FSTL1
7.53108e-42	0.277855	0.581	0.432	1.32637e-37	0	MARCKS
8.29984e-34	0.277788	0.404	0.26	1.46177e-29	0	MDK
5.82369e-38	0.275314	0.599	0.462	1.02567e-33	0	LMAN1
1.03992e-32	0.275264	0.759	0.68	1.8315e-28	0	MYL12A
1.22353e-45	0.275243	0.472	0.307	2.15489e-41	0	CERCAM
5.26956e-53	0.27494	0.373	0.198	9.28075e-49	0	P3H1
7.42847e-39	0.272402	0.449	0.296	1.3083e-34	0	RAI14
4.98891e-13	0.268581	0.239	0.168	8.78647e-09	0	ASPN
5.28521e-55	0.265911	0.305	0.138	9.30831e-51	0	ENAH
4.30846e-27	0.265785	0.506	0.395	7.58805e-23	0	NDUFA4
3.4949e-37	0.265506	0.689	0.558	6.15522e-33	0	PKM
3.84531e-60	0.263197	0.321	0.142	6.77236e-56	0	KDELR3
3.4519e-49	0.26167	0.309	0.151	6.07949e-45	0	DPYSL3
7.90501e-54	0.261155	0.304	0.138	1.39223e-49	0	ADAMTS12
3.44127e-23	0.260956	0.994	0.992	6.06076e-19	0	VIM
3.53976e-50	0.25731	0.292	0.137	6.23422e-46	0	MICAL2
1.03826e-45	0.25543	0.329	0.172	1.82858e-41	0	KIAA1217
3.95106e-44	0.254618	0.355	0.199	6.9586e-40	0	S100A16
4.76992e-34	0.254521	0.218	0.105	8.40078e-30	0	ITGA11
4.3024e-30	0.253908	0.322	0.196	7.57738e-26	0	MEG3
7.91375e-37	0.253618	0.414	0.261	1.39377e-32	0	LMCD1
2.81082e-25	0.252629	0.395	0.269	4.95042e-21	0	TIMP3
4.52317e-31	0.25213	0.348	0.218	7.9662e-27	0	RPL22L1
1.99325e-30	0.249854	0.728	0.642	3.51052e-26	0	PDIA3
5.71362e-43	0.245818	0.343	0.188	1.00628e-38	0	SULF2
1.17182e-37	0.245814	0.469	0.317	2.0638e-33	0	PPIC
2.28066e-31	0.245445	0.541	0.381	4.0167e-27	0	GREM1
4.7406e-26	0.243433	0.959	0.971	8.34914e-22	0	GAPDH
5.07961e-35	0.243054	0.546	0.407	8.94621e-31	0	FKBP10
1.12499e-28	0.242621	0.532	0.387	1.98133e-24	0	INHBA
4.7014e-19	0.242263	0.514	0.418	8.28011e-15	0	AHNAK
8.41709e-24	0.241422	0.216	0.121	1.48242e-19	0	GJA1
2.57387e-22	0.240791	0.73	0.665	4.5331e-18	0	YBX1
9.75091e-30	0.240689	0.654	0.545	1.71733e-25	0	ARF4
1.30369e-29	0.239557	0.993	0.98	2.29606e-25	0	MT-CO2
2.60066e-26	0.2392	0.572	0.461	4.58028e-22	0	SEC61G
1.72148e-34	0.237241	0.401	0.26	3.03187e-30	0	CNN2
9.14974e-25	0.235451	0.832	0.79	1.61145e-20	0	TAGLN2
2.11954e-08	0.233046	0.812	0.788	0.000373294	0	AEBP1
1.83368e-45	0.231511	0.157	0.045	3.22947e-41	0	SUGCT
2.68291e-25	0.231232	0.97	0.915	4.72514e-21	0	COL6A2
9.29525e-29	0.230886	0.435	0.305	1.63708e-24	0	MAP4
1.63159e-50	0.230306	0.159	0.041	2.87356e-46	0	LRRC17
2.66639e-27	0.229545	0.514	0.393	4.69605e-23	0	RCN3
2.36824e-48	0.227354	0.22	0.084	4.17094e-44	0	KIF26B
3.88705e-13	0.226585	0.357	0.28	6.84587e-09	0	VMP1
5.40549e-15	0.226121	0.476	0.385	9.52015e-11	0	HTRA1
3.03561e-29	0.225763	0.427	0.298	5.34631e-25	0	PRDX4
8.64787e-38	0.224393	0.229	0.105	1.52306e-33	0	PLEC
2.195e-43	0.221723	0.231	0.099	3.86583e-39	0	ZNF469
3.47805e-27	0.218407	0.411	0.284	6.12554e-23	0	PLOD2
4.41426e-11	0.21771	0.976	0.948	7.7744e-07	0	MT-CO3
2.10902e-21	0.217116	0.175	0.091	3.71441e-17	0	FABP5
5.26756e-54	0.216837	0.189	0.056	9.27723e-50	0	SDC1
6.67432e-32	0.215504	0.452	0.315	1.17548e-27	0	MYDGF
1.93203e-46	0.214955	0.286	0.135	3.4027e-42	0	PPP1R14B
1.89736e-27	0.214641	0.399	0.274	3.34164e-23	0	TLN1
5.2144e-47	0.214359	0.308	0.15	9.1836e-43	0	MAGED1
4.7844e-43	0.214187	0.33	0.176	8.42628e-39	0	GPX8
2.05229e-26	0.213425	0.367	0.246	3.6145e-22	0	GNB1
2.8949e-36	0.211961	0.278	0.145	5.09851e-32	0	HSPG2
5.59999e-13	0.209604	0.579	0.506	9.8627e-09	0	IFI6
1.62484e-18	0.209583	0.945	0.895	2.86167e-14	0	BGN
3.59243e-34	0.20828	0.321	0.185	6.32698e-30	0	LOXL1
5.46291e-40	0.207718	0.271	0.134	9.62128e-36	0	FKBP11
1.47219e-28	0.207659	0.574	0.453	2.59281e-24	0	HDLBP
3.81903e-20	0.207131	0.356	0.247	6.72607e-16	0	TM9SF2
2.86769e-22	0.20673	0.782	0.762	5.05057e-18	0	RHOA
1.31285e-18	0.206241	0.453	0.356	2.31219e-14	0	CLEC11A
1.29464e-30	0.204589	0.208	0.098	2.28011e-26	0	IL7R
2.03599e-20	0.201743	0.355	0.249	3.58578e-16	0	FRMD6
7.74428e-28	0.200809	0.494	0.356	1.36392e-23	0	FAP
1.76876e-34	0.200634	0.278	0.149	3.11515e-30	0	TTC3
1.00296e-27	0.199911	0.358	0.234	1.76641e-23	0	CAP1
1.0085e-19	0.198819	0.579	0.497	1.77617e-15	0	PPDPF
2.31995e-28	0.198248	0.272	0.158	4.08589e-24	0	LPP
8.52522e-31	0.198125	0.252	0.137	1.50146e-26	0	PDLIM5
2.34469e-24	0.197312	0.414	0.299	4.12947e-20	0	EMILIN1
1.57955e-35	0.195547	0.501	0.341	2.7819e-31	0	CCDC80
1.24821e-12	0.194847	0.64	0.593	2.19834e-08	0	TUBB
2.99859e-24	0.193493	0.346	0.234	5.28111e-20	0	MRC2
1.75208e-23	0.193051	0.385	0.268	3.08577e-19	0	PTTG1IP
2.47537e-30	0.190687	0.42	0.281	4.35963e-26	0	FAM114A1
8.64478e-16	0.190109	0.414	0.33	1.52252e-11	0	CDH11
3.7862e-32	0.189461	0.273	0.148	6.66825e-28	0	CSRP1
1.0509e-20	0.18857	0.357	0.252	1.85084e-16	0	VCL
4.27919e-25	0.188413	0.972	0.953	7.5365e-21	0	MT-ND4L
2.013e-13	0.188126	0.557	0.471	3.54529e-09	0	CD248
3.28795e-20	0.187188	0.311	0.21	5.79073e-16	0	MACF1
2.30324e-35	0.186648	0.177	0.069	4.05647e-31	0	STMN1
1.57414e-14	0.185555	0.317	0.232	2.77237e-10	0	RPS10
1.19028e-29	0.18263	0.304	0.18	2.09633e-25	0	FKBP9
5.2784e-25	0.18222	0.258	0.152	9.29633e-21	0	FAT1
1.27687e-10	0.182152	0.677	0.673	2.24882e-06	0	NME2
1.07619e-18	0.182037	0.698	0.624	1.89538e-14	0	RABAC1
9.67005e-26	0.181941	0.352	0.23	1.70309e-21	0	ACTR3
3.18935e-33	0.181126	0.249	0.127	5.61708e-29	0	GARS
1.5797e-26	0.180801	0.415	0.274	2.78217e-22	0	RPS4Y1
2.88775e-25	0.179386	0.224	0.123	5.08591e-21	0	LRRC15
3.42219e-30	0.177702	0.215	0.107	6.02716e-26	0	ACTN4
6.59668e-24	0.176464	0.395	0.275	1.16181e-19	0	SEC13
5.99905e-34	0.175984	0.182	0.076	1.05655e-29	0	WNT2
6.43444e-16	0.175709	0.406	0.304	1.13323e-11	0	THBS1
3.53201e-21	0.17491	0.501	0.385	6.22057e-17	0	EMP3
5.18147e-16	0.174843	0.521	0.439	9.12561e-12	0	KDELR2
1.30357e-38	0.173817	0.196	0.079	2.29585e-34	0	BNC2
1.88257e-19	0.173809	0.169	0.091	3.31557e-15	0	EDIL3
5.54802e-15	0.172507	0.35	0.257	9.77118e-11	0	ITGA5
2.01076e-19	0.172204	0.294	0.198	3.54135e-15	0	RUNX1
6.72183e-14	0.171773	0.722	0.694	1.18385e-09	0	GSTP1
3.496e-37	0.170274	0.197	0.081	6.15715e-33	0	DBN1
3.14587e-18	0.169887	0.392	0.289	5.5405e-14	0	TNFRSF12A
3.19099e-15	0.169632	0.136	0.073	5.61997e-11	0	CCL11
8.40429e-51	0.169469	0.157	0.039	1.48016e-46	0	BCAT1
2.29719e-21	0.168894	0.504	0.388	4.04581e-17	0	SSR2
2.7405e-15	0.168856	0.352	0.253	4.82656e-11	0	COL7A1
8.32357e-11	0.168235	0.717	0.647	1.46595e-06	0	SFRP2
4.13695e-25	0.167424	0.234	0.132	7.286e-21	0	ARCN1
6.89844e-24	0.167347	0.261	0.155	1.21495e-19	0	GLIPR1
3.6694e-17	0.16552	0.4	0.299	6.46256e-13	0	GDI2
2.00676e-21	0.164543	0.38	0.269	3.53431e-17	0	TMED9
8.04618e-22	0.164518	0.47	0.35	1.41709e-17	0	LRP1
8.8372e-20	0.164388	0.144	0.072	1.55641e-15	0	HMCN1
2.675e-43	0.163732	0.17	0.055	4.71122e-39	0	PYCR1
1.16997e-17	0.16277	0.377	0.274	2.06055e-13	0	MAP1B
1.94313e-37	0.162449	0.169	0.062	3.42223e-33	0	LMO7
4.47482e-17	0.160946	0.275	0.187	7.88105e-13	0	NONO
1.38092e-05	0.160398	0.869	0.846	0.243207	0	MT-ATP6
2.07776e-23	0.159356	0.297	0.187	3.65935e-19	0	WDR1
3.91512e-18	0.159321	0.308	0.212	6.89531e-14	0	PXDN
7.34654e-21	0.159203	0.27	0.171	1.29387e-16	0	NCOR2
1.91234e-36	0.158812	0.144	0.046	3.36801e-32	0	SYTL2
1.43869e-23	0.158788	0.271	0.166	2.53382e-19	0	SEC61A1
1.46988e-13	0.158342	0.499	0.415	2.58875e-09	0	CLIC4
8.56453e-12	0.158254	0.7	0.637	1.50839e-07	0	CALR
4.74856e-23	0.157124	0.272	0.167	8.36316e-19	0	ACBD3
9.95802e-11	0.156821	0.739	0.709	1.75381e-06	0	TPI1
6.15893e-18	0.156051	0.442	0.34	1.08471e-13	0	SEC31A
7.31908e-16	0.15575	0.903	0.832	1.28904e-11	0	MT-ND4
1.10685e-16	0.155678	0.49	0.397	1.94939e-12	0	RCN1
1.03816e-21	0.15505	0.275	0.172	1.82842e-17	0	TWSG1
5.08499e-20	0.154785	0.344	0.238	8.95568e-16	0	TPM3
9.77303e-18	0.154438	0.535	0.432	1.72123e-13	0	ARPC2
9.90153e-18	0.153829	0.302	0.207	1.74386e-13	0	LIMS1
1.02705e-05	0.153826	0.566	0.529	0.180884	0	TUBA1B
2.46362e-23	0.153533	0.229	0.131	4.33892e-19	0	COPZ2
4.7847e-18	0.152884	0.216	0.132	8.42682e-14	0	PCSK5
5.2294e-23	0.151146	0.281	0.174	9.21003e-19	0	SDC2
1.55592e-23	0.150983	0.224	0.126	2.74029e-19	0	SEC24D
1.08098e-21	0.150824	0.261	0.162	1.90383e-17	0	P4HA1
4.16359e-19	0.150416	0.333	0.233	7.33292e-15	0	IKBIP
1.31802e-21	0.149586	0.276	0.173	2.32129e-17	0	PDIA4
9.86516e-19	0.148476	0.424	0.316	1.73745e-14	0	NDUFB2
6.40584e-12	0.147937	0.369	0.291	1.1282e-07	0	PGK1
1.58791e-14	0.147087	0.328	0.243	2.79663e-10	0	ITGB5
5.24515e-11	0.146835	0.12	0.071	9.23776e-07	0	MTRNR2L12
1.70596e-20	0.14627	0.251	0.155	3.00454e-16	0	EIF4G1
3.62703e-32	0.146128	0.125	0.04	6.38793e-28	0	ADAMTS14
3.92535e-25	0.146068	0.205	0.108	6.91334e-21	0	RUNX2
8.31254e-23	0.145837	0.255	0.153	1.464e-18	0	FKBP7
4.24748e-22	0.145494	0.259	0.158	7.48067e-18	0	TMEM167A
1.78184e-18	0.144905	0.272	0.179	3.13818e-14	0	NID2
2.15498e-24	0.144645	0.212	0.114	3.79535e-20	0	DAP
1.98974e-16	0.144292	0.329	0.237	3.50433e-12	0	FARP1
1.06646e-07	0.144068	0.524	0.474	0.00187825	0	NCL
3.84337e-39	0.143748	0.124	0.031	6.76895e-35	0	PCDH7
0.00257374	0.142535	0.993	0.987	1	0	MALAT1
2.7502e-10	0.141911	0.382	0.313	4.84364e-06	0	LAMC1
3.17049e-19	0.141799	0.286	0.188	5.58386e-15	0	TMEM263
8.86546e-27	0.141283	0.148	0.062	1.56138e-22	0	UCHL1
5.18605e-21	0.141035	0.17	0.087	9.13367e-17	0	DSG2
1.13797e-17	0.140897	0.416	0.315	2.00419e-13	0	RBM3
1.57915e-28	0.140479	0.144	0.057	2.7812e-24	0	MMP23B
8.30885e-14	0.140437	0.47	0.378	1.46336e-09	0	UQCRQ
7.17208e-19	0.140429	0.355	0.253	1.26315e-14	0	ANXA6
1.99571e-21	0.14008	0.222	0.129	3.51484e-17	0	SH3PXD2A
5.3504e-14	0.139986	0.251	0.175	9.42312e-10	0	CHPF
2.43669e-27	0.139841	0.048	0.003	4.29149e-23	0	ACTG2
2.44197e-20	0.139612	0.233	0.139	4.30079e-16	0	SRP72
1.10068e-16	0.139386	0.262	0.175	1.93852e-12	0	IQGAP1
2.87333e-33	0.13936	0.148	0.053	5.06051e-29	0	GPC6
1.14171e-09	0.138562	0.814	0.796	2.01078e-05	0	RPS26
1.09007e-24	0.138492	0.18	0.089	1.91983e-20	0	APBB2
5.02405e-18	0.138101	0.253	0.162	8.84836e-14	0	SSR1
9.38537e-30	0.137086	0.169	0.072	1.65295e-25	0	FKBP14
1.21988e-22	0.136368	0.182	0.094	2.14844e-18	0	TRIO
1.10194e-15	0.136313	0.391	0.296	1.94074e-11	0	CUTA
7.7283e-17	0.135719	0.26	0.172	1.36111e-12	0	GOLGB1
2.90282e-14	0.135283	0.428	0.338	5.11245e-10	0	EFEMP2
2.55665e-22	0.134893	0.207	0.115	4.50277e-18	0	MSRB3
9.93903e-16	0.134852	0.204	0.128	1.75046e-11	0	COL16A1
8.50277e-17	0.134372	0.222	0.14	1.49751e-12	0	CAPRIN1
6.9532e-14	0.133862	0.251	0.174	1.2246e-09	0	BRD4
2.38768e-11	0.133603	0.449	0.376	4.20519e-07	0	PGAM1
6.66109e-14	0.132755	0.332	0.246	1.17315e-09	0	P4HA2
1.43713e-21	0.132511	0.159	0.078	2.53107e-17	0	CDR1
5.29638e-19	0.132472	0.261	0.167	9.32799e-15	0	SRM
4.22058e-25	0.131849	0.044	0.002	7.43329e-21	0	CALB2
6.51786e-14	0.131502	0.366	0.278	1.14793e-09	0	GOLM1
5.33102e-11	0.13108	0.424	0.35	9.389e-07	0	EIF4G2
7.03072e-09	0.130975	0.606	0.546	0.000123825	0	RPL4
1.31934e-17	0.130879	0.226	0.141	2.32362e-13	0	CTTN
5.313e-15	0.130306	0.2	0.124	9.35725e-11	0	FNDC1
1.64856e-08	0.129337	0.542	0.489	0.000290345	0	CALM2
1.53069e-16	0.128041	0.186	0.111	2.69584e-12	0	VGLL3
2.31994e-13	0.127676	0.282	0.203	4.08587e-09	0	TCF12
1.45499e-16	0.126652	0.205	0.127	2.56253e-12	0	TUBB6
2.92521e-13	0.126192	0.325	0.242	5.15188e-09	0	NTM
4.85331e-09	0.126045	0.54	0.479	8.54764e-05	0	CNN3
6.90816e-30	0.125924	0.099	0.027	1.21666e-25	0	NUAK1
7.71268e-07	0.125797	0.309	0.256	0.0135836	0	HMGN2
1.66346e-15	0.125786	0.318	0.225	2.92969e-11	0	PHPT1
3.08261e-13	0.125534	0.378	0.289	5.4291e-09	0	FILIP1L
5.7322e-15	0.125487	0.299	0.213	1.00955e-10	0	MAGED2
1.11585e-11	0.125403	0.335	0.259	1.96524e-07	0	SH3PXD2B
9.55619e-31	0.124704	0.084	0.017	1.68304e-26	0	CNN1
5.8499e-13	0.124626	0.364	0.28	1.03028e-08	0	TGFB1I1
3.31489e-13	0.124312	0.256	0.179	5.83818e-09	0	MSN
8.28296e-11	0.124271	0.38	0.304	1.4588e-06	0	ZEB1
2.45641e-08	0.124134	0.382	0.321	0.000432624	0	NUCB1
1.15657e-13	0.123779	0.224	0.15	2.03695e-09	0	SPTAN1
1.95664e-26	0.123768	0.138	0.055	3.44603e-22	0	ARL4C
1.12558e-15	0.123465	0.352	0.257	1.98237e-11	0	NME4
6.19821e-10	0.123158	0.423	0.348	1.09163e-05	0	SRRM2
4.21239e-19	0.122997	0.173	0.094	7.41886e-15	0	HEG1
1.16901e-13	0.122844	0.375	0.285	2.05885e-09	0	BASP1
7.32946e-07	0.122746	0.538	0.495	0.0129086	0	SEC61B
3.20469e-11	0.122719	0.387	0.313	5.64409e-07	0	CDK2AP1
1.61698e-18	0.122546	0.168	0.092	2.84783e-14	0	MYOF
4.57013e-22	0.122503	0.153	0.074	8.0489e-18	0	AP3D1
6.38812e-09	0.122183	0.477	0.406	0.000112508	0	PTK7
3.17763e-15	0.12215	0.26	0.175	5.59645e-11	0	LRRC59
9.87268e-17	0.121915	0.238	0.152	1.73878e-12	0	COPA
1.54069e-14	0.121683	0.246	0.168	2.71346e-10	0	KIFAP3
1.51413e-14	0.121644	0.304	0.218	2.66669e-10	0	YIF1A
2.11264e-18	0.121364	0.211	0.125	3.72079e-14	0	MARVELD1
1.32613e-26	0.12115	0.142	0.058	2.33558e-22	0	SGCD
1.94157e-21	0.120959	0.184	0.098	3.41949e-17	0	SEC23A
6.94208e-35	0.120595	0.104	0.024	1.22264e-30	0	ALDH1B1
2.10307e-16	0.120066	0.181	0.106	3.70393e-12	0	SLC25A32
3.95033e-11	0.11968	0.336	0.261	6.95732e-07	0	RPN1
8.86945e-12	0.119539	0.315	0.239	1.56209e-07	0	C4orf48
8.42458e-12	0.118913	0.333	0.252	1.48374e-07	0	GLG1
2.02475e-12	0.118488	0.347	0.266	3.56598e-08	0	ARPC1B
8.98833e-14	0.117452	0.27	0.19	1.58302e-09	0	GOLGA4
4.16774e-32	0.117338	0.105	0.028	7.34022e-28	0	GALNT5
1.51699e-08	0.117229	0.51	0.449	0.000267172	0	SSR4
1.02959e-13	0.116724	0.239	0.162	1.81332e-09	0	RSU1
9.81264e-15	0.116563	0.234	0.154	1.7282e-10	0	HMGN1
4.55052e-16	0.115977	0.213	0.133	8.01438e-12	0	COPB1
1.0765e-19	0.11532	0.157	0.08	1.89593e-15	0	SMARCC1
1.10073e-07	0.115288	0.266	0.208	0.0019386	0	KCNQ1OT1
1.29622e-10	0.115102	0.281	0.211	2.2829e-06	0	ADAR
1.36905e-12	0.115075	0.239	0.166	2.41117e-08	0	CLTC
3.06451e-18	0.114358	0.202	0.119	5.39722e-14	0	FSCN1
2.38459e-07	0.114181	0.477	0.42	0.00419974	0	COX7A2
2.6266e-14	0.113653	0.242	0.164	4.62597e-10	0	PLIN3
8.5824e-11	0.113601	0.416	0.332	1.51153e-06	0	SOX4
4.60114e-19	0.113168	0.205	0.118	8.10353e-15	0	MYLK
1.41353e-20	0.112435	0.169	0.088	2.48951e-16	0	P3H4
1.43911e-16	0.112227	0.189	0.112	2.53455e-12	0	CAPN2
2.24503e-13	0.112175	0.216	0.143	3.95395e-09	0	ATRX
2.38909e-08	0.111596	0.531	0.466	0.000420766	0	YWHAZ
4.33811e-18	0.111541	0.183	0.104	7.64028e-14	0	NAV1
3.22517e-11	0.111452	0.355	0.274	5.68018e-07	0	SET
2.99065e-12	0.111233	0.187	0.123	5.26714e-08	0	FADS2
1.85383e-07	0.111055	0.27	0.216	0.00326497	0	IFNGR2
1.23334e-11	0.110627	0.349	0.272	2.17215e-07	0	PARVA
4.97128e-06	0.110602	0.443	0.396	0.0875542	0	PTMS
6.1226e-20	0.110537	0.169	0.088	1.07831e-15	0	NT5E
3.63608e-16	0.109831	0.214	0.133	6.40387e-12	0	DSE
1.0743e-14	0.109717	0.252	0.169	1.89205e-10	0	LSM7
3.62202e-06	0.109711	0.466	0.418	0.0637911	0	ASPH
3.07316e-05	0.109458	0.489	0.454	0.541246	0	ENO1
8.4051e-10	0.109274	0.391	0.32	1.48031e-05	0	SERP1
4.81371e-19	0.109174	0.141	0.069	8.47791e-15	0	DCBLD2
1.83781e-09	0.109159	0.448	0.378	3.23675e-05	0	RAB2A
1.26057e-20	0.1086	0.147	0.071	2.22011e-16	0	PLPP4
5.53666e-10	0.108518	0.416	0.334	9.75117e-06	0	PDPN
9.70429e-08	0.108257	0.368	0.31	0.00170912	0	PPFIBP1
4.19714e-17	0.108226	0.16	0.088	7.39199e-13	0	CORO1C
2.63456e-23	0.108123	0.115	0.045	4.63999e-19	0	TENM3
8.15863e-11	0.108006	0.398	0.32	1.4369e-06	0	TSPO
1.05651e-22	0.10794	0.13	0.055	1.86072e-18	0	CBX1
2.73896e-06	0.107731	0.604	0.552	0.0482386	0	PRRX1
1.96507e-08	0.107607	0.556	0.498	0.000346089	0	NDUFS5
1.79294e-18	0.107415	0.151	0.078	3.15773e-14	0	LASP1
1.60857e-12	0.107382	0.211	0.142	2.83301e-08	0	PDAP1
0.000251666	0.107172	0.639	0.617	1	0	APP
3.31274e-10	0.10711	0.188	0.128	5.83439e-06	0	IGFBP6
2.40391e-16	0.10699	0.176	0.102	4.23376e-12	0	CHD3
1.64748e-11	0.106122	0.203	0.139	2.90154e-07	0	FOSL2
4.5478e-22	0.106033	0.13	0.056	8.00958e-18	0	MYH10
6.83267e-08	0.105405	0.493	0.427	0.00120337	0	TUBA1A
5.08783e-12	0.105379	0.227	0.158	8.96069e-08	0	FOXP1
2.99783e-10	0.105346	0.2	0.14	5.27977e-06	0	CSRP2
1.97642e-09	0.10523	0.45	0.378	3.48088e-05	0	PRDX5
3.84023e-07	0.105126	0.179	0.132	0.00676341	0	GLI3
1.03164e-10	0.10474	0.269	0.2	1.81693e-06	0	COPB2
7.1422e-15	0.10471	0.195	0.121	1.25788e-10	0	TRAPPC1
1.25981e-14	0.104299	0.196	0.122	2.21878e-10	0	NUCB2
7.03594e-14	0.104239	0.202	0.13	1.23917e-09	0	SYNCRIP
1.0592e-25	0.104139	0.096	0.029	1.86547e-21	0	DACT1
5.53184e-11	0.103806	0.228	0.161	9.74267e-07	0	COL27A1
8.48956e-10	0.103302	0.316	0.245	1.49518e-05	0	CDC42
4.54331e-18	0.103015	0.136	0.068	8.00167e-14	0	GOLGA3
2.01697e-12	0.102491	0.25	0.176	3.55229e-08	0	TMED3
0.000617421	0.102271	0.441	0.414	1	0	HNRNPU
5.07374e-08	0.101235	0.212	0.159	0.000893586	0	RNF213
2.5837e-11	0.100923	0.24	0.171	4.55041e-07	0	EIF4E2
2.10491e-11	0.099572	0.178	0.117	3.70717e-07	0	NEXN
0.00016264	0.0994812	0.8	0.831	1	0	MIF
8.45134e-05	0.099347	0.718	0.706	1	0	HMGB1
1.15989e-18	0.0992929	0.131	0.063	2.0428e-14	0	PGM3
7.65056e-13	0.0992138	0.171	0.107	1.34742e-08	0	LHFPL2
8.478e-27	0.0990692	0.083	0.02	1.49314e-22	0	ALPK2
1.10228e-07	0.0989855	0.414	0.352	0.00194134	0	GNAI2
2.92956e-14	0.098864	0.155	0.091	5.15954e-10	0	FZD1
6.29955e-16	0.0983876	0.194	0.117	1.10948e-11	0	GOLT1B
5.62256e-07	0.0981858	0.283	0.23	0.00990245	0	CDC37
7.52278e-13	0.0980942	0.16	0.098	1.32491e-08	0	COTL1
4.48158e-16	0.0979333	0.175	0.101	7.89295e-12	0	SMARCA1
1.03614e-20	0.0978148	0.122	0.053	1.82484e-16	0	ALDH1L2
3.15394e-05	0.0976064	0.456	0.405	0.555472	0	TCF4
5.36067e-11	0.0973509	0.243	0.173	9.44122e-07	0	CTNNA1
3.31788e-11	0.0971519	0.206	0.142	5.84345e-07	0	TXNDC15
4.20489e-11	0.0970519	0.252	0.182	7.40566e-07	0	SLC39A7
1.06331e-11	0.0969412	0.193	0.129	1.87271e-07	0	CASC4
0.000525861	0.0969404	0.35	0.314	1	0	HNRNPA3
7.78159e-13	0.096884	0.188	0.12	1.37049e-08	0	RANBP1
1.62652e-14	0.0967856	0.171	0.103	2.86462e-10	0	GPX7
1.66791e-07	0.0966324	0.448	0.386	0.00293752	0	UBL5
6.27909e-13	0.0964638	0.176	0.111	1.10587e-08	0	DNM1
1.15516e-12	0.0960498	0.216	0.145	2.03447e-08	0	SAR1A
6.59564e-08	0.0960023	0.313	0.253	0.00116162	0	BZW1
4.93965e-08	0.0959452	0.3	0.238	0.000869971	0	EHD2
5.81665e-07	0.0958698	0.425	0.368	0.0102443	0	PDIA6
1.61962e-06	0.0957435	0.294	0.241	0.0285247	0	CSDE1
3.82115e-18	0.0957372	0.139	0.069	6.7298e-14	0	P3H3
4.09975e-08	0.0956868	0.263	0.204	0.000722048	0	DYNC1H1
1.80322e-08	0.0956661	0.527	0.457	0.000317583	0	YWHAB
6.59802e-09	0.0955191	0.287	0.224	0.000116204	0	ILK
2.66137e-15	0.095465	0.148	0.082	4.6872e-11	0	ATXN1
4.59954e-09	0.0952185	0.38	0.305	8.1007e-05	0	SNAI2
1.4382e-10	0.0951788	0.37	0.286	2.53296e-06	0	ANXA1
3.14927e-06	0.0950008	0.454	0.398	0.055465	0	SPHK1
3.11693e-13	0.0946758	0.182	0.115	5.48954e-09	0	MLEC
6.52324e-07	0.0943734	0.422	0.363	0.0114887	0	CANX
2.10894e-14	0.0942118	0.133	0.073	3.71427e-10	0	MYO9B
1.38657e-07	0.0938437	0.444	0.385	0.00244203	0	GNG5
2.05565e-15	0.0938127	0.142	0.077	3.62041e-11	0	TPGS2
2.13811e-16	0.0936959	0.119	0.059	3.76564e-12	0	CASK
0.0326393	0.0931108	0.452	0.436	1	0	H2AFZ
8.42435e-18	0.092985	0.142	0.072	1.4837e-13	0	FAM98A
1.21776e-07	0.0929721	0.286	0.228	0.00214471	0	MAP4K4
4.56322e-23	0.0925653	0.081	0.023	8.03675e-19	0	ADAM19
3.72081e-11	0.092468	0.262	0.189	6.55308e-07	0	TMEM208
5.52358e-12	0.0923064	0.203	0.135	9.72812e-08	0	ANAPC5
1.63685e-15	0.0919479	0.151	0.084	2.88282e-11	0	PRRC1
3.57128e-05	0.0917292	0.48	0.442	0.628973	0	CAPZB
6.48501e-10	0.0917109	0.244	0.178	1.14214e-05	0	NRBP1
2.30715e-12	0.0916546	0.157	0.096	4.06336e-08	0	ANKLE2
1.42631e-09	0.0916281	0.264	0.198	2.51202e-05	0	SH3BGRL
9.705e-10	0.0914068	0.245	0.18	1.70924e-05	0	ACTR2
0.0166137	0.0913512	0.522	0.502	1	0	LAMA4
4.73184e-22	0.0906832	0.093	0.032	8.33372e-18	0	GALNT10
2.51337e-07	0.0903553	0.365	0.305	0.00442654	0	ZYX
1.5416e-09	0.0902696	0.227	0.164	2.71506e-05	0	RBBP4
2.21792e-07	0.0902355	0.629	0.552	0.00390621	0	KLF6
4.35111e-17	0.0900691	0.113	0.052	7.66318e-13	0	GLIPR2
2.00894e-10	0.0899217	0.213	0.15	3.53815e-06	0	FERMT2
0.269792	0.0896537	0.849	0.835	1	0	TMSB4X
6.30721e-15	0.0896173	0.138	0.075	1.11083e-10	0	TAOK1
6.93564e-08	0.0893454	0.419	0.35	0.00122151	0	PARK7
8.82364e-13	0.0893412	0.135	0.078	1.55402e-08	0	RASAL2
1.20802e-05	0.0892678	0.951	0.947	0.212757	0	S100A6
1.31765e-08	0.0891525	0.25	0.189	0.000232064	0	SRI
1.73286e-05	0.0890173	0.463	0.419	0.305191	0	RAN
1.96863e-09	0.0889841	0.549	0.461	3.46715e-05	0	SPATS2L
3.78224e-09	0.0889343	0.373	0.302	6.66127e-05	0	PMEPA1
2.21706e-08	0.0889246	0.201	0.147	0.000390469	0	YWHAG
0.000316885	0.0888028	0.6	0.551	1	0	MMP14
5.91116e-10	0.0883353	0.332	0.257	1.04107e-05	0	TMEM45A
2.16722e-09	0.0881001	0.227	0.166	3.81691e-05	0	ARMCX3
1.67947e-08	0.0880608	0.2	0.145	0.000295787	0	HNRNPM
6.01231e-07	0.0880368	0.64	0.575	0.0105889	0	IL32
3.18518e-09	0.0876216	0.219	0.159	5.60974e-05	0	TXNL4A
1.33435e-13	0.0875794	0.137	0.077	2.35006e-09	0	SPECC1
4.23713e-05	0.087486	0.52	0.487	0.746243	0	KDELR1
0.00125389	0.0873303	0.28	0.245	1	0	UACA
1.83823e-07	0.0871267	0.262	0.206	0.0032375	0	CCT6A
3.71787e-10	0.0870873	0.177	0.12	6.54791e-06	0	TNS1
3.14651e-05	0.0869538	0.428	0.382	0.554164	0	HNRNPK
9.21256e-06	0.0866679	0.349	0.302	0.162252	0	PSMD8
4.48336e-10	0.0866537	0.151	0.098	7.89609e-06	0	CEP170
1.40441e-12	0.0865177	0.139	0.081	2.47345e-08	0	ARHGAP1
0.0105233	0.0864202	0.564	0.538	1	0	FBLN2
6.96324e-07	0.0864134	0.35	0.292	0.0122637	0	SFPQ
3.15449e-10	0.0863657	0.202	0.141	5.5557e-06	0	CAPNS1
2.67729e-18	0.0862459	0.099	0.041	4.71524e-14	0	ARFGAP1
3.41907e-08	0.0862107	0.259	0.2	0.000602166	0	LGMN
4.69181e-11	0.0861641	0.179	0.119	8.26321e-07	0	COLEC12
3.12198e-19	0.0861387	0.1	0.04	5.49843e-15	0	NT5DC2
5.72639e-09	0.0860624	0.225	0.165	0.000100853	0	EIF3A
5.42023e-14	0.0860546	0.153	0.089	9.54611e-10	0	MED8
1.40302e-14	0.0858653	0.131	0.07	2.47099e-10	0	FTSJ1
1.20921e-08	0.0856107	0.175	0.124	0.000212966	0	SNRPF
3.43457e-06	0.0855745	0.412	0.356	0.0604896	0	ATOX1
8.8447e-09	0.0855612	0.239	0.178	0.000155773	0	NDUFA12
2.75213e-08	0.0852753	0.198	0.145	0.000484706	0	NXN
1.19869e-14	0.0849992	0.117	0.059	2.11114e-10	0	RCAN2
2.02301e-12	0.0849906	0.131	0.075	3.56293e-08	0	WNK1
2.36671e-17	0.0849819	0.127	0.061	4.16824e-13	0	PDZD11
5.69511e-06	0.0848638	0.439	0.389	0.100302	0	AP2M1
2.2497e-08	0.0847471	0.221	0.165	0.000396218	0	RBM25
2.23984e-16	0.0846434	0.099	0.044	3.94481e-12	0	RBP1
1.26983e-07	0.0845814	0.31	0.25	0.00223642	0	PSMB5
1.6077e-15	0.084508	0.101	0.046	2.83149e-11	0	TNFRSF19
1.53118e-13	0.084508	0.119	0.064	2.69671e-09	0	HEPH
0.000777221	0.0841625	0.992	0.985	1	0	MT-CO1
4.24363e-08	0.0839332	0.221	0.166	0.000747388	0	ST5
1.17551e-06	0.0839287	0.279	0.226	0.020703	0	PEA15
8.14419e-11	0.0837499	0.155	0.099	1.43435e-06	0	PDXDC1
4.28665e-06	0.0835528	0.882	0.91	0.0754964	0	RPLP2
8.79743e-08	0.0833664	0.23	0.175	0.0015494	0	AKAP13
3.01858e-10	0.0833582	0.137	0.086	5.31632e-06	0	CCNL2
4.15739e-10	0.0833081	0.095	0.053	7.32199e-06	0	MEGF6
1.9461e-10	0.0832943	0.202	0.139	3.42747e-06	0	SNRPD1
0.645062	0.083222	0.11	0.117	1	0	XIST
3.75106e-14	0.0832035	0.104	0.051	6.60637e-10	0	NES
6.36936e-09	0.0827128	0.234	0.173	0.000112177	0	GOLIM4
0.0029128	0.0818637	0.417	0.388	1	0	LAMB1
7.88417e-12	0.0817658	0.155	0.096	1.38856e-07	0	ARL2BP
4.66043e-08	0.0814308	0.242	0.185	0.000820794	0	SRPX2
5.19774e-06	0.0814115	0.45	0.397	0.0915425	0	ARPC3
0.0220443	0.0813989	0.012	0.006	1	0	IGLV3-21
3.12755e-13	0.0808689	0.121	0.066	5.50825e-09	0	B3GNT9
5.17193e-08	0.0805188	0.267	0.207	0.00091088	0	JTB
7.8657e-16	0.0802633	0.116	0.056	1.38531e-11	0	IDH2
7.11962e-10	0.0801649	0.124	0.076	1.25391e-05	0	ZC3H11A
0.000589326	0.080125	0.35	0.31	1	0	IGF2
2.59941e-07	0.0801235	0.33	0.269	0.00457808	0	GLT8D2
1.01892e-09	0.0800548	0.178	0.121	1.79453e-05	0	HNRNPH1
1.43096e-14	0.0799919	0.099	0.047	2.52021e-10	0	ARSJ
1.91977e-12	0.0799774	0.13	0.075	3.3811e-08	0	PLXNB2
1.07234e-05	0.0798777	0.337	0.287	0.188861	0	OPTN
1.08998e-09	0.079658	0.169	0.114	1.91967e-05	0	TIMM17A
4.8139e-07	0.0794642	0.24	0.187	0.00847824	0	TMEM30A
6.11666e-16	0.0790446	0.06	0.019	1.07727e-11	0	CADM1
6.10529e-07	0.0790345	0.28	0.225	0.0107526	0	PLOD1
3.88751e-06	0.0789515	0.293	0.241	0.0684668	0	SF3B2
4.46471e-10	0.0787645	0.157	0.103	7.86325e-06	0	RNF144A
1.97175e-11	0.0785992	0.126	0.073	3.47264e-07	0	NIN
0.000625394	0.078494	0.621	0.591	1	0	CLIC1
4.05944e-11	0.0784552	0.128	0.076	7.14949e-07	0	IARS
1.98256e-08	0.0783922	0.152	0.104	0.000349168	0	ABI2
0.000131251	0.0783881	0.275	0.233	1	0	PAM
1.96944e-12	0.0782061	0.106	0.056	3.46859e-08	0	EVC
1.14154e-20	0.0780196	0.06	0.013	2.01049e-16	0	KANK4
6.26665e-07	0.0777967	0.271	0.217	0.0110368	0	CAST
3.87194e-11	0.0777495	0.131	0.078	6.81926e-07	0	EIF2S1
2.68604e-09	0.0776421	0.253	0.187	4.73066e-05	0	IFI27L2
1.02884e-09	0.0775886	0.135	0.085	1.81199e-05	0	MAP1A
2.34278e-07	0.0775886	0.2	0.149	0.0041261	0	TMEM87B
8.81184e-10	0.0775886	0.18	0.123	1.55194e-05	0	RBFOX2
7.59303e-08	0.0775317	0.186	0.136	0.00133728	0	NCKAP1
1.72215e-07	0.0774149	0.352	0.287	0.00303306	0	DBI
7.16257e-12	0.0772689	0.138	0.082	1.26147e-07	0	SRPRB
1.65975e-07	0.0770051	0.257	0.2	0.00292315	0	BANF1
6.87109e-09	0.0769398	0.143	0.095	0.000121014	0	TRIM44
3.32371e-08	0.076644	0.193	0.14	0.000585373	0	KDM5B
9.3914e-07	0.0765913	0.212	0.164	0.0165401	0	TIMM13
1.83735e-06	0.0763844	0.245	0.195	0.0323594	0	ERLEC1
3.14551e-11	0.0763525	0.103	0.056	5.53986e-07	0	PRICKLE1
5.49619e-12	0.075941	0.15	0.091	9.67989e-08	0	C11orf24
6.79183e-10	0.0756607	0.115	0.069	1.19618e-05	0	DCTN1
8.76593e-09	0.075465	0.142	0.094	0.000154386	0	AFAP1
1.06164e-08	0.0753299	0.153	0.104	0.000186977	0	PDZRN3
2.44259e-10	0.0751911	0.117	0.069	4.30189e-06	0	USP48
5.22688e-13	0.0750406	0.114	0.06	9.20559e-09	0	ACOT9
4.70389e-14	0.0749561	0.126	0.067	8.28449e-10	0	PTP4A1
2.22254e-05	0.0746926	0.289	0.242	0.391434	0	BAX
1.94414e-13	0.0746447	0.09	0.043	3.42402e-09	0	FHOD3
5.11302e-07	0.074447	0.198	0.149	0.00900504	0	SETD5
8.74655e-08	0.0742128	0.196	0.144	0.00154044	0	TXNDC17
0.00062111	0.0741445	0.164	0.133	1	0	TDO2
5.72795e-09	0.0741422	0.148	0.099	0.000100881	0	ILF3
2.11623e-13	0.0740641	0.103	0.052	3.7271e-09	0	YKT6
1.78969e-10	0.073818	0.145	0.091	3.15199e-06	0	GLT8D1
0.000316614	0.0737045	0.113	0.086	1	0	NKD1
2.00982e-05	0.0736074	0.217	0.175	0.353969	0	ASAP1
1.69844e-09	0.0735554	0.118	0.072	2.9913e-05	0	ANP32E
2.35604e-06	0.0734054	0.331	0.275	0.0414945	0	TMED2
7.7779e-11	0.0733775	0.092	0.049	1.36984e-06	0	BHLHE41
2.0335e-07	0.073366	0.205	0.154	0.00358139	0	TFG
1.66239e-07	0.0733308	0.179	0.13	0.00292781	0	TCEAL8
4.5955e-17	0.0730539	0.076	0.027	8.0936e-13	0	PTPN14
5.89373e-10	0.0729189	0.14	0.089	1.038e-05	0	EPRS
1.05755e-05	0.0728655	0.271	0.221	0.186256	0	TUBA1C
3.52926e-06	0.0728552	0.416	0.355	0.0621573	0	SUB1
0.000135864	0.072715	0.356	0.314	1	0	REXO2
5.5672e-11	0.0725221	0.138	0.084	9.80495e-07	0	COLGALT1
2.6956e-11	0.0723368	0.118	0.068	4.7475e-07	0	RIC8A
0.000525155	0.0722184	0.285	0.245	1	0	ERRFI1
6.84028e-15	0.0721976	0.094	0.042	1.20471e-10	0	B4GALT2
2.10182e-07	0.0721751	0.16	0.114	0.00370173	0	HSPA4
6.39909e-07	0.0720946	0.193	0.145	0.0112701	0	C1QTNF6
1.08391e-12	0.072031	0.081	0.037	1.90898e-08	0	TANC2
4.87903e-13	0.0719781	0.091	0.044	8.59294e-09	0	TENM4
7.51482e-07	0.0718406	0.192	0.145	0.0132351	0	ROCK1
3.86342e-09	0.0717934	0.217	0.156	6.80426e-05	0	TOMM5
3.13441e-07	0.0716212	0.19	0.141	0.00552033	0	SNRPB2
3.75882e-09	0.0715749	0.131	0.083	6.62004e-05	0	ATL3
7.12519e-08	0.0715433	0.165	0.117	0.00125489	0	SLC39A13
3.48236e-13	0.0715294	0.092	0.044	6.13313e-09	0	GXYLT2
9.64491e-09	0.0714325	0.034	0.012	0.000169866	0	KRT81
5.38214e-08	0.0714241	0.156	0.108	0.000947903	0	GTF2I
1.42064e-07	0.0711308	0.114	0.073	0.00250203	0	ITGBL1
1.87805e-06	0.0709136	0.251	0.199	0.0330762	0	KHDRBS1
5.74645e-05	0.0708122	0.206	0.167	1	0	TNS3
1.37917e-07	0.0707558	0.149	0.104	0.00242899	0	WDFY1
9.2775e-13	0.0707249	0.097	0.048	1.63395e-08	0	PLXNC1
3.20035e-14	0.0706568	0.097	0.046	5.63646e-10	0	ALDH18A1
1.67417e-07	0.070572	0.219	0.165	0.00294855	0	ARL1
2.58654e-16	0.0704688	0.062	0.019	4.55542e-12	0	FBN2
2.1209e-14	0.0703941	0.091	0.041	3.73533e-10	0	SMYD3
7.92211e-13	0.0703721	0.09	0.043	1.39524e-08	0	SLC38A5
3.24906e-07	0.0703237	0.163	0.117	0.00572224	0	CLINT1
5.53498e-10	0.0701864	0.13	0.081	9.74821e-06	0	SNHG18
0.000187424	0.0701397	0.504	0.463	1	0	TMEM258
9.25039e-14	0.0700049	0.089	0.041	1.62918e-09	0	DIP2C
1.34665e-10	0.0699793	0.135	0.083	2.37172e-06	0	MXD4
1.50971e-06	0.0699305	0.259	0.206	0.026589	0	MORF4L2
3.98216e-07	0.0698517	0.154	0.11	0.00701337	0	TGFBR1
1.37163e-06	0.0698036	0.145	0.104	0.0241571	0	MYO10
1.26703e-05	0.0696309	0.873	0.9	0.223149	0	PPIA
4.32957e-13	0.0694384	0.077	0.033	7.62523e-09	0	ADAMTS6
1.39866e-11	0.0693997	0.085	0.042	2.46333e-07	0	SACS
0.0184313	0.0692778	0.697	0.686	1	0	HNRNPA2B1
3.3936e-06	0.0691312	0.293	0.24	0.0597681	0	SNRPG
0.000144561	0.069096	0.315	0.273	1	0	FNDC3B
2.42376e-09	0.0690421	0.127	0.08	4.26872e-05	0	NRBF2
0.000350449	0.0690024	0.281	0.242	1	0	SH3GLB1
0.000141748	0.0688927	0.366	0.321	1	0	TMED10
1.36231e-08	0.0688922	0.128	0.083	0.000239931	0	NKTR
8.10592e-05	0.0687407	0.384	0.339	1	0	CD151
7.68448e-06	0.0687152	0.188	0.145	0.135339	0	CMTM3
3.89699e-08	0.0686877	0.146	0.099	0.000686338	0	PLS3
4.87723e-14	0.0685819	0.071	0.028	8.58977e-10	0	PDGFC
3.0737e-08	0.0684805	0.154	0.106	0.00054134	0	ISOC2
3.62734e-14	0.0684281	0.08	0.034	6.38848e-10	0	CDK6
9.19943e-07	0.0684243	0.335	0.276	0.016202	0	UQCR10
3.5551e-12	0.0682769	0.09	0.044	6.26125e-08	0	CCDC88A
4.28978e-09	0.0679369	0.15	0.099	7.55516e-05	0	STT3A
9.9139e-06	0.0678003	0.303	0.253	0.174604	0	VDAC1
3.11332e-08	0.0677743	0.119	0.077	0.000548317	0	PTBP3
3.01417e-06	0.0677244	0.256	0.205	0.0530855	0	LIMA1
0.000172859	0.0676713	0.274	0.233	1	0	SF3B1
7.41322e-08	0.0675855	0.121	0.079	0.00130562	0	PTGFRN
7.89144e-06	0.0674331	0.322	0.268	0.138984	0	YWHAQ
2.06929e-08	0.0674097	0.121	0.077	0.000364444	0	SRP54
3.2601e-11	0.0673772	0.112	0.063	5.74168e-07	0	KDM1A
7.43751e-06	0.0673396	0.186	0.143	0.130989	0	PHLDB1
0.00013392	0.0673237	0.225	0.186	1	0	TCEAL4
0.00197609	0.0672687	0.39	0.356	1	0	CRISPLD2
0.00285689	0.0672362	0.354	0.322	1	0	SCARB2
1.40717e-08	0.0671785	0.107	0.066	0.000247831	0	ZNF532
1.83967e-06	0.0671143	0.239	0.188	0.0324002	0	MRPL51
3.24577e-05	0.0670066	0.238	0.193	0.571645	0	DST
2.47868e-05	0.066965	0.67	0.63	0.436545	0	CALM1
6.33202e-06	0.0669469	0.186	0.143	0.111519	0	CLIP3
5.44e-10	0.0668929	0.107	0.062	9.58092e-06	0	ERC1
2.50419e-09	0.0667876	0.132	0.084	4.41038e-05	0	DDB1
8.04545e-05	0.0667014	0.233	0.192	1	0	ATP2A2
3.60225e-06	0.0665713	0.151	0.111	0.0634428	0	GTF3A
9.08709e-08	0.0665613	0.137	0.093	0.00160042	0	ADAM9
4.29685e-06	0.0665271	0.345	0.29	0.0756761	0	RPL27A
9.24492e-14	0.0665172	0.083	0.036	1.62822e-09	0	TOP2B
2.33753e-10	0.0664904	0.112	0.065	4.11685e-06	0	RAD50
8.25388e-10	0.0664581	0.118	0.071	1.45367e-05	0	ZKSCAN1
0.000154228	0.0663917	0.217	0.178	1	0	ABL2
2.53917e-05	0.0663728	0.418	0.362	0.447199	0	BMP1
0.000296329	0.0662612	0.25	0.212	1	0	CTNNB1
2.82432e-07	0.0662241	0.148	0.104	0.00497419	0	PJA2
2.34083e-08	0.0662019	0.136	0.09	0.000412266	0	NUTF2
4.38351e-07	0.0661441	0.119	0.08	0.00772024	0	CDKL5
5.13252e-11	0.0660542	0.097	0.052	9.0394e-07	0	NSD1
1.50135e-10	0.0659255	0.106	0.06	2.64417e-06	0	TP53I3
1.71308e-06	0.0657631	0.79	0.726	0.0301707	0	CTSK
7.87757e-08	0.06576	0.148	0.102	0.0013874	0	UGP2
0.000145099	0.0656935	0.244	0.205	1	0	HNRNPD
3.72002e-06	0.0655664	0.359	0.3	0.065517	0	RPS17
2.01176e-18	0.0654853	0.049	0.01	3.5431e-14	0	NETO1
1.51913e-05	0.0654307	0.26	0.213	0.267549	0	COPE
2.34717e-05	0.0653417	0.369	0.318	0.413383	0	ANAPC11
2.51928e-08	0.0653245	0.148	0.101	0.000443696	0	USO1
3.62435e-09	0.0651687	0.129	0.082	6.3832e-05	0	GANAB
1.03171e-09	0.0648193	0.118	0.071	1.81704e-05	0	NAGK
0.000992893	0.0646978	0.647	0.609	1	0	S100A4
3.58477e-10	0.0646555	0.101	0.057	6.31349e-06	0	AGRN
6.53407e-09	0.0646032	0.124	0.079	0.000115078	0	DYNC1I2
2.61134e-23	0.0644631	0.048	0.005	4.5991e-19	0	ST6GAL2
1.26633e-08	0.0644486	0.104	0.063	0.000223026	0	ZNF281
5.41809e-07	0.0643861	0.401	0.324	0.00954235	0	PCBP2
2.83596e-06	0.0643629	0.19	0.144	0.0499469	0	NOTCH2
6.88312e-10	0.064337	0.111	0.065	1.21226e-05	0	CTNND1
2.42208e-07	0.0641747	0.145	0.101	0.00426576	0	CHD4
1.31587e-10	0.0640406	0.117	0.068	2.3175e-06	0	ASCC3
5.78378e-06	0.0638858	0.146	0.108	0.101864	0	NRIP1
1.477e-07	0.0636963	0.156	0.109	0.00260129	0	UQCC2
0.000121239	0.0636765	0.316	0.273	1	0	SURF4
3.3687e-05	0.0636422	0.196	0.156	0.593295	0	TEAD1
1.69305e-05	0.0636408	0.196	0.154	0.29818	0	SEC63
1.65266e-07	0.0635062	0.154	0.107	0.00291066	0	KPNB1
3.25587e-05	0.0634464	0.206	0.165	0.573423	0	EIF4H
6.4962e-07	0.0634213	0.149	0.107	0.0114411	0	NME1
5.96849e-08	0.0633567	0.115	0.074	0.00105117	0	SPOCK1
1.01777e-07	0.0633162	0.161	0.113	0.0017925	0	USP22
1.66994e-05	0.06323	0.141	0.105	0.29411	0	TAF15
2.80337e-06	0.0632167	0.166	0.124	0.0493729	0	MAML2
4.53884e-08	0.0631458	0.14	0.094	0.000799381	0	TRPS1
7.41957e-07	0.0631321	0.159	0.115	0.0130674	0	PHB
0.0012974	0.0631206	0.271	0.236	1	0	ITGA1
9.84957e-09	0.0630645	0.118	0.074	0.000173471	0	PAFAH1B2
9.45405e-07	0.0628623	0.132	0.093	0.0166505	0	ANKRD17
1.21958e-07	0.0628579	0.146	0.101	0.00214793	0	GTF3C6
1.66316e-05	0.0627531	0.188	0.147	0.292916	0	COPG1
1.37736e-08	0.0626792	0.097	0.058	0.00024258	0	IGF1R
7.78231e-07	0.0626727	0.125	0.086	0.0137062	0	SUPT6H
5.94177e-12	0.0624817	0.072	0.032	1.04647e-07	0	MGAT5
6.44274e-05	0.0623977	0.249	0.206	1	0	UFM1
2.40154e-09	0.0623856	0.13	0.082	4.22959e-05	0	EIF2AK4
3.89025e-05	0.0623037	0.19	0.151	0.685151	0	CHMP4B
2.25673e-08	0.0622845	0.097	0.059	0.000397455	0	LENG8
4.22872e-06	0.0622031	0.154	0.113	0.0744762	0	SVIL
1.27139e-08	0.0621899	0.116	0.073	0.000223918	0	CDC42BPA
7.4584e-09	0.0620975	0.131	0.084	0.000131357	0	RDX
2.49969e-07	0.0620928	0.114	0.075	0.00440245	0	NELFE
5.73249e-10	0.0620826	0.09	0.049	1.00961e-05	0	VOPP1
8.93115e-11	0.061985	0.095	0.051	1.57295e-06	0	IBTK
2.27386e-06	0.0619502	0.196	0.148	0.0400472	0	SRSF4
7.13563e-10	0.0618963	0.116	0.069	1.25673e-05	0	DDX1
8.44665e-07	0.0616375	0.148	0.105	0.0148762	0	EIF4G3
2.77622e-12	0.0615674	0.072	0.032	4.88947e-08	0	ANAPC15
2.8154e-05	0.0614867	0.186	0.146	0.495849	0	PPP1CA
5.04805e-08	0.0612922	0.091	0.054	0.000889063	0	CCNK
1.1947e-05	0.0612696	0.228	0.182	0.21041	0	SRP9
5.70666e-06	0.0612637	0.15	0.111	0.100506	0	IPO5
0.00277202	0.0612123	0.231	0.202	1	0	STAT2
1.97873e-10	0.0611899	0.092	0.049	3.48494e-06	0	HYOU1
4.33264e-05	0.0611449	0.196	0.156	0.763065	0	TMF1
5.27081e-18	0.0611225	0.035	0.003	9.28295e-14	0	HHIP
1.38595e-06	0.061088	0.156	0.113	0.0244094	0	TJP1
0.000634385	0.060995	0.195	0.162	1	0	ZBTB38
3.44456e-09	0.0609275	0.115	0.071	6.06656e-05	0	UBR5
1.67781e-06	0.0607691	0.189	0.143	0.0295496	0	MANF
1.33542e-08	0.0607272	0.111	0.069	0.000235195	0	SNRNP200
4.97695e-07	0.0605897	0.144	0.101	0.0087654	0	BCL7C
9.0822e-09	0.0605149	0.103	0.062	0.000159956	0	CDC42BPB
5.60391e-20	0.0605048	0.046	0.007	9.8696e-16	0	UHRF1
0.000330913	0.0604339	0.189	0.155	1	0	HNRNPH3
7.70472e-06	0.0604286	0.153	0.114	0.135696	0	CAND1
8.20678e-07	0.060416	0.192	0.143	0.0144538	0	HNRNPR
2.34629e-05	0.0603687	0.165	0.127	0.413228	0	RAB6A
4.59234e-10	0.0603136	0.104	0.06	8.08802e-06	0	GBF1
9.62916e-09	0.0602188	0.102	0.061	0.000169589	0	RALB
0.000382817	0.0600658	0.295	0.256	1	0	CTSZ
1.93287e-09	0.0600236	0.105	0.062	3.40418e-05	0	GALNT2
1.80584e-07	0.0599999	0.089	0.054	0.00318045	0	PSME4
1.38478e-07	0.0599558	0.159	0.111	0.00243887	0	IFT20
0.00462445	0.0599538	0.193	0.166	1	0	DNAJB4
4.89403e-09	0.0598285	0.105	0.063	8.61936e-05	0	GNB4
0.000257237	0.0597645	0.219	0.183	1	0	SHC1
8.61013e-05	0.0597249	0.284	0.239	1	0	PSMB6
0.000476644	0.0597106	0.339	0.3	1	0	RBX1
2.39913e-07	0.0597008	0.079	0.046	0.00422534	0	CLSTN2
1.43832e-07	0.0596969	0.198	0.145	0.00253317	0	SLC39A6
2.50038e-05	0.0596078	0.195	0.154	0.440366	0	RAB18
1.67832e-07	0.0595876	0.119	0.079	0.00295586	0	BIRC6
4.45487e-11	0.059554	0.077	0.037	7.84591e-07	0	RTCA
2.98604e-06	0.0595225	0.193	0.148	0.0525901	0	TBCB
1.42261e-08	0.0595203	0.1	0.06	0.00025055	0	SPATS2
3.21764e-07	0.05938	0.117	0.077	0.00566691	0	ESYT2
0.126334	0.0593152	0.776	0.799	1	0	MT-ATP8
1.0085e-19	0.0592548	0.049	0.008	1.77617e-15	0	VSNL1
1.18765e-07	0.0592272	0.095	0.059	0.00209169	0	MON2
3.41807e-13	0.0592269	0.073	0.031	6.0199e-09	0	ARSI
5.64015e-09	0.0592227	0.1	0.059	9.93343e-05	0	ACLY
1.51404e-07	0.0591659	0.111	0.072	0.00266653	0	KCTD10
9.72338e-06	0.0591436	0.232	0.184	0.171248	0	PSMA4
2.43039e-08	0.0590923	0.114	0.072	0.000428041	0	NAP1L4
8.24349e-05	0.0590374	0.206	0.167	1	0	ILF2
6.38725e-06	0.0590197	0.119	0.084	0.112492	0	NDUFA10
4.5517e-08	0.0589491	0.106	0.066	0.000801645	0	IRS1
1.38991e-08	0.0588272	0.098	0.058	0.000244791	0	RBM15B
0.29281	0.058794	0.879	0.874	1	0	MT-ND1
3.56337e-11	0.0585348	0.077	0.037	6.27581e-07	0	ARMCX2
5.34321e-07	0.0583276	0.115	0.077	0.00941046	0	ETV6
0.000143041	0.0583091	0.206	0.168	1	0	RALA
1.18841e-07	0.0582712	0.107	0.068	0.00209303	0	SMTN
4.59249e-17	0.0582154	0.042	0.007	8.0883e-13	0	C5orf46
1.29463e-05	0.0581494	0.159	0.119	0.22801	0	PEAK1
1.15481e-06	0.0581417	0.185	0.138	0.0203385	0	EIF4EBP1
7.5023e-08	0.0581273	0.095	0.058	0.00132131	0	WDR41
0.798168	0.0579672	0.474	0.498	1	0	MCL1
5.1233e-09	0.057957	0.101	0.059	9.02315e-05	0	SNRPA
0.000169668	0.0578728	0.346	0.3	1	0	C4orf3
2.74214e-09	0.0577705	0.228	0.163	4.82945e-05	0	PDLIM3
0.00055659	0.0577372	0.05	0.032	1	0	RMRP
1.71711e-05	0.0576818	0.307	0.254	0.302417	0	NAP1L1
0.000616006	0.057659	0.225	0.191	1	0	HNRNPAB
0.000101505	0.0576135	0.179	0.142	1	0	XRN2
1.1337e-08	0.0574454	0.098	0.058	0.000199668	0	NBPF26
2.03424e-07	0.0573832	0.109	0.071	0.00358271	0	PDIA5
1.49372e-05	0.0573068	0.169	0.129	0.263073	0	SH3GL1
1.64611e-06	0.0572627	0.168	0.124	0.0289914	0	PLP2
5.92705e-09	0.0572583	0.1	0.059	0.000104387	0	UBAP2L
0.400719	0.0570652	0.028	0.025	1	0	IGHG1
0.0512884	0.0569677	0.471	0.461	1	0	RPS27L
4.21758e-06	0.0568544	0.208	0.161	0.0742801	0	SNRPD3
4.17998e-08	0.0567537	0.079	0.045	0.000736179	0	LARP1
2.09883e-07	0.0566916	0.121	0.081	0.00369646	0	MAN2A1
1.54497e-05	0.0566881	0.155	0.117	0.2721	0	MYO1C
7.15824e-10	0.0565729	0.084	0.045	1.26071e-05	0	SMC6
1.57284e-05	0.0563924	0.164	0.125	0.277009	0	MAP4K5
1.74268e-07	0.0562295	0.108	0.069	0.00306922	0	PRMT2
4.95981e-06	0.0560973	0.147	0.108	0.0873521	0	PTPN12
0.00324637	0.0560248	0.213	0.184	1	0	GPI
8.91901e-08	0.0558979	0.103	0.064	0.00157082	0	PRKAR2A
2.28644e-07	0.0558144	0.113	0.074	0.00402688	0	TES
2.73407e-07	0.055689	0.129	0.088	0.00481525	0	AIDA
2.10012e-05	0.0556383	0.193	0.151	0.369874	0	ARFGAP3
5.86982e-05	0.0556331	0.206	0.166	1	0	ANO6
0.00017623	0.0556131	0.271	0.229	1	0	ARPC5
2.182e-07	0.0555215	0.114	0.075	0.00384293	0	ABRACL
1.32703e-07	0.0554752	0.098	0.061	0.00233717	0	RAB23
4.33369e-08	0.0553592	0.095	0.057	0.00076325	0	PBRM1
0.000486614	0.055192	0.269	0.231	1	0	ARHGDIA
0.000669043	0.055078	0.193	0.161	1	0	MAP7D1
7.86305e-07	0.0548405	0.122	0.083	0.0138484	0	BAG2
8.13896e-08	0.0548323	0.109	0.069	0.00143343	0	PODNL1
3.76021e-07	0.054801	0.097	0.061	0.00662248	0	FUBP1
1.16448e-05	0.0547771	0.117	0.083	0.205088	0	RIF1
1.95906e-06	0.0547471	0.106	0.071	0.0345029	0	RNF145
9.6434e-09	0.0546943	0.099	0.059	0.00016984	0	ZMYM2
0.000144452	0.054692	0.162	0.128	1	0	ADD1
7.04918e-08	0.0546622	0.134	0.089	0.0012415	0	PHF20L1
0.00265309	0.0546533	0.253	0.221	1	0	EPSTI1
6.01129e-07	0.0546517	0.115	0.076	0.0105871	0	RBM6
0.00750461	0.0545198	0.295	0.266	1	0	FXYD5
0.000403875	0.0545017	0.272	0.234	1	0	NDUFA6
6.62991e-12	0.0544957	0.062	0.025	1.16766e-07	0	ZNF699
0.0209492	0.0544516	0.695	0.71	1	0	LDHA
4.7239e-05	0.0544444	0.123	0.091	0.831973	0	TCAF1
0.00067122	0.0543227	0.266	0.229	1	0	OS9
6.95814e-08	0.0541205	0.126	0.083	0.00122547	0	PWP1
0.000402832	0.0540712	0.487	0.434	1	0	HIF1A
3.77403e-05	0.053995	0.147	0.112	0.664682	0	UBE2N
0.0101785	0.0539597	0.164	0.141	1	0	JAG1
9.0026e-08	0.053915	0.101	0.063	0.00158554	0	MPHOSPH10
0.000325384	0.0538808	0.275	0.234	1	0	CHN1
2.5172e-07	0.0538779	0.108	0.07	0.00443328	0	GNL3
2.49241e-09	0.0538716	0.073	0.038	4.38964e-05	0	SEC16A
0.00153847	0.0537902	0.147	0.119	1	0	SLC1A3
3.14177e-12	0.0537614	0.06	0.024	5.53329e-08	0	CFI
5.42481e-08	0.0537357	0.09	0.054	0.000955418	0	MTMR2
3.59216e-07	0.0536754	0.093	0.058	0.0063265	0	CKAP5
2.50902e-06	0.0536414	0.124	0.087	0.0441889	0	PDCD6IP
0.000671367	0.053595	0.208	0.174	1	0	THRAP3
1.8353e-07	0.0535928	0.108	0.069	0.00323232	0	TCERG1
0.00011084	0.0535241	0.117	0.087	1	0	HUWE1
1.4158e-15	0.0534072	0.041	0.008	2.4935e-11	0	LINC01614
0.000385095	0.053375	0.176	0.142	1	0	CD55
1.41299e-05	0.0533528	0.169	0.129	0.248856	0	CTDSP2
0.0022369	0.0533157	0.235	0.204	1	0	TCF25
1.44314e-06	0.0532971	0.138	0.097	0.0254166	0	REST
1.77255e-05	0.0532465	0.155	0.117	0.312181	0	SRA1
8.62173e-06	0.0531259	0.159	0.118	0.151846	0	HDAC2
0.0226608	0.0530865	0.176	0.156	1	0	SYNE1
4.15821e-06	0.0530762	0.136	0.097	0.0732345	0	HACD3
7.32243e-07	0.0530621	0.117	0.079	0.0128963	0	G6PC3
8.11608e-16	0.0529333	0.029	0.002	1.4294e-11	0	SCT
1.85192e-05	0.0529256	0.149	0.112	0.32616	0	EIF5B
3.07253e-05	0.0529211	0.128	0.095	0.541133	0	PLEKHO1
1.6737e-06	0.0529055	0.162	0.118	0.0294773	0	AKAP9
1.90054e-07	0.0528905	0.085	0.051	0.00334723	0	OMD
6.26078e-09	0.0528755	0.075	0.04	0.000110265	0	NBAS
0.000667107	0.0528515	0.238	0.202	1	0	NDUFAB1
1.10764e-08	0.0527341	0.08	0.044	0.000195077	0	MDFI
0.000120047	0.0527165	0.148	0.115	1	0	PICALM
5.13221e-06	0.0526403	0.141	0.102	0.0903885	0	MOB1A
1.39099e-05	0.0526028	0.131	0.095	0.244982	0	PRKDC
2.309e-11	0.0525543	0.063	0.027	4.0666e-07	0	DCHS1
2.02287e-07	0.0525114	0.087	0.053	0.00356267	0	TP53BP1
1.9813e-07	0.0524426	0.094	0.058	0.00348946	0	POLR3D
1.90044e-09	0.0523858	0.071	0.036	3.34706e-05	0	VIM-AS1
7.714e-05	0.0523219	0.183	0.145	1	0	PSMD2
2.05349e-05	0.0523186	0.159	0.121	0.361661	0	SPCS3
8.12039e-06	0.0523081	0.103	0.071	0.143016	0	FMNL3
1.17659e-06	0.0522642	0.091	0.058	0.020722	0	GAS7
6.52955e-07	0.0522134	0.108	0.071	0.0114998	0	TPD52L2
1.88753e-07	0.0522077	0.086	0.052	0.00332431	0	TXLNA
1.75158e-05	0.0520846	0.116	0.083	0.308488	0	PPP2R2A
1.32002e-06	0.0520764	0.101	0.066	0.0232482	0	DYRK2
1.37769e-06	0.0520524	0.108	0.072	0.0242638	0	UBLCP1
4.96847e-06	0.0519958	0.1	0.067	0.0875047	0	SLC30A9
8.18617e-07	0.051988	0.167	0.121	0.0144175	0	UGDH
5.8859e-07	0.0519795	0.027	0.009	0.0103662	0	MKI67
2.79536e-07	0.0519582	0.111	0.073	0.00492319	0	NEK7
1.93962e-07	0.0519183	0.086	0.052	0.00341606	0	EIF2AK1
0.000156335	0.0518771	0.238	0.197	1	0	RER1
6.37805e-05	0.0518416	0.11	0.08	1	0	PPP1CB
1.07777e-05	0.0518338	0.12	0.085	0.189818	0	PITPNB
0.00205954	0.0517437	0.322	0.287	1	0	ERGIC3
2.35459e-09	0.0516878	0.076	0.04	4.14691e-05	0	TNRC18
1.69768e-08	0.0516878	0.077	0.042	0.000298996	0	AAK1
1.22054e-05	0.0516102	0.159	0.119	0.214962	0	IAH1
2.44556e-07	0.0514419	0.077	0.045	0.00430712	0	MSH6
4.95402e-07	0.0514251	0.134	0.092	0.00872502	0	TGFBR2
1.24148e-08	0.0513605	0.076	0.041	0.00021865	0	PTGER3
1.28091e-06	0.0513598	0.119	0.081	0.0225593	0	DVL3
4.76012e-09	0.0513019	0.068	0.035	8.38352e-05	0	DPP9
1.41977e-06	0.0512422	0.098	0.064	0.025005	0	VPS26B
2.68034e-06	0.0512087	0.099	0.065	0.0472061	0	LNPEP
7.11729e-06	0.0511884	0.121	0.086	0.12535	0	FUT8
4.94972e-05	0.0511581	0.108	0.078	0.871744	0	ZNF267
4.17249e-05	0.0511256	0.117	0.085	0.734859	0	SRSF1
2.48847e-09	0.051116	0.093	0.052	4.3827e-05	0	DDX3Y
2.23582e-06	0.0509979	0.165	0.121	0.0393772	0	COPZ1
1.28404e-06	0.0509876	0.109	0.073	0.0226145	0	KRAS
0.0014866	0.0509254	0.474	0.435	1	0	KRTCAP2
0.00372388	0.0508695	0.357	0.323	1	0	HSBP1
0.00485344	0.050814	0.266	0.236	1	0	ZNHIT1
2.2495e-07	0.0507352	0.098	0.061	0.00396182	0	CNPY4
2.44368e-07	0.050716	0.075	0.043	0.00430382	0	SPG7
0.000281729	0.05066	0.17	0.137	1	0	TMCO1
2.69819e-06	0.0506401	0.094	0.062	0.0475204	0	SMARCA4
6.65713e-07	0.0506124	0.114	0.076	0.0117245	0	RPL26L1
0.000975288	0.0506043	0.271	0.233	1	0	RNF7
3.83831e-06	0.0505122	0.122	0.085	0.0676004	0	PTN
5.71951e-08	0.0504174	0.056	0.028	0.00100732	0	SCD
5.13619e-11	0.0503313	0.055	0.022	9.04586e-07	0	SPDL1
3.82586e-06	0.0502436	0.124	0.087	0.0673811	0	YIF1B
1.47847e-07	0.0502381	0.058	0.03	0.00260388	0	COL8A2
1.60334e-07	0.0502094	0.068	0.038	0.00282381	0	UGGT1
4.45341e-09	0.0501748	0.067	0.033	7.84335e-05	0	GALNT1
1.02077e-05	0.0501674	0.119	0.084	0.179778	0	DCTN4
5.1979e-06	0.0501488	0.09	0.059	0.0915455	0	EOGT
2.69515e-14	0.0501265	0.047	0.013	4.7467e-10	0	TRAC
0.000259173	0.0501165	0.176	0.142	1	0	EIF2AK2
1.33114e-05	0.0500347	0.159	0.119	0.23444	0	SCAF11
4.39307e-05	0.0498817	0.03	0.015	0.773707	0	CENPF
3.61414e-05	0.0498817	0.155	0.118	0.636523	0	GSPT1
0.0082562	0.0498609	0.302	0.273	1	0	KRT10
7.56271e-05	0.0498329	0.149	0.114	1	0	NRDC
2.50709e-05	0.0498226	0.115	0.083	0.441549	0	TMEM47
2.20773e-05	0.0498211	0.213	0.168	0.388825	0	MARCKSL1
0.000198949	0.0496874	0.142	0.11	1	0	PNN
0.00235216	0.0495817	0.347	0.31	1	0	RTN4
0.00073344	0.0495676	0.278	0.24	1	0	ARF5
2.13959e-05	0.0495384	0.117	0.084	0.376824	0	CCNG1
1.42968e-07	0.0495039	0.077	0.044	0.00251795	0	XPOT
4.74022e-06	0.0494866	0.121	0.085	0.0834848	0	DYNLT3
1.16842e-07	0.0494799	0.084	0.05	0.00205782	0	SH3BP4
0.00015547	0.049476	0.152	0.119	1	0	TNKS1BP1
4.55267e-05	0.0493654	0.158	0.121	0.801816	0	SNRPC
6.23625e-07	0.0493332	0.104	0.068	0.0109833	0	GOLGA5
0.0209092	0.0492818	0.61	0.6	1	0	RPSA
4.35864e-07	0.0492613	0.097	0.061	0.00767644	0	CUL4A
6.01858e-07	0.0491703	0.089	0.055	0.0105999	0	MFAP1
0.00115795	0.0491328	0.196	0.164	1	0	GADD45GIP1
4.93412e-05	0.049126	0.141	0.106	0.868998	0	SPRED1
4.02183e-10	0.0489506	0.06	0.027	7.08325e-06	0	WSB2
1.83337e-05	0.0489149	0.264	0.213	0.322893	0	FIS1
4.76618e-05	0.048857	0.135	0.101	0.839419	0	MRPS34
0.000251145	0.048857	0.132	0.102	1	0	NFAT5
0.000454633	0.0488499	0.154	0.123	1	0	ENC1
0.00568535	0.0488236	0.319	0.285	1	0	NOP10
0.000189352	0.0487802	0.309	0.262	1	0	VDAC2
0.0190309	0.048751	0.298	0.274	1	0	AFF4
3.88986e-06	0.0486946	0.105	0.071	0.0685083	0	DGCR6L
3.60879e-06	0.0486006	0.099	0.066	0.063558	0	CCDC92
5.22535e-05	0.0485823	0.1	0.071	0.920288	0	USP9X
3.28816e-05	0.0485708	0.167	0.128	0.579111	0	NDUFB3
1.15099e-06	0.0485626	0.098	0.063	0.0202712	0	AP3B1
1.01197e-13	0.0485175	0.05	0.015	1.78228e-09	0	FLNB
5.70427e-09	0.048462	0.069	0.035	0.000100464	0	CDK14
1.11573e-05	0.0484332	0.101	0.069	0.196502	0	RANBP2
0.000947258	0.0484265	0.148	0.12	1	0	MIA3
3.59842e-08	0.0484046	0.072	0.039	0.000633753	0	SMCO4
6.08238e-07	0.048391	0.092	0.057	0.0107123	0	ZMPSTE24
3.21101e-05	0.048376	0.164	0.125	0.565524	0	NHP2
2.38763e-09	0.048285	0.063	0.03	4.20509e-05	0	POFUT2
0.00276195	0.0481933	0.145	0.12	1	0	PTPRG
1.25023e-07	0.0481782	0.085	0.051	0.0022019	0	SFXN1
0.0217544	0.0481642	0.211	0.19	1	0	HCFC1R1
0.000325651	0.0481264	0.152	0.12	1	0	SLFN5
0.00024663	0.0480944	0.189	0.153	1	0	APEX1
4.1634e-06	0.0480841	0.118	0.081	0.0733259	0	UBE3A
3.75198e-05	0.0480204	0.134	0.1	0.660799	0	A1BG
1.42839e-06	0.0480168	0.102	0.067	0.0251568	0	RARS
0.0024815	0.0479944	0.283	0.249	1	0	SF3B6
1.77431e-06	0.0479822	0.105	0.07	0.0312492	0	MAPK6
4.28183e-08	0.0479671	0.085	0.049	0.000754116	0	GMPPA
5.81691e-05	0.0479487	0.134	0.1	1	0	UBA1
0.00481671	0.047807	0.272	0.24	1	0	NUCKS1
1.2034e-11	0.0478056	0.052	0.019	2.11943e-07	0	LINC01116
1.42869e-05	0.0477552	0.1	0.068	0.251622	0	TPST2
0.000339485	0.0477548	0.116	0.088	1	0	SMC5
4.49503e-05	0.0476817	0.099	0.069	0.791664	0	AKAP11
1.94345e-06	0.0476746	0.095	0.061	0.034228	0	MAGOHB
8.65773e-08	0.0476526	0.072	0.04	0.0015248	0	CCDC6
0.0636926	0.0476208	0.284	0.265	1	0	B4GALT1
5.67544e-08	0.0476111	0.072	0.04	0.000999559	0	PPIP5K2
1.88863e-10	0.0476084	0.048	0.018	3.32626e-06	0	AHNAK2
2.02176e-05	0.0475434	0.109	0.077	0.356073	0	UBR4
0.000158815	0.0474937	0.175	0.138	1	0	SERPINB6
0.000378331	0.0474845	0.139	0.109	1	0	GNAI3
1.03615e-06	0.0474571	0.09	0.057	0.0182488	0	TDG
9.93463e-05	0.047448	0.121	0.09	1	0	SETX
0.000758797	0.0474423	0.15	0.121	1	0	UBTD1
0.00171767	0.0473397	0.174	0.145	1	0	GOPC
3.28947e-05	0.0472568	0.087	0.059	0.579342	0	COBLL1
1.91484e-05	0.0471952	0.153	0.115	0.337241	0	YIPF5
8.01374e-06	0.0471633	0.109	0.076	0.141138	0	TMEM214
0.00210756	0.0471205	0.189	0.159	1	0	UBE2L3
2.20554e-06	0.0470897	0.098	0.064	0.038844	0	YIPF2
3.73796e-06	0.047088	0.082	0.052	0.065833	0	UBN1
0.000607891	0.0470507	0.169	0.138	1	0	CCT3
3.34788e-07	0.0470263	0.091	0.056	0.00589629	0	FTO
1.04367e-06	0.0469746	0.097	0.063	0.0183812	0	DEF8
0.000727543	0.0469047	0.161	0.131	1	0	PRPF40A
8.24503e-06	0.0468765	0.113	0.079	0.145211	0	TULP3
8.09611e-05	0.0468392	0.118	0.087	1	0	RNMT
0.0006002	0.0468387	0.19	0.157	1	0	SSBP1
0.000520471	0.0468127	0.146	0.116	1	0	SMARCA5
0.00230371	0.0468049	0.208	0.178	1	0	RAB1A
1.19628e-06	0.0467453	0.074	0.044	0.0210689	0	NSMF
1.31976e-05	0.0466638	0.12	0.086	0.232436	0	FIBP
2.89535e-05	0.0466349	0.079	0.052	0.509929	0	HMGCS1
2.51021e-06	0.0465591	0.131	0.092	0.0442098	0	MCTS1
3.67196e-07	0.0465024	0.077	0.045	0.00646706	0	ATM
0.00029757	0.0464897	0.172	0.138	1	0	RAB32
4.70177e-05	0.0464532	0.126	0.093	0.828076	0	PTS
2.71069e-06	0.0464455	0.084	0.053	0.0477406	0	AP2B1
6.36737e-06	0.0464435	0.109	0.075	0.112142	0	USP8
3.72811e-05	0.0464377	0.116	0.084	0.656594	0	PRAF2
7.01243e-05	0.0464277	0.093	0.065	1	0	OGT
7.40638e-05	0.0464232	0.172	0.134	1	0	UFC1
2.46103e-07	0.0463962	0.062	0.033	0.00433436	0	CASC15
2.18711e-08	0.0463792	0.057	0.028	0.000385194	0	RHOBTB1
2.5963e-06	0.0463788	0.083	0.052	0.045726	0	EXOC5
1.8916e-05	0.0463565	0.074	0.048	0.333149	0	SMC4
3.86151e-07	0.0463395	0.073	0.042	0.00680089	0	CD109
2.37636e-11	0.0462692	0.044	0.014	4.18524e-07	0	CSMD2
5.5682e-08	0.0462487	0.07	0.038	0.000980672	0	NCLN
0.000333266	0.0462097	0.137	0.107	1	0	NAA50
9.30593e-05	0.0461887	0.108	0.078	1	0	RAB5B
3.86528e-08	0.0461753	0.071	0.039	0.000680753	0	SUCO
1.76021e-05	0.0460889	0.123	0.088	0.310009	0	PON2
1.0362e-09	0.0460679	0.05	0.021	1.82496e-05	0	FGD6
2.11611e-06	0.0460523	0.072	0.043	0.037269	0	PANK3
5.36018e-05	0.0460268	0.113	0.082	0.944034	0	DLGAP4
8.8892e-06	0.0459891	0.099	0.067	0.156557	0	ITPR2
0.000323057	0.0459666	0.178	0.143	1	0	GOLGA2
3.12429e-06	0.0459275	0.085	0.054	0.055025	0	PIEZO1
8.58032e-05	0.0459233	0.139	0.106	1	0	PDXK
2.19313e-07	0.0458147	0.074	0.042	0.00386254	0	P4HA3
0.000796307	0.0457717	0.17	0.138	1	0	IK
1.55572e-05	0.0457117	0.098	0.067	0.273993	0	RABL6
0.000159349	0.0456809	0.12	0.09	1	0	MCC
0.00127132	0.0456476	0.391	0.352	1	0	NDUFB11
3.55113e-08	0.0456008	0.068	0.036	0.000625426	0	FAM168B
8.32254e-12	0.0455557	0.046	0.015	1.46577e-07	0	ARHGAP31
1.21569e-05	0.0454318	0.084	0.055	0.214108	0	CYFIP1
9.59249e-11	0.0454082	0.045	0.016	1.68943e-06	0	AGBL5
0.00196464	0.0453862	0.155	0.128	1	0	ARHGAP21
1.05544e-06	0.0453845	0.081	0.05	0.0185883	0	MLXIP
1.17127e-09	0.045384	0.06	0.028	2.06285e-05	0	CTNNBIP1
3.30418e-07	0.0453366	0.074	0.043	0.00581933	0	KIAA1109
3.86333e-05	0.0453159	0.108	0.077	0.680409	0	PDHB
6.07485e-06	0.045292	0.101	0.068	0.10699	0	CAPN1
1.04188e-06	0.0452685	0.103	0.067	0.0183495	0	AP1S1
6.27452e-07	0.0452644	0.068	0.039	0.0110507	0	PTPRS
1.89885e-05	0.045245	0.096	0.065	0.334426	0	EXT1
2.55185e-05	0.0451504	0.09	0.061	0.449431	0	NSMCE3
0.0201936	0.0451043	0.224	0.201	1	0	XRCC5
2.292e-06	0.0450806	0.095	0.062	0.0403667	0	BOLA3
4.82948e-08	0.0450238	0.068	0.036	0.000850568	0	GAR1
4.50059e-06	0.0449206	0.102	0.069	0.0792644	0	TIMM23
0.00350874	0.0449116	0.65	0.627	1	0	SRP14
0.000310788	0.0449091	0.19	0.154	1	0	RIN2
0.000459731	0.0449025	0.106	0.08	1	0	TMTC3
1.19001e-06	0.04486	0.075	0.045	0.0209585	0	MAN1B1
0.000674841	0.0448577	0.195	0.161	1	0	TSKU
0.0111394	0.0447864	0.328	0.298	1	0	MZT2B
3.42047e-05	0.044763	0.105	0.074	0.602413	0	SEL1L
0.051401	0.0447548	0.304	0.281	1	0	PRDM1
1.27774e-08	0.0447494	0.051	0.023	0.000225036	0	STXBP5
1.35465e-05	0.0447274	0.082	0.053	0.238581	0	PDE3A
4.12966e-06	0.044707	0.095	0.063	0.0727315	0	ZMAT3
0.000311259	0.0446834	0.121	0.092	1	0	ZRANB2
5.01279e-05	0.0446668	0.104	0.075	0.882852	0	TRAM2
0.00595727	0.0445251	0.323	0.292	1	0	DRAP1
6.98916e-14	0.0444458	0.043	0.011	1.23093e-09	0	CDH2
8.01264e-05	0.0444442	0.114	0.084	1	0	WWC2
4.03647e-08	0.0444178	0.061	0.031	0.000710904	0	CTIF
0.000132305	0.044393	0.146	0.113	1	0	ACIN1
0.00163478	0.0443616	0.213	0.179	1	0	PAPOLA
0.000114931	0.0443523	0.124	0.093	1	0	NET1
0.00123131	0.0443512	0.2	0.168	1	0	IMPAD1
4.45017e-05	0.0443038	0.109	0.078	0.783763	0	MAN1A2
2.47846e-05	0.0442846	0.091	0.062	0.436506	0	LEF1
0.000139441	0.0442642	0.153	0.119	1	0	CHD9
0.000192404	0.0442236	0.15	0.117	1	0	EPB41L2
0.000110323	0.0440882	0.103	0.075	1	0	ITSN1
0.000365925	0.0440562	0.155	0.122	1	0	DARS
2.82946e-10	0.044008	0.046	0.017	4.98325e-06	0	TRIM59
0.00281459	0.0439763	0.195	0.166	1	0	HOOK3
3.40904e-06	0.0439285	0.072	0.044	0.0600399	0	PES1
1.04375e-05	0.0438139	0.119	0.084	0.183826	0	LSM3
0.000238785	0.0438118	0.103	0.076	1	0	PRICKLE2
0.000610419	0.0437668	0.126	0.098	1	0	CDC42SE1
1.12317e-06	0.0437023	0.064	0.036	0.0197813	0	SNX19
0.00381546	0.043631	0.291	0.257	1	0	COX5A
0.000146196	0.043608	0.138	0.105	1	0	ANP32A
0.00137002	0.0435997	0.206	0.174	1	0	CCT2
3.3825e-05	0.0435509	0.101	0.071	0.595727	0	MAPK1
8.11572e-05	0.0435142	0.093	0.065	1	0	TMEM14A
0.00470515	0.0434541	0.295	0.264	1	0	COX7B
2.69344e-08	0.0433797	0.038	0.015	0.000474369	0	RRM2
0.0138717	0.043311	0.29	0.263	1	0	PDCD5
0.000745297	0.0433048	0.148	0.118	1	0	SNF8
0.000440904	0.0432149	0.159	0.127	1	0	SECISBP2L
1.86928e-06	0.0431835	0.081	0.05	0.0329217	0	DCAF13
6.9171e-05	0.0431551	0.119	0.087	1	0	PRRC2A
0.000709162	0.043104	0.159	0.128	1	0	DAPK3
2.86302e-05	0.0430502	0.097	0.068	0.504235	0	SLC38A10
3.92154e-05	0.0429993	0.114	0.083	0.690662	0	NDUFV3
6.94606e-05	0.0429451	0.099	0.071	1	0	SLC25A24
1.65748e-07	0.0429397	0.07	0.039	0.00291916	0	PIK3C2A
1.22055e-06	0.0429289	0.086	0.054	0.0214963	0	TRPC4AP
0.00132278	0.0428931	0.157	0.128	1	0	PRKCSH
0.00047478	0.0428402	0.144	0.114	1	0	RAB1B
0.000102132	0.0428319	0.113	0.083	1	0	OAS2
5.29795e-05	0.0428203	0.123	0.091	0.933076	0	COMMD1
2.36694e-05	0.0428081	0.083	0.055	0.416866	0	TIA1
2.59219e-05	0.0428081	0.082	0.055	0.456537	0	PFDN1
1.80552e-05	0.0427876	0.104	0.072	0.317988	0	DOCK1
0.0144567	0.0427482	0.197	0.174	1	0	CMPK1
2.99953e-05	0.0427028	0.088	0.06	0.528277	0	GIPC1
2.96275e-13	0.0426804	0.035	0.007	5.21799e-09	0	LIMS2
3.39885e-08	0.0426615	0.056	0.027	0.000598605	0	MOB1B
0.000137742	0.0426307	0.103	0.075	1	0	CHCHD5
0.00186573	0.0426296	0.124	0.099	1	0	NDUFA5
0.00104918	0.0426227	0.164	0.133	1	0	KIAA0930
0.601323	0.0426196	0.551	0.553	1	0	PDGFRB
0.00110659	0.0426071	0.18	0.149	1	0	DYNC1LI2
0.0311352	0.0425822	0.473	0.448	1	0	HNRNPDL
0.00876315	0.0425465	0.151	0.128	1	0	BNIP2
0.00030124	0.0424973	0.121	0.092	1	0	LSM1
3.61054e-05	0.0424613	0.084	0.056	0.635888	0	TGFB2
4.13711e-05	0.0424336	0.084	0.057	0.728628	0	TOR1AIP2
1.14901e-06	0.0424298	0.058	0.032	0.0202364	0	HIVEP3
1.93305e-06	0.0423984	0.072	0.043	0.0340449	0	PHTF2
0.672689	0.0423674	0.843	0.854	1	0	EEF2
2.61281e-08	0.0422478	0.056	0.027	0.000460169	0	SGPL1
1.83592e-05	0.0422185	0.095	0.065	0.323342	0	ERAP2
0.000319839	0.0422008	0.173	0.139	1	0	SNRNP70
1.5783e-08	0.04219	0.053	0.025	0.000277969	0	ORAI2
1.3029e-05	0.0421814	0.087	0.057	0.229466	0	TMEM184B
2.97553e-07	0.0420845	0.057	0.03	0.00524051	0	GSS
1.01222e-07	0.0420555	0.055	0.027	0.00178272	0	ITGA4
0.00169826	0.0419509	0.274	0.237	1	0	SRSF2
0.000445197	0.041905	0.185	0.15	1	0	CBR1
9.42376e-05	0.041903	0.117	0.086	1	0	TRIP12
6.19222e-09	0.0418124	0.049	0.021	0.000109057	0	HOXB2
1.48923e-05	0.0417804	0.087	0.058	0.262282	0	MRPS14
7.85224e-05	0.0417642	0.135	0.101	1	0	DESI2
0.00128957	0.0417427	0.177	0.146	1	0	SMARCB1
0.000121168	0.0416744	0.11	0.08	1	0	DDX42
0.0025386	0.041614	0.128	0.104	1	0	KPNA4
0.444082	0.0416043	0.317	0.314	1	0	PRKAR1A
0.000180108	0.0415853	0.14	0.108	1	0	HAS2
7.40312e-05	0.0415559	0.115	0.084	1	0	VPS25
0.00119677	0.0414367	0.135	0.108	1	0	EPN1
2.59832e-06	0.0414319	0.068	0.04	0.0457616	0	MARCH6
1.56035e-06	0.0414143	0.085	0.053	0.0274809	0	UBE3C
9.34301e-05	0.0413976	0.117	0.086	1	0	USP47
2.21798e-06	0.0413965	0.072	0.043	0.0390631	0	TARSL2
4.08198e-07	0.0413842	0.058	0.031	0.00718918	0	ZNF445
3.46965e-06	0.0413842	0.055	0.031	0.0611075	0	SOGA1
0.000162535	0.0413339	0.095	0.068	1	0	GTF3C1
6.09846e-06	0.0413319	0.069	0.042	0.107406	0	CDC42EP3
0.000693365	0.0411025	0.151	0.121	1	0	TP53I13
1.81352e-07	0.0410975	0.058	0.03	0.00319397	0	EXTL2
1.15246e-08	0.0410759	0.046	0.02	0.000202972	0	COL24A1
0.000497604	0.0410627	0.162	0.13	1	0	TWF2
9.9498e-08	0.0410282	0.065	0.035	0.00175236	0	PIP5K1C
1.28672e-14	0.041027	0.032	0.005	2.26616e-10	0	TNFSF4
2.55039e-06	0.0410241	0.068	0.04	0.0449174	0	DNAJC13
9.03838e-05	0.0409707	0.093	0.065	1	0	LRPPRC
4.92415e-07	0.0409676	0.064	0.035	0.00867242	0	DOCK7
0.00406415	0.0409332	0.261	0.229	1	0	PTP4A2
8.46949e-05	0.0409304	0.105	0.076	1	0	PTRHD1
0.00269677	0.0409116	0.406	0.365	1	0	OLFML3
0.0024349	0.040891	0.113	0.089	1	0	TBC1D20
1.57184e-05	0.0408854	0.085	0.056	0.276833	0	NCBP3
0.000126075	0.0408683	0.138	0.105	1	0	TMEM119
1.67587e-07	0.0408112	0.062	0.033	0.00295154	0	UBXN6
0.00019047	0.0408041	0.109	0.081	1	0	WAPL
2.49623e-05	0.0407627	0.083	0.055	0.439635	0	UBP1
0.000973594	0.0407431	0.108	0.083	1	0	NBPF14
1.00975e-05	0.0407025	0.079	0.051	0.177837	0	FOXJ3
4.00254e-05	0.0406698	0.085	0.058	0.704928	0	CD2AP
1.53071e-05	0.0406373	0.089	0.06	0.269588	0	CHPF2
0.000327525	0.0406194	0.124	0.095	1	0	CHID1
3.25551e-05	0.0406072	0.083	0.056	0.573361	0	AMOTL2
0.000783378	0.0405947	0.169	0.137	1	0	SH3D19
2.41716e-05	0.0405854	0.058	0.035	0.42571	0	SUSD2
1.28755e-06	0.0405833	0.076	0.045	0.0226763	0	SLC2A4RG
7.4362e-13	0.0405372	0.033	0.007	1.30966e-08	0	VEPH1
0.495838	0.0405219	0.023	0.025	1	0	IGKV3-11
1.77009e-08	0.0405015	0.034	0.012	0.000311747	0	MIR503HG
0.0155171	0.040495	0.415	0.388	1	0	POMP
0.0106003	0.0404821	0.414	0.385	1	0	SNRPD2
0.000414986	0.0404747	0.109	0.082	1	0	HIVEP2
3.82666e-06	0.0404601	0.064	0.038	0.0673952	0	HCG18
0.00236333	0.0404408	0.12	0.096	1	0	KXD1
0.0196807	0.0404261	0.144	0.124	1	0	HAT1
0.00327616	0.0404235	0.179	0.151	1	0	FAAP20
0.000852717	0.040404	0.145	0.116	1	0	ARPC1A
3.64269e-05	0.0403589	0.091	0.062	0.641551	0	SRPK1
5.98489e-05	0.0403578	0.096	0.068	1	0	LIMD2
0.00139343	0.0402832	0.167	0.137	1	0	CCT5
0.000352129	0.0402029	0.122	0.093	1	0	HDDC2
4.4317e-06	0.0401762	0.078	0.049	0.0780511	0	PGP
0.000247957	0.0401754	0.089	0.064	1	0	BRD7
0.000550573	0.0401741	0.106	0.08	1	0	DNMT1
0.0277393	0.0400878	0.236	0.213	1	0	DEK
5.04171e-05	0.0400834	0.096	0.067	0.887945	0	BIRC2
0.00527889	0.0400363	0.259	0.227	1	0	TXNDC5
0.000547414	0.0399888	0.054	0.035	1	0	PTTG1
8.89785e-07	0.0399882	0.067	0.039	0.0156709	0	VPS13B
0.000789515	0.0399538	0.451	0.395	1	0	CD82
5.81327e-07	0.039891	0.054	0.028	0.0102383	0	CPSF2
4.86147e-12	0.0398868	0.037	0.009	8.56203e-08	0	SPOCD1
1.02064e-05	0.0398657	0.082	0.053	0.179755	0	TMEM131
2.87342e-05	0.0398055	0.087	0.059	0.506067	0	TBC1D9B
0.031003	0.0398032	0.156	0.137	1	0	ZNF207
6.62263e-06	0.0397999	0.069	0.042	0.116638	0	SRGAP2
0.00765749	0.0397616	0.203	0.176	1	0	ANKRD28
0.000471215	0.0397601	0.121	0.093	1	0	STK38L
1.72201e-09	0.0396636	0.046	0.018	3.03281e-05	0	ENTPD7
0.00433909	0.0396417	0.122	0.099	1	0	PRPF8
1.45267e-10	0.0396285	0.04	0.013	2.55844e-06	0	SLC17A9
5.79987e-09	0.0396002	0.046	0.019	0.000102147	0	EHD4
1.32575e-05	0.0395892	0.087	0.057	0.233491	0	BET1L
0.000557897	0.0395336	0.094	0.069	1	0	CIAO1
2.46714e-05	0.039482	0.111	0.079	0.434513	0	DENR
9.00227e-08	0.039474	0.051	0.024	0.00158548	0	RPGRIP1L
9.76185e-06	0.0394622	0.079	0.051	0.171926	0	SSC5D
0.00154172	0.0394452	0.096	0.073	1	0	ABI1
0.000369268	0.0393356	0.152	0.12	1	0	SREK1
8.96873e-05	0.0393296	0.105	0.076	1	0	KCTD12
0.000476472	0.0393157	0.127	0.099	1	0	MRPL3
0.00551945	0.0393029	0.169	0.144	1	0	PML
0.0112313	0.0393029	0.166	0.143	1	0	ARGLU1
0.000217831	0.0392956	0.137	0.105	1	0	UBE2Q2
0.000128911	0.0392743	0.112	0.082	1	0	CCAR1
5.22057e-05	0.0392727	0.073	0.048	0.919447	0	VAPB
1.17766e-07	0.0392534	0.053	0.026	0.00207409	0	DHX38
0.000140781	0.0392364	0.066	0.043	1	0	GNA13
0.00299936	0.0391816	0.14	0.114	1	0	UBE2J1
1.12036e-05	0.0391795	0.077	0.049	0.197318	0	SFXN3
0.000103652	0.0391641	0.091	0.064	1	0	MRPL55
2.41812e-06	0.0391599	0.09	0.057	0.0425879	0	STARD3NL
0.000690909	0.0391511	0.193	0.159	1	0	ZC3H15
0.000401842	0.0391492	0.11	0.083	1	0	TMCO3
3.00152e-06	0.0391293	0.057	0.032	0.0528628	0	BMS1
1.29932e-06	0.0391054	0.065	0.037	0.0228836	0	UBA6
0.00840436	0.0390601	0.166	0.142	1	0	METRN
0.000139187	0.0389539	0.095	0.068	1	0	SLC25A46
4.05943e-07	0.0389341	0.053	0.027	0.00714946	0	NUP214
0.000437926	0.0389211	0.119	0.091	1	0	UBE2Z
0.000122981	0.038916	0.113	0.083	1	0	NUDT21
4.60992e-05	0.0389058	0.081	0.054	0.811898	0	CFL2
0.017797	0.0388717	0.224	0.199	1	0	PLXDC2
0.134213	0.0388706	0.366	0.352	1	0	HM13
0.000218004	0.038846	0.079	0.055	1	0	FAM120B
0.00106388	0.0387916	0.131	0.104	1	0	BAZ1B
4.24708e-06	0.0387896	0.065	0.038	0.0747995	0	MLLT11
0.000288994	0.0387833	0.105	0.078	1	0	CRELD2
0.013403	0.0387721	0.18	0.157	1	0	COPS6
4.37999e-05	0.0387251	0.106	0.075	0.771404	0	VPS35
0.1536	0.0387225	0.328	0.312	1	0	LTBP1
0.00241277	0.0386289	0.157	0.129	1	0	CHSY1
0.0015375	0.0386225	0.14	0.113	1	0	AKR7A2
4.0549e-08	0.0386076	0.047	0.021	0.000714148	0	CAP2
0.0134399	0.0385679	0.244	0.218	1	0	MRPL41
2.58567e-05	0.0385552	0.075	0.048	0.455388	0	PDZD8
0.00114272	0.0385534	0.131	0.104	1	0	ETFA
5.66399e-06	0.0384736	0.062	0.036	0.0997542	0	DIS3
7.09461e-06	0.0384736	0.063	0.038	0.12495	0	STK10
1.36267e-05	0.0384661	0.058	0.035	0.239993	0	FASN
3.80244e-05	0.0384548	0.07	0.045	0.669686	0	FMR1
0.00101545	0.0384339	0.128	0.101	1	0	NIFK
0.000127136	0.038433	0.096	0.068	1	0	STX2
0.000246746	0.0384104	0.079	0.055	1	0	KCTD20
0.000425898	0.0383777	0.133	0.104	1	0	ERCC1
0.000243341	0.0383747	0.097	0.071	1	0	RUVBL2
0.000102421	0.0383454	0.06	0.038	1	0	DDX23
0.00386281	0.0383129	0.144	0.119	1	0	VAT1
1.25606e-06	0.0383031	0.055	0.029	0.0221217	0	DTYMK
8.94732e-09	0.0382778	0.043	0.017	0.00015758	0	RALGPS2
9.71354e-09	0.0382079	0.033	0.011	0.000171075	0	GJB2
0.000466606	0.0381609	0.107	0.08	1	0	CAV2
0.00248015	0.0381412	0.156	0.129	1	0	SPAG9
0.00172419	0.0380802	0.111	0.087	1	0	MDM2
0.00390729	0.0380535	0.095	0.075	1	0	PDS5A
0.000542043	0.0380504	0.13	0.101	1	0	ZNF24
0.000241215	0.0380075	0.08	0.056	1	0	KPNA3
0.000920225	0.0380056	0.107	0.082	1	0	PPFIA1
0.000833327	0.0379626	0.128	0.101	1	0	ACTR10
0.000420392	0.0379492	0.08	0.057	1	0	AHCTF1
0.000130868	0.0379443	0.097	0.069	1	0	FKBP3
0.184789	0.0379338	0.465	0.453	1	0	STAT1
0.0111671	0.0379219	0.178	0.154	1	0	UBE2E3
3.15362e-06	0.0378897	0.055	0.03	0.0555416	0	IL16
9.3491e-06	0.0378897	0.055	0.031	0.164656	0	HIVEP1
6.55475e-06	0.0378369	0.073	0.045	0.115442	0	EVL
0.480932	0.0378112	0.217	0.212	1	0	LTBP2
7.18492e-05	0.0378095	0.09	0.062	1	0	POLR2C
0.00182624	0.0377801	0.113	0.089	1	0	RGS10
1.65108e-10	0.0377629	0.037	0.011	2.90788e-06	0	NRG1
0.000159155	0.0377624	0.098	0.071	1	0	CYB561
1.04529e-05	0.037744	0.076	0.048	0.184097	0	YLPM1
1.07867e-05	0.0377333	0.07	0.043	0.189976	0	MFSD11
3.91661e-05	0.0376986	0.067	0.043	0.689794	0	ADNP
2.75482e-08	0.0376783	0.05	0.023	0.000485179	0	NCS1
4.53788e-05	0.0376389	0.081	0.055	0.799212	0	RBM33
0.000160129	0.0376377	0.099	0.072	1	0	NR2F6
1.06563e-05	0.0376156	0.087	0.057	0.18768	0	CIZ1
0.0194677	0.0375806	0.478	0.452	1	0	GUK1
8.92832e-06	0.0375471	0.057	0.033	0.157246	0	DHX16
1.443e-08	0.0374877	0.049	0.022	0.000254141	0	COG6
1.41289e-08	0.0374756	0.045	0.019	0.000248838	0	TLN2
1.02289e-05	0.037465	0.063	0.037	0.180151	0	OXSR1
0.0303639	0.0374022	0.27	0.247	1	0	MLF2
3.41203e-05	0.0373257	0.068	0.043	0.600927	0	TSR1
0.00169847	0.0373097	0.148	0.121	1	0	DCTN2
5.59509e-06	0.0372874	0.058	0.033	0.0985408	0	DZIP1
0.00549672	0.0372861	0.135	0.112	1	0	RBMX
0.000228743	0.0372838	0.089	0.064	1	0	SAE1
1.99804e-05	0.0372807	0.077	0.049	0.351895	0	CELF1
4.18125e-08	0.0372678	0.018	0.003	0.000736401	0	SEMA3D
3.63785e-05	0.0372584	0.079	0.052	0.640697	0	VEZT
0.000293259	0.0372363	0.081	0.057	1	0	SNX29
0.00042942	0.0372104	0.07	0.049	1	0	ETV1
1.643e-05	0.0372064	0.06	0.036	0.289365	0	UHMK1
7.29065e-05	0.0372064	0.059	0.037	1	0	MAST2
0.000320593	0.0371957	0.131	0.101	1	0	TMEM9
1.01929e-05	0.037184	0.061	0.036	0.179517	0	DOCK4
0.000181088	0.0371662	0.08	0.055	1	0	STMN3
0.0174061	0.0371596	0.445	0.409	1	0	ANTXR1
0.00601548	0.0371545	0.156	0.131	1	0	PNISR
0.000359959	0.0371535	0.103	0.076	1	0	DDAH2
3.97804e-05	0.037153	0.076	0.05	0.700613	0	GMFB
1.74431e-06	0.0371348	0.06	0.033	0.0307208	0	NOL8
2.4764e-05	0.0371177	0.073	0.047	0.436144	0	QSER1
3.22475e-05	0.0370958	0.075	0.049	0.567943	0	ITCH
1.77872e-06	0.0370849	0.053	0.028	0.0313268	0	ZSWIM4
0.000672454	0.0370638	0.107	0.081	1	0	FAM120A
0.000192943	0.0370388	0.078	0.054	1	0	UBA5
7.61762e-07	0.0370123	0.05	0.025	0.0134162	0	GCN1
1.61173e-05	0.0369827	0.059	0.035	0.283857	0	EIF2AK3
0.000257449	0.0369466	0.099	0.073	1	0	CBX5
1.54373e-05	0.0369035	0.066	0.04	0.271881	0	GPATCH2
0.00362582	0.0368672	0.141	0.116	1	0	DNAJB11
0.000703653	0.0368323	0.182	0.148	1	0	BCLAF1
9.24149e-05	0.0367716	0.094	0.066	1	0	SNX7
6.08882e-05	0.0367418	0.08	0.054	1	0	LEO1
0.000521937	0.0367363	0.086	0.062	1	0	IRF2BP2
9.60205e-06	0.0367114	0.073	0.046	0.169111	0	TP53I11
5.29911e-05	0.0367009	0.091	0.063	0.933279	0	UROS
0.000572881	0.0366565	0.133	0.104	1	0	ZNF580
0.00171363	0.036651	0.108	0.084	1	0	LUZP1
0.00249502	0.0366372	0.13	0.105	1	0	MSANTD3
4.21251e-05	0.0366236	0.064	0.04	0.741907	0	SUGP2
0.0287768	0.0365836	0.21	0.188	1	0	ROBO1
4.84512e-09	0.0365723	0.013	0	8.53323e-05	0	IGFL2
0.00201117	0.0364814	0.126	0.101	1	0	LSM14A
5.89472e-05	0.0364504	0.078	0.052	1	0	ARHGAP5
4.70265e-06	0.0364237	0.043	0.022	0.0828231	0	TYMS
0.00317958	0.0364194	0.145	0.119	1	0	SMAD2
0.00103036	0.0364155	0.117	0.091	1	0	IL13RA1
0.000610438	0.0364082	0.093	0.069	1	0	APPL2
9.36482e-05	0.0363976	0.073	0.048	1	0	PDHA1
0.000130515	0.0363918	0.088	0.062	1	0	ZNF451
1.23853e-09	0.0363547	0.036	0.012	2.1813e-05	0	RASGRF2
0.000818103	0.0363366	0.089	0.066	1	0	ZBED1
0.00649074	0.0363068	0.228	0.198	1	0	PSMB2
5.56157e-05	0.0362475	0.083	0.056	0.979503	0	MIB1
0.0463388	0.0362454	0.313	0.292	1	0	OLFML2B
0.00137152	0.0362422	0.098	0.075	1	0	SMG1
0.000377434	0.0362221	0.114	0.087	1	0	UBE2V2
0.0012412	0.0362206	0.119	0.093	1	0	ZNF593
3.37312e-05	0.0362142	0.066	0.042	0.594075	0	CDR2
0.000723702	0.0361537	0.094	0.07	1	0	FRMD4A
0.000554282	0.0361382	0.075	0.053	1	0	NUS1
0.106213	0.0361201	0.34	0.325	1	0	SPCS1
3.36526e-05	0.036103	0.062	0.038	0.592689	0	NDUFS1
0.00240879	0.0360792	0.127	0.102	1	0	MRPL43
0.000974507	0.0360636	0.097	0.073	1	0	GLRX3
1.92264e-06	0.0360468	0.064	0.037	0.0338615	0	PCGF3
4.37894e-05	0.0360463	0.077	0.051	0.771219	0	RNF4
5.11307e-07	0.0360095	0.047	0.023	0.00900513	0	VARS
2.93807e-11	0.0360095	0.031	0.007	5.17453e-07	0	ZNF93
5.4468e-05	0.0360095	0.069	0.044	0.95929	0	PAICS
0.000105754	0.0360095	0.069	0.046	1	0	MAP3K4
4.92316e-05	0.0360095	0.079	0.053	0.867067	0	SLC31A1
0.000427877	0.0359913	0.086	0.062	1	0	WDR82
1.48174e-08	0.0359712	0.037	0.014	0.000260964	0	TSPAN18
0.156346	0.0359613	0.633	0.641	1	0	MYL12B
6.58464e-06	0.0358969	0.057	0.033	0.115969	0	NRAS
0.000239986	0.0358844	0.104	0.076	1	0	CLSTN1
2.58137e-06	0.0358396	0.052	0.028	0.0454631	0	SLC35E1
2.55524e-05	0.0358228	0.063	0.039	0.450029	0	CACNA1C
0.00204898	0.0357661	0.128	0.103	1	0	XRN1
0.0015196	0.0357304	0.189	0.156	1	0	CIB1
2.35588e-06	0.0357072	0.05	0.026	0.0414917	0	WDR6
0.00957575	0.0356817	0.137	0.115	1	0	NDUFV1
1.92762e-06	0.0356715	0.058	0.032	0.0339492	0	TBC1D8B
0.00556229	0.0356554	0.113	0.091	1	0	SPIN1
0.00157413	0.0356088	0.131	0.104	1	0	SMARCE1
0.000464176	0.0355604	0.1	0.074	1	0	SLC30A7
0.000268394	0.0355404	0.098	0.072	1	0	PRKRA
3.34166e-06	0.0355396	0.058	0.033	0.0588533	0	TCF3
0.0027382	0.0355274	0.1	0.078	1	0	NAB1
0.000155551	0.035509	0.068	0.045	1	0	PPP4R3A
8.42336e-05	0.035496	0.082	0.056	1	0	ROR2
0.00014822	0.0354585	0.114	0.084	1	0	DPM2
0.000450617	0.0354419	0.08	0.057	1	0	ARPP19
0.00638908	0.0354348	0.124	0.102	1	0	TNKS2
0.000136155	0.0354165	0.067	0.044	1	0	SLC38A6
0.00774541	0.0354062	0.111	0.09	1	0	EFR3A
1.58015e-06	0.0354026	0.047	0.024	0.0278296	0	MCM3
1.83762e-06	0.0353469	0.049	0.025	0.0323642	0	CCDC34
0.0141588	0.0353325	0.114	0.094	1	0	RCAN1
0.0505542	0.0353194	0.467	0.436	1	0	LOXL2
3.48578e-05	0.0352915	0.073	0.047	0.613916	0	PPP6R3
0.0116743	0.0352149	0.292	0.261	1	0	SRSF11
1.91783e-06	0.0351971	0.051	0.027	0.0337768	0	CROCC
0.000132122	0.035128	0.101	0.073	1	0	SWI5
0.000184141	0.035128	0.099	0.072	1	0	NF1
0.00104448	0.035128	0.1	0.076	1	0	TADA3
0.000429914	0.0351236	0.072	0.05	1	0	ZDHHC20
0.000577639	0.0350534	0.094	0.07	1	0	SKA2
0.000215448	0.0350163	0.074	0.051	1	0	CHD2
0.000331846	0.0350163	0.076	0.053	1	0	POM121
0.000981351	0.0349877	0.213	0.177	1	0	TMEM230
0.000252735	0.0349785	0.093	0.067	1	0	IST1
0.00964445	0.0349419	0.104	0.085	1	0	APOL1
0.00104775	0.0349112	0.179	0.146	1	0	RCN2
7.37361e-07	0.0348994	0.056	0.03	0.0129864	0	ARMCX6
1.53394e-05	0.0348994	0.055	0.032	0.270157	0	GMPPB
0.00083011	0.0348037	0.084	0.061	1	0	UGGT2
0.0992659	0.0347943	0.286	0.27	1	0	VCP
1.23926e-06	0.0347813	0.05	0.026	0.0218258	0	LPCAT1
0.00125633	0.0347274	0.104	0.08	1	0	STK17B
0.0747611	0.0346986	0.308	0.289	1	0	TRAM1
3.75568e-06	0.0346974	0.06	0.034	0.0661451	0	SMG6
0.194716	0.034685	0.288	0.276	1	0	ZEB2
0.000363562	0.0346803	0.099	0.073	1	0	DAXX
0.000124326	0.0346744	0.084	0.058	1	0	GNAQ
0.00626601	0.034657	0.161	0.136	1	0	FBLIM1
0.00226834	0.0346511	0.142	0.116	1	0	ARL5A
0.210723	0.0346121	0.25	0.238	1	0	SPTBN1
8.78339e-05	0.0346114	0.076	0.051	1	0	C6orf62
1.14945e-05	0.0345866	0.073	0.045	0.202442	0	EHBP1
2.25619e-05	0.0345855	0.019	0.007	0.39736	0	C1QTNF3
0.00420739	0.0345772	0.101	0.08	1	0	ZC3H13
0.000124366	0.0345726	0.073	0.049	1	0	DYM
0.0177593	0.0345646	0.185	0.162	1	0	MAN1A1
5.3395e-07	0.0345564	0.038	0.016	0.00940393	0	DNMT3A
0.000573778	0.0345558	0.089	0.065	1	0	HERC2
9.00955e-07	0.0345277	0.045	0.022	0.0158676	0	PAK1
0.000101299	0.0344925	0.08	0.055	1	0	KLF7
0.00136255	0.0344861	0.113	0.088	1	0	THOC2
0.00146393	0.0344635	0.097	0.074	1	0	TFE3
8.64118e-05	0.0344575	0.059	0.037	1	0	KARS
1.50724e-05	0.0344437	0.063	0.038	0.265454	0	R3HDM1
6.83258e-05	0.0343761	0.079	0.053	1	0	PACS1
0.000651123	0.034362	0.091	0.067	1	0	BMPR2
8.21077e-05	0.0343108	0.086	0.059	1	0	CSNK1G3
1.80563e-06	0.0342848	0.046	0.023	0.0318008	0	PPP6R2
0.0204801	0.03426	0.12	0.102	1	0	CYTH3
0.0774682	0.0342304	0.25	0.232	1	0	MDH2
8.38278e-05	0.0342179	0.05	0.03	1	0	MYBBP1A
0.0015418	0.0341881	0.148	0.119	1	0	APLP2
0.00313108	0.034122	0.117	0.094	1	0	AP2A1
0.0494833	0.0341197	0.305	0.284	1	0	TMEM14C
3.31274e-05	0.0341113	0.055	0.033	0.583439	0	INPPL1
2.80444e-06	0.0340965	0.049	0.025	0.0493919	0	ZMYND19
1.33671e-07	0.0340944	0.036	0.014	0.00235422	0	CTPS1
0.000927983	0.0340655	0.087	0.065	1	0	TTC37
0.00136096	0.0340386	0.083	0.062	1	0	USP14
0.000281006	0.0339963	0.072	0.049	1	0	WDR43
1.19159e-05	0.033937	0.053	0.03	0.209862	0	ZC3H7B
2.8257e-06	0.0338026	0.053	0.028	0.0497662	0	PPP1R9B
3.19626e-08	0.0337973	0.042	0.017	0.000562926	0	NBPF10
0.574281	0.0337966	0.517	0.526	1	0	PRDX1
0.00333659	0.0337829	0.115	0.092	1	0	DNAJC10
0.000911466	0.0337555	0.109	0.084	1	0	ATXN10
0.000512247	0.0337101	0.076	0.053	1	0	IMMT
6.22871e-07	0.0337091	0.051	0.026	0.01097	0	PAWR
0.00012167	0.0337039	0.065	0.042	1	0	SLC4A1AP
0.000618991	0.0336939	0.091	0.067	1	0	CCDC90B
7.67313e-08	0.0336845	0.031	0.011	0.00135139	0	MEG8
6.93799e-06	0.033668	0.05	0.028	0.122192	0	EHBP1L1
8.43445e-05	0.033655	0.199	0.159	1	0	PAPSS2
2.10303e-05	0.0336453	0.057	0.034	0.370386	0	TSN
8.44091e-05	0.0336228	0.063	0.041	1	0	POFUT1
0.000253956	0.033597	0.081	0.057	1	0	PSME3
2.86517e-05	0.0335522	0.057	0.035	0.504614	0	TFPT
0.000178948	0.0335492	0.071	0.048	1	0	MPDZ
0.00127918	0.033517	0.077	0.056	1	0	RAPH1
0.0019837	0.0335064	0.081	0.06	1	0	ZNF146
4.80071e-05	0.0334486	0.062	0.039	0.8455	0	SPRYD7
0.0363526	0.0334359	0.176	0.157	1	0	RAD23B
0.000674855	0.0334262	0.079	0.057	1	0	ZNF217
0.000791139	0.0334137	0.108	0.082	1	0	ARIH2
0.000257685	0.0334065	0.073	0.05	1	0	RC3H2
0.000963632	0.0333852	0.09	0.067	1	0	LSM4
0.00249736	0.0333544	0.142	0.115	1	0	CCDC124
0.0218066	0.033353	0.214	0.19	1	0	DNAJC1
5.09597e-05	0.0333354	0.052	0.031	0.897502	0	VPS41
0.000155141	0.033305	0.075	0.051	1	0	SUPT20H
0.000616978	0.033295	0.08	0.057	1	0	CRIPT
0.00036795	0.033276	0.101	0.074	1	0	MRPS12
0.000675278	0.0332663	0.1	0.075	1	0	XPO1
1.65624e-06	0.0332205	0.047	0.024	0.0291698	0	CUEDC1
0.000321014	0.0331945	0.083	0.059	1	0	ACAA2
0.00154053	0.0331869	0.098	0.075	1	0	TOX4
0.000704759	0.0331849	0.082	0.06	1	0	U2AF2
4.08827e-05	0.0331611	0.065	0.041	0.720026	0	KDM5C
0.0237642	0.0331276	0.141	0.122	1	0	MPV17
0.193096	0.0330845	0.278	0.265	1	0	SERBP1
9.02454e-10	0.0330808	0.028	0.007	1.5894e-05	0	FOXM1
0.0745784	0.0330604	0.197	0.18	1	0	GLIS3
0.00156398	0.0330489	0.097	0.075	1	0	SF3A3
1.97847e-06	0.0329998	0.041	0.02	0.0348448	0	TAF13
0.00593872	0.032932	0.199	0.17	1	0	PSMC3
0.00258958	0.0328918	0.12	0.095	1	0	ZNF638
0.000778491	0.0328609	0.117	0.09	1	0	MRPL37
0.0237941	0.0328609	0.117	0.1	1	0	CRK
0.0189719	0.0327727	0.144	0.123	1	0	CYCS
0.00160261	0.0327426	0.083	0.062	1	0	HACD4
0.000610767	0.0327344	0.069	0.048	1	0	QRICH1
0.0070331	0.0326715	0.123	0.101	1	0	VTI1B
0.245717	0.0326669	0.346	0.337	1	0	COX8A
0.00651108	0.0326639	0.092	0.073	1	0	RSAD2
1.03302e-05	0.0326495	0.051	0.029	0.181936	0	RUSC2
0.0051981	0.0326487	0.135	0.111	1	0	EI24
1.41684e-05	0.0326332	0.057	0.033	0.249534	0	SDE2
0.0197727	0.0326119	0.217	0.193	1	0	DDOST
0.000281806	0.0326112	0.083	0.059	1	0	RNF216
0.00755942	0.0326076	0.112	0.091	1	0	CCDC50
0.0251905	0.0326064	0.398	0.37	1	0	PSMB9
0.0861418	0.0325802	0.179	0.163	1	0	TGOLN2
7.04927e-06	0.0325642	0.046	0.024	0.124152	0	DOCK9
1.1972e-05	0.0325563	0.053	0.03	0.210851	0	EDEM1
9.91237e-05	0.032525	0.062	0.04	1	0	NAA15
1.09627e-05	0.0324904	0.059	0.035	0.193075	0	CPSF3
0.000410938	0.032487	0.077	0.055	1	0	UBTF
5.79569e-06	0.0324784	0.045	0.024	0.102074	0	ZNF462
0.00418607	0.0324566	0.146	0.121	1	0	CFDP1
0.000176669	0.0324479	0.056	0.036	1	0	DYRK1A
3.38529e-05	0.0324453	0.078	0.051	0.596216	0	MRPS23
0.0135704	0.0324383	0.125	0.105	1	0	G3BP2
4.13708e-05	0.0324127	0.052	0.031	0.728622	0	ELMOD2
0.0162673	0.0324109	0.215	0.19	1	0	AKR1A1
1.55475e-07	0.0323635	0.034	0.013	0.00273823	0	ANOS1
2.38158e-05	0.0323414	0.04	0.021	0.419444	0	SORBS1
0.00113736	0.0323268	0.065	0.045	1	0	NHSL2
0.00133447	0.0323198	0.073	0.053	1	0	SCFD1
0.000325136	0.0323128	0.074	0.052	1	0	EP300
0.0556326	0.0322822	0.179	0.161	1	0	RAB10
0.00391912	0.0322793	0.108	0.085	1	0	NUTM2A-AS1
1.00009e-05	0.0322768	0.054	0.031	0.176136	0	PIK3CA
0.00030842	0.0322708	0.075	0.052	1	0	TARDBP
0.0316155	0.0322699	0.188	0.167	1	0	PRMT1
0.000681965	0.0322354	0.069	0.048	1	0	DCP2
0.000559029	0.0322087	0.084	0.06	1	0	LPGAT1
0.00616535	0.0321572	0.105	0.084	1	0	SUPT16H
0.0013425	0.0321298	0.142	0.113	1	0	PHLDA3
0.000248416	0.0321145	0.063	0.042	1	0	BET1
0.000718015	0.0320717	0.06	0.041	1	0	DAAM2
0.000382701	0.0320591	0.069	0.048	1	0	UCK2
0.0481873	0.0320492	0.31	0.289	1	0	HNRNPC
0.091763	0.0320425	0.214	0.198	1	0	TM9SF3
9.64167e-08	0.0320227	0.04	0.017	0.00169809	0	ANKRD36C
0.00268949	0.0320223	0.109	0.086	1	0	UROD
0.000535319	0.0319474	0.117	0.089	1	0	TUBB3
0.000105315	0.0319307	0.064	0.041	1	0	ZNRF1
0.059118	0.031922	0.15	0.133	1	0	MATR3.1
0.00125608	0.0319015	0.126	0.099	1	0	SEC22B
8.78768e-05	0.0318819	0.065	0.042	1	0	FNBP1L
8.59996e-06	0.0318672	0.049	0.027	0.151463	0	MOGS
0.000487657	0.0318539	0.082	0.059	1	0	FAM200B
0.000551802	0.0318429	0.081	0.058	1	0	FIBIN
0.00453279	0.0318429	0.085	0.065	1	0	PPP5C
0.0111793	0.0318267	0.096	0.078	1	0	BLOC1S6
0.000403207	0.0318008	0.084	0.06	1	0	USP10
0.000878068	0.0317742	0.073	0.052	1	0	HERC4
0.000113694	0.031774	0.043	0.024	1	0	NABP1
0.00314955	0.0317556	0.158	0.131	1	0	TIMM8B
6.07993e-05	0.0317142	0.057	0.035	1	0	SRGAP1
0.00283411	0.031711	0.084	0.064	1	0	EML1
0.00158589	0.0316637	0.087	0.065	1	0	ADSL
0.00474614	0.0316478	0.124	0.101	1	0	RNASEH2C
0.000903908	0.0316071	0.094	0.071	1	0	UBA3
0.0309819	0.0316064	0.24	0.217	1	0	PFDN2
0.00093226	0.0315976	0.07	0.05	1	0	TTC8
0.00891708	0.031584	0.108	0.088	1	0	OSBPL9
1.93178e-05	0.031553	0.039	0.02	0.340225	0	DNM3OS
0.000263258	0.0315203	0.062	0.041	1	0	ZDHHC7
3.22994e-06	0.0315038	0.043	0.021	0.0568856	0	ZNF841
0.000741628	0.0314965	0.114	0.087	1	0	ERI3
2.38865e-07	0.0314683	0.036	0.015	0.00420688	0	KCTD15
0.000158247	0.0314679	0.068	0.045	1	0	MALT1
0.00406701	0.0314507	0.109	0.087	1	0	LSM12
4.50997e-05	0.0314416	0.053	0.032	0.794296	0	RAP1GDS1
0.00680644	0.0314262	0.127	0.104	1	0	DHX29
0.000982188	0.0314244	0.064	0.045	1	0	PIAS3
1.41277e-07	0.031419	0.039	0.016	0.00248818	0	NIPSNAP3A
9.86092e-06	0.031406	0.047	0.025	0.17367	0	NF2
0.00274676	0.0313952	0.09	0.069	1	0	HGSNAT
3.63795e-08	0.031374	0.035	0.013	0.000640715	0	ARHGAP32
2.4686e-06	0.0313698	0.036	0.016	0.0434771	0	TK1
1.29886e-05	0.0313614	0.045	0.024	0.228755	0	PHF6
0.0446612	0.0313542	0.173	0.154	1	0	WIPF1
0.000681984	0.0313485	0.09	0.066	1	0	MPRIP
0.000164191	0.0312454	0.065	0.043	1	0	FAM229B
9.51374e-05	0.0312159	0.049	0.029	1	0	GLYR1
0.0012069	0.031205	0.058	0.04	1	0	PARP4
0.017682	0.0312003	0.13	0.11	1	0	HNRNPUL1
0.0279557	0.0311962	0.21	0.187	1	0	KIF5B
0.0725044	0.0311926	0.255	0.234	1	0	DDX17
0.405448	0.0311669	0.305	0.3	1	0	PTEN
0.031016	0.0311655	0.391	0.364	1	0	RHOBTB3
8.83567e-05	0.0311539	0.066	0.043	1	0	CCNT2
0.000142153	0.0311471	0.071	0.047	1	0	DIABLO
0.00250562	0.031124	0.092	0.071	1	0	KLC1
0.00413946	0.0310926	0.121	0.098	1	0	HDAC7
0.00417349	0.0310835	0.127	0.103	1	0	CEP350
1.01615e-05	0.0310752	0.052	0.029	0.178964	0	AP1B1
6.37391e-05	0.0310752	0.05	0.029	1	0	MYO5A
0.00684949	0.031063	0.151	0.126	1	0	PSMD1
0.000293695	0.0310593	0.069	0.047	1	0	DYRK4
0.000314027	0.0310593	0.066	0.045	1	0	ATP6V0A2
0.00213402	0.0310429	0.027	0.015	1	0	CCNB1
0.000372016	0.031041	0.085	0.061	1	0	CPZ
0.000315682	0.0310035	0.079	0.056	1	0	RCC2
0.0444769	0.0309763	0.228	0.207	1	0	NDUFV2
0.0024662	0.0309212	0.171	0.141	1	0	MRPL52
0.00026702	0.0308927	0.048	0.029	1	0	NMI
0.000359525	0.0308721	0.072	0.049	1	0	ZNF460
0.00285928	0.0308646	0.083	0.063	1	0	HTATSF1
2.49345e-07	0.0308552	0.041	0.018	0.00439147	0	DNAJC11
0.0154127	0.0308346	0.173	0.15	1	0	PPP4R2
7.23823e-05	0.0308305	0.07	0.046	1	0	GNPNAT1
0.000538405	0.0307817	0.074	0.052	1	0	PPP3CB
7.07167e-05	0.030746	0.062	0.039	1	0	EP400
0.000195584	0.0307439	0.065	0.043	1	0	RUVBL1
0.000580988	0.0307418	0.069	0.048	1	0	DUS1L
0.000928262	0.0307418	0.068	0.048	1	0	SEC23IP
0.000470857	0.0307396	0.055	0.036	1	0	KRT7
0.00256429	0.0307272	0.089	0.068	1	0	RNF220
3.45787e-07	0.0307177	0.035	0.014	0.00609	0	PLXNA3
0.00113415	0.0306933	0.07	0.05	1	0	AMPD2
0.00236722	0.0306761	0.099	0.077	1	0	GSK3B
0.00145639	0.0306742	0.097	0.074	1	0	ABHD2
2.96267e-07	0.0306717	0.033	0.013	0.00521785	0	FZD6
0.000159484	0.0306544	0.062	0.04	1	0	FADD
0.0260951	0.0306477	0.142	0.123	1	0	SENP6
0.00107898	0.0306434	0.079	0.058	1	0	KIDINS220
0.0077371	0.0306227	0.119	0.097	1	0	LMF2
0.0401629	0.0306096	0.136	0.119	1	0	CTBP1
0.00264722	0.0305863	0.101	0.078	1	0	NARS
0.000520518	0.0305476	0.092	0.067	1	0	MKKS
0.00142389	0.0305461	0.094	0.071	1	0	EDEM3
0.00494126	0.0305304	0.129	0.105	1	0	NANS
3.39789e-06	0.0305296	0.029	0.012	0.0598436	0	BIRC5
6.49765e-05	0.0305266	0.04	0.022	1	0	KIAA1549L
1.01375e-05	0.0305221	0.052	0.029	0.178542	0	ZFHX4
0.000363614	0.0305149	0.065	0.044	1	0	ZBTB1
0.000829929	0.0305149	0.065	0.045	1	0	VPS39
0.000991577	0.0305135	0.069	0.049	1	0	N4BP1
0.00069566	0.030508	0.079	0.057	1	0	ZFC3H1
0.0738454	0.0304772	0.488	0.469	1	0	ARF1
0.00115227	0.0304576	0.098	0.074	1	0	UBQLN2
0.021211	0.0304448	0.124	0.105	1	0	AMOTL1
0.00487542	0.030414	0.094	0.073	1	0	CWC15
0.00224328	0.0304108	0.101	0.079	1	0	FBXL5
0.00526383	0.0304097	0.101	0.08	1	0	SNW1
1.39899e-07	0.0303902	0.031	0.011	0.0024639	0	SLC41A2
0.000640959	0.0303799	0.06	0.041	1	0	ODF2
5.47427e-05	0.0303789	0.065	0.041	0.964128	0	PLCG1
0.0141263	0.0303603	0.249	0.22	1	0	YWHAE
0.00256488	0.0303601	0.124	0.099	1	0	METAP2
0.00252355	0.0302857	0.075	0.056	1	0	FASTK
0.0114325	0.0302843	0.072	0.056	1	0	ANO1
0.00516907	0.0302789	0.102	0.081	1	0	GMPS
0.00178784	0.0302776	0.11	0.086	1	0	NFE2L1
0.0756948	0.0302192	0.408	0.384	1	0	PRDX6
5.80921e-08	0.030202	0.027	0.008	0.00102312	0	ZNF85
0.000996215	0.0301954	0.076	0.055	1	0	TFDP1
0.208799	0.0301896	0.356	0.344	1	0	SON
0.00166186	0.0301494	0.086	0.064	1	0	XIAP
0.00393907	0.0301486	0.093	0.072	1	0	HSPA13
4.83778e-10	0.0301076	0.027	0.006	8.5203e-06	0	CENPV
0.000527283	0.0301054	0.073	0.052	1	0	SMAD1
0.00742038	0.0300602	0.113	0.092	1	0	OAS3
0.00121496	0.0300602	0.063	0.044	1	0	MRPL15
0.00251904	0.0300602	0.07	0.051	1	0	HMGXB4
0.0070326	0.0300602	0.1	0.08	1	0	SESTD1
0.0479398	0.0300212	0.22	0.2	1	0	SORBS3
0.00302176	0.0300149	0.069	0.051	1	0	SLC35F5
0.000170547	0.0300145	0.062	0.04	1	0	IMPDH1
0.000149589	0.0300144	0.058	0.037	1	0	DKC1
0.00160699	0.0299714	0.09	0.068	1	0	ITPA
0.0160159	0.0299714	0.086	0.07	1	0	ARID1B
0.00183598	0.0299698	0.071	0.052	1	0	TTYH3
0.000415502	0.0299686	0.057	0.038	1	0	OPN3
0.000125214	0.029968	0.052	0.032	1	0	NDST1
2.09657e-06	0.0299675	0.049	0.025	0.0369248	0	TLK2
0.0174818	0.0299387	0.172	0.15	1	0	G3BP1
0.000950853	0.0299276	0.092	0.068	1	0	ELMSAN1
0.00161921	0.029926	0.084	0.063	1	0	FAM160B2
0.0373968	0.0298899	0.121	0.104	1	0	PRPF4B
0.000144273	0.0298782	0.066	0.043	1	0	DTD1
0.000183789	0.0298765	0.056	0.035	1	0	CHD1L
0.000102646	0.0298747	0.047	0.028	1	0	TMA16
0.00702864	0.0297963	0.097	0.078	1	0	PFKL
0.00137084	0.0297939	0.091	0.069	1	0	DPH3
0.00411067	0.0297939	0.09	0.07	1	0	PUM3
0.00122115	0.0297915	0.082	0.06	1	0	VASP
0.00288782	0.0297547	0.105	0.083	1	0	NUDT3
0.000716223	0.0297472	0.084	0.061	1	0	UBE2G2
0.0309855	0.0297447	0.206	0.184	1	0	CDC42EP1
0.00883814	0.0297386	0.191	0.165	1	0	PPP4C
8.12806e-05	0.0297373	0.052	0.032	1	0	FAM160B1
0.00193812	0.0297042	0.087	0.065	1	0	STX12
5.56675e-05	0.0296918	0.053	0.032	0.980416	0	FAM168A
3.10673e-05	0.0296906	0.05	0.029	0.547157	0	ATMIN
0.00882043	0.0296591	0.086	0.068	1	0	NBPF15
0.00257895	0.0296566	0.08	0.06	1	0	ARHGEF40
0.00148656	0.0296541	0.074	0.054	1	0	PPID
0.000847553	0.0296516	0.067	0.047	1	0	PYGL
1.21196e-05	0.0296398	0.038	0.019	0.213451	0	DROSHA
0.00046928	0.0296013	0.058	0.039	1	0	CARM1
3.11609e-05	0.0295969	0.048	0.027	0.548806	0	CETN2
0.00925858	0.0295861	0.111	0.091	1	0	NUMA1
0.00665153	0.0295832	0.106	0.085	1	0	KMT2C
0.00395567	0.0295818	0.112	0.089	1	0	CLPP
0.000871978	0.0295625	0.07	0.049	1	0	PTGES2
0.00139111	0.0295625	0.069	0.049	1	0	NEK9
0.000594883	0.0295578	0.061	0.041	1	0	STK38
0.000700517	0.0295215	0.078	0.056	1	0	SF3B3
0.00136961	0.0295182	0.068	0.049	1	0	PHC3
0.00819977	0.0294899	0.099	0.079	1	0	DCAF7
8.99832e-11	0.0294899	0.022	0.003	1.58478e-06	0	JAKMIP2
2.15038e-05	0.0294572	0.047	0.026	0.378725	0	GPR180
1.15125e-05	0.0294553	0.045	0.024	0.202759	0	ZNF827
0.587497	0.0294401	0.342	0.34	1	0	MYO1B
0.121898	0.0294193	0.182	0.168	1	0	EWSR1
0.000151207	0.0294161	0.056	0.035	1	0	ARHGEF10
1.33431e-05	0.029414	0.053	0.031	0.234999	0	COG3
0.132875	0.0293918	0.141	0.129	1	0	ADAM10
0.000249624	0.0293777	0.067	0.045	1	0	ARAP1
0.025982	0.0293741	0.119	0.101	1	0	SSH1
3.02263e-05	0.0293691	0.054	0.032	0.532345	0	SLC7A6
0.000133469	0.0293196	0.047	0.028	1	0	SGMS2
1.28794e-05	0.0293101	0.029	0.013	0.226831	0	TPX2
0.00961897	0.0292941	0.073	0.056	1	0	BCL9L
0.0100112	0.0292724	0.152	0.128	1	0	TWF1
1.95493e-05	0.0292646	0.037	0.019	0.344303	0	RAP2B
0.0282937	0.0292579	0.08	0.065	1	0	DCAF5
0.00271841	0.0292462	0.165	0.136	1	0	NBEAL1
0.000406237	0.0292429	0.066	0.045	1	0	ANKFY1
0.000153043	0.0292351	0.058	0.037	1	0	VDR
6.4389e-05	0.0292246	0.045	0.025	1	0	CHSY3
0.0666994	0.0292203	0.14	0.124	1	0	ARF3
1.39861e-06	0.0292166	0.037	0.016	0.0246323	0	MAK16
0.00187491	0.0292069	0.079	0.059	1	0	RSPRY1
0.0958861	0.0291996	0.152	0.137	1	0	NRP2
0.000125883	0.0291853	0.054	0.034	1	0	GNA11
0.00315431	0.029185	0.108	0.085	1	0	SHISA4
0.244566	0.0291822	0.185	0.174	1	0	CSNK1A1
6.11104e-05	0.0291797	0.047	0.027	1	0	MAPK8IP3
1.29586e-05	0.0291713	0.037	0.019	0.228227	0	WDR27
0.000808913	0.0291495	0.066	0.046	1	0	GALNS
0.0170611	0.0291483	0.11	0.091	1	0	MED10
0.000639896	0.0291345	0.094	0.069	1	0	LSM5
4.79792e-05	0.0291261	0.038	0.02	0.84501	0	PCNT
0.0412049	0.0291098	0.161	0.142	1	0	YAP1
0.0302979	0.0290989	0.139	0.121	1	0	DCBLD1
0.000272241	0.0290874	0.046	0.028	1	0	PRKAB2
6.06718e-05	0.0290812	0.04	0.022	1	0	IGDCC4
0.00952237	0.0290802	0.083	0.065	1	0	PRKAA1
4.57477e-06	0.0290748	0.035	0.016	0.0805708	0	CNOT6
0.000312373	0.0290587	0.067	0.045	1	0	AK1
0.000519868	0.0290587	0.064	0.044	1	0	TM9SF4
0.105613	0.0290534	0.205	0.189	1	0	PPP1R12A
0.0067758	0.0290169	0.108	0.087	1	0	AGGF1
0.0142293	0.0290075	0.097	0.079	1	0	TAOK3
0.000705015	0.0290051	0.056	0.038	1	0	HBS1L
0.000102949	0.0290018	0.056	0.035	1	0	FAR1
0.00160953	0.0289848	0.079	0.058	1	0	EHMT1
0.000327109	0.0289714	0.07	0.048	1	0	CTBP2
0.0205229	0.0289662	0.14	0.12	1	0	CUX1
0.000302229	0.0289646	0.062	0.041	1	0	EXOC7
0.016891	0.028963	0.135	0.115	1	0	LSM8
0.00874405	0.0289487	0.087	0.069	1	0	CHST15
3.64589e-06	0.02894	0.04	0.02	0.0642114	0	FLNC
9.95492e-06	0.02894	0.041	0.021	0.175326	0	SLC24A3
8.77617e-08	0.028931	0.216	0.158	0.00154566	0	CRABP2
0.00540212	0.0289132	0.077	0.059	1	0	ALPL
5.43173e-05	0.0289065	0.05	0.029	0.956636	0	IQCJ-SCHIP1
4.11096e-05	0.0288991	0.045	0.025	0.724022	0	XPO6
0.000414041	0.0288416	0.074	0.052	1	0	EBNA1BP2
1.66581e-06	0.0288353	0.03	0.012	0.0293382	0	EPHB3
0.794539	0.0288299	0.249	0.258	1	0	PDLIM2
0.0788501	0.0287876	0.128	0.114	1	0	USP34
0.000402797	0.0287868	0.067	0.046	1	0	NPLOC4
0.00112818	0.0287788	0.06	0.041	1	0	USP4
5.3081e-05	0.0287666	0.049	0.029	0.934863	0	LRIG3
0.00719749	0.0287598	0.08	0.062	1	0	AP1M1
0.000437248	0.0287269	0.054	0.035	1	0	TBC1D9
0.0041654	0.0286963	0.063	0.046	1	0	NUP54
0.00103198	0.0286916	0.096	0.072	1	0	ZC3H14
1.33068e-08	0.028688	0.027	0.007	0.00023436	0	PTPRF
0.00103007	0.0286877	0.06	0.041	1	0	SLC2A10
0.000108542	0.0286702	0.047	0.028	1	0	RMDN1
0.00710942	0.0286583	0.104	0.083	1	0	CDC27
1.32199e-05	0.0286568	0.037	0.019	0.23283	0	B9D1
0.00307822	0.0286488	0.063	0.046	1	0	ZNF83
8.04254e-05	0.0286444	0.063	0.04	1	0	MORN2
0.197138	0.0286364	0.24	0.227	1	0	JMJD1C
8.3729e-06	0.0286172	0.043	0.023	0.147464	0	MICAL1
0.00104323	0.0286012	0.063	0.044	1	0	TMEM39A
0.000290205	0.0285057	0.062	0.041	1	0	B3GALT6
0.00125549	0.028484	0.104	0.079	1	0	SS18
0.000436353	0.0284776	0.071	0.049	1	0	FLII
0.00342047	0.0284744	0.085	0.065	1	0	GUCY1A2
1.64466e-06	0.0284656	0.036	0.016	0.0289658	0	TOPBP1
3.03751e-05	0.0284451	0.077	0.05	0.534966	0	LXN
0.00110952	0.0284351	0.07	0.049	1	0	PCNA
0.001481	0.0284096	0.056	0.038	1	0	PTPN18
0.000446595	0.0283938	0.047	0.03	1	0	CAMTA2
6.24966e-07	0.028323	0.035	0.015	0.0110069	0	CCDC8
0.00307651	0.0283087	0.08	0.06	1	0	ECI2
0.00018505	0.0283018	0.048	0.029	1	0	DIP2A
0.00637415	0.0282955	0.119	0.097	1	0	FYTTD1
0.00146304	0.0282868	0.065	0.046	1	0	EXOSC10
0.0122842	0.0282733	0.153	0.13	1	0	PPM1G
5.32447e-05	0.028253	0.045	0.025	0.937745	0	HMGB3
0.00120346	0.0282444	0.067	0.047	1	0	PPRC1
0.0209204	0.0282369	0.137	0.117	1	0	PLOD3
0.0218727	0.0282369	0.135	0.115	1	0	PNKD
0.000524162	0.0282331	0.06	0.04	1	0	MRTO4
0.000652496	0.0282331	0.061	0.041	1	0	YEATS2
0.000435465	0.0281729	0.054	0.035	1	0	PCYT1A
0.00182627	0.0281361	0.082	0.061	1	0	ASB1
0.0295902	0.0281302	0.145	0.126	1	0	GFPT1
0.00560242	0.0281302	0.078	0.06	1	0	API5
0.000491035	0.0281122	0.07	0.048	1	0	RNASEH1
0.00490636	0.0281014	0.111	0.089	1	0	EIF3B
0.0109239	0.0281007	0.085	0.068	1	0	KDM5A
2.61907e-06	0.028093	0.038	0.017	0.0461271	0	TFIP11
7.10417e-05	0.0280689	0.048	0.028	1	0	C3orf14
0.0115992	0.0280534	0.085	0.068	1	0	ICMT
6.20164e-05	0.0280197	0.046	0.027	1	0	POMGNT1
0.00288545	0.0279749	0.112	0.089	1	0	ECHS1
3.35035e-05	0.0279703	0.046	0.025	0.590064	0	HTT
0.00458453	0.0279433	0.099	0.078	1	0	MRAS
0.00523771	0.0279433	0.096	0.076	1	0	CFAP97
0.00897469	0.0279433	0.097	0.078	1	0	ACBD6
0.00512839	0.027884	0.067	0.05	1	0	MYO9A
0.000398083	0.0278566	0.055	0.036	1	0	VHL
0.000609917	0.0278488	0.114	0.086	1	0	THOC7
0.00547905	0.0278289	0.106	0.085	1	0	ATG101
0.000783701	0.0277941	0.07	0.049	1	0	TEAD2
0.00267842	0.027787	0.066	0.048	1	0	NUDT1
7.41381e-05	0.0277655	0.057	0.035	1	0	C7orf50
0.00560872	0.0277613	0.093	0.073	1	0	SETD2
1.70468e-06	0.0277566	0.033	0.014	0.0300228	0	INTU
0.00185509	0.0277281	0.096	0.073	1	0	SMC1A
0.0299644	0.0277005	0.365	0.337	1	0	SEC11A
0.00628888	0.0276936	0.132	0.109	1	0	HIC1
0.000276571	0.0276745	0.052	0.033	1	0	DSC2
0.0579205	0.0276674	0.237	0.216	1	0	VPS28
7.75374e-06	0.0276634	0.033	0.015	0.136559	0	DHFR
0.000414284	0.0276517	0.046	0.029	1	0	PPP2R5D
0.000895817	0.027648	0.064	0.045	1	0	MGRN1
0.000138268	0.0276097	0.049	0.03	1	0	DNTTIP1
0.00612208	0.0275982	0.112	0.091	1	0	TIAL1
5.06564e-06	0.0275782	0.036	0.017	0.089216	0	SNX22
0.0152594	0.0275709	0.084	0.068	1	0	POLK
0.00375061	0.0275678	0.047	0.033	1	0	ZNF91
0.000603999	0.0275074	0.082	0.059	1	0	KATNBL1
0.033228	0.0274856	0.285	0.259	1	0	PCBP1
0.000155223	0.0274763	0.052	0.032	1	0	TBC1D10B
0.0035784	0.0274029	0.092	0.071	1	0	RDH11
0.000866612	0.0273606	0.059	0.04	1	0	HIPK1
0.0342204	0.0273444	0.151	0.132	1	0	TUSC3
0.00226602	0.0273299	0.08	0.059	1	0	KMT5B
0.000237766	0.0273196	0.063	0.041	1	0	CLPX
0.000101924	0.0273175	0.044	0.025	1	0	RALGAPB
0.0308062	0.0273151	0.091	0.076	1	0	HOMER3
0.00771349	0.0273028	0.115	0.094	1	0	FXR1
2.05133e-05	0.0272999	0.037	0.019	0.361281	0	LZTR1
0.00426831	0.0272787	0.062	0.045	1	0	RNF40
0.0059994	0.0272555	0.066	0.049	1	0	ENPP1
0.000823377	0.0272523	0.053	0.035	1	0	FURIN
0.000405073	0.0272291	0.062	0.041	1	0	ANKRD13A
0.00128492	0.0272274	0.093	0.069	1	0	GGCT
0.00154305	0.0272062	0.07	0.051	1	0	MRPS10
1.0794e-06	0.0271795	0.028	0.011	0.0190105	0	ADCY7
8.60521e-06	0.0271563	0.037	0.018	0.151555	0	XYLT1
0.000126892	0.0271335	0.044	0.025	1	0	PTPN23
0.00737555	0.0271235	0.117	0.095	1	0	ELAVL1
0.00273369	0.0271039	0.08	0.06	1	0	TUG1
0.00831534	0.0270825	0.087	0.069	1	0	CAMSAP2
0.00493642	0.0270795	0.054	0.039	1	0	ANAPC10
0.000283879	0.0270606	0.051	0.032	1	0	PPP2R3A
0.000817781	0.0270511	0.046	0.03	1	0	DMTF1
3.07246e-05	0.0270415	0.043	0.023	0.541122	0	AMIGO2
0.00119715	0.0270363	0.073	0.052	1	0	SNX4
0.0126949	0.0270363	0.07	0.055	1	0	LRCH1
0.466821	0.0270153	0.201	0.194	1	0	MX1
0.00138115	0.0269774	0.065	0.046	1	0	GNPTAB
1.02325e-05	0.026971	0.038	0.019	0.180216	0	VPS45
0.0492297	0.0269591	0.137	0.12	1	0	EIF2A
0.000381274	0.0269287	0.052	0.033	1	0	TRAPPC11
4.21033e-06	0.0269095	0.032	0.014	0.0741523	0	NAV2
0.00368317	0.026908	0.059	0.042	1	0	AP1G1
0.00814043	0.0269073	0.072	0.055	1	0	PKD1
0.0110201	0.0269023	0.183	0.158	1	0	MPZL1
0.125875	0.0268947	0.511	0.497	1	0	RPS11
0.00875176	0.0268873	0.081	0.063	1	0	PHF14
0.00130977	0.026868	0.046	0.03	1	0	SLIT2
0.0017012	0.0268677	0.075	0.055	1	0	SIPA1L1
0.00980946	0.0268676	0.089	0.071	1	0	UFL1
0.00100594	0.0268578	0.06	0.041	1	0	MCM3AP
0.00180518	0.0268578	0.073	0.053	1	0	ALDH7A1
0.00409028	0.0268578	0.102	0.08	1	0	CHMP3
0.00216969	0.0268075	0.057	0.04	1	0	ORMDL3
0.000676949	0.0267963	0.039	0.023	1	0	GTF3C3
0.0543047	0.026783	0.122	0.107	1	0	VPS13C
0.000257743	0.0267765	0.049	0.031	1	0	PRKACB
0.00365059	0.026765	0.137	0.111	1	0	SUPT4H1
0.155924	0.0267625	0.461	0.439	1	0	IL1R1
0.0188997	0.026731	0.087	0.071	1	0	KIF13A
0.0202823	0.0267208	0.084	0.068	1	0	ZNF148
0.022464	0.0267196	0.206	0.182	1	0	TALDO1
0.00314837	0.0266585	0.067	0.049	1	0	CDK13
0.00182735	0.0266403	0.074	0.054	1	0	NCBP2
0.0052011	0.0266403	0.074	0.056	1	0	C16orf72
0.0276468	0.0266393	0.201	0.178	1	0	SCARF2
0.000505215	0.026634	0.048	0.03	1	0	WDR34
0.00750199	0.0266287	0.11	0.089	1	0	RBPJ
0.0185378	0.0266217	0.118	0.099	1	0	ARHGEF12
0.0209525	0.026608	0.133	0.113	1	0	PRRC2B
0.00506577	0.0266047	0.09	0.071	1	0	SMARCC2
0.00798098	0.0266011	0.077	0.059	1	0	PMM2
0.0700375	0.0265949	0.15	0.134	1	0	PTK2
0.000980443	0.0265647	0.054	0.036	1	0	MTMR6
0.000157748	0.0265604	0.039	0.022	1	0	PTPN21
0.0093297	0.0265556	0.088	0.07	1	0	AFAP1L2
0.0218864	0.026541	0.134	0.115	1	0	GORASP2
0.00933377	0.0265375	0.177	0.151	1	0	SCP2
0.00306652	0.0265359	0.058	0.041	1	0	INF2
0.0217738	0.0265279	0.092	0.076	1	0	BFAR
0.0642227	0.0265146	0.133	0.117	1	0	ACP1
8.09478e-05	0.0265086	0.038	0.02	1	0	FBXL4
0.000957808	0.0265024	0.049	0.032	1	0	ARMC9
0.000138375	0.0264681	0.059	0.037	1	0	SEMA3C
0.0503962	0.0264625	0.216	0.195	1	0	AP3S1
5.12699e-05	0.0264567	0.037	0.019	0.902965	0	INTS3
0.000475491	0.0264342	0.057	0.037	1	0	MAP3K7
0.000676989	0.026428	0.039	0.024	1	0	TMED8
0.000459717	0.0264227	0.053	0.034	1	0	CDC16
0.00109127	0.0264175	0.064	0.045	1	0	ENTPD4
0.00160604	0.0264112	0.049	0.033	1	0	NDFIP2
0.00103253	0.0263831	0.055	0.037	1	0	B4GALT7
0.00124616	0.0263479	0.043	0.028	1	0	WDR11
1.69606e-05	0.0263284	0.023	0.009	0.29871	0	ANLN
9.4067e-05	0.0263241	0.038	0.021	1	0	CLASP1
0.0103856	0.0263221	0.174	0.148	1	0	DCTN3
0.000687002	0.0263081	0.046	0.029	1	0	WDFY3
0.0381685	0.0263011	0.169	0.149	1	0	VPS29
0.0120952	0.0262929	0.088	0.071	1	0	UBAP1
0.0223377	0.0262615	0.067	0.053	1	0	PBX2
0.0246782	0.0262571	0.205	0.181	1	0	CLMP
0.0357692	0.0262476	0.153	0.134	1	0	NDUFA3
0.0294575	0.0262373	0.108	0.092	1	0	LARS
3.20844e-05	0.0262197	0.036	0.018	0.565071	0	ABCC4
0.00250459	0.0261843	0.073	0.053	1	0	SCYL2
0.000350574	0.0261772	0.049	0.031	1	0	DLG1
0.0027367	0.0261699	0.078	0.059	1	0	PIP5K1A
6.47236e-05	0.0261648	0.046	0.027	1	0	NPAS2
0.013207	0.0261516	0.106	0.087	1	0	ZNF292
3.95949e-05	0.0261399	0.041	0.022	0.697345	0	NPM3
0.0076079	0.0261399	0.11	0.089	1	0	TARS
[truncated: 58,121 more rows]

## Sheet: Haystack
Gene	Gene_set
FN1	1
COL1A1	1
COL1A2	1
COL5A1	1
VCAN	1
COL3A1	1
TAGLN	1
MMP2	1
COL6A3	1
MGP	2
POSTN	1
COL5A2	1
CLU	2
COL11A1	1
SPARC	1
SULF1	1
CFD	2
COL6A1	1
CTHRC1	1
IGF1	2
COL12A1	1
DCN	3
COL8A1	1
MMP1	4
RARRES2	1
CXCL14	2
FBN1	1
ACTA2	1
TPM1	1
CRABP1	2
MXRA5	1
PTGDS	2
THBS2	1
SOD3	2
MFAP5	1
CXCL1	4
JUNB	3
TPM2	1
SERPINH1	1
MYL9	1
MFAP4	2
CALD1	1
ABCA8	2
LOX	1
MT2A	3
CXCL8	4
CCDC80	1
COL18A1	3
COL6A2	1
CEBPB	3
C3	2
PDPN	1
APOD	2
CTSK	1
PRELP	2
THY1	1
ADAMTS2	1
SOD2	3
PCOLCE	1
LUM	1
C11orf96	3
ADAM12	1
ZFP36	3
MMP3	4
SPON2	3
IL24	4
SPARCL1	3
CALU	1
ADM	4
PALLD	1
TIMP2	4
BGN	3
DNAJB1	3
FSTL1	1
HSPA1B	3
ITGB1	1
COL10A1	1
PDGFRA	1
FNDC1	1
WNT5A	4
HSPA1A	3
P4HB	1
GREM1	1
JUND	3
FBLN1	1
ISLR	1
PRSS23	3
IER3	3
FKBP10	1
SERPING1	3
GJA1	1
FTH1	3
CERCAM	1
COL4A1	3
COL5A3	1
ACTB	1
CD9	2
CXCL5	4
C1S	3
ACKR3	4
GAS1	4
IL7R	1
IL11	4
CXCL12	1
FAP	1
LRP1	1
CXCL9	3
NR4A1	3
SFRP1	2
COL4A2	3
MFAP2	1
TMEM158	4
NDUFA4	1
IGFBP7	3
HLA-E	3
OSTC	1
PTMA	3
INHBA	1
SFRP2	1
THBS1	1
EIF4A1	3
TPM4	1
CXCL6	4
RASD1	3
GLUL	3
CKAP4	1
MYH9	1
CREB3L1	1
DUSP1	3
CCL19	2
DPT	2
FGF7	2
DPYSL3	1
CSF3	4
SAT1	3
IGFBP4	3
LAMA4	3
EGR1	3
PCSK7	1
CEBPD	3
CD99	1
TIMP3	1
FOS	3
COL7A1	4
NFKBIA	3
PDLIM4	4
LGALS1	1
RCN3	1
CST3	3
FLNA	1
CHI3L2	2
SERPINF1	1
MYL6	1
FBLN2	1
TNFAIP6	3
COL14A1	2
MASP1	4
PDGFRB	3
C12orf75	1
PHLDA1	3
MME	4
PLAC9	2
GEM	3
TFPI	3
LOXL1	1
S100A10	1
IGF2	1
TMEM176B	2
MT1E	1
CYGB	3
MMP14	4
LMAN1	1
NREP	1
PID1	4
IFITM1	3
RAI14	1
TNFRSF21	3
GGT5	3
IL6	4
LOXL2	4
PTK7	1
OST4	1
NTRK2	2
SQSTM1	3
BTG1	3
NCOA7	3
EFEMP2	1
ACTG1	1
ACTN1	1
S100A6	1
CD74	3
YBX3	3
CD81	3
PLAU	4
PNRC1	3
JUN	3
PLPP3	2
RRBP1	1
EFEMP1	1
TSC22D1	3
CHI3L1	2
PTGES	2
F2R	3
HSPB1	3
RHOB	3
SPATS2L	3
ITGBL1	1
KDELR3	1
CXCL3	4
NR2F2	3
CD248	1
AEBP1	1
CXCL2	4
CD82	4
CPXM2	4
LRRC15	1
HSPA8	3
FGFR1	4
CPE	3
PPIC	1
TWIST2	4
CCL2	1
ITGAV	1
MT-CYB	3
CCL11	1
P3H1	1
MRC2	1
TNC	4
PDLIM7	1
ADIRF	2
CLMP	1
HIF1A	4
UACA	3
APOE	3
HSP90AA1	3
ARF4	1
IER5L	3
GPX8	1
CRABP2	1
SLIT3	2
PKM	1
FXYD1	2
FOSB	3
GAPDH	1
HMCN1	1
HEY1	3
SPON1	1
BMP1	1
WNT2	1
A2M	3
SSR3	1
CLEC11A	1
HTRA1	1
TIMP1	3
LTBP1	1
MAGED1	1
ADAMTS12	1
PPIB	1
SOCS3	3
EDIL3	1
CA12	4
ITGB5	1
IER2	3
IL1R1	1
NID1	3
C1R	3
NDNF	2
PFN1	1
SULF2	1
P4HA2	1
RAB31	3
CPM	3
RGS5	2
MARCKS	1
MYDGF	1
LAMC1	1
HDLBP	1
MT-ND5	3
NRARP	3
RPL36A	3
TMEM176A	2
EIF1	3
PLA2G2A	2
KIAA1217	1
TNFRSF12A	1
S100A11	1
MYADM	3
CNN1	1
CNN2	1
TAP2	3
RCN1	1
ANXA2	1
LEPR	2
TSPO	1
IFITM2	3
ZNF469	1
ABI3BP	2
OLFML2B	1
RPL21	3
SLC16A3	4
TSPAN15	3
PPP1R15A	3
GLT8D2	1
FAM114A1	1
RPS9	3
MDK	1
PTGIS	2
ANTXR1	1
SH3BGRL3	1
FTL	3
EDNRA	3
LPAR1	1
LAMB1	1
ENAH	1
UBC	3
PLXDC1	3
KDELR2	1
MT-ND6	1
PTGS1	4
GALNT5	1
HTRA3	3
RPL26	3
CDH11	1
IGFBP2	2
GPM6B	3
AKR1B1	4
COPZ2	1
MEG3	1
PDIA3	1
CFL1	1
HSP90B1	1
NBL1	4
RPS21	3
NEAT1	1
TSC22D3	3
CXCL13	4
NDUFA11	3
CREG1	4
CFB	2
MICAL2	1
RND3	3
HSPG2	1
PLOD2	1
RABAC1	1
MMP23B	1
KIF26B	1
NOTCH3	3
RPS27	3
CALB2	1
TWIST1	3
SPRY1	3
TTC3	1
ACTG2	1
MT-ND4	3
TAGLN2	1
CDK2AP1	1
CRIP1	3
FRZB	2
LMCD1	1
RPS16	3
PAM	1
COMP	2
NID2	1
ANPEP	4
FMOD	3
DKK3	3
MMP9	3
CDKN1A	3
TWSG1	1
MT-CO2	3
SPHK1	1
LRRC17	1
TMSB10	1
MT1X	1
PYCR1	1
APP	1
OMD	1
ITGA1	3
FRMD6	1
FBLN5	1
HSPH1	3
FKBP11	1
TMEM132A	4
FAM20C	4
PLPP1	2
OLFML3	1
SH3PXD2B	1
BTG2	3
ASS1	4
BMP2	4
SRPX	2
OLFM2	3
NNMT	1
GRAMD1A	4
EMILIN1	1
HAS1	4
RNASE4	2
ENPEP	3
GAS6	1
IFI30	3
ANGPT2	3
RPL14	3
SFRP4	1
MEGF6	1
IRF1	3
RPL12	3
SDC1	1
ITGA11	1
ANXA1	1
ALDH1B1	1
DIRAS3	2
FKBP9	1
GSN	3
TNFAIP3	3
PRDX4	1
LTBP2	1
CSF2	4
MMP11	1
MSX2	4
ID4	3
HEYL	3
SEC13	1
H3F3B	3
CTSB	1
NUAK1	1
RPL13	3
RNASEK	3
EMP1	4
RHOQ	3
ATF3	3
DSG2	1
TGFBI	1
RPS25	3
BCAT1	1
RPS4X	3
COL8A2	1
RRAD	4
LGALS3	3
S100A13	1
SERF2	1
SGCD	1
TPPP3	3
PRDM1	4
GFRA1	2
MGLL	4
MT-CO3	3
EMP3	1
ITGA5	1
NFKBIZ	3
BNC2	1
VASN	4
BASP1	1
SVEP1	2
PHC2	3
CALM2	1
RPS12	3
COL16A1	1
AHNAK	1
FAU	3
UBD	3
DNAJA1	3
ICAM1	3
CSRNP1	3
PTGER3	1
KLF9	3
NFIL3	3
PLPP4	1
NTM	1
MCAM	3
NME4	1
MT-ND4L	3
ASPH	1
MT-ND3	3
SUGCT	1
PCDH7	1
ASPN	1
SNED1	2
COL23A1	3
S100A16	1
GPC3	2
STEAP2	4
GSTP1	1
PMEPA1	1
TXNIP	2
NR4A2	3
NDRG2	2
COLEC12	1
SEC61G	1
MYL12A	1
PPDPF	1
FKBP14	1
FBXO32	3
RPS23	3
RIN2	4
PAPPA	4
UCHL1	1
TMSB4X	1
RPS15	3
RPL30	3
LGALS3BP	3
DPP4	4
ID2	2
PRKG1	3
MXRA8	1
TPST1	1
PFKFB3	4
CTSL	3
NDUFC2	3
RPL41	3
CD59	3
CFH	3
VGLL3	1
MAP1B	1
ETS2	3
GFPT2	4
SLC39A14	4
MMP28	3
TMED9	1
CDR1	1
PRRX1	1
VIM	1
GPC6	1
HLA-DRA	3
ADH1B	2
ZFAND5	3
SRGN	2
JDP2	4
EEF1D	3
DDIT4	3
RPL37	3
ELN	2
ADAMTS1	3
DBNDD2	3
CHPF	1
PPP1R14B	1
EPS8	3
FZD1	1
C1QTNF5	3
GALNT15	4
C1QTNF6	1
RUNX2	1
ANXA5	1
TNFSF13B	3
RPS24	3
TMEM45A	1
P4HA1	1
MIR4435-2HG	3
HLA-A	3
RPL32	3
RPL18	3
MT-CO1	3
IDO1	3
MT1M	2
NPC2	3
MALAT1	1
GPX3	2
SNAI2	1
RPL24	3
LMNA	3
ING1	3
NDRG1	3
MYO1B	3
ZFP36L1	3
JAG1	3
LAMP5	3
PXDN	1
ALPL	1
ANGPTL2	4
EMP2	4
RPL11	3
SEC61B	1
CEMIP	4
S100A4	1
TNFRSF11B	4
NRCAM	2
PDLIM5	1
APCDD1	2
RPS28	3
STEAP1	4
SEMA3C	1
NEXN	1
IFI27	1
ZBTB16	2
NFIX	2
BAMBI	3
NFIA	2
HMOX1	4
RPL34	3
UBE2S	3
ARHGEF7	3
OAZ1	3
MRPS6	1
RPS4Y1	1
ECM1	1
A4GALT	3
TMED3	1
SESN3	2
PALM2-AKAP2	3
VIT	2
DACT1	1
RARRES1	2
WIPI1	4
PSAP	3
ZFP36L2	3
CKS2	3
MFGE8	3
TCF4	1
CPZ	4
SDC2	1
UBB	3
PLEC	1
EVA1B	3
IGFBP5	3
FAT1	1
HES4	3
CCL20	4
TMEM204	3
CD24	2
ANK2	2
CLIC1	3
SCN1B	4
RGCC	1
CES1	1
CYP1B1	3
SEC31A	1
FADS3	3
GADD45B	3
ITIH5	2
RPS3A	3
UBALD2	3
TGFB1	3
RPL22L1	1
BPGM	3
VKORC1	4
TNS3	3
RPL6	3
GOLM1	1
NAMPT	4
ARRDC2	3
RPL35A	3
STMN1	1
RPS8	3
RPL23A	3
STC2	4
CRISPLD2	4
PTGS2	4
TSPAN11	3
HSPA6	3
ABCA6	2
GNB1	1
HLA-C	3
NCOR2	1
RPL36	3
GPNMB	2
RPS15A	3
REEP3	3
PLAT	3
SLC38A5	1
NTRK3	2
TSKU	1
RPS27A	3
TLN1	1
TBX3	4
DBN1	1
CCDC102B	3
AP2S1	1
MT-ND2	3
PSMA2	3
ETS1	3
FAM20A	1
PDGFRL	1
MT-ATP6	3
TRPC6	3
GLG1	1
RPL8	3
CNN3	1
ITM2B	3
TNN	2
PDIA4	1
PCDH10	2
PRR16	3
THBS4	2
ISG20	3
TUBA1B	1
CXCL10	3
BICC1	1
STOM	3
MAGED2	1
RGS16	3
VCL	1
MAFF	3
CST1	3
GLIPR1	1
MOCS1	3
TBX2	3
SCARA5	4
RPL35	3
CSRP1	1
SNHG8	2
COTL1	1
PGAM1	1
ARC	4
SYTL2	1
LMO7	1
HES1	3
MT-ND1	3
NDUFA4L2	3
PDE4B	4
MGST1	2
ZBTB20	3
ARL6IP5	2
PODNL1	1
HLA-B	3
PTTG1IP	1
UNC5B	3
RPL19	3
EVA1A	4
PLOD1	1
FARP1	1
ADAMTS4	3
SLC3A2	3
SMOC2	2
PAG1	3
KLF6	1
CH25H	2
RNASET2	3
PRSS12	2
GBP5	3
MMD	4
PCSK5	1
RPS13	3
GARS	1
DIO2	2
FKBP7	1
SERTAD1	3
RPS14	3
ALDH1L2	1
ARPC1B	1
RPL18A	3
BRD2	3
CCL3	4
KDELR1	1
P3H4	1
COL27A1	1
TDO2	1
ARID5B	3
TM9SF2	1
MSRB3	1
INAFM1	3
IKBIP	1
KLF2	3
RPL3	3
HSPB6	2
NUCB2	1
LIMS1	1
QSOX1	1
PDLIM2	4
ARL4C	1
TCEAL2	2
RPL7A	3
CCDC71L	4
PPP1R14A	3
CADM1	1
LPL	3
TXNDC5	1
F3	3
CLIC4	1
LAMA2	2
RBP5	2
TNXB	2
SEC61A1	1
SDC4	4
NT5DC2	1
MOXD1	2
TENM3	1
PLXDC2	1
HLA-F	3
MAP4	1
TUBB4B	3
GJA4	3
RPS5	3
SNX9	3
ARPC2	1
RPS6	3
CAP1	1
IFITM3	3
RPL5	3
EPHX1	2
ZFAND2A	3
LRRN4CL	2
GALNT10	1
NFIB	2
CPXM1	1
RPL10A	3
GLIS3	4
SSR1	1
MMP19	4
DDR2	1
SOCS1	3
FSCN1	1
RPL9	3
SLITRK5	2
S100A2	3
RPS2	3
SNAI1	3
TSPAN9	4
SLC40A1	2
BAG3	3
CUTA	1
FADS2	1
HEG1	1
SARAF	3
RPL39	3
CLMN	3
ZEB1	1
G0S2	3
IRF9	3
CHRDL1	2
RPSA	3
PMP22	3
CALR	1
IGFBP6	1
NXN	1
SERINC2	4
NME2	1
METRNL	3
SERPINE1	4
B4GALT1	1
S1PR3	3
EFHD1	3
RPLP1	3
TGFB1I1	1
RHOC	4
CCND1	4
ISG15	3
ANXA6	1
SEC24D	1
KRT5	3
IFI6	1
IL32	1
HLA-DRB1	3
SLC39A13	1
YIF1A	1
P3H3	1
KCNE4	3
EID1	1
NEGR1	2
LXN	1
FHOD3	1
HHIP	1
SERINC3	3
PDGFC	1
TPI1	1
ANKRD10	3
ENO1	1
EPAS1	3
TMEM263	1
ALPK2	1
NT5E	1
RSPO1	2
RPS18	3
FAT4	2
SEC23A	1
UQCRQ	1
KRT6A	3
IGFBP3	3
TMEM98	1
NACA	3
NDUFB2	1
SSR2	1
BTF3	3
ADAMTS14	1
NDUFB8	3
KIFAP3	1
YPEL3	3
SLC44A1	3
GUCY1A2	3
TRIO	1
CHN1	1
RPS3	3
MYH10	1
COPB2	1
PIM3	3
COX4I2	3
HEY2	3
HEPH	1
DIO3OS	2
TGFBR3	2
TUBB	1
RHOA	1
LSAMP	1
WARS	3
DUSP5	3
RPL17	3
ACSL4	4
RHOBTB3	1
DST	1
ARL2BP	1
TPT1	3
FAM107A	2
PLEKHA5	1
COL13A1	3
CD276	4
RBM3	1
NUCB1	1
GK	4
EIF4A3	3
GAS7	1
PDLIM3	1
PHLDA2	4
STC1	4
RCAN1	1
KLF4	3
POLR2L	1
RPL10	3
SGCB	4
ZDHHC1	3
ARHGAP42	3
DRAM1	1
RPL22	3
RPL29	3
EGFL6	4
MIDN	3
RPL37A	3
FOXS1	3
MARVELD1	1
SCARB2	1
SPRY4	3
CSRP2	1
ARHGEF17	3
CBX4	3
PHPT1	1
CTSC	3
BMP5	2
CD151	1
CTSD	3
PFDN5	3
TOB1	3
EIF4G1	1
SSPN	2
MT1F	1
EEF1G	4
TANC2	1
AP3D1	1
PLIN2	3
OGN	2
SCPEP1	3
PODN	2
GLI3	1
COL15A1	3
F2RL2	3
HMGN2	3
ITPRIP	4
SLC39A7	1
FILIP1L	1
PERP	1
ZFAS1	3
DAP	1
ADH4	2
ACBD3	1
RPLP2	3
ALDOA	3
FOXQ1	4
CDC42EP2	3
AMPD3	4
RPS26	1
HSP90AB1	3
GXYLT2	1
OASL	3
ABCA10	2
PPIA	1
PPIF	3
YBX1	1
MTHFD2	3
KRT17	3
FREM1	2
ALDH1A1	2
HAS2	4
KANK4	1
PLXNC1	1
MSX1	3
ANGPTL4	4
PTGFRN	1
PARVA	1
GGH	1
PGRMC1	3
PLIN3	1
PLTP	2
DCHS1	1
PDIA6	1
PIK3R1	2
ERRFI1	1
TXN	1
PEBP1	3
TOMM7	3
JAK1	3
ADAM19	1
RAMP3	2
CDO1	2
LCP2	3
CD63	1
NAV1	1
CDC42EP5	4
MYOF	1
CAMK2N1	3
CASC4	1
CAPZB	1
BST2	3
GOLGB1	1
RPL28	3
MIR100HG	4
MCL1	3
TRIM8	3
IFIT2	3
EMID1	2
CYP26B1	4
RPS7	3
TMEM119	1
PPFIBP1	1
CALM1	3
LGMN	1
FAIM2	2
ANGPT1	2
CAV1	3
B3GNT2	3
RASSF4	3
C17orf49	3
LPP	1
IFNGR2	1
SMARCA1	1
AFAP1L2	3
CHD3	1
SRP72	1
IFIT3	3
NTN1	4
CIRBP	3
C1orf198	1
IPO5	1
SLC39A6	1
TAP1	3
MMP7	1
FCGRT	3
MGST3	1
TGFB3	1
WTAP	3
SSR4	1
VSTM4	3
MAPKAPK2	3
DSEL	1
C2	3
LAPTM4A	3
RUNX1	1
NDUFA13	4
GOLIM4	1
MEST	3
SH3PXD2A	1
CAPN2	1
CD302	2
PRRC1	1
MEDAG	3
FSTL3	1
FMO1	4
PGK1	1
MXRA7	4
ROBO1	4
TUBA1A	1
DCBLD1	4
CSGALNACT1	3
IFNGR1	3
SLC5A3	1
LY6E	3
NRG1	1
PMAIP1	3
C7	2
AKR1C1	2
NR2F1	2
ENTPD1	2
APLP2	1
DLL1	4
IQGAP1	1
CACNA2D3	4
GOLGA4	1
AOX1	2
ABLIM1	2
DYRK3	4
FAM162B	2
SCARF2	1
RPS19	3
ACTR3	1
RPL7	3
TMEM167A	1
PNPLA2	3
RAMP2	2
MFSD10	3
RPL27	3
NOTCH2	1
ARCN1	1
APBB2	1
FBN2	1
VDAC1	1
LRRC59	1
FKBP5	3
MIF	1
ZC3H12A	3
MMP13	4
CCL8	3
ADAM9	1
UBL5	1
SERPINA3	2
ARHGDIB	3
ITM2A	2
RBPMS	3
HSPE1	3
MATN2	2
SOST	1
SH3BP5	1
CCNL1	3
EEF1A1	3
METTL7A	2
GALNT16	2
PDZRN3	1
MARCKSL1	3
SRPX2	1
CYP7B1	3
TENM4	1
C15orf48	4
PRDX2	1
FLNB	1
ZEB2	3
CRADD	4
GPX7	1
CD40	3
DNM1	1
PI15	3
BHLHE40	3
CRIP2	3
PRRX2	4
ADAR	1
FOXC2	3
CBLB	3
HSPD1	3
CDKL5	3
EHD2	1
CDKN1C	3
LGALS9	3
PAPSS2	1
RAB2A	1
SAA1	2
SCN7A	2
ST6GAL2	1
TTYH3	1
MMP16	3
SH3D19	1
GOLT1B	1
TP53I13	1
SRM	1
MAP1LC3B	3
VCAM1	1
CHCHD10	3
TRPS1	1
AHR	3
NETO1	1
TNFSF4	1
TNFRSF19	1
PLSCR1	3
TMEM30A	1
EGR3	4
TNIP1	4
ASAP1	4
RGS3	4
GLT8D1	1
PRNP	2
FNDC3B	4
PHLDB1	1
YWHAZ	3
GPX4	3
ATOX1	1
TMEM208	1
WDR1	1
RAP1B	3
F10	2
CYTH3	3
UBA52	3
HOPX	3
FAM43A	3
VSNL1	1
B2M	3
ODF2L	3
PIK3R3	3
CTSF	2
PRDX5	1
ARID5A	3
C1orf122	1
DUSP14	3
SH3BGRL	1
AMIGO2	1
TGM2	4
ERLEC1	1
GRP	3
C1QTNF1	1
BMP4	1
NR4A3	4
STAT1	3
PEAK1	1
CLIP3	1
MTUS1	3
IFI27L2	1
GNAI2	1
PRKAR2B	2
CHST11	4
CLSTN2	1
STK24	3
COPB1	1
KCNQ1OT1	4
GDI2	1
GNAS	1
BLOC1S1	3
RPL13A	3
FOSL1	4
SGIP1	3
PGM3	1
NUPR1	3
GBP4	3
HM13	1
SHC1	1
LASP1	1
BARX1	4
NINJ1	3
RFTN1	3
EPSTI1	1
XIST	3
SECTM1	3
TMEM59	3
GPC1	3
HSD11B2	3
SPTAN1	1
PTN	1
GLIPR2	1
DIO3	2
FABP5	1
TUBA1C	1
SDK1	4
FST	2
AFF4	1
ARFGAP1	1
RDH10	2
DCBLD2	1
F13A1	1
CLSTN3	2
CYBRD1	2
CARMN	3
HGF	4
TCF12	1
TPM3	1
CBX1	1
LAMB2	1
HAPLN3	3
MAP4K4	1
MAMDC2	2
KLF13	3
NRP2	4
TPSAB1	2
SLC29A1	3
SURF4	1
PDK4	2
ITGA8	2
TXNDC15	1
SMOX	4
TMED10	1
IFI44L	3
IDH2	1
ACSL1	4
TRPA1	4
TUBB3	1
REEP5	3
DSE	1
ROBO2	1
MPZL1	1
SLC1A3	4
SMYD3	1
SMIM3	3
IL11RA	2
HIPK2	3
SAR1A	1
CASK	1
PTGFR	2
BIRC3	2
BMP8A	3
CD109	1
FAM229B	1
TGIF1	3
GOLGA3	1
CPA3	4
LRRFIP1	3
RPL15	3
JMJD1C	3
BCL3	3
ZYX	1
LEPROT	3
AP2M1	1
UQCRC1	4
RNF144A	1
P4HA3	1
MT1G	2
LIMS2	1
ATXN1	1
GMFG	3
KLF10	3
MACF1	1
TP53BP1	1
GLA	3
SEC62	3
TNS2	3
RASAL2	1
NPTN	4
TFAP2C	3
FIBIN	1
SLC19A1	3
IMPAD1	1
CYB5R3	1
RGS4	1
DNAJA4	3
NDN	1
RPS17	1
CRTAP	3
ALDH18A1	1
IRF8	3
SMARCC1	1
SCT	1
CNTN1	2
ANOS1	1
ABCC9	3
CAPRIN1	1
COPA	1
UGDH	1
CD44	3
ARMCX2	1
ARF1	1
TRAPPC1	1
PLEKHH3	3
S100A8	3
NDUFS5	1
SPRED1	1
PDE3A	1
HPGD	2
CSMD2	1
PLPPR4	3
SLC43A3	2
MAN1A1	1
CTTN	1
TMEM14C	1
PBX1	1
EDNRB	2
PRLR	1
PTEN	1
AK1	1
CTSH	3
PSMD8	1
H2AFJ	3
ACTN4	1
TRIB1	4
SLC22A4	4
CLTC	1
EBF1	3
TPSD1	4
TRAM1	1
RPN1	1
MYO10	1
UQCR10	1
DDX5	3
GBP2	3
TEAD1	1
PCBP2	3
CDK14	1
DCLK1	2
IFRD1	3
DSTN	1
SVIL	1
B3GNT9	1
PSMB5	1
CAPG	1
RPLP0	3
TSLP	2
NAPA	3
ITM2C	1
FOXF1	3
CANX	1
RGS2	4
MRPS24	4
SAMHD1	3
SLC25A32	1
NME1	1
CP	2
SOX4	1
NRG2	2
ADRA2A	4
CFI	1
PLXNB2	1
SYNPO2	3
CDC42EP4	3
ARL4D	4
PROCR	3
MAP1A	1
ARL6IP1	3
FAM98A	1
TUBB6	1
VAMP2	3
ADGRE2	3
SNTB1	3
SERPINE2	3
ZNF503	3
RBFOX2	1
DBI	1
PI16	2
RPS10	1
GNAI1	4
DDX3X	3
RPL27A	1
ATL3	1
DYNLT1	1
DLC1	3
ABL2	4
LTBR	3
SYNE1	1
LYST	3
RASGRF2	1
IAH1	1
CAPN6	2
EIF5A	4
FZD10	3
CTSA	1
UPP1	3
RPS29	3
COX7A2	1
SGK1	4
RASL11A	3
APOC1	2
PKIG	3
CYP27A1	2
C11orf24	1
REXO2	1
SLC19A2	1
SEMA3D	1
RCAN2	1
HSD11B1	3
LINC01614	1
ADGRD1	2
SNHG7	3
TMEM258	1
MYLIP	3
SGCG	2
NPTX2	3
TOP2B	1
FUT8	1
ATP2A2	4
ATP13A3	4
SERP1	1
IFI16	3
NLGN2	1
KRT14	3
PTP4A1	1
GALNT1	1
LAMA3	3
ADD3	2
SNX19	1
SLC2A3	3
LAYN	3
LAMC3	3
PRR5	3
C5orf46	1
MSN	1
LHFPL2	1
UBE2M	3
EIF5	3
SPECC1	1
GOPC	1
PTX3	2
UGCG	3
NKD1	1
HIST1H2AC	4
COPG1	1
ISYNA1	3
TMEM87B	1
IFIT1	3
IL33	2
KREMEN1	1
KDM5B	1
TMEM165	3
LDHA	1
FBLN7	3
ADAM33	1
POFUT2	1
CAP2	1
SLC9A3R2	3
SH3BP4	1
BTG3	3
STMN3	1
PARK7	1
HSPA5	1
MAP2K3	3
SCARA3	2
CORO1C	1
RAB18	1
C12orf57	3
NBPF14	1
LTBP4	3
DDIT3	3
RNF152	3
TIPARP	3
NFIC	1
ARPC3	1
PRICKLE1	1
EPB41L4A-AS1	3
LRP10	3
PRELID1	1
NONO	1
TP53I3	1
SYNCRIP	1
GBGT1	3
SORBS2	4
ENC1	1
RRAS	1
FADS1	3
HSPB8	4
TAOK1	1
CYSTM1	3
MLEC	1
CHRDL2	2
ATRX	1
LAP3	3
ELL2	3
HMGB1	3
SLC2A4RG	1
HS3ST3B1	4
XG	1
RORB	2
RPN2	1
KCNJ8	3
SLC6A6	3
ADGRA2	3
FHL1	2
STARD13	3
RUNX1T1	2
AKAP13	1
NFE2L2	3
CA8	2
SETD5	1
ADH5	3
SLC25A3	1
MN1	1
AFAP1	1
ATP6V0C	3
TNS1	1
C1QTNF3	1
BRK1	1
CNPY2	3
PARP14	3
ANGPTL1	2
DAD1	1
THBS3	1
KIFC3	4
BMP8B	3
HACD4	1
ZSWIM6	3
TPGS2	1
YPEL2	3
MYC	3
BRD4	1
RAC1	3
ZDHHC9	1
ZKSCAN1	1
CLIP2	3
IRS1	1
PELI1	3
MXD4	1
RORA	4
ST5	4
ASXL1	3
PDIA5	1
LINC01436	3
H1FX	3
OAF	3
RPL31	3
FGF10	2
LGI4	3
B4GALT2	1
TSPAN18	1
VGLL4	1
LAMTOR1	1
PDGFD	2
SUB1	1
PSD3	1
PLD1	4
SPTBN1	3
TMA7	1
VWA8	3
IL15RA	3
FGL2	2
DSC2	4
MBNL2	1
USP9X	1
ITPRIPL2	3
CDH2	1
MAFB	4
PLAUR	1
PLK3	4
FTSJ1	1
RAMP2-AS1	2
TMEM50A	3
TNFSF10	1
SCUBE2	2
NKD2	1
APPL2	1
LINC01116	1
TAX1BP3	1
NFATC2	3
CCDC69	2
TRIM22	3
SYNGR1	2
GSTO1	1
VOPP1	1
GNG5	1
ENPP1	1
COX8A	1
GSTM3	1
CCDC92	1
SRP14	3
C4orf48	1
BOC	2
BNIP3	1
LSM7	1
CTNNA1	1
INSIG1	4
IFT20	1
EIF4E2	1
CKAP5	1
ROMO1	1
GTF2I	1
FGF13	2
SIX2	3
EML1	1
BLVRB	3
BLOC1S6	1
ALAS1	3
PDE4D	4
SECISBP2L	4
HSBP1	1
LRIG3	1
TMEM9	1
PTPRF	1
C4orf3	1
ABHD5	4
SEC16A	1
SBSN	4
COMMD6	3
CTNNB1	1
HMGN1	1
COMT	3
SOD1	3
ST3GAL1	4
LEF1	1
TSPAN4	3
BZW1	1
ARHGAP1	1
STEAP4	2
YWHAB	1
EEF2	1
TPSB2	2
IER5	3
ACADVL	3
FOXO1	4
AHNAK2	1
DAB2	1
ID1	3
MEGF10	4
LIMA1	1
ZFHX4	1
HSD17B6	1
RNF145	1
ERGIC3	1
SPOCK1	1
NOX4	3
PTPRK	2
NQO1	4
PPA1	3
TM4SF1	1
POLD4	3
ELOVL5	3
HMGA1	4
RAB3B	1
ARSI	1
PTHLH	1
JTB	1
ACO1	1
FAM167A	4
PPL	2
ANKRD28	4
RAB3IL1	3
TPBG	1
VAMP5	3
SLC25A37	3
NIN	1
DYRK2	1
NPM1	3
PTPRM	1
LMBR1	4
CDC42EP3	1
RGMA	2
PDXDC1	1
NOVA1	2
TMEM123	3
VMO1	4
RER1	1
WIPF1	4
COX4I1	3
ANAPC5	1
CHST15	1
DPP7	3
TIMM17A	1
LSP1	1
ANO6	1
PTMS	1
POMP	1
LMO3	2
STAT3	3
RPL38	3
SLPI	2
GABARAP	1
ELOVL1	3
TULP3	1
PRDX6	1
SLC1A4	3
SBDS	3
IL1B	4
ST6GALNAC5	1
EPRS	1
ARL1	1
RAN	1
TNFAIP2	3
RBBP4	1
TGFBR1	1
PTPN14	1
SACS	1
PENK	2
VEPH1	1
LIF	4
CNTFR	2
IRAK2	3
FGF14	1
PDE4DIP	1
DIP2C	1
TMF1	1
IRF7	3
ANO1	3
CELF2	1
HIC1	1
SERINC1	3
CORIN	2
RBP1	1
SHB	1
FLNC	1
MRGPRF	1
SIPA1L1	1
FYN	3
NEURL1B	3
LDLR	3
SMAD7	3
METRN	1
TRIB2	3
GALNTL6	2
ARL2	3
BAG2	1
MPST	1
ZNF532	1
WLS	1
SNCAIP	2
TOMM5	1
CTSZ	1
PSMB9	3
XIRP1	3
SLC39A8	4
TRAM2	1
LAMP1	3
GBF1	1
MYLK	1
MX2	3
CHSY1	1
ARMCX3	1
SLC25A5	3
PCSK1N	2
SLCO3A1	3
EIF4G3	1
IBTK	1
AKAP12	3
TMEM47	1
CACNA1C	1
PYGL	1
ENG	3
TNFSF9	4
MIR193BHG	1
SNX10	4
MFSD12	4
PTS	1
HIGD1A	3
SH3GL1	1
HCK	4
SSH1	1
EIF2AK4	1
HOXB2	1
SHISA2	1
CPNE3	2
EFR3A	1
PLEKHH2	2
SON	3
PCDH18	3
ISOC2	1
GLS	3
VIM-AS1	1
BHLHE41	1
RALGPS2	1
MT-ATP8	3
STAT2	1
CDH19	2
PRKAR1A	3
RHOBTB1	1
GUK1	1
ILK	1
ECE1	3
MAP4K5	1
SOSTDC1	2
TFG	1
NR2F6	1
COL24A1	1
LTBP3	1
MYL12B	1
NPDC1	2
PPP1R12A	3
KDM1A	1
SLC7A2	2
IL13RA1	1
TMTC3	1
GLRX	3
MED8	1
UBTD1	1
SLC44A2	3
CSNK2B	4
LINC00632	1
SNRPD2	1
PLCE1	3
SPOCD1	1
ODF3B	3
LINC00511	4
SCAF11	1
ANKLE2	1
ABCA9	2
YIPF5	1
CRNDE	2
HIVEP3	1
SLC24A3	1
ZMIZ1	3
FMNL3	1
SMCO4	1
GCN1	1
MZT2B	1
COL6A5	2
CKB	2
DAB2IP	3
AQP1	1
CTNNBIP1	1
SEZ6L2	4
UQCRH	1
KCTD12	1
WDR83OS	3
COBLL1	1
SSC5D	1
SRRM2	1
SLC38A2	3
SET	1
ATP6V0E1	1
RPL4	1
NDUFA7	3
MCC	1
FAM3C	1
VMP1	1
SF3B2	1
ZC3H11A	1
TK1	1
RIC8A	1
MAPK6	1
OPTN	1
NRP1	1
PHTF2	1
LRRN3	4
CNPY4	1
CNBP	3
OSMR	4
H2AFZ	3
USP22	1
CYB561	1
SLC2A10	1
ZBED1	1
LRRC32	3
BNIP3L	3
SNAPC1	3
CYSLTR2	3
MSC	4
CPQ	1
ARAP1	1
ARFGAP3	4
PROS1	2
SNX7	1
RALA	1
CCL5	4
PDCD5	1
GRN	3
CDK6	1
DRD4	1
EIF3K	1
BCL6	3
MCTP2	4
AKR7A2	1
H6PD	1
BSG	3
MPDZ	1
AKAP9	1
TTC8	1
GLMP	1
BAX	1
UHRF1	1
EIF3A	1
RPS6KA2	2
MAP3K8	3
BCAR1	1
LUZP2	1
RPGRIP1L	1
RNF213	1
PTPRS	1
ADORA2A	4
AKR1C3	2
ADAMTS6	1
RSU1	1
PSMA4	1
RERG	2
CMIP	1
HEXB	3
IGFL2	1
TWF2	1
TNK1	2
FAM184A	2
PSMA7	1
POU2F2	4
SETBP1	3
CD83	4
RAB32	1
POFUT1	1
REST	1
SKI	1
FOSL2	1
SGCA	2
BRI3	3
TSPAN5	1
STT3A	1
GJB2	1
DNAJB4	1
ERC1	1
CARHSP1	1
CHIC2	4
AGT	2
EVC	1
ATP6AP2	3
SYDE1	3
DDB1	1
IGF2R	3
RBMS3	2
SRSF7	3
ALDH3A2	2
NDUFA12	1
TMED2	1
USO1	1
SMPD1	1
ARSA	1
RPS27L	1
SPRY2	3
JADE1	2
UFM1	1
SGMS2	1
EIF4A2	3
VAT1	1
SNRPB2	1
AKAP11	1
DYNC1H1	1
IGF1R	1
C1orf21	2
ITPR2	1
SERTAD2	1
MTRNR2L12	1
CUEDC1	1
CDC42BPA	1
BIRC5	1
[truncated: 894 more rows]
