# Supplementary material for: Bioengineered Hydrogels Recapitulate Fibroblast Heterogeneity in Cancer
Source: Adv Sci (Weinh). 2024 Mar 17;11(20):2307129. doi: 10.1002/advs.202307129 (PMC11132030; doi:10.1002/advs.202307129)
Supplement: Supplementary file 4 — Supplemental Table 3 [file ADVS-11-2307129-s004.xlsx]

## Sheet: Sheet 1
ID	Description	setSize	enrichmentScore	NES	pvalue	p.adjust	qvalue	rank	leading_edge	core_enrichment	Cluster
REACTOME_CLASS_A_1_RHODOPSIN_LIKE_RECEPTORS	REACTOME_CLASS_A_1_RHODOPSIN_LIKE_RECEPTORS	177	-0.845539	-2.07675	1.11807e-12	6.7185e-09	5.89519e-09	886	tags=17%, list=6%, signal=16%	EDNRB/PTGIR/CCL5/CCL21/CX3CL1/CXCL16/CXCL12/HEBP1/PENK/S1PR3/PSAP/LPAR1/EDNRA/SAA1/CCL3/F2R/C3/CCL20/ACKR3/CXCL6/CXCL3/CXCL5/CXCL13/CXCL10/CCL2/CXCL2/CXCL1/CXCL8/CXCL9/CCL19	CAF-0
GOBP_RESPONSE_TO_BACTERIUM	GOBP_RESPONSE_TO_BACTERIUM	475	-0.71179	-1.92706	1.30362e-11	3.91672e-08	3.43675e-08	1119	tags=21%, list=7%, signal=21%	RAB14/LY96/IGHV1-18/SASH1/IL10/TNFRSF14/WASL/SLAMF8/HDAC5/PRDX2/IRAK3/PTGFR/HSF1/GRN/RELA/PLSCR4/IGHV3-30/BNIP3/RPS19/HNRNPA0/AKIRIN2/RIPK2/KCNJ8/S100A8/LYST/EDNRB/IRF8/TGFB1/PTGIR/CCL5/ADH5/IGHV3-49/CX3CL1/CD24/CAV1/ASS1/LGALS9/MAPKAPK2/TRIB1/CHMP5/CD68/GPC3/LPL/IGHA1/KRT6A/PENK/GBP4/LITAF/FAM20A/MGST1/ISG15/FMO1/BCL3/IGHG4/SERPINE1/IL1B/GBP2/CD40/ZC3H12A/AKAP12/FKBP5/RPL39/TNFAIP3/BMP2/CCL3/PTG…	CAF-0
GOBP_HUMORAL_IMMUNE_RESPONSE	GOBP_HUMORAL_IMMUNE_RESPONSE	223	-0.797811	-2.01434	1.68912e-10	3.38331e-07	2.9687e-07	605	tags=17%, list=4%, signal=17%	CD83/IGHA1/KRT6A/CFH/C2/BCL3/IGHG4/IL1B/RPL39/CFB/TNFRSF21/CD59/MFAP4/MASP1/C3/A2M/C1R/RPL30/IL6/C1S/HLA-A/CXCL6/CXCL3/HLA-E/PLA2G2A/IGKV1-17/CD81/CXCL5/CFD/CXCL13/CXCL10/CCL2/SERPING1/CXCL2/CXCL14/CXCL1/CXCL8/CXCL9/CLU	CAF-0
KEGG_CYTOKINE_CYTOKINE_RECEPTOR_INTERACTION	KEGG_CYTOKINE_CYTOKINE_RECEPTOR_INTERACTION	193	-0.813432	-2.02763	2.42282e-10	3.63969e-07	3.19366e-07	883	tags=21%, list=6%, signal=20%	TGFB1/TNFSF9/CCL5/CCL21/FLT3LG/LTBR/CX3CL1/CXCL16/CXCL12/CCL26/IFNGR1/IL6ST/IL15RA/TNFRSF11B/LEPR/IL1B/CD40/TNFSF13B/PDGFRA/BMP2/CCL3/TNFRSF21/CCL20/IL6/CCL8/CSF2/CXCL6/CXCL3/CSF3/IL11/CXCL5/CXCL13/CXCL10/CCL2/CXCL2/CXCL14/CXCL1/CXCL8/CXCL9/IL24/CCL19	CAF-0
REACTOME_GPCR_LIGAND_BINDING	REACTOME_GPCR_LIGAND_BINDING	248	-0.772957	-1.96975	4.53596e-10	5.45131e-07	4.78328e-07	1047	tags=15%, list=7%, signal=14%	PTGFR/ADGRE2/AGT/PLPPR4/GNG11/EDNRB/PTGIR/CCL5/CCL21/RAMP3/CX3CL1/FZD10/CXCL16/CXCL12/HEBP1/PENK/S1PR3/PSAP/LPAR1/EDNRA/SAA1/CCL3/F2R/C3/CCL20/ACKR3/CXCL6/CXCL3/ADM/CXCL5/CXCL13/CXCL10/CCL2/CXCL2/CXCL1/CXCL8/CXCL9/CCL19	CAF-0
GOBP_RESPONSE_TO_MOLECULE_OF_BACTERIAL_ORIGIN	GOBP_RESPONSE_TO_MOLECULE_OF_BACTERIAL_ORIGIN	275	-0.761549	-1.94802	8.48418e-10	8.49691e-07	7.45566e-07	1116	tags=25%, list=7%, signal=24%	LY96/SASH1/IL10/HDAC5/PRDX2/IRAK3/PTGFR/HSF1/RELA/PLSCR4/HNRNPA0/AKIRIN2/RIPK2/KCNJ8/S100A8/EDNRB/IRF8/TGFB1/PTGIR/CCL5/ADH5/CX3CL1/CD24/ASS1/LGALS9/MAPKAPK2/TRIB1/CHMP5/CD68/PENK/LITAF/MGST1/FMO1/SERPINE1/IL1B/CD40/ZC3H12A/AKAP12/TNFAIP3/CCL3/PTGES/F2R/B2M/TFPI/IL6/ICAM1/CSF2/CXCL6/CXCL3/GGT5/CSF3/NFKBIA/ADM/IDO1/CXCL5/DCN/CXCL13/JUND/CXCL10/CCL2/JUN/SOD2/CEBPB/CXCL2/FOS/CXCL1/ZFP36/CXCL8/CXCL9/…	CAF-0
REACTOME_PEPTIDE_LIGAND_BINDING_RECEPTORS	REACTOME_PEPTIDE_LIGAND_BINDING_RECEPTORS	107	-0.873084	-2.01796	3.70195e-09	3.17786e-06	2.78843e-06	886	tags=25%, list=6%, signal=24%	EDNRB/CCL5/CCL21/CX3CL1/CXCL16/CXCL12/HEBP1/PENK/PSAP/EDNRA/SAA1/CCL3/F2R/C3/CCL20/ACKR3/CXCL6/CXCL3/CXCL5/CXCL13/CXCL10/CCL2/CXCL2/CXCL1/CXCL8/CXCL9/CCL19	CAF-0
REACTOME_MUSCLE_CONTRACTION	REACTOME_MUSCLE_CONTRACTION	147	0.789005	1.99165	1.48619e-08	1.11631e-05	9.79514e-06	706	tags=16%, list=5%, signal=15%	ACTA2/TPM1/MYL9/CALD1/TPM2/MYL6/TPM4/ANXA2/MYL12A/VIM/TLN1/VCL/TPM3/ITGB5/ANXA6/ACTG2/MYLK/ASPH/ANXA1/SRI/CALM1/ATP2A2/ITGA1	CAF-0
REACTOME_NON_INTEGRIN_MEMBRANE_ECM_INTERACTIONS	REACTOME_NON_INTEGRIN_MEMBRANE_ECM_INTERACTIONS	58	0.897856	2.04183	2.30001e-08	1.38208e-05	1.21271e-05	515	tags=36%, list=3%, signal=35%	FN1/COL1A1/COL1A2/COL3A1/COL5A1/COL11A1/COL5A2/ITGB1/COL5A3/ACTN1/ITGAV/COL10A1/SDC1/HSPG2/THBS1/SDC2/ITGB5/LAMC1/CASK/LAMA4/LAMB1	CAF-0
REACTOME_INTEGRIN_CELL_SURFACE_INTERACTIONS	REACTOME_INTEGRIN_CELL_SURFACE_INTERACTIONS	80	0.86794	2.03099	2.08038e-08	1.38208e-05	1.21271e-05	274	tags=28%, list=2%, signal=27%	FN1/COL1A1/COL1A2/COL3A1/COL5A1/COL6A3/COL5A2/COL6A1/FBN1/ITGB1/COL5A3/COL8A1/ITGAV/COL10A1/ITGA11/COL6A2/HSPG2/THBS1/ITGA5/COL7A1/ITGB5/COL16A1	CAF-0
KEGG_ECM_RECEPTOR_INTERACTION	KEGG_ECM_RECEPTOR_INTERACTION	77	0.864683	2.02004	3.67672e-08	1.84112e-05	1.6155e-05	251	tags=29%, list=2%, signal=28%	FN1/COL1A1/COL1A2/COL3A1/COL5A1/COL6A3/COL11A1/COL5A2/COL6A1/ITGB1/THBS2/COL5A3/ITGAV/ITGA11/COL6A2/SDC1/HSPG2/THBS1/ITGA5/SDC2/ITGB5/LAMC1	CAF-0
KEGG_FOCAL_ADHESION	KEGG_FOCAL_ADHESION	187	0.749913	1.95851	3.48363e-08	1.84112e-05	1.6155e-05	756	tags=24%, list=5%, signal=23%	FN1/COL1A1/COL1A2/COL3A1/COL5A1/COL6A3/COL11A1/ACTB/COL5A2/MYL9/COL6A1/FLNA/ACTG1/ITGB1/THBS2/COL5A3/ACTN1/ITGAV/MYL12A/ITGA11/COL6A2/TLN1/RHOA/VCL/ACTN4/THBS1/ITGA5/ITGB5/LAMC1/MYLK/CAPN2/PARVA/CDC42/ILK/LAMA4/ZYX/LAMB1/ROCK1/PDGFC/CTNNB1/ITGA1/IGF1R/PPP1CA/SHC1	CAF-0
GOBP_CELLULAR_RESPONSE_TO_MOLECULE_OF_BACTERIAL_ORIGIN	GOBP_CELLULAR_RESPONSE_TO_MOLECULE_OF_BACTERIAL_ORIGIN	166	-0.798143	-1.94884	4.71135e-08	2.17773e-05	1.91086e-05	1116	tags=27%, list=7%, signal=25%	LY96/SASH1/IL10/HDAC5/PRDX2/HSF1/RELA/PLSCR4/RIPK2/EDNRB/IRF8/TGFB1/CCL5/CX3CL1/ASS1/TRIB1/CHMP5/CD68/LITAF/SERPINE1/IL1B/CD40/ZC3H12A/TNFAIP3/CCL3/TFPI/IL6/ICAM1/CSF2/CXCL6/CXCL3/CSF3/NFKBIA/CXCL5/CXCL13/CXCL10/CCL2/CEBPB/CXCL2/CXCL1/ZFP36/CXCL8/CXCL9/IL24	CAF-0
REACTOME_COLLAGEN_BIOSYNTHESIS_AND_MODIFYING_ENZYMES	REACTOME_COLLAGEN_BIOSYNTHESIS_AND_MODIFYING_ENZYMES	64	0.890259	2.04096	5.51296e-08	2.20849e-05	1.93786e-05	585	tags=45%, list=4%, signal=44%	COL1A1/COL1A2/COL3A1/COL5A1/COL6A3/COL11A1/COL5A2/COL12A1/COL6A1/SERPINH1/COL5A3/COL8A1/P4HB/ADAMTS2/PPIB/PCOLCE/COL10A1/P3H1/COL6A2/PLOD2/COL7A1/P4HA1/ADAMTS14/COL16A1/P4HA2/COL27A1/P3H3/PLOD1/COLGALT1	CAF-0
GOBP_CELLULAR_RESPONSE_TO_BIOTIC_STIMULUS	GOBP_CELLULAR_RESPONSE_TO_BIOTIC_STIMULUS	189	-0.783009	-1.93883	5.33035e-08	2.20849e-05	1.93786e-05	1116	tags=24%, list=7%, signal=23%	LY96/SASH1/IL10/HDAC5/PRDX2/HSF1/RELA/PLSCR4/RIPK2/EDNRB/IRF8/TGFB1/CCL5/CX3CL1/ASS1/TRIB1/CHMP5/DDIT3/CD68/LITAF/SERPINE1/IL1B/CD40/ZC3H12A/TNFAIP3/CCL3/TXNIP/TFPI/IL6/ICAM1/CSF2/CXCL6/CXCL3/CSF3/NFKBIA/CXCL5/CXCL13/CXCL10/CCL2/CEBPB/CXCL2/CXCL1/ZFP36/CXCL8/CXCL9/IL24	CAF-0
REACTOME_SIGNALING_BY_GPCR	REACTOME_SIGNALING_BY_GPCR	452	-0.673597	-1.81854	6.07586e-08	2.28187e-05	2.00224e-05	886	tags=10%, list=6%, signal=10%	EDNRB/MGLL/PTGIR/CCL5/CCL21/RAMP3/CX3CL1/FZD10/CXCL16/CXCL12/PRKAR2B/GNAI1/TRPC6/RGS2/PIK3R3/HEBP1/PENK/S1PR3/ARHGEF7/PSAP/PIK3R1/LPAR1/EDNRA/SAA1/CCL3/F2R/C3/CCL20/RGS16/RGS5/ACKR3/CXCL6/CXCL3/RHOB/ADM/CXCL5/CXCL13/CXCL10/CCL2/CXCL2/CXCL1/CXCL8/CXCL9/CCL19/MMP3	CAF-0
GOBP_MUSCLE_FILAMENT_SLIDING	GOBP_MUSCLE_FILAMENT_SLIDING	26	0.951579	1.89759	9.66221e-08	3.22557e-05	2.83029e-05	225	tags=23%, list=1%, signal=23%	TPM1/TPM2/MYL6/TPM4/VIM/TPM3	CAF-0
GOBP_ADAPTIVE_IMMUNE_RESPONSE	GOBP_ADAPTIVE_IMMUNE_RESPONSE	412	-0.663385	-1.77313	9.64208e-08	3.22557e-05	2.83029e-05	920	tags=14%, list=6%, signal=13%	IGHV1-18/IL10/TNFRSF14/CTSS/NDFIP1/IGHV3-30/RIPK2/SLC15A4/TGFB1/C7/IGHV3-49/C1RL/BCL6/IGKV1-6/IL1RL1/IRF7/PAG1/IGHA1/IL6ST/STAT3/TAP1/C2/BCL3/IGHG4/IL1B/CD40/ZC3H12A/CTSH/TNFSF13B/HLA-F/TNFAIP3/HSPD1/TNFRSF21/TAP2/EMP2/C3/C1R/NFKBIZ/CTSC/B2M/HLA-C/CTSL/HLA-B/IL6/C1S/ICAM1/HLA-A/CD74/IRF1/HLA-E/IGKV1-17/CD81/CXCL13/SERPING1/CLU/CCL19	CAF-0
REACTOME_G_ALPHA_I_SIGNALLING_EVENTS	REACTOME_G_ALPHA_I_SIGNALLING_EVENTS	201	-0.758498	-1.89767	1.86162e-07	5.8876e-05	5.16611e-05	735	tags=14%, list=5%, signal=13%	CCL5/CCL21/CX3CL1/CXCL16/CXCL12/PRKAR2B/GNAI1/HEBP1/PENK/S1PR3/PSAP/LPAR1/SAA1/C3/CCL20/RGS16/RGS5/ACKR3/CXCL6/CXCL3/CXCL5/CXCL13/CXCL10/CXCL2/CXCL1/CXCL8/CXCL9/CCL19	CAF-0
REACTOME_CHEMOKINE_RECEPTORS_BIND_CHEMOKINES	REACTOME_CHEMOKINE_RECEPTORS_BIND_CHEMOKINES	44	-0.926895	-1.91177	2.18752e-07	6.5724e-05	5.76699e-05	265	tags=43%, list=2%, signal=43%	CCL5/CCL21/CX3CL1/CXCL16/CXCL12/CCL3/CCL20/ACKR3/CXCL6/CXCL3/CXCL5/CXCL13/CXCL10/CCL2/CXCL2/CXCL1/CXCL8/CXCL9/CCL19	CAF-0
REACTOME_INTERLEUKIN_10_SIGNALING	REACTOME_INTERLEUKIN_10_SIGNALING	40	-0.937816	-1.90939	3.19982e-07	8.35987e-05	7.33541e-05	532	tags=42%, list=4%, signal=41%	STAT3/IL1B/JAK1/PTGS2/CCL3/CCL20/IL6/ICAM1/CSF2/CSF3/CXCL10/CCL2/TIMP1/CXCL2/CXCL1/CXCL8/CCL19	CAF-0
GOBP_ANTIMICROBIAL_HUMORAL_RESPONSE	GOBP_ANTIMICROBIAL_HUMORAL_RESPONSE	68	-0.884421	-1.90605	3.0226e-07	8.35987e-05	7.33541e-05	560	tags=28%, list=4%, signal=27%	IGHA1/KRT6A/BCL3/RPL39/RPL30/HLA-A/CXCL6/CXCL3/HLA-E/PLA2G2A/CXCL5/CXCL13/CXCL10/CXCL2/CXCL14/CXCL1/CXCL8/CXCL9/CLU	CAF-0
GOBP_EXTERNAL_ENCAPSULATING_STRUCTURE_ORGANIZATION	GOBP_EXTERNAL_ENCAPSULATING_STRUCTURE_ORGANIZATION	342	0.648366	1.81093	3.09776e-07	8.35987e-05	7.33541e-05	706	tags=25%, list=5%, signal=24%	FN1/COL1A1/COL1A2/POSTN/COL3A1/COL5A1/VCAN/COL6A3/SULF1/COL11A1/SPARC/COL5A2/COL12A1/COL6A1/MFAP5/SERPINH1/ADAM12/FBN1/LOX/MMP7/ITGB1/MFAP2/TIMP2/COL5A3/COL8A1/TGFBI/CREB3L1/MMP11/ADAMTS2/ITGAV/COL10A1/ADAMTS12/ITGA11/SULF2/GREM1/FKBP10/AEBP1/COL6A2/HTRA1/PRDX4/HSPG2/BGN/LOXL1/FAP/EMILIN1/CCDC80/THBS1/ITGA5/RUNX1/COL7A1/SFRP2/LRP1/PXDN/ITGB5/ADAMTS14/NID2/LAMC1/MMP23B/SH3PXD2A/EFEMP2/COL16A1/SH3P…	CAF-0
REACTOME_MET_PROMOTES_CELL_MOTILITY	REACTOME_MET_PROMOTES_CELL_MOTILITY	41	0.903368	1.94538	5.07298e-07	0.000127015	0.00011145	603	tags=34%, list=4%, signal=33%	FN1/COL1A1/COL1A2/COL3A1/COL5A1/COL11A1/COL5A2/ITGB1/COL5A3/LAMC1/COL27A1/LAMA4/LAMB1/TNS3	CAF-0
REACTOME_COLLAGEN_CHAIN_TRIMERIZATION	REACTOME_COLLAGEN_CHAIN_TRIMERIZATION	41	0.901279	1.94089	6.37371e-07	0.000153198	0.000134425	387	tags=39%, list=3%, signal=38%	COL1A1/COL1A2/COL3A1/COL5A1/COL6A3/COL11A1/COL5A2/COL12A1/COL6A1/COL5A3/COL8A1/COL10A1/COL6A2/COL7A1/COL16A1/COL27A1	CAF-0
REACTOME_ECM_PROTEOGLYCANS	REACTOME_ECM_PROTEOGLYCANS	69	0.852513	1.96505	9.27967e-07	0.000205427	0.000180253	515	tags=32%, list=3%, signal=31%	FN1/COL1A1/COL1A2/COL3A1/COL5A1/VCAN/COL6A3/SPARC/COL5A2/COL6A1/ITGB1/COL5A3/ITGAV/ASPN/COL6A2/HSPG2/BGN/ITGB5/LAMC1/APP/LAMA4/LAMB1	CAF-0
KEGG_REGULATION_OF_ACTIN_CYTOSKELETON	KEGG_REGULATION_OF_ACTIN_CYTOSKELETON	184	0.716855	1.86446	9.09412e-07	0.000205427	0.000180253	1270	tags=25%, list=8%, signal=23%	FN1/ACTB/MYL9/MYH9/ACTG1/ITGB1/ACTN1/PFN1/ITGAV/CFL1/MYL12A/ENAH/ITGA11/RHOA/VCL/ACTN4/ITGA5/ARPC2/ITGB5/IQGAP1/MSN/ARPC1B/MYLK/MYH10/CDC42/TMSB4X/ARPC3/ABI2/NCKAP1/ROCK1/PDGFC/ITGA1/RDX/PPP1CA/ARPC5/PPP1CB/KRAS/CYFIP1/MAPK1/DOCK1/PDGFRB/ITGA4/PIP5K1C/ARPC1A/GNA13/CFL2	CAF-0
REACTOME_METABOLISM_OF_AMINO_ACIDS_AND_DERIVATIVES	REACTOME_METABOLISM_OF_AMINO_ACIDS_AND_DERIVATIVES	302	-0.689652	-1.78564	9.57223e-07	0.000205427	0.000180253	1073	tags=28%, list=7%, signal=27%	PSMB10/KYNU/CKB/TXNRD1/RPS29/HNMT/AMD1/RPL15/PSME1/RPS19/SLC7A5/PSMF1/PSMD9/CDO1/RPL38/PSMB8/UBA52/RPL7/RPS6/RPL13A/RPL22/ASS1/RPS2/RPS7/RPS3/SERINC1/NQO1/RPL36/RPLP1/NNMT/RPS8/RPL36AL/DIO2/RPL17/RPL9/RPS3A/PSMA2/RPL8/RPS14/RPL39/RPL28/RPS13/RPL23A/RPS27A/RPL29/RPL10/RPS18/RPL18/SLC3A2/RPS24/RPL18A/RPL3/RPL19/RPL7A/RPS5/RPS25/RPL6/RPS21/RPS15A/OAZ1/RPL35A/RPL24/RPL32/RPS23/RPS15/RPL21/RPL34/RPS12…	CAF-0
KEGG_CHEMOKINE_SIGNALING_PATHWAY	KEGG_CHEMOKINE_SIGNALING_PATHWAY	164	-0.761111	-1.85367	1.20813e-06	0.000250333	0.000219656	855	tags=17%, list=6%, signal=16%	CCL5/CCL21/RAP1B/CX3CL1/CXCL16/CXCL12/GNAI1/CCL26/PIK3R3/STAT3/FOXO3/PIK3R1/CCL3/CCL20/CCL8/CXCL6/CXCL3/NFKBIA/CXCL5/CXCL13/CXCL10/CCL2/CXCL2/CXCL14/CXCL1/CXCL8/CXCL9/CCL19	CAF-0
REACTOME_EXTRACELLULAR_MATRIX_ORGANIZATION	REACTOME_EXTRACELLULAR_MATRIX_ORGANIZATION	260	0.672892	1.82414	1.90669e-06	0.00038191	0.000335109	706	tags=30%, list=5%, signal=29%	FN1/COL1A1/COL1A2/COL3A1/COL5A1/VCAN/COL6A3/COL11A1/SPARC/COL5A2/COL12A1/COL6A1/MFAP5/SERPINH1/ADAM12/FBN1/LOX/MMP7/ITGB1/MFAP2/TIMP2/COL5A3/COL8A1/P4HB/ACTN1/MMP11/ADAMTS2/PPIB/PCOLCE/ITGAV/COL10A1/P3H1/ASPN/ITGA11/COL6A2/HTRA1/PLEC/PLOD2/SDC1/HSPG2/BGN/LOXL1/EMILIN1/THBS1/ITGA5/COL7A1/PXDN/SDC2/P4HA1/ITGB5/ADAMTS14/NID2/LAMC1/SH3PXD2A/EFEMP2/COL16A1/P4HA2/CAPN2/APP/COL27A1/P3H3/CASK/ADAM19/LAMA…	CAF-0
GOBP_LEUKOCYTE_PROLIFERATION	GOBP_LEUKOCYTE_PROLIFERATION	240	-0.706288	-1.78905	2.09782e-06	0.000406639	0.000356808	1137	tags=21%, list=8%, signal=20%	IRS2/ADA/IL10/TNFRSF14/PSMB10/CCND3/PRDX2/NDFIP1/PNP/BMP4/IL34/RIPK2/AHR/TNFSF9/CCL5/FLT3LG/RPS6/GBA/CX3CL1/CD24/LGALS9/BCL6/CBLB/PRNP/RPS3/IL6ST/IL1B/SDC4/CD40/TNFSF13B/TNFAIP3/HSPD1/GPNMB/TNFRSF21/BST2/HES1/IL6/LGALS3/CCL8/HLA-A/CD74/CDKN1A/IRF1/IGF1/HLA-E/IGFBP2/CD81/IDO1/CEBPB/CLU/CCL19	CAF-0
GOBP_REGULATION_OF_LIPID_METABOLIC_PROCESS	GOBP_REGULATION_OF_LIPID_METABOLIC_PROCESS	328	-0.671194	-1.75831	2.45305e-06	0.000460637	0.000404188	883	tags=14%, list=6%, signal=13%	TGFB1/ELOVL5/CCL21/INSIG1/ACADVL/NR4A3/LDLR/MID1IP1/ATP1A1/CAV1/ACSL1/ASAH1/ALAS1/PDK4/EDF1/SERPINA3/APOC1/RDH10/ABHD5/PSAP/IL1B/PNPLA2/SOD1/PTGS2/PDGFRA/ANGPTL4/DKK3/BMP2/ZBTB20/SNAI1/TNFRSF21/ID2/PLPP1/G0S2/C3/IGFBP7/PLIN2/TWIST1/NPC2/CD74/CD81/ADM/EGR1/APOE/CCL19/APOD	CAF-0
REACTOME_STRIATED_MUSCLE_CONTRACTION	REACTOME_STRIATED_MUSCLE_CONTRACTION	25	0.945059	1.87285	2.81009e-06	0.000511692	0.000448987	225	tags=20%, list=1%, signal=20%	TPM1/TPM2/TPM4/VIM/TPM3	CAF-0
REACTOME_CELLULAR_RESPONSE_TO_STARVATION	REACTOME_CELLULAR_RESPONSE_TO_STARVATION	147	-0.77473	-1.85289	3.12716e-06	0.000552679	0.000484951	808	tags=46%, list=5%, signal=44%	RPL38/UBA52/ATP6V1B2/RPL7/RPS6/ATF4/RPL13A/RPL22/RPS2/RPS7/DDIT3/RPS3/ATP6V0E1/RPL36/RPLP1/RPS8/RPL36AL/RPL17/RPL9/RPS3A/RPL8/RPS14/RPL39/RPL28/RPS13/ATP6V0C/RPL23A/RPS27A/RPL29/RPL10/RPS18/RPL18/RPS24/RPL18A/RPL3/RPL19/RPL7A/RPS5/RPS25/RPL6/RPS21/RPS15A/RPL35A/RPL24/RPL32/RPS23/RPS15/RPL21/RPL34/RPS12/RPS16/RPL30/RPL37/FAU/RPL10A/RPL11/RPL36A/RPL14/RPS28/RPS9/RPL13/RPL12/RPS4X/RPL26/ATF3/RPS27/C…	CAF-0
GOBP_RESPONSE_TO_INTERFERON_GAMMA	GOBP_RESPONSE_TO_INTERFERON_GAMMA	169	-0.757157	-1.85598	3.84828e-06	0.000652812	0.000572814	885	tags=30%, list=6%, signal=28%	IRF8/CCL5/OAS1/CCL21/CALCOCO2/CDC42EP4/CX3CL1/RPL13A/ASS1/LGALS9/CXCL16/TRIM8/SP100/IRF7/CCL26/IFNGR1/IRF9/GBP4/CD44/JAK1/GBP2/CD40/CDC42EP2/OASL/SOCS1/HLA-F/CCL3/BST2/HSP90AB1/CCL20/GBP5/IFI30/B2M/IFITM3/HLA-C/GSN/HLA-B/ICAM1/CCL8/HLA-A/CD74/IRF1/HLA-E/SOCS3/IFITM2/IFITM1/UBD/CCL2/MT2A/CCL19	CAF-0
GOBP_CELL_SUBSTRATE_ADHESION	GOBP_CELL_SUBSTRATE_ADHESION	312	0.635169	1.75107	3.911e-06	0.000652812	0.000572814	706	tags=19%, list=5%, signal=18%	FN1/COL1A1/POSTN/COL3A1/LGALS1/FLNA/S100A10/ACTG1/THY1/ITGB1/COL5A3/COL8A1/P4HB/ACTN1/ITGAV/MDK/ADAMTS12/ITGA11/GREM1/RHOA/EMILIN1/CCDC80/VCL/MACF1/ACTN4/THBS1/EDIL3/ITGA5/LRP1/CALR/ARPC2/LIMS1/ITGB5/NID2/LAMC1/IQGAP1/EFEMP2/COL16A1/CTTN/RSU1/PARVA/PDPN/CORO1C/CDC42/ILK/CASK/MAP4K4/ZYX/FERMT2/MMP14/FBLN2/LAMB1/ROCK1/ITGBL1/CDK6/ADAM9/SPOCK1/ITGA1	CAF-0
GOBP_COLLAGEN_FIBRIL_ORGANIZATION	GOBP_COLLAGEN_FIBRIL_ORGANIZATION	51	0.868936	1.94306	4.1873e-06	0.000662145	0.000581003	343	tags=43%, list=2%, signal=42%	COL1A1/COL1A2/COL3A1/COL5A1/COL11A1/COL5A2/COL12A1/SERPINH1/LOX/COL5A3/MMP11/ADAMTS2/GREM1/FKBP10/AEBP1/LOXL1/EMILIN1/SFRP2/PXDN/ADAMTS14/EFEMP2/P3H4	CAF-0
GOBP_REGULATION_OF_CELL_ACTIVATION	GOBP_REGULATION_OF_CELL_ACTIVATION	500	-0.610949	-1.65718	4.13039e-06	0.000662145	0.000581003	1137	tags=18%, list=8%, signal=18%	IRS2/ADA/SH3KBP1/IGHV1-18/IL10/TNFRSF14/SLAMF8/PRDX2/NDFIP1/ADGRE2/GRN/PNP/IGHV3-30/CLPTM1/BMP4/CD47/FGL2/RIPK2/AHR/MAP3K8/SLC15A4/TGFB1/TNFSF9/CCL5/CCL21/FLT3LG/IGHV3-49/NR4A3/LDLR/CYP26B1/CX3CL1/CD24/CAV1/LGALS9/BCL6/FOXF1/IL1RL1/CD83/CBLB/PAG1/PRNP/IGHA1/RPS3/IL6ST/ZBTB16/LAMP1/EGR3/IGHG4/IL1B/SDC4/CD40/ZC3H12A/SOD1/PRKG1/PIK3R1/SOCS1/TNFSF13B/HLA-F/PDGFRA/SERPINE2/TNFAIP3/PLSCR1/CCL3/HMOX1/HS…	CAF-0
REACTOME_MET_ACTIVATES_PTK2_SIGNALING	REACTOME_MET_ACTIVATES_PTK2_SIGNALING	30	0.929426	1.89047	5.32581e-06	0.000756829	0.000664084	515	tags=43%, list=3%, signal=42%	FN1/COL1A1/COL1A2/COL3A1/COL5A1/COL11A1/COL5A2/ITGB1/COL5A3/LAMC1/COL27A1/LAMA4/LAMB1	CAF-0
REACTOME_SMOOTH_MUSCLE_CONTRACTION	REACTOME_SMOOTH_MUSCLE_CONTRACTION	33	0.919474	1.88775	5.66772e-06	0.000756829	0.000664084	428	tags=52%, list=3%, signal=50%	ACTA2/TPM1/MYL9/CALD1/TPM2/MYL6/TPM4/ANXA2/MYL12A/TLN1/VCL/TPM3/ITGB5/ANXA6/ACTG2/MYLK/ANXA1	CAF-0
REACTOME_SYNDECAN_INTERACTIONS	REACTOME_SYNDECAN_INTERACTIONS	27	0.939871	1.88689	5.04087e-06	0.000756829	0.000664084	238	tags=52%, list=2%, signal=51%	FN1/COL1A1/COL1A2/COL3A1/COL5A1/COL5A2/ITGB1/COL5A3/ACTN1/ITGAV/SDC1/THBS1/SDC2/ITGB5	CAF-0
REACTOME_NCAM1_INTERACTIONS	REACTOME_NCAM1_INTERACTIONS	36	0.894299	1.88487	5.40127e-06	0.000756829	0.000664084	124	tags=19%, list=1%, signal=19%	COL3A1/COL5A1/COL6A3/COL5A2/COL6A1/COL5A3/COL6A2	CAF-0
GOBP_LEUKOCYTE_CHEMOTAXIS	GOBP_LEUKOCYTE_CHEMOTAXIS	186	-0.738344	-1.82857	5.43764e-06	0.000756829	0.000664084	1093	tags=25%, list=7%, signal=23%	IL10/SLAMF8/CCL18/VEGFB/ADGRE2/RPS19/IL34/S100A8/LYST/EDNRB/CCL5/CCL21/MMP28/CX3CL1/PGF/LGALS9/CXCL16/CXCL12/CCL26/CH25H/BSG/SBDS/MTUS1/SERPINE1/CYP7B1/SAA1/CCL3/CCL20/IL6/LGALS3/CCL8/CD74/CXCL6/CXCL3/THBS4/CXCL5/CXCL13/CXCL10/CCL2/DUSP1/CXCL2/CXCL14/CXCL1/CXCL8/CXCL9/CCL19	CAF-0
GOBP_NUCLEAR_TRANSCRIBED_MRNA_CATABOLIC_PROCESS	GOBP_NUCLEAR_TRANSCRIBED_MRNA_CATABOLIC_PROCESS	198	-0.725968	-1.8136	5.65117e-06	0.000756829	0.000664084	808	tags=33%, list=5%, signal=32%	RPL38/UBA52/RPL7/RPS6/RPL13A/RPL22/EIF3E/RPS2/RPS7/RPS3/RPL36/TOB1/RPLP1/RPS8/RPL17/ZC3H12A/RPL9/RPS3A/RPL8/RPS14/RPL39/RPL28/RPS13/RPL23A/RPS27A/RPL29/RPL10/RPS18/RPL18/RPS24/RPL18A/RPL3/RPL19/RPL7A/RPS5/RPS25/RPL6/RPS21/RPS15A/RPL35A/RPL24/RPL32/RPS23/RPS15/RPL21/EIF4A3/RPL34/RPS12/ZFP36L2/RPS16/RPL30/RPL37/RPL10A/RPL11/RPL36A/RPL14/RPS28/BTG2/RPS9/RPL13/RPL12/RPS4X/RPL26/ZFP36L1/RPS27/ZFP36	CAF-0
GOBP_CELL_CHEMOTAXIS	GOBP_CELL_CHEMOTAXIS	247	-0.703764	-1.79225	5.4045e-06	0.000756829	0.000664084	1098	tags=23%, list=7%, signal=21%	HGF/IL10/SLAMF8/CCL18/VEGFB/ADGRE2/RPS19/CORO1B/IL34/S100A8/LYST/EDNRB/CCL5/CCL21/MMP28/CX3CL1/SMOC2/PGF/LGALS9/CXCL16/CXCL12/RAB13/CCL26/CH25H/BSG/SBDS/EGR3/MTUS1/SERPINE1/CYP7B1/LPAR1/PDGFRA/SAA1/CCL3/CCL20/IL6/LGALS3/ACKR3/CCL8/CD74/CXCL6/CXCL3/THBS4/HSPB1/CXCL5/CXCL13/CXCL10/NR4A1/CCL2/DUSP1/CXCL2/CXCL14/CXCL1/CXCL8/CXCL9/CCL19	CAF-0
GOBP_NEUTROPHIL_CHEMOTAXIS	GOBP_NEUTROPHIL_CHEMOTAXIS	87	-0.828587	-1.84908	6.48332e-06	0.000842214	0.000739005	268	tags=23%, list=2%, signal=23%	CCL26/BSG/SAA1/CCL3/CCL20/LGALS3/CCL8/CD74/CXCL6/CXCL3/THBS4/CXCL5/CXCL13/CXCL10/CCL2/CXCL2/CXCL1/CXCL8/CXCL9/CCL19	CAF-0
GOBP_REGULATION_OF_LEUKOCYTE_PROLIFERATION	GOBP_REGULATION_OF_LEUKOCYTE_PROLIFERATION	189	-0.738219	-1.82792	6.58746e-06	0.000842214	0.000739005	1137	tags=23%, list=8%, signal=21%	IRS2/ADA/IL10/TNFRSF14/NDFIP1/PNP/BMP4/IL34/RIPK2/AHR/TNFSF9/CCL5/FLT3LG/CD24/LGALS9/BCL6/CBLB/PRNP/RPS3/IL6ST/IL1B/SDC4/CD40/TNFSF13B/TNFAIP3/GPNMB/TNFRSF21/BST2/HES1/IL6/LGALS3/CCL8/HLA-A/CD74/CDKN1A/IRF1/IGF1/HLA-E/IGFBP2/CD81/IDO1/CEBPB/CCL19	CAF-0
GOBP_RESPONSE_TO_INTERLEUKIN_1	GOBP_RESPONSE_TO_INTERLEUKIN_1	177	-0.742543	-1.82378	7.77436e-06	0.000973253	0.000853986	1073	tags=25%, list=7%, signal=24%	PSMB10/CCL18/TANK/IRAK3/HNMT/RELA/PSME1/PTGIS/CD47/RIPK2/MAP3K8/PSMF1/PSMD9/CCL5/CCL21/PSMB8/UBA52/CX3CL1/LGALS9/CCL26/IL1B/GBP2/CD40/ZC3H12A/PSMA2/AKAP12/RPS27A/KLF2/CCL3/SFRP1/CCL20/TFPI/IL6/ICAM1/CCL8/UBB/UBC/NFKBIA/SQSTM1/CHI3L1/CCL2/EGR1/CEBPB/CXCL8/CCL19	CAF-0
GOBP_VIRAL_GENE_EXPRESSION	GOBP_VIRAL_GENE_EXPRESSION	194	-0.726634	-1.81371	8.8522e-06	0.00108557	0.000952538	1061	tags=37%, list=7%, signal=35%	EIF3F/RPS29/RPL15/EIF3L/RPS19/HEXIM1/CHD1/CCL5/RPL38/UBA52/RPL7/RPS6/EIF3G/RPL13A/RPL22/TRIM8/RPS2/RPS7/RPS3/RPL36/RPLP1/RPS8/RPL17/RPL9/RPS3A/RPL8/RPS14/RPL39/RPL28/RPS13/RPL23A/RPS27A/RPL29/RPL10/RPS18/RPL18/RPS24/RPL18A/CCL3/RPL3/RPL19/RPL7A/RPS5/RPS25/RPL6/RPS21/RPS15A/RPL35A/RPL24/RPL32/RPS23/RPS15/RPL21/RPL34/RPS12/RPS16/RPL30/RPL37/RPL10A/RPL11/RPL36A/RPL14/IFITM3/RPS28/RPS9/RPL13/RPL12/RP…	CAF-0
GOBP_CELLULAR_RESPONSE_TO_LIPID	GOBP_CELLULAR_RESPONSE_TO_LIPID	450	-0.617917	-1.66846	9.18034e-06	0.00110329	0.000968091	1177	tags=20%, list=8%, signal=19%	PGRMC2/ADCY3/ZNF703/RORB/LY96/PIM1/SASH1/IL10/HDAC5/PRDX2/ELK1/HSF1/RELA/PLSCR4/NR3C1/BMP4/RIPK2/AHR/AKR1C1/EDNRB/IRF8/TGFB1/FAM107A/WBP2/CCL5/RAMP3/INSIG1/NR4A3/CYP26B1/CX3CL1/ATP1A1/FZD10/ASS1/MT-ND3/TRIB1/CFLAR/CHMP5/PDK4/GNAI1/CD68/LPL/NDUFA13/PENK/LITAF/SGK1/MGST1/HEYL/STC1/SERPINE1/IL1B/GRAMD1A/SERPINF1/CD40/ZC3H12A/CYP7B1/TNC/LPAR1/TNFAIP3/PID1/CCL3/PLPP1/HEY1/KLF9/SFRP1/ZFP36L2/KLF4/ID3/T…	CAF-0
GOBP_ADAPTIVE_IMMUNE_RESPONSE_BASED_ON_SOMATIC_RECOMBINATION_OF_IMMUNE_RECEPTORS_BUILT_FROM_IMMUNOGLOBULIN_SUPERFAMILY_DOMAINS	GOBP_ADAPTIVE_IMMUNE_RESPONSE_BASED_ON_SOMATIC_RECOMBINATION_OF_IMMUNE_RECEPTORS_BUILT_FROM_IMMUNOGLOBULIN_SUPERFAMILY_DOMAINS	276	-0.678798	-1.73853	9.86035e-06	0.00116178	0.00101941	920	tags=15%, list=6%, signal=14%	RIPK2/SLC15A4/TGFB1/C7/IGHV3-49/C1RL/BCL6/IL1RL1/IRF7/IGHA1/STAT3/C2/BCL3/IGHG4/IL1B/CD40/ZC3H12A/CTSH/TNFSF13B/HLA-F/TNFAIP3/HSPD1/EMP2/C3/C1R/NFKBIZ/CTSC/B2M/HLA-B/IL6/C1S/ICAM1/HLA-A/CD74/HLA-E/IGKV1-17/CD81/CXCL13/SERPING1/CLU/CCL19	CAF-0
REACTOME_RESPONSE_OF_EIF2AK4_GCN2_TO_AMINO_ACID_DEFICIENCY	REACTOME_RESPONSE_OF_EIF2AK4_GCN2_TO_AMINO_ACID_DEFICIENCY	99	-0.812965	-1.84797	1.02443e-05	0.00117198	0.00102836	808	tags=65%, list=5%, signal=62%	RPL38/UBA52/RPL7/RPS6/ATF4/RPL13A/RPL22/RPS2/RPS7/DDIT3/RPS3/RPL36/RPLP1/RPS8/RPL36AL/RPL17/RPL9/RPS3A/RPL8/RPS14/RPL39/RPL28/RPS13/RPL23A/RPS27A/RPL29/RPL10/RPS18/RPL18/RPS24/RPL18A/RPL3/RPL19/RPL7A/RPS5/RPS25/RPL6/RPS21/RPS15A/RPL35A/RPL24/RPL32/RPS23/RPS15/RPL21/RPL34/RPS12/RPS16/RPL30/RPL37/FAU/RPL10A/RPL11/RPL36A/RPL14/RPS28/RPS9/RPL13/RPL12/RPS4X/RPL26/ATF3/RPS27/CEBPB	CAF-0
GOBP_MUSCLE_CONTRACTION	GOBP_MUSCLE_CONTRACTION	265	0.648895	1.76045	1.0337e-05	0.00117198	0.00102836	915	tags=14%, list=6%, signal=13%	ACTA2/TPM1/SULF1/MYL9/CALD1/TPM2/MYL6/FLNA/TPM4/MYL12A/VIM/SULF2/GJA1/TLN1/VCL/TPM3/ITGB5/DSG2/ANXA6/ACTG2/CTTN/CALM2/CNN1/MYOF/MYLK/ASPH/ENO1/SPHK1/SRI/ROCK1/CALM1/ATP2A2/ITGA1/SMTN/AKAP9/PTGER3/HSBP1	CAF-0
KEGG_TYPE_I_DIABETES_MELLITUS	KEGG_TYPE_I_DIABETES_MELLITUS	35	-0.919193	-1.83378	1.30932e-05	0.00145699	0.00127844	430	tags=23%, list=3%, signal=22%	IL1B/HLA-F/HSPD1/HLA-C/HLA-B/HLA-A/HLA-E/CPE	CAF-0
REACTOME_INTERFERON_GAMMA_SIGNALING	REACTOME_INTERFERON_GAMMA_SIGNALING	85	-0.831649	-1.8546	1.45518e-05	0.00158985	0.00139503	885	tags=29%, list=6%, signal=28%	IRF8/OAS1/TRIM8/SP100/IRF7/IFNGR1/IRF9/GBP4/CD44/JAK1/GBP2/OASL/SOCS1/HLA-F/GBP5/IFI30/B2M/HLA-C/HLA-B/ICAM1/HLA-A/IRF1/HLA-E/SOCS3/MT2A	CAF-0
REACTOME_PLATELET_AGGREGATION_PLUG_FORMATION	REACTOME_PLATELET_AGGREGATION_PLUG_FORMATION	31	0.91561	1.86487	1.53749e-05	0.00162084	0.00142222	140	tags=13%, list=1%, signal=13%	FN1/COL1A1/COL1A2/TLN1	CAF-0
REACTOME_EUKARYOTIC_TRANSLATION_ELONGATION	REACTOME_EUKARYOTIC_TRANSLATION_ELONGATION	91	-0.818927	-1.83863	1.52362e-05	0.00162084	0.00142222	808	tags=69%, list=5%, signal=66%	RPL38/UBA52/RPL7/RPS6/RPL13A/RPL22/RPS2/RPS7/RPS3/RPL36/RPLP1/RPS8/RPL36AL/RPL17/EEF1G/RPL9/RPS3A/RPL8/RPS14/RPL39/RPL28/RPS13/RPL23A/RPS27A/RPL29/RPL10/RPS18/RPL18/RPS24/RPL18A/EEF1A1/RPL3/RPL19/RPL7A/RPS5/RPS25/RPL6/RPS21/RPS15A/RPL35A/RPL24/RPL32/RPS23/RPS15/RPL21/RPL34/RPS12/RPS16/EEF1D/RPL30/RPL37/FAU/RPL10A/RPL11/RPL36A/RPL14/RPS28/RPS9/RPL13/RPL12/RPS4X/RPL26/RPS27	CAF-0
GOBP_CELLULAR_RESPONSE_TO_INORGANIC_SUBSTANCE	GOBP_CELLULAR_RESPONSE_TO_INORGANIC_SUBSTANCE	168	-0.747775	-1.83254	1.73848e-05	0.00180113	0.00158041	746	tags=17%, list=5%, signal=16%	MAP1LC3A/ATF4/CPNE3/UBE2D3/CFLAR/MT1G/PRNP/MT1F/NQO1/SERPINF1/SOD1/NFE2L2/PPIF/HMOX1/EIF4A3/B2M/MT1M/GSN/MT1E/FOSB/MT1X/JUND/MMP9/JUN/FOS/JUNB/MT2A/MMP3	CAF-0
GOBP_REGULATION_OF_IMMUNE_EFFECTOR_PROCESS	GOBP_REGULATION_OF_IMMUNE_EFFECTOR_PROCESS	356	-0.645073	-1.69665	1.79784e-05	0.00183106	0.00160667	1093	tags=16%, list=7%, signal=15%	IL10/TNFRSF14/SLAMF8/NDFIP1/IRAK3/ADGRE2/GRN/IGHV3-30/RPS19/SLC7A5/CD47/DDX58/FGL2/RIPK2/SLC15A4/TGFB1/C7/NR4A3/PROS1/LGALS9/BCL6/FOXF1/ZDHHC1/LAMP1/CFH/C2/IGHG4/IL1B/IFIT1/CD40/ZC3H12A/HLA-F/TNFAIP3/CFB/HMOX1/HSPD1/BST2/CD59/C3/A2M/C1R/NFKBIZ/B2M/HLA-B/IL6/C1S/LGALS3/ICAM1/HLA-A/CD74/CXCL6/HLA-E/IGKV1-17/CD81/HSP90AA1/SERPING1/CLU/CCL19	CAF-0
GOBP_RESPONSE_TO_TEMPERATURE_STIMULUS	GOBP_RESPONSE_TO_TEMPERATURE_STIMULUS	197	-0.719181	-1.79762	1.83182e-05	0.00183457	0.00160975	721	tags=17%, list=5%, signal=16%	DNAJC3/MAPKAPK2/CXCL12/FKBP4/METRNL/HSPA2/LPL/HSPB8/DNAJA4/IER5/CRYAB/SOD1/CIRBP/HMOX1/HSPD1/HSP90AB1/BAG3/IGFBP7/HSPH1/DNAJA1/CDKN1A/IGF1/HSPA8/NFKBIA/ADM/HSP90AA1/CXCL10/HSPA6/SOD2/DNAJB1/FOS/HSPA1A/HSPA1B	CAF-0
GOBP_GRANULOCYTE_CHEMOTAXIS	GOBP_GRANULOCYTE_CHEMOTAXIS	105	-0.794407	-1.83673	2.04232e-05	0.00197941	0.00173684	268	tags=17%, list=2%, signal=17%	SAA1/CCL3/CCL20/LGALS3/CCL8/CD74/CXCL6/CXCL3/THBS4/CXCL5/CXCL13/CXCL10/CCL2/CXCL2/CXCL1/CXCL8/CXCL9/CCL19	CAF-0
GOBP_METAL_ION_HOMEOSTASIS	GOBP_METAL_ION_HOMEOSTASIS	482	-0.596837	-1.61986	2.00962e-05	0.00197941	0.00173684	1068	tags=16%, list=7%, signal=15%	CP/SLC22A17/ATP1B3/NDFIP1/PTGFR/AGT/BNIP3/TMEM165/SMDT1/STEAP4/SLC39A8/S100A8/EPAS1/EDNRB/ATP6AP1/PTGIR/SCARA5/C7/CCL5/CCL21/RAMP3/MT1A/ATF4/CX3CL1/ATP1A1/CD24/ISCU/CAV1/CYBRD1/ANK2/CXCL12/FKBP1A/TGM2/HERPUD1/DDIT3/MT1G/STEAP2/SLC25A37/TRPC6/PRNP/MT1F/GRINA/S1PR3/HEXB/FAM20A/STC1/CAMK2N1/CD40/SOD1/CEMIP/SLC40A1/LPAR1/MYC/PDGFRA/EDNRA/STEAP1/SAA1/CCL3/HMOX1/TPT1/F2R/B2M/STC2/MT1M/ACKR3/CCL8/MT1E/A…	CAF-0
GOBP_POSITIVE_REGULATION_OF_MAPK_CASCADE	GOBP_POSITIVE_REGULATION_OF_MAPK_CASCADE	414	-0.614564	-1.64405	2.1814e-05	0.00208064	0.00182567	1100	tags=17%, list=7%, signal=17%	SASH1/HGF/PRDX2/CCL18/AGT/SHC2/NTRK3/BMP4/IL34/RIPK2/NQO2/ERP29/TGFB1/ATP6AP1/CCL5/HIPK2/SPRY2/CCL21/RAMP3/UBA52/RAP1B/LTBR/MAP2K3/CX3CL1/FZD10/CD24/NENF/LGALS9/MAPKAPK2/GDF15/CFLAR/GADD45A/CCL26/GADD45G/RPS3/NTRK2/CD44/IL1B/DUSP5/CD40/ZC3H12A/SOD1/SDCBP/AKAP12/LPAR1/PDGFRA/ARL6IP5/RPS27A/BMP2/SAA1/CCL3/GPNMB/F2R/CCL20/IL6/ICAM1/ACKR3/CCL8/CD74/IGFBP3/UBB/IGF1/PLA2G2A/UBC/GADD45B/CD81/IL11/CHI3L1…	CAF-0
REACTOME_RHO_GTPASE_EFFECTORS	REACTOME_RHO_GTPASE_EFFECTORS	240	0.64699	1.74143	2.52716e-05	0.00233626	0.00204997	1693	tags=28%, list=11%, signal=26%	ACTB/MYL9/MYH9/MYL6/FLNA/ACTG1/ITGB1/PFN1/CFL1/RHOA/ACTR3/SEC13/ARPC2/TUBA1B/IQGAP1/CTTN/TUBB6/ARPC1B/MYLK/YWHAZ/MYH10/TUBA1A/CDC42/CTNNA1/DYNC1H1/YWHAB/ACTR2/TAOK1/YWHAG/ARPC3/ABI2/NCKAP1/TUBA1C/ROCK1/YWHAQ/KDM1A/CALM1/CTNNB1/DYNC1I2/ARPC5/CKAP5/FMNL3/PPP1CB/DVL3/SPDL1/CENPF/RANBP2/GOPC/CYFIP1/MAPK1/DYNC1LI2/ARPC1A/SRGAP2/ABI1/AHCTF1/EVL/MYL12B/SKA2/PAK1/XPO1/TUBB3/NF2/WIPF1/KIF5B/KLC1/RCC2/BIRC…	CAF-0
GOBP_RNA_CATABOLIC_PROCESS	GOBP_RNA_CATABOLIC_PROCESS	378	-0.637848	-1.69562	2.50294e-05	0.00233626	0.00204997	819	tags=24%, list=5%, signal=24%	PNRC2/PSMB10/ALKBH5/LSM6/RPS29/RPL15/PSME1/RPS19/HNRNPA0/PSMF1/PSMD9/NPM1/RPL38/PSMB8/FUS/UBA52/RPL7/RPS6/RPL13A/RPL22/MAPKAPK2/EIF3E/RPS2/RPS7/RPS3/RPL36/TOB1/RPLP1/RNASET2/RPS8/RPL17/ZC3H12A/RPL9/RPS3A/PSMA2/RPL8/RPS14/RPL39/RPL28/CIRBP/RPS13/RPL23A/RPS27A/RPL29/RPL10/RPS18/ISG20/RPL18/RPS24/RPL18A/RPL3/RPL19/RPL7A/RPS5/RPS25/RPL6/RPS21/RPS15A/RPL35A/RPL24/RPL32/RPS23/RPS15/RPL21/EIF4A3/RPL34/R…	CAF-0
GOBP_T_CELL_ACTIVATION	GOBP_T_CELL_ACTIVATION	391	-0.612482	-1.63249	2.7513e-05	0.00250493	0.00219797	1093	tags=18%, list=7%, signal=18%	IL10/TNFRSF14/PSMB10/CCND3/PRDX2/NDFIP1/PNP/CLPTM1/BMP4/CD47/FGL2/RIPK2/MAP3K8/TNFSF9/MAFB/CCL5/CCL21/RPS6/GBA/CYP26B1/RPL22/CD24/CAV1/LGALS9/FKBP1A/BCL6/CD83/CBLB/PAG1/PRNP/RPS3/IL6ST/STAT3/ZBTB16/EGR3/LEPR/BCL3/CD44/IL1B/SDC4/ZC3H12A/SOD1/PIK3R1/SOCS1/TNFSF13B/HSPD1/GPNMB/TNFRSF21/NRARP/NFKBIZ/ZFP36L2/B2M/CTSL/HSPH1/GSN/HES1/IL6/LGALS3/ICAM1/ZFP36L1/HLA-A/CD74/IRF1/IGF1/HLA-E/IGFBP2/CD81/IDO1/C…	CAF-0
GOBP_REGULATION_OF_INFLAMMATORY_RESPONSE	GOBP_REGULATION_OF_INFLAMMATORY_RESPONSE	250	-0.678486	-1.73035	3.03637e-05	0.00272322	0.0023895	1098	tags=22%, list=7%, signal=20%	HGF/IL10/SLAMF8/NDFIP1/GRN/AGT/RELA/IFI35/PTGIS/RPS19/CD47/C2CD4B/S100A8/EDNRB/MGLL/BIRC3/CCL5/LDLR/GBA/CX3CL1/BCL6/FOXF1/TGM2/IL1RL1/METRNL/LPL/IL6ST/SERPINE1/IL1B/SERPINF1/SOD1/PTGS2/NUPR1/TNFAIP3/SAA1/CCL3/PTGES/C3/NFKBIZ/KLF4/CTSC/IL6/IGF1/HLA-E/SOCS3/PLA2G2A/TNFAIP6/NFKBIA/CD81/IDO1/MMP9/CEBPB/APOE/MMP3	CAF-0
GOBP_POSITIVE_REGULATION_OF_RESPONSE_TO_EXTERNAL_STIMULUS	GOBP_POSITIVE_REGULATION_OF_RESPONSE_TO_EXTERNAL_STIMULUS	404	-0.609346	-1.62973	3.37289e-05	0.00298054	0.00261529	1116	tags=17%, list=7%, signal=16%	LY96/SASH1/PSMB10/VEGFB/GRN/AGT/RELA/IFI35/PSME1/NTRK3/RPS19/HEXIM1/CD47/AKIRIN2/IL34/C2CD4B/RIPK2/S100A8/PSMF1/SLC15A4/PSMD9/TGFB1/CCL5/CCL21/PSMB8/CX3CL1/SMOC2/PGF/LGALS9/CXCL12/TGM2/IL1RL1/IRF7/LPL/CCL26/IL6ST/IFI16/LAMP1/SERPINE1/IL1B/PSMA2/HLA-F/LPAR1/PTGS2/NUPR1/F3/PLSCR1/CCL3/C3/NFKBIZ/GBP5/CTSC/IL6/CD74/THBS4/HLA-E/PLA2G2A/NFKBIA/CD81/HSPB1/IDO1/HSP90AA1/CXCL13/CXCL10/CEBPB/CXCL14/CXCL8/C…	CAF-0
GOBP_TRANSLATIONAL_INITIATION	GOBP_TRANSLATIONAL_INITIATION	184	-0.715805	-1.76977	3.64707e-05	0.00317613	0.00278691	1061	tags=43%, list=7%, signal=40%	EIF3F/RPS29/RPL15/EIF3L/EIF3H/RPS19/EIF1AX/CCL5/NPM1/RPL38/UBA52/RPL7/RPS6/ATF4/EIF3G/DNAJC3/RPL13A/RPL22/EIF3E/DDX3X/RPS2/RPS7/EIF1B/RPS3/EIF4A2/RPL36/RPLP1/RPS8/RPL17/RPL9/EIF5/RPS3A/RPL8/RPS14/RPL39/RPL28/RPS13/RPL23A/RPS27A/RPL29/RPL10/RPS18/RPL18/RPS24/RPL18A/RPL3/RPL19/RPL7A/RPS5/RPS25/RPL6/RPS21/RPS15A/RPL35A/RPL24/RPL32/RPS23/RPS15/RPL21/RPL34/RPS12/RPS16/RPL30/RPL37/RPL10A/RPL11/RPL36A/R…	CAF-0
REACTOME_SELENOAMINO_ACID_METABOLISM	REACTOME_SELENOAMINO_ACID_METABOLISM	104	-0.800182	-1.8463	3.79327e-05	0.00321799	0.00282364	808	tags=63%, list=5%, signal=60%	TXNRD1/RPS29/HNMT/RPL15/RPS19/RPL38/UBA52/RPL7/RPS6/RPL13A/RPL22/RPS2/RPS7/RPS3/RPL36/RPLP1/NNMT/RPS8/RPL36AL/RPL17/RPL9/RPS3A/RPL8/RPS14/RPL39/RPL28/RPS13/RPL23A/RPS27A/RPL29/RPL10/RPS18/RPL18/RPS24/RPL18A/RPL3/RPL19/RPL7A/RPS5/RPS25/RPL6/RPS21/RPS15A/RPL35A/RPL24/RPL32/RPS23/RPS15/RPL21/RPL34/RPS12/RPS16/RPL30/RPL37/FAU/RPL10A/RPL11/RPL36A/RPL14/RPS28/RPS9/RPL13/RPL12/RPS4X/RPL26/RPS27	CAF-0
REACTOME_CROSSLINKING_OF_COLLAGEN_FIBRILS	REACTOME_CROSSLINKING_OF_COLLAGEN_FIBRILS	18	0.934621	1.79982	3.80225e-05	0.00321799	0.00282364	213	tags=33%, list=1%, signal=33%	COL1A1/COL1A2/LOX/PCOLCE/LOXL1/PXDN	CAF-0
REACTOME_EUKARYOTIC_TRANSLATION_INITIATION	REACTOME_EUKARYOTIC_TRANSLATION_INITIATION	117	-0.774682	-1.79306	3.85824e-05	0.00322002	0.00282543	1061	tags=62%, list=7%, signal=58%	EIF3F/RPS29/RPL15/EIF3L/EIF3H/RPS19/EIF1AX/RPL38/UBA52/RPL7/RPS6/EIF3G/RPL13A/RPL22/EIF3E/RPS2/RPS7/RPS3/EIF4A2/RPL36/RPLP1/RPS8/RPL36AL/RPL17/RPL9/EIF5/RPS3A/RPL8/RPS14/RPL39/RPL28/RPS13/RPL23A/RPS27A/RPL29/RPL10/RPS18/RPL18/RPS24/RPL18A/RPL3/RPL19/RPL7A/RPS5/RPS25/RPL6/RPS21/RPS15A/RPL35A/RPL24/RPL32/RPS23/RPS15/RPL21/RPL34/RPS12/RPS16/RPL30/RPL37/FAU/RPL10A/RPL11/RPL36A/RPL14/RPS28/RPS9/RPL13/…	CAF-0
REACTOME_RRNA_PROCESSING	REACTOME_RRNA_PROCESSING	192	-0.709452	-1.76412	4.13856e-05	0.00340666	0.00298919	820	tags=32%, list=5%, signal=31%	TRMT112/RPL38/UBA52/RPL7/RPS6/RPL13A/RPL22/IMP3/RPS2/RPS7/RPS3/RPL36/RPLP1/RPS8/RPL36AL/RPL17/RPL9/RPS3A/RPL8/RPS14/RPL39/RPL28/RPS13/RPL23A/RPS27A/RPL29/RPL10/RPS18/RPL18/RPS24/RPL18A/RPL3/RPL19/RPL7A/RPS5/RPS25/RPL6/RPS21/RPS15A/RPL35A/RPL24/RPL32/RPS23/RPS15/RPL21/RPL34/RPS12/RPS16/RPL30/RPL37/FAU/RPL10A/RPL11/RPL36A/RPL14/RPS28/RPS9/RPL13/RPL12/RPS4X/RPL26/RPS27	CAF-0
KEGG_COMPLEMENT_AND_COAGULATION_CASCADES	KEGG_COMPLEMENT_AND_COAGULATION_CASCADES	46	-0.879428	-1.81982	4.22293e-05	0.00342913	0.00300891	494	tags=39%, list=3%, signal=38%	C7/PROS1/CFH/C2/SERPINE1/PLAT/F3/CFB/F2R/CD59/MASP1/C3/A2M/C1R/TFPI/C1S/CFD/SERPING1	CAF-0
KEGG_MAPK_SIGNALING_PATHWAY	KEGG_MAPK_SIGNALING_PATHWAY	222	-0.680909	-1.71819	4.33108e-05	0.00347006	0.00304482	954	tags=14%, list=6%, signal=14%	MAX/MKNK2/MAP3K8/TGFB1/CACNA2D3/RAP1B/ATF4/MAP2K3/MAPKAPK2/GADD45A/DDIT3/HSPA2/GADD45G/NTRK2/DUSP14/IL1B/DUSP5/MYC/PDGFRA/FGF7/PLA2G2A/GADD45B/HSPA8/HSPB1/JUND/NR4A1/HSPA6/JUN/DUSP1/FOS/HSPA1A/HSPA1B	CAF-0
REACTOME_SIGNALING_BY_INTERLEUKINS	REACTOME_SIGNALING_BY_INTERLEUKINS	402	-0.616716	-1.64728	4.4964e-05	0.00355511	0.00311945	933	tags=17%, list=6%, signal=16%	IL34/RIPK2/MAP3K8/PSMF1/NDN/PSMD9/TGFB1/CCL5/TCP1/PSMB8/UBA52/RAP1B/MAP2K3/LGALS9/MAPKAPK2/BCL6/IL1RL1/IL6ST/PIK3R3/STAT3/FOXO3/IL15RA/VAMP2/IGHG4/IL1B/JAK1/SOD1/PSMA2/PIK3R1/SOCS1/MYC/PTGS2/RPS27A/SAA1/CCL3/HMOX1/CCL20/IL6/ICAM1/TWIST1/CSF2/UBB/CDKN1A/SOCS3/UBC/HSPA8/CSF3/NFKBIA/SQSTM1/IL11/HSP90AA1/MMP9/CXCL10/CCL2/TIMP1/CEBPD/JUN/SOD2/CXCL2/FOS/CXCL1/JUNB/CXCL8/IL24/MMP1/CCL19/MMP3	CAF-0
GOBP_REGULATION_OF_DNA_BINDING_TRANSCRIPTION_FACTOR_ACTIVITY	GOBP_REGULATION_OF_DNA_BINDING_TRANSCRIPTION_FACTOR_ACTIVITY	373	-0.621766	-1.64633	4.84802e-05	0.00378334	0.00331972	1105	tags=16%, list=7%, signal=15%	PIM1/IL10/HDAC5/PRDX2/IRAK3/SFRP4/AGT/RELA/PTGIS/BHLHE40/DDX58/RIPK2/S100A8/NDN/HIPK2/FOSL1/NPM1/SAV1/UBA52/CX3CL1/CAV1/SLCO3A1/LGALS9/TRIM8/TRIB1/SP100/CFLAR/DDIT3/PRNP/RPS3/STAT3/SGK1/HEYL/IL1B/CD40/ZC3H12A/ID1/NUPR1/RPS27A/TNFAIP3/HMOX1/CYP1B1/ARID5B/ID2/KLF4/PLPP3/ID3/HES1/IL6/ICAM1/TWIST1/UBB/UBC/CSF3/NFKBIA/JUN/FOS/HSPA1A/HSPA1B/CLU	CAF-0
KEGG_GRAFT_VERSUS_HOST_DISEASE	KEGG_GRAFT_VERSUS_HOST_DISEASE	32	-0.915434	-1.81583	5.06991e-05	0.00380813	0.00334147	430	tags=22%, list=3%, signal=21%	IL1B/HLA-F/HLA-C/HLA-B/IL6/HLA-A/HLA-E	CAF-0
REACTOME_INFLUENZA_INFECTION	REACTOME_INFLUENZA_INFECTION	152	-0.740718	-1.77803	5.06727e-05	0.00380813	0.00334147	808	tags=43%, list=5%, signal=42%	RPL38/CLTA/UBA52/RPL7/RPS6/DNAJC3/RPL13A/RPL22/RPS2/RPS7/RPS3/RPL36/RPLP1/ISG15/RPS8/RPL36AL/RPL17/SLC25A6/RPL9/RPS3A/RPL8/RPS14/RPL39/RPL28/RPS13/RPL23A/RPS27A/RPL29/RPL10/RPS18/RPL18/RPS24/RPL18A/RPL3/RPL19/RPL7A/RPS5/RPS25/RPL6/RPS21/RPS15A/RPL35A/RPL24/RPL32/RPS23/RPS15/RPL21/RPL34/RPS12/RPS16/RPL30/RPL37/FAU/RPL10A/RPL11/RPL36A/RPL14/RPS28/RPS9/RPL13/RPL12/RPS4X/RPL26/RPS27/HSP90AA1/HSPA1A	CAF-0
GOBP_CELLULAR_ION_HOMEOSTASIS	GOBP_CELLULAR_ION_HOMEOSTASIS	497	-0.587427	-1.59624	5.04091e-05	0.00380813	0.00334147	1130	tags=15%, list=8%, signal=15%	ATP6V1E1/CA2/CP/SLC22A17/SLAMF8/ATP1B3/CKB/NDFIP1/PTGFR/GRN/BNIP3/TMEM165/SMDT1/SLC39A8/S100A8/EDNRB/ATP6AP1/PTGIR/SCARA5/C7/CCL5/CCL21/RAMP3/MT1A/ATP6V1B2/ATF4/CX3CL1/ATP1A1/CD24/ISCU/CAV1/CYBRD1/ANK2/CXCL12/FKBP1A/TGM2/HERPUD1/DDIT3/MT1G/TRPC6/PRNP/ATP6V0E1/RAB7A/MT1F/GRINA/S1PR3/HEXB/STC1/CD40/SOD1/CEMIP/SLC40A1/LPAR1/MYC/PDGFRA/ATP6V0C/EDNRA/SAA1/CCL3/HMOX1/TPT1/F2R/STC2/MT1M/ACKR3/CCL8/MT1E/…	CAF-0
KEGG_TOLL_LIKE_RECEPTOR_SIGNALING_PATHWAY	KEGG_TOLL_LIKE_RECEPTOR_SIGNALING_PATHWAY	83	-0.814257	-1.8094	5.23474e-05	0.00383604	0.00336596	915	tags=19%, list=6%, signal=18%	MAP3K8/CCL5/MAP2K3/IRF7/PIK3R3/IL1B/CD40/PIK3R1/CCL3/IL6/NFKBIA/CXCL10/JUN/FOS/CXCL8/CXCL9	CAF-0
GOBP_POSITIVE_REGULATION_OF_LEUKOCYTE_PROLIFERATION	GOBP_POSITIVE_REGULATION_OF_LEUKOCYTE_PROLIFERATION	117	-0.769942	-1.78209	5.18689e-05	0.00383604	0.00336596	1137	tags=23%, list=8%, signal=22%	IRS2/ADA/PNP/IL34/RIPK2/TNFSF9/CCL5/FLT3LG/CD24/LGALS9/BCL6/RPS3/IL6ST/IL1B/CD40/TNFSF13B/BST2/HES1/IL6/HLA-A/CD74/CDKN1A/IGF1/HLA-E/IGFBP2/CD81/CCL19	CAF-0
GOBP_NUCLEAR_TRANSCRIBED_MRNA_CATABOLIC_PROCESS_NONSENSE_MEDIATED_DECAY	GOBP_NUCLEAR_TRANSCRIBED_MRNA_CATABOLIC_PROCESS_NONSENSE_MEDIATED_DECAY	119	-0.778502	-1.81096	5.55708e-05	0.00393694	0.00345449	808	tags=50%, list=5%, signal=48%	RPL38/UBA52/RPL7/RPS6/RPL13A/RPL22/EIF3E/RPS2/RPS7/RPS3/RPL36/RPLP1/RPS8/RPL17/RPL9/RPS3A/RPL8/RPS14/RPL39/RPL28/RPS13/RPL23A/RPS27A/RPL29/RPL10/RPS18/RPL18/RPS24/RPL18A/RPL3/RPL19/RPL7A/RPS5/RPS25/RPL6/RPS21/RPS15A/RPL35A/RPL24/RPL32/RPS23/RPS15/RPL21/EIF4A3/RPL34/RPS12/RPS16/RPL30/RPL37/RPL10A/RPL11/RPL36A/RPL14/RPS28/RPS9/RPL13/RPL12/RPS4X/RPL26/RPS27	CAF-0
GOBP_T_CELL_PROLIFERATION	GOBP_T_CELL_PROLIFERATION	157	-0.744869	-1.78939	5.56897e-05	0.00393694	0.00345449	1093	tags=22%, list=7%, signal=21%	IL10/TNFRSF14/PSMB10/CCND3/PRDX2/NDFIP1/PNP/BMP4/RIPK2/TNFSF9/CCL5/RPS6/CD24/LGALS9/CBLB/PRNP/RPS3/IL6ST/IL1B/SDC4/TNFSF13B/GPNMB/TNFRSF21/HES1/IL6/LGALS3/HLA-A/IRF1/IGF1/HLA-E/IGFBP2/CD81/IDO1/CEBPB/CCL19	CAF-0
GOBP_CHAPERONE_COFACTOR_DEPENDENT_PROTEIN_REFOLDING	GOBP_CHAPERONE_COFACTOR_DEPENDENT_PROTEIN_REFOLDING	30	-0.904101	-1.75584	5.55154e-05	0.00393694	0.00345449	217	tags=30%, list=1%, signal=30%	HSPA2/HSPE1/HSPH1/CD74/HSPA8/HSPA6/DNAJB1/HSPA1A/HSPA1B	CAF-0
REACTOME_MAP2K_AND_MAPK_ACTIVATION	REACTOME_MAP2K_AND_MAPK_ACTIVATION	36	0.869406	1.8324	5.68679e-05	0.00397348	0.00348655	424	tags=19%, list=3%, signal=19%	FN1/ACTB/ACTG1/TLN1/VCL/IQGAP1/YWHAB	CAF-0
KEGG_RIBOSOME	KEGG_RIBOSOME	85	-0.816347	-1.82048	6.19048e-05	0.0042757	0.00375174	808	tags=71%, list=5%, signal=67%	RPL38/UBA52/RPL7/RPS6/RPL13A/RPL22/RSL24D1/RPS2/RPS7/RPS3/RPL36/RPLP1/RPS8/RPL36AL/RPL17/RPL9/RPS3A/RPL8/RPL39/RPL28/RPS13/RPL23A/RPS27A/RPL29/RPL10/RPS18/RPL18/RPS24/RPL18A/RPL3/RPL19/RPL7A/RPS5/RPS25/RPL6/RPS21/RPS15A/RPL35A/RPL24/RPL32/RPS23/RPS15/RPL21/RPL34/RPS12/RPS16/RPL30/RPL37/FAU/RPL10A/RPL11/RPL36A/RPL14/RPS28/RPS9/RPL13/RPL12/RPS4X/RPL26/RPS27	CAF-0
GOBP_RESPONSE_TO_CHEMOKINE	GOBP_RESPONSE_TO_CHEMOKINE	75	-0.83124	-1.80981	6.62528e-05	0.00451719	0.00396364	404	tags=29%, list=3%, signal=29%	CCL5/CCL21/CX3CL1/CXCL12/CCL26/ZC3H12A/CCL3/CCL20/ACKR3/CCL8/CXCL6/CXCL3/CXCL5/CXCL13/CXCL10/CCL2/DUSP1/CXCL2/CXCL1/CXCL8/CXCL9/CCL19	CAF-0
GOBP_PROTEIN_TARGETING	GOBP_PROTEIN_TARGETING	404	-0.601337	-1.60832	6.69047e-05	0.00451719	0.00396364	808	tags=20%, list=5%, signal=19%	RPL38/UBA52/RPL7/RPS6/RPL13A/RPL22/ARL6IP1/UBE2D3/SEC62/ZDHHC1/RPS2/HERPUD1/RPS7/BNIP3L/PRNP/RPS3/NDUFA13/RAB7A/RPL36/RPLP1/RPS8/RPL17/SLC25A6/RPL9/SDCBP/RPS3A/CEMIP/RPL8/RPS14/RPL39/RPL28/TOMM7/RPS13/RPL23A/RPS27A/LEPROT/RPL29/NACA/RPL10/RPS18/RPL18/RPS24/RPL18A/RPL3/RPL19/HSPD1/RPL7A/RPS5/RPS25/RPL6/RPS21/RPS15A/STOM/RPL35A/RPL24/RPL32/RPS23/RPS15/RPL21/RPL34/RPS12/RPS16/BAG3/RPL30/RPL37/RPL10A…	CAF-0
REACTOME_REGULATION_OF_EXPRESSION_OF_SLITS_AND_ROBOS	REACTOME_REGULATION_OF_EXPRESSION_OF_SLITS_AND_ROBOS	158	-0.729589	-1.75765	6.93669e-05	0.0046314	0.00406385	1073	tags=46%, list=7%, signal=43%	PSMB10/RPS29/RPL15/PSME1/RPS19/PSMF1/PSMD9/RPL38/PSMB8/UBA52/RPL7/RPS6/RPL13A/RPL22/RPS2/RPS7/RPS3/RPL36/RPLP1/RPS8/RPL36AL/RPL17/RPL9/RPS3A/PSMA2/RPL8/RPS14/RPL39/RPL28/RPS13/RPL23A/RPS27A/RPL29/RPL10/RPS18/RPL18/RPS24/RPL18A/RPL3/RPL19/RPL7A/RPS5/RPS25/RPL6/RPS21/RPS15A/RPL35A/RPL24/RPL32/RPS23/RPS15/RPL21/EIF4A3/RPL34/RPS12/RPS16/RPL30/RPL37/FAU/RPL10A/RPL11/RPL36A/RPL14/RPS28/RPS9/RPL13/RPL12…	CAF-0
REACTOME_COLLAGEN_FORMATION	REACTOME_COLLAGEN_FORMATION	86	0.764473	1.81394	7.27845e-05	0.00480618	0.00421721	665	tags=43%, list=4%, signal=41%	COL1A1/COL1A2/COL3A1/COL5A1/COL6A3/COL11A1/COL5A2/COL12A1/COL6A1/SERPINH1/LOX/MMP7/COL5A3/COL8A1/P4HB/ADAMTS2/PPIB/PCOLCE/COL10A1/P3H1/COL6A2/PLEC/PLOD2/LOXL1/COL7A1/PXDN/P4HA1/ADAMTS14/COL16A1/P4HA2/COL27A1/P3H3/PLOD1/COLGALT1/CD151/DST/BMP1	CAF-0
GOBP_REGULATION_OF_AXONOGENESIS	GOBP_REGULATION_OF_AXONOGENESIS	135	0.700034	1.75736	7.38579e-05	0.00482404	0.00423288	2263	tags=30%, list=15%, signal=25%	FN1/THY1/RHOA/MACF1/DBN1/LRP1/MAP1B/EIF4G2/GOLGA4/PLXNB2/NIN/PLXNC1/CDKL5/ARHGDIA/CHN1/RTN4/CYFIP1/PTPRS/CDH2/TWF2/METRN/SEMA3D/ROBO1/IST1/PAK1/BMPR2/PTEN/PLXNA3/GSK3B/CRABP2/EPHB3/SLIT2/SIPA1L1/SEMA3C/PLXNA1/WNT5A/SHOX2/MEGF8/ARHGAP35/PAK2	CAF-0
REACTOME_NCAM_SIGNALING_FOR_NEURITE_OUT_GROWTH	REACTOME_NCAM_SIGNALING_FOR_NEURITE_OUT_GROWTH	55	0.832354	1.89645	7.58109e-05	0.00489837	0.0042981	304	tags=15%, list=2%, signal=14%	COL3A1/COL5A1/COL6A3/COL5A2/COL6A1/COL5A3/COL6A2/SPTAN1	CAF-0
GOBP_MYELOID_LEUKOCYTE_MIGRATION	GOBP_MYELOID_LEUKOCYTE_MIGRATION	175	-0.706348	-1.73581	7.70471e-05	0.00492528	0.00432171	1077	tags=23%, list=7%, signal=21%	SLAMF8/CCL18/VEGFB/ADGRE2/RPS19/CD47/IL34/S100A8/EDNRB/CCL5/CCL21/MMP28/CX3CL1/PGF/CXCL12/CCL26/BSG/MTUS1/SERPINE1/SAA1/CCL3/CCL20/IL6/LGALS3/CCL8/CD74/CXCL6/CXCL3/THBS4/CD81/CXCL5/CXCL13/CXCL10/CCL2/DUSP1/CXCL2/CXCL1/CXCL8/CXCL9/CCL19	CAF-0
GOBP_REGULATION_OF_LYMPHOCYTE_ACTIVATION	GOBP_REGULATION_OF_LYMPHOCYTE_ACTIVATION	401	-0.601947	-1.61089	7.91858e-05	0.00500871	0.00439492	1137	tags=19%, list=8%, signal=18%	IRS2/ADA/SH3KBP1/IGHV1-18/IL10/TNFRSF14/SLAMF8/PRDX2/NDFIP1/PNP/IGHV3-30/CLPTM1/BMP4/CD47/FGL2/RIPK2/AHR/MAP3K8/SLC15A4/TGFB1/TNFSF9/CCL5/CCL21/FLT3LG/IGHV3-49/CYP26B1/CD24/CAV1/LGALS9/BCL6/CD83/CBLB/PAG1/PRNP/IGHA1/RPS3/IL6ST/ZBTB16/LAMP1/EGR3/IGHG4/IL1B/SDC4/CD40/ZC3H12A/SOD1/PIK3R1/SOCS1/TNFSF13B/HLA-F/TNFAIP3/HSPD1/GPNMB/TNFRSF21/NRARP/SFRP1/NFKBIZ/ZFP36L2/HSPH1/HES1/IL6/LGALS3/ZFP36L1/HLA-A/…	CAF-0
GOBP_ANTIMICROBIAL_HUMORAL_IMMUNE_RESPONSE_MEDIATED_BY_ANTIMICROBIAL_PEPTIDE	GOBP_ANTIMICROBIAL_HUMORAL_IMMUNE_RESPONSE_MEDIATED_BY_ANTIMICROBIAL_PEPTIDE	37	-0.900879	-1.81429	8.11276e-05	0.00507808	0.00445579	344	tags=35%, list=2%, signal=34%	KRT6A/RPL39/RPL30/CXCL6/CXCL3/CXCL5/CXCL13/CXCL10/CXCL2/CXCL14/CXCL1/CXCL8/CXCL9	CAF-0
GOBP_MYELOID_LEUKOCYTE_MEDIATED_IMMUNITY	GOBP_MYELOID_LEUKOCYTE_MEDIATED_IMMUNITY	476	-0.576556	-1.562	9.07858e-05	0.00562404	0.00493484	1045	tags=19%, list=7%, signal=18%	ADGRE2/KMT2E/GRN/PNP/AGPAT2/GOLGA7/SLC44A2/CSNK2B/CD47/RAB24/DDX58/FGL2/TMBIM1/S100A8/IMPDH2/SLC15A4/ERP44/NEU1/CD63/MME/RAP1B/NR4A3/PTX3/GMFG/DNAJC3/CPNE3/LGALS9/DDX3X/FOXF1/ASAH1/METTL7A/SLC2A3/CD68/NDUFC2/SERPINA3/CSTB/TMEM179B/CYSTM1/RAB7A/BRI3/LAMP1/HEXB/DPP7/VAMP2/MGST1/PSAP/RNASET2/CD44/GLA/ALDOA/CTSH/ANPEP/SDCBP/PSMA2/ATP6V0C/EEF1A1/CCL3/HMOX1/RAB31/BST2/STOM/HSP90AB1/TUBB4B/CD59/C3/CTSD/…	CAF-0
REACTOME_NONSENSE_MEDIATED_DECAY_NMD	REACTOME_NONSENSE_MEDIATED_DECAY_NMD	113	-0.773213	-1.79022	9.70604e-05	0.00589127	0.00516933	808	tags=54%, list=5%, signal=51%	RPL38/UBA52/RPL7/RPS6/RPL13A/RPL22/RPS2/RPS7/RPS3/RPL36/RPLP1/RPS8/RPL36AL/RPL17/RPL9/RPS3A/RPL8/RPS14/RPL39/RPL28/RPS13/RPL23A/RPS27A/RPL29/RPL10/RPS18/RPL18/RPS24/RPL18A/RPL3/RPL19/RPL7A/RPS5/RPS25/RPL6/RPS21/RPS15A/RPL35A/RPL24/RPL32/RPS23/RPS15/RPL21/EIF4A3/RPL34/RPS12/RPS16/RPL30/RPL37/FAU/RPL10A/RPL11/RPL36A/RPL14/RPS28/RPS9/RPL13/RPL12/RPS4X/RPL26/RPS27	CAF-0
GOBP_RESPONSE_TO_RADIATION	GOBP_RESPONSE_TO_RADIATION	367	-0.607227	-1.60671	9.65052e-05	0.00589127	0.00516933	819	tags=11%, list=5%, signal=10%	NPM1/TMEM109/PLK3/MME/ANGPT2/ATF4/MT-ND3/CXCL12/GADD45A/IFI16/PENK/CRYAB/KRT14/BCL3/UBE2B/PIK3R1/MYC/CIRBP/ADIRF/ID2/MFAP4/CRIP1/SFRP1/EEF1D/RPL26/ICAM1/CDKN1A/RHOB/JUND/MMP9/CXCL10/TIMP1/EGR1/JUN/SOD2/DUSP1/FOS/MMP1/MMP3	CAF-0
GOBP_ENDODERMAL_CELL_DIFFERENTIATION	GOBP_ENDODERMAL_CELL_DIFFERENTIATION	41	0.846298	1.82248	9.82326e-05	0.00590279	0.00517944	515	tags=34%, list=3%, signal=33%	FN1/COL5A1/COL11A1/COL5A2/COL12A1/COL6A1/COL8A1/ITGAV/INHBA/ITGA5/COL7A1/ITGB5/MMP14/LAMB1	CAF-0
GOBP_POSITIVE_REGULATION_OF_ERK1_AND_ERK2_CASCADE	GOBP_POSITIVE_REGULATION_OF_ERK1_AND_ERK2_CASCADE	154	-0.723463	-1.74302	9.95197e-05	0.00592093	0.00519535	974	tags=20%, list=6%, signal=19%	BMP4/RIPK2/NQO2/TGFB1/ATP6AP1/CCL5/SPRY2/CCL21/RAMP3/RAP1B/CX3CL1/LGALS9/CFLAR/CCL26/CD44/AKAP12/PDGFRA/BMP2/CCL3/GPNMB/F2R/CCL20/ICAM1/ACKR3/CCL8/CD74/PLA2G2A/CHI3L1/CCL2/APOE/CCL19	CAF-0
REACTOME_CELL_JUNCTION_ORGANIZATION	REACTOME_CELL_JUNCTION_ORGANIZATION	66	0.809563	1.86626	0.000101555	0.00598281	0.00524965	689	tags=27%, list=5%, signal=26%	ACTB/FLNA/ACTG1/ITGB1/ACTN1/PLEC/CDH11/LIMS1/RSU1/PARVA/CTNNA1/ILK/FERMT2/CADM1/CD151/DST/CTNNB1/CTNND1	CAF-0
GOBP_INTERFERON_GAMMA_MEDIATED_SIGNALING_PATHWAY	GOBP_INTERFERON_GAMMA_MEDIATED_SIGNALING_PATHWAY	83	-0.805965	-1.79098	0.000103139	0.00601709	0.00527973	885	tags=29%, list=6%, signal=27%	IRF8/OAS1/TRIM8/SP100/IRF7/IFNGR1/IRF9/CD44/JAK1/GBP2/OASL/SOCS1/HLA-F/HSP90AB1/IFI30/B2M/HLA-C/HLA-B/ICAM1/HLA-A/IRF1/HLA-E/SOCS3/MT2A	CAF-0
REACTOME_INTRA_GOLGI_AND_RETROGRADE_GOLGI_TO_ER_TRAFFIC	REACTOME_INTRA_GOLGI_AND_RETROGRADE_GOLGI_TO_ER_TRAFFIC	185	0.660729	1.72022	0.000113326	0.00654784	0.00574544	2790	tags=49%, list=19%, signal=41%	KDELR3/ARF4/KIF26B/KDELR2/ARCN1/TMED9/TUBA1B/COPZ2/TUBB6/COPA/KIFAP3/GOLGA4/COPB1/PLIN3/TUBA1A/COPB2/TMED3/DYNC1H1/CAPZB/KDELR1/ARFGAP1/GOLIM4/DCTN1/YKT6/TMED2/TUBA1C/ARL1/TMED10/COPE/DYNC1I2/SURF4/PAFAH1B2/COPG1/TMF1/RAB6A/GBF1/GALNT2/RAB18/MAN2A1/ARFGAP3/NBAS/COPZ1/GALNT1/DCTN4/ARF5/GOLGA5/RAB1A/MAN1A2/RAB1B/DYNC1LI2/BET1L/ACTR10/COG6/DCTN2/MAN1A1/CYTH3/TGOLN2/TUBB3/SEC22B/KIF5B/RHOBTB3/KLC1/AR…	CAF-0
REACTOME_SIGNALING_BY_MODERATE_KINASE_ACTIVITY_BRAF_MUTANTS	REACTOME_SIGNALING_BY_MODERATE_KINASE_ACTIVITY_BRAF_MUTANTS	41	0.84318	1.81577	0.000121233	0.00678491	0.00595346	705	tags=22%, list=5%, signal=21%	FN1/ACTB/ACTG1/TLN1/VCL/IQGAP1/YWHAB/CALM1/PHB	CAF-0
GOBP_NEUTROPHIL_MIGRATION	GOBP_NEUTROPHIL_MIGRATION	101	-0.781687	-1.7849	0.000121136	0.00678491	0.00595346	268	tags=18%, list=2%, signal=18%	SAA1/CCL3/CCL20/LGALS3/CCL8/CD74/CXCL6/CXCL3/THBS4/CXCL5/CXCL13/CXCL10/CCL2/CXCL2/CXCL1/CXCL8/CXCL9/CCL19	CAF-0
KEGG_ANTIGEN_PROCESSING_AND_PRESENTATION	KEGG_ANTIGEN_PROCESSING_AND_PRESENTATION	59	-0.834281	-1.75661	0.000120833	0.00678491	0.00595346	583	tags=31%, list=4%, signal=29%	HSPA2/TAP1/HLA-F/TAP2/HSP90AB1/IFI30/B2M/HLA-C/CTSL/HLA-B/HLA-A/CD74/HLA-E/HSPA8/HSP90AA1/HSPA6/HSPA1A/HSPA1B	CAF-0
GOBP_POSITIVE_REGULATION_OF_IMMUNE_EFFECTOR_PROCESS	GOBP_POSITIVE_REGULATION_OF_IMMUNE_EFFECTOR_PROCESS	170	-0.70316	-1.72158	0.000121946	0.00678491	0.00595346	1093	tags=16%, list=7%, signal=15%	IL10/TNFRSF14/ADGRE2/RPS19/SLC7A5/DDX58/RIPK2/TGFB1/NR4A3/LGALS9/FOXF1/LAMP1/IL1B/CD40/HLA-F/HMOX1/HSPD1/C3/NFKBIZ/B2M/HLA-B/IL6/HLA-A/CD74/HLA-E/CD81/CCL19	CAF-0
GOBP_SUBSTRATE_ADHESION_DEPENDENT_CELL_SPREADING	GOBP_SUBSTRATE_ADHESION_DEPENDENT_CELL_SPREADING	96	0.755765	1.81811	0.000127992	0.007056	0.00619133	515	tags=21%, list=3%, signal=20%	FN1/POSTN/FLNA/S100A10/P4HB/ITGAV/MDK/RHOA/ACTN4/CALR/ARPC2/LIMS1/LAMC1/PARVA/PDPN/CORO1C/CDC42/ILK/FERMT2/LAMB1	CAF-0
REACTOME_NUCLEAR_EVENTS_KINASE_AND_TRANSCRIPTION_FACTOR_ACTIVATION	REACTOME_NUCLEAR_EVENTS_KINASE_AND_TRANSCRIPTION_FACTOR_ACTIVATION	58	-0.830412	-1.74123	0.000144631	0.00782963	0.00687016	699	tags=31%, list=5%, signal=30%	FOSL1/EGR2/MAPKAPK2/TRIB1/EGR3/SGK1/ID1/F3/ARC/ID2/ID4/ID3/RRAD/FOSB/JUND/EGR1/FOS/JUNB	CAF-0
GOBP_NEURON_DEATH	GOBP_NEURON_DEATH	292	-0.635497	-1.64573	0.000144172	0.00782963	0.00687016	1093	tags=16%, list=7%, signal=15%	IL10/TMEM259/ELK1/HSF1/GRN/BNIP3/MAX/NQO2/CCL5/UBE2M/HIPK2/NR4A3/GBA/ATF4/CX3CL1/NENF/NDNF/DDIT3/PRNP/FOXO3/NTRK2/NQO1/SERPINF1/FOXQ1/SOD1/HLA-F/ARL6IP5/NUPR1/CCL3/HMOX1/GPNMB/TNFRSF21/HSP90AB1/F2R/BTG2/NR4A2/UBB/DDIT4/CSF3/CCL2/EGR1/JUN/SOD2/CEBPB/APOE/FOS/CLU	CAF-0
GOBP_REGULATION_OF_T_CELL_ACTIVATION	GOBP_REGULATION_OF_T_CELL_ACTIVATION	270	-0.637111	-1.63027	0.00015303	0.00821035	0.00720422	1093	tags=20%, list=7%, signal=19%	IL10/TNFRSF14/PRDX2/NDFIP1/PNP/CLPTM1/BMP4/CD47/FGL2/RIPK2/MAP3K8/TNFSF9/CCL5/CCL21/CYP26B1/CD24/CAV1/LGALS9/BCL6/CD83/CBLB/PAG1/PRNP/RPS3/IL6ST/ZBTB16/EGR3/IL1B/SDC4/ZC3H12A/SOD1/PIK3R1/SOCS1/TNFSF13B/HSPD1/GPNMB/TNFRSF21/NRARP/NFKBIZ/HSPH1/HES1/IL6/LGALS3/HLA-A/CD74/IRF1/IGF1/HLA-E/IGFBP2/CD81/IDO1/CCL2/CEBPB/CCL19	CAF-0
KEGG_ALLOGRAFT_REJECTION	KEGG_ALLOGRAFT_REJECTION	30	-0.889496	-1.72747	0.000156645	0.0083299	0.00730912	405	tags=23%, list=3%, signal=23%	IL10/CD40/HLA-F/HLA-C/HLA-B/HLA-A/HLA-E	CAF-0
GOBP_CELLULAR_RESPONSE_TO_CHEMICAL_STRESS	GOBP_CELLULAR_RESPONSE_TO_CHEMICAL_STRESS	301	-0.619368	-1.60312	0.000158499	0.00835459	0.00733078	780	tags=15%, list=5%, signal=14%	STK24/NR4A3/MAP1LC3A/ATF4/CAV1/EFHD1/DDX3X/CFLAR/DDIT3/TRPC6/RPS3/FOXO3/PENK/NQO1/MGST1/ZC3H12A/SOD1/NFE2L2/PPIF/PDGFRA/ARL6IP5/KLF2/TNFAIP3/HMOX1/CYP1B1/KLF4/GPX3/AKR1B1/IL6/DNAJA1/NR4A2/ZFP36L1/NCOA7/YBX3/RHOB/HSPB1/MMP9/JUN/SOD2/FOS/SOD3/HSPA1A/HSPA1B/MMP3	CAF-0
GOBP_REGULATION_OF_CELL_CELL_ADHESION	GOBP_REGULATION_OF_CELL_CELL_ADHESION	348	-0.61645	-1.61936	0.00017084	0.00892678	0.00783285	1093	tags=20%, list=7%, signal=19%	IL10/TNFRSF14/PRDX2/NDFIP1/PNP/RELA/BMP4/CD47/FGL2/RIPK2/MAP3K8/ST3GAL4/TGFB1/TNFSF9/CCL5/CCL21/NR4A3/CX3CL1/CD24/CAV1/ASS1/LGALS9/CXCL12/BCL6/CD83/CBLB/PAG1/PRNP/RPS3/IL6ST/ZBTB16/EGR3/CITED2/CD44/IL1B/SDC4/JAK1/ZC3H12A/PRKG1/PIK3R1/SOCS1/TNFSF13B/SERPINE2/BMP2/HSPD1/GPNMB/TNFRSF21/NRARP/NFKBIZ/KLF4/PLPP3/HSPH1/HES1/IL6/MYADM/CD9/LGALS3/ICAM1/HLA-A/CD74/IRF1/IGF1/HLA-E/IGFBP2/CD81/IDO1/CXCL13/CC…	CAF-0
REACTOME_CELL_CELL_COMMUNICATION	REACTOME_CELL_CELL_COMMUNICATION	96	0.751703	1.80834	0.000175838	0.00910873	0.00799251	689	tags=23%, list=5%, signal=22%	ACTB/FLNA/ACTG1/ITGB1/ACTN1/PLEC/CDH11/ACTN4/LIMS1/IQGAP1/SPTAN1/RSU1/PARVA/CTNNA1/ILK/CASK/FERMT2/CADM1/CD151/DST/CTNNB1/CTNND1	CAF-0
GOBP_GRANULOCYTE_MIGRATION	GOBP_GRANULOCYTE_MIGRATION	121	-0.750927	-1.74923	0.000210979	0.0106992	0.00938803	268	tags=15%, list=2%, signal=15%	SAA1/CCL3/CCL20/LGALS3/CCL8/CD74/CXCL6/CXCL3/THBS4/CXCL5/CXCL13/CXCL10/CCL2/CXCL2/CXCL1/CXCL8/CXCL9/CCL19	CAF-0
GOBP_ACTIN_FILAMENT_BUNDLE_ORGANIZATION	GOBP_ACTIN_FILAMENT_BUNDLE_ORGANIZATION	135	0.681382	1.71054	0.000211882	0.0106992	0.00938803	829	tags=19%, list=6%, signal=18%	TPM1/CALD1/FLNA/S100A10/ACTG1/ACTN1/HSP90B1/PFN1/MARCKS/DPYSL3/RHOA/STMN1/ITGB5/FSCN1/CDC42/ZYX/FERMT2/ROCK1/TGFBR1/PLS3/CCDC88A/LIMA1/RDX/TJP1/ADD1	CAF-0
REACTOME_SIGNALING_BY_NUCLEAR_RECEPTORS	REACTOME_SIGNALING_BY_NUCLEAR_RECEPTORS	215	-0.673935	-1.69267	0.000208937	0.0106992	0.00938803	770	tags=14%, list=5%, signal=13%	AREG/CYP26B1/CAV1/CXCL12/FKBP4/PDK4/GNAI1/APOC1/PIK3R3/RDH10/FOXO3/S1PR3/MYLIP/PIK3R1/FKBP5/MYC/PLTP/HSP90AB1/CTSD/HSPB1/FOSB/HSP90AA1/JUND/MMP9/CRABP1/JUN/APOE/FOS/MMP3/APOD	CAF-0
GOBP_RESPONSE_TO_METAL_ION	GOBP_RESPONSE_TO_METAL_ION	274	-0.636928	-1.62564	0.000214583	0.0107452	0.00942847	746	tags=16%, list=5%, signal=16%	MAP1LC3A/ATF4/CAV1/ASS1/CPNE3/CYBRD1/UBE2D3/ANXA11/MT1G/PRNP/MT1F/BSG/CYB5A/PENK/NQO1/TNFRSF11B/KRT14/SERPINF1/SOD1/NFE2L2/PPIF/PLSCR1/HMOX1/TXNIP/NDRG1/PTGES/CRIP1/B2M/MT1M/GSN/ICAM1/MT1E/IGFBP2/FOSB/MT1X/JUND/MMP9/JUN/SOD2/DUSP1/FOS/SOD3/JUNB/MT2A	CAF-0
GOBP_POSITIVE_REGULATION_OF_CELL_SUBSTRATE_ADHESION	GOBP_POSITIVE_REGULATION_OF_CELL_SUBSTRATE_ADHESION	106	0.716845	1.73328	0.000230574	0.0114506	0.0100474	634	tags=24%, list=4%, signal=23%	FN1/FLNA/S100A10/THY1/COL8A1/P4HB/MDK/EMILIN1/CCDC80/EDIL3/ITGA5/CALR/ARPC2/LIMS1/IQGAP1/EFEMP2/COL16A1/RSU1/CDC42/ILK/MAP4K4/FERMT2/FBLN2/ROCK1/CDK6	CAF-0
GOBP_POSITIVE_REGULATION_OF_CATABOLIC_PROCESS	GOBP_POSITIVE_REGULATION_OF_CATABOLIC_PROCESS	399	-0.585251	-1.56657	0.00025355	0.0124884	0.010958	847	tags=12%, list=6%, signal=12%	RAD23A/PLK3/CALCOCO2/LDLR/GBA/CAV1/TIPARP/TRIM8/TRIB1/HERPUD1/BNIP3L/GPC3/CBLB/HSPB8/NDUFA13/RAB7A/FOXO3/ABHD5/TOB1/MYLIP/IL1B/PNPLA2/ZC3H12A/NFE2L2/NUPR1/PFKFB3/TNFAIP3/ZBTB20/TMEM59/HMOX1/SNX9/OAZ1/ZFP36L2/BAG3/CTSC/BTG2/IL6/TWIST1/ZFP36L1/IGF1/CD81/HSP90AA1/DCN/APOE/ZFP36/HSPA1A/HSPA1B/CLU	CAF-0
GOBP_ACTIN_FILAMENT_BASED_MOVEMENT	GOBP_ACTIN_FILAMENT_BASED_MOVEMENT	116	0.715733	1.76575	0.00026686	0.0130371	0.0114395	460	tags=14%, list=3%, signal=13%	TPM1/MYH9/TPM2/MYL6/FLNA/TPM4/VIM/GJA1/ACTN4/TPM3/DSG2/PARVA/PDPN/MYH10/MYO9B/SRI	CAF-0
REACTOME_SIGNALING_BY_MET	REACTOME_SIGNALING_BY_MET	77	0.768174	1.79458	0.000277658	0.0134552	0.0118063	603	tags=18%, list=4%, signal=18%	FN1/COL1A1/COL1A2/COL3A1/COL5A1/COL11A1/COL5A2/ITGB1/COL5A3/LAMC1/COL27A1/LAMA4/LAMB1/TNS3	CAF-0
GOBP_TUMOR_NECROSIS_FACTOR_SUPERFAMILY_CYTOKINE_PRODUCTION	GOBP_TUMOR_NECROSIS_FACTOR_SUPERFAMILY_CYTOKINE_PRODUCTION	122	-0.738398	-1.71719	0.000285779	0.013738	0.0120544	1116	tags=21%, list=7%, signal=20%	LY96/IL10/IRAK3/CD47/DDX58/RIPK2/IFIH1/CX3CL1/LGALS9/MAPKAPK2/LPL/IFNGR1/STAT3/BCL3/ZC3H12A/PIK3R1/TNFAIP3/CCL3/IL6/TWIST1/IGF1/HLA-E/HSPB1/ZFP36/CLU/CCL19	CAF-0
REACTOME_CELL_EXTRACELLULAR_MATRIX_INTERACTIONS	REACTOME_CELL_EXTRACELLULAR_MATRIX_INTERACTIONS	18	0.911892	1.75605	0.000295935	0.0138927	0.0121903	454	tags=56%, list=3%, signal=54%	ACTB/FLNA/ACTG1/ITGB1/ACTN1/LIMS1/RSU1/PARVA/ILK/FERMT2	CAF-0
GOBP_POSITIVE_REGULATION_OF_LIPID_METABOLIC_PROCESS	GOBP_POSITIVE_REGULATION_OF_LIPID_METABOLIC_PROCESS	118	-0.757065	-1.75523	0.000293045	0.0138927	0.0121903	883	tags=17%, list=6%, signal=16%	TGFB1/ELOVL5/CCL21/NR4A3/LDLR/MID1IP1/APOC1/RDH10/ABHD5/IL1B/PNPLA2/PTGS2/PDGFRA/ZBTB20/TWIST1/CD74/CD81/ADM/APOE/CCL19	CAF-0
REACTOME_SENESCENCE_ASSOCIATED_SECRETORY_PHENOTYPE_SASP	REACTOME_SENESCENCE_ASSOCIATED_SECRETORY_PHENOTYPE_SASP	51	-0.833447	-1.74022	0.000294039	0.0138927	0.0121903	317	tags=24%, list=2%, signal=23%	STAT3/RPS27A/UBE2S/IGFBP7/IL6/UBB/CDKN1A/UBC/JUN/CEBPB/FOS/CXCL8	CAF-0
GOBP_TYROSINE_PHOSPHORYLATION_OF_STAT_PROTEIN	GOBP_TYROSINE_PHOSPHORYLATION_OF_STAT_PROTEIN	59	-0.816429	-1.71902	0.00031593	0.0147165	0.0129131	855	tags=22%, list=6%, signal=21%	HSF1/CCL5/CAV1/IL6ST/STAT3/CD40/SOCS1/HES1/IL6/CSF2/IGF1/SOCS3/IL24	CAF-0
GOBP_PROTEIN_REFOLDING	GOBP_PROTEIN_REFOLDING	22	-0.921347	-1.74694	0.000321249	0.0148491	0.0130294	672	tags=45%, list=4%, signal=43%	FKBP1A/HSPA2/DNAJA4/HSPD1/B2M/HSPA8/HSP90AA1/HSPA6/HSPA1A/HSPA1B	CAF-0
REACTOME_NGF_STIMULATED_TRANSCRIPTION	REACTOME_NGF_STIMULATED_TRANSCRIPTION	36	-0.868531	-1.74271	0.000332836	0.0151739	0.0133144	699	tags=47%, list=5%, signal=45%	FOSL1/EGR2/TRIB1/EGR3/SGK1/ID1/F3/ARC/ID2/ID4/ID3/RRAD/FOSB/JUND/EGR1/FOS/JUNB	CAF-0
GOBP_DIVALENT_INORGANIC_CATION_HOMEOSTASIS	GOBP_DIVALENT_INORGANIC_CATION_HOMEOSTASIS	371	-0.594767	-1.57531	0.000333326	0.0151739	0.0133144	987	tags=14%, list=7%, signal=14%	BNIP3/TMEM165/SMDT1/SLC39A8/S100A8/EDNRB/PTGIR/CCL5/CCL21/RAMP3/MT1A/ATF4/CX3CL1/CD24/CAV1/ANK2/CXCL12/FKBP1A/TGM2/HERPUD1/DDIT3/MT1G/TRPC6/PRNP/MT1F/GRINA/S1PR3/HEXB/FAM20A/STC1/CAMK2N1/CD40/CEMIP/LPAR1/PDGFRA/EDNRA/SAA1/CCL3/TPT1/F2R/STC2/MT1M/ACKR3/CCL8/MT1E/ADM/MT1X/CXCL13/CXCL10/APOE/MT2A/CXCL9/CCL19	CAF-0
GOBP_POSITIVE_REGULATION_OF_CYTOKINE_PRODUCTION	GOBP_POSITIVE_REGULATION_OF_CYTOKINE_PRODUCTION	358	-0.613395	-1.6154	0.000336023	0.0151817	0.0133212	766	tags=17%, list=5%, signal=16%	AGT/RELA/AGPAT2/SLC7A5/DDX58/AKIRIN2/RIPK2/IRF8/TGFB1/NR4A3/IFIH1/ATF4/LGALS9/MAPKAPK2/DDX3X/IL1RL1/CD83/DDIT3/IRF7/LPL/IFNGR1/RPS3/IL6ST/IFI16/STAT3/BCL3/SERPINE1/IL1B/CD40/SOD1/PIK3R1/HLA-F/PTGS2/F3/SAA1/CCL3/HMOX1/HSPD1/CYP1B1/F2R/C3/GBP5/B2M/IL6/TWIST1/HLA-A/CD74/CSF2/IRF1/HLA-E/CD81/HSPB1/IDO1/HSP90AA1/EGR1/CEBPB/HSPA1A/HSPA1B/CLU/CCL19	CAF-0
GOBP_CELLULAR_RESPONSE_TO_CADMIUM_ION	GOBP_CELLULAR_RESPONSE_TO_CADMIUM_ION	33	-0.889958	-1.77757	0.000347288	0.0155735	0.0136651	828	tags=42%, list=6%, signal=40%	MT1A/UBE2D3/MT1G/MT1F/SOD1/HMOX1/MT1M/GSN/MT1E/MT1X/MMP9/JUN/FOS/MT2A	CAF-0
GOBP_POSITIVE_REGULATION_OF_PEPTIDYL_TYROSINE_PHOSPHORYLATION	GOBP_POSITIVE_REGULATION_OF_PEPTIDYL_TYROSINE_PHOSPHORYLATION	149	-0.711625	-1.7078	0.00035053	0.0156025	0.0136905	1314	tags=23%, list=9%, signal=21%	HBEGF/ADRA2A/ENPP2/TNFRSF1A/PTPN1/HGF/TNFRSF14/HSF1/AGT/IL34/RIPK2/TGFB1/CCL5/AREG/CD24/PRNP/IL6ST/STAT3/NTRK2/CD44/CD40/FGF7/HES1/IL6/ICAM1/CD74/CSF2/THBS4/IGF1/SOCS3/CSF3/CD81/IL11/IL24	CAF-0
GOBP_REGULATION_OF_ADAPTIVE_IMMUNE_RESPONSE	GOBP_REGULATION_OF_ADAPTIVE_IMMUNE_RESPONSE	133	-0.715729	-1.68472	0.000363369	0.016055	0.0140876	1134	tags=21%, list=8%, signal=20%	ADA/IL10/TNFRSF14/NDFIP1/RIPK2/SLC15A4/TGFB1/BCL6/IL1RL1/IRF7/IL6ST/IL1B/CD40/ZC3H12A/TNFSF13B/HLA-F/TNFAIP3/HSPD1/C3/NFKBIZ/B2M/HLA-B/IL6/HLA-A/IRF1/HLA-E/CD81/CCL19	CAF-0
GOBP_LYMPHOCYTE_CHEMOTAXIS	GOBP_LYMPHOCYTE_CHEMOTAXIS	48	-0.853518	-1.78392	0.000391971	0.0167645	0.0147101	855	tags=33%, list=6%, signal=32%	CCL5/CCL21/CX3CL1/CXCL16/CCL26/CH25H/CYP7B1/SAA1/CCL3/CCL20/CCL8/CXCL13/CXCL10/CCL2/CXCL14/CCL19	CAF-0
KEGG_ARACHIDONIC_ACID_METABOLISM	KEGG_ARACHIDONIC_ACID_METABOLISM	32	-0.889459	-1.76431	0.000384931	0.0167645	0.0147101	342	tags=25%, list=2%, signal=24%	PTGS2/PTGS1/PTGES/GPX4/GPX3/PLA2G2A/GGT5/PTGDS	CAF-0
GOBP_PROTEIN_TARGETING_TO_MEMBRANE	GOBP_PROTEIN_TARGETING_TO_MEMBRANE	191	-0.679888	-1.68886	0.000397494	0.0167645	0.0147101	808	tags=35%, list=5%, signal=33%	RPL38/UBA52/RPL7/RPS6/RPL13A/RPL22/ARL6IP1/SEC62/ZDHHC1/RPS2/RPS7/PRNP/RPS3/RPL36/RPLP1/RPS8/RPL17/RPL9/SDCBP/RPS3A/CEMIP/RPL8/RPS14/RPL39/RPL28/RPS13/RPL23A/RPS27A/RPL29/NACA/RPL10/RPS18/RPL18/RPS24/RPL18A/RPL3/RPL19/RPL7A/RPS5/RPS25/RPL6/RPS21/RPS15A/STOM/RPL35A/RPL24/RPL32/RPS23/RPS15/RPL21/RPL34/RPS12/RPS16/RPL30/RPL37/RPL10A/RPL11/RPL36A/RPL14/RPS28/RPS9/RPL13/RPL12/RPS4X/RPL26/RPS27	CAF-0
GOBP_INTRINSIC_APOPTOTIC_SIGNALING_PATHWAY	GOBP_INTRINSIC_APOPTOTIC_SIGNALING_PATHWAY	252	-0.643146	-1.63993	0.00039649	0.0167645	0.0147101	911	tags=19%, list=6%, signal=19%	S100A8/ERP29/HIPK2/TMEM109/STK24/ATF4/CD24/CAV1/PERP/CXCL12/DDX3X/HERPUD1/RPS7/DDIT3/RPS3/NDUFA13/IFI16/PMAIP1/GRINA/BCL3/MSX1/CD44/SOD1/PIK3R1/NFE2L2/PPIF/ARL6IP5/NUPR1/SNAI1/HMOX1/CYP1B1/TPT1/CRIP1/RPL11/DNAJA1/RPL26/ACKR3/PPP1R15A/CD74/UBB/CDKN1A/DDIT4/YBX3/HSPB1/MMP9/SOD2/CEBPB/HSPA1A/CLU	CAF-0
GOBP_NEGATIVE_REGULATION_OF_RESPONSE_TO_EXTERNAL_STIMULUS	GOBP_NEGATIVE_REGULATION_OF_RESPONSE_TO_EXTERNAL_STIMULUS	275	-0.624558	-1.59761	0.000388461	0.0167645	0.0147101	1134	tags=19%, list=8%, signal=17%	ADA/KREMEN1/HGF/IL10/SLAMF8/PRDX2/NDFIP1/IRAK3/GRN/RGMA/PTGIS/RPS19/CORO1B/FGL2/LDLR/ANGPT2/GBA/PROS1/MMP28/CX3CL1/NENF/LGALS9/FOXF1/TRIB1/METRNL/IFI16/SERPINE1/SERPINF1/SOD1/PRKG1/HLA-F/PLAT/PDGFRA/SERPINE2/TNFAIP3/SAA1/A2M/KLF4/HLA-B/TFPI/CD9/HLA-A/IGF1/HLA-E/SOCS3/TNFAIP6/CXCL13/CCL2/SERPING1/DUSP1/APOE	CAF-0
GOBP_RESPONSE_TO_INORGANIC_SUBSTANCE	GOBP_RESPONSE_TO_INORGANIC_SUBSTANCE	426	-0.582213	-1.56526	0.000398956	0.0167645	0.0147101	780	tags=15%, list=5%, signal=15%	STK24/NR4A3/MAP1LC3A/ATF4/CAV1/ASS1/CPNE3/CYBRD1/UBE2D3/CFLAR/ANXA11/MT1G/TRPC6/SLC38A2/PRNP/RPS3/MT1F/BSG/CYB5A/PENK/NQO1/TNFRSF11B/CRYAB/KRT14/SERPINF1/ZC3H12A/SOD1/NFE2L2/PPIF/COL18A1/KLF2/TNFAIP3/PLSCR1/HMOX1/TXNIP/NDRG1/CYP1B1/PTGES/EIF4A3/CRIP1/KLF4/B2M/MT1M/GSN/AKR1B1/IL6/ICAM1/MT1E/CSF2/IGFBP2/RHOB/FOSB/MT1X/JUND/MMP9/JUN/SOD2/DUSP1/FOS/SOD3/JUNB/MT2A/CCL19/MMP3	CAF-0
GOBP_POSITIVE_REGULATION_OF_PROTEIN_KINASE_ACTIVITY	GOBP_POSITIVE_REGULATION_OF_PROTEIN_KINASE_ACTIVITY	450	-0.569169	-1.53683	0.000395285	0.0167645	0.0147101	1182	tags=15%, list=8%, signal=15%	PTPN1/ADCY3/PINK1/ERN1/OSBPL8/SASH1/HGF/CCND3/PRDX2/AGT/SHC2/NTRK3/BMP4/IL34/RIPK2/MAP3K8/ERP29/TGFB1/LCP2/CCL5/SPRY2/CCL21/UBA52/AREG/MAP2K3/FZD10/CD24/MAPKAPK2/GDF15/PRKAR2B/ACSL1/DDX3X/PRR5/GADD45A/DAZAP2/PRNP/GADD45G/RPS3/NTRK2/FAM20A/RPLP1/IL1B/SDC4/DUSP5/CD40/SOD1/CEMIP/SOCS1/LPAR1/RPS27A/BMP2/SAA1/CKS2/SNX9/EMP2/HSP90AB1/F2R/CD74/UBB/CDKN1A/IGF1/UBC/GADD45B/CD81/HSP90AA1/CHI3L1/EGR1/CLU/CC…	CAF-0
GOBP_POSITIVE_REGULATION_OF_T_CELL_PROLIFERATION	GOBP_POSITIVE_REGULATION_OF_T_CELL_PROLIFERATION	78	-0.804435	-1.76017	0.000404366	0.0168652	0.0147985	920	tags=23%, list=6%, signal=22%	PNP/RIPK2/TNFSF9/CCL5/CD24/LGALS9/RPS3/IL6ST/IL1B/TNFSF13B/HES1/IL6/HLA-A/IGF1/HLA-E/IGFBP2/CD81/CCL19	CAF-0
KEGG_NOD_LIKE_RECEPTOR_SIGNALING_PATHWAY	KEGG_NOD_LIKE_RECEPTOR_SIGNALING_PATHWAY	58	-0.807542	-1.69328	0.000406965	0.0168652	0.0147985	430	tags=19%, list=3%, signal=18%	IL1B/TNFAIP3/HSP90AB1/IL6/CCL8/NFKBIA/HSP90AA1/CCL2/CXCL2/CXCL1/CXCL8	CAF-0
GOBP_RESPONSE_TO_LIGHT_STIMULUS	GOBP_RESPONSE_TO_LIGHT_STIMULUS	251	-0.640847	-1.63474	0.000420539	0.0173056	0.0151849	444	tags=7%, list=3%, signal=7%	BCL3/UBE2B/PIK3R1/MYC/CIRBP/ID2/MFAP4/CRIP1/RPL26/CDKN1A/JUND/MMP9/TIMP1/DUSP1/FOS/MMP1/MMP3	CAF-0
GOBP_LYMPHOCYTE_MEDIATED_IMMUNITY	GOBP_LYMPHOCYTE_MEDIATED_IMMUNITY	259	-0.630887	-1.6105	0.000423352	0.0173056	0.0151849	903	tags=14%, list=6%, signal=13%	SLC15A4/LYST/TGFB1/C7/IGHV3-49/C1RL/LGALS9/BCL6/IRF7/IGHA1/LAMP1/C2/BCL3/IGHG4/IL1B/CD40/CTSH/HLA-F/HSPD1/EMP2/TUBB4B/C3/C1R/CTSC/B2M/HLA-B/IL6/C1S/ICAM1/HLA-A/CD74/HLA-E/IGKV1-17/CD81/SERPING1/CLU	CAF-0
KEGG_TIGHT_JUNCTION	KEGG_TIGHT_JUNCTION	102	0.713168	1.72072	0.000448515	0.0180881	0.0158715	1098	tags=21%, list=7%, signal=19%	ACTB/MYL9/MYH9/ACTG1/ACTN1/MYL12A/RHOA/ACTN4/CTTN/SPTAN1/MYH10/CDC42/GNAI2/CTNNA1/CASK/CTNNB1/TJP1/PPP2R2A/KRAS/GNAI3/EPB41L2	CAF-0
GOBP_FAT_CELL_DIFFERENTIATION	GOBP_FAT_CELL_DIFFERENTIATION	188	-0.680178	-1.68409	0.000447589	0.0180881	0.0158715	1109	tags=23%, list=7%, signal=21%	OSBPL8/PIM1/ARL4A/TMEM120A/BNIP3/STEAP4/TGFB1/MAFB/CCDC85B/INSIG1/SAV1/PSMB8/NR4A3/EGR2/METRNL/DDIT3/LPL/RGS2/ASXL1/ZBTB16/FRZB/JDP2/DIO2/ZC3H12A/SOCS1/PTGS2/PDGFRA/CCDC71L/BMP2/MEDAG/ADIRF/ARID5B/SFRP1/ZFP36L2/KLF4/HES1/IL6/NR4A2/ZFP36L1/IL11/NR4A1/CEBPB/ZFP36	CAF-0
KEGG_JAK_STAT_SIGNALING_PATHWAY	KEGG_JAK_STAT_SIGNALING_PATHWAY	114	-0.746282	-1.72512	0.000462823	0.0185407	0.0162686	620	tags=22%, list=4%, signal=21%	PIM1/IL10/CCND3/IL11RA/SPRY2/SPRY4/CBLB/IFNGR1/IL6ST/PIK3R3/IRF9/STAT3/IL15RA/LEPR/JAK1/PIK3R1/SOCS1/MYC/IL6/SPRY1/CSF2/SOCS3/CSF3/IL11/IL24	CAF-0
REACTOME_ONCOGENIC_MAPK_SIGNALING	REACTOME_ONCOGENIC_MAPK_SIGNALING	76	0.732648	1.71666	0.000483944	0.0191634	0.0168151	968	tags=18%, list=6%, signal=17%	FN1/ACTB/ACTG1/TLN1/VCL/IQGAP1/YWHAB/CALM1/PHB/AKAP9/PPP1CB/KRAS/SPRED1/AP3B1	CAF-0
GOBP_LEUKOCYTE_DIFFERENTIATION	GOBP_LEUKOCYTE_DIFFERENTIATION	433	-0.564363	-1.52	0.000484746	0.0191634	0.0168151	1113	tags=16%, list=7%, signal=15%	CA2/IL10/SLAMF8/HDAC5/PRDX2/NDFIP1/PNP/ITM2A/CLPTM1/BMP4/DLL1/IL34/FGL2/RIPK2/IRF8/TGFB1/TNFSF9/ATP6AP1/MAFB/KLF10/RPS6/GBA/LTBR/CYP26B1/RPL22/LGALS9/BCL6/TRIB1/CD83/IRF7/MT1G/GPC3/IFI16/STAT3/ZBTB16/EGR3/LEPR/BCL3/IL1B/ZC3H12A/SOD1/PIK3R1/SOCS1/MYC/CCL3/NRARP/SFRP1/NFKBIZ/ZFP36L2/B2M/TMEM176A/CTSL/HLA-B/IL6/TMEM176B/ZFP36L1/CD74/CSF2/IRF1/CSF3/CD81/IL11/UBD/MMP9/EGR1/JUN/CEBPB/FOS/JUNB/CCL19	CAF-0
GOBP_MUSCLE_SYSTEM_PROCESS	GOBP_MUSCLE_SYSTEM_PROCESS	337	0.549071	1.53303	0.000505326	0.0198464	0.0174144	915	tags=12%, list=6%, signal=12%	ACTA2/TPM1/SULF1/MYL9/CALD1/TPM2/MYL6/FLNA/TPM4/MYL12A/VIM/LMCD1/SULF2/GJA1/TLN1/PDLIM5/VCL/TPM3/ITGB5/DSG2/ANXA6/ACTG2/CTTN/CALM2/CNN1/MYOF/MYLK/ASPH/ENO1/SPHK1/SRI/AKAP13/ERRFI1/ROCK1/CALM1/ATP2A2/ITGA1/SMTN/HDAC2/AKAP9/PTGER3/HSBP1	CAF-0
GOBP_PLATELET_ACTIVATION	GOBP_PLATELET_ACTIVATION	134	0.678216	1.69702	0.000514871	0.0199604	0.0175144	425	tags=13%, list=3%, signal=12%	FN1/COL1A1/COL1A2/COL3A1/ACTB/MYL9/MYH9/FLNA/ACTG1/MYL12A/TLN1/GNB1/CSRP1/VCL/YWHAZ/PDPN/ILK	CAF-0
GOBP_REGULATION_OF_CELL_SUBSTRATE_ADHESION	GOBP_REGULATION_OF_CELL_SUBSTRATE_ADHESION	184	0.629377	1.63693	0.000514539	0.0199604	0.0175144	480	tags=21%, list=3%, signal=20%	FN1/COL1A1/POSTN/LGALS1/FLNA/S100A10/ACTG1/THY1/COL8A1/P4HB/MDK/GREM1/RHOA/EMILIN1/CCDC80/VCL/MACF1/ACTN4/THBS1/EDIL3/ITGA5/LRP1/CALR/ARPC2/LIMS1/IQGAP1/EFEMP2/COL16A1/RSU1/PDPN/CORO1C/CDC42/ILK/CASK/MAP4K4/FERMT2/MMP14/FBLN2	CAF-0
GOBP_COTRANSLATIONAL_PROTEIN_TARGETING_TO_MEMBRANE	GOBP_COTRANSLATIONAL_PROTEIN_TARGETING_TO_MEMBRANE	102	-0.739899	-1.69569	0.000520469	0.0200481	0.0175913	808	tags=59%, list=5%, signal=56%	RPL38/UBA52/RPL7/RPS6/RPL13A/RPL22/ARL6IP1/SEC62/RPS2/RPS7/RPS3/RPL36/RPLP1/RPS8/RPL17/RPL9/RPS3A/RPL8/RPS14/RPL39/RPL28/RPS13/RPL23A/RPS27A/RPL29/RPL10/RPS18/RPL18/RPS24/RPL18A/RPL3/RPL19/RPL7A/RPS5/RPS25/RPL6/RPS21/RPS15A/RPL35A/RPL24/RPL32/RPS23/RPS15/RPL21/RPL34/RPS12/RPS16/RPL30/RPL37/RPL10A/RPL11/RPL36A/RPL14/RPS28/RPS9/RPL13/RPL12/RPS4X/RPL26/RPS27	CAF-0
GOBP_ACTOMYOSIN_STRUCTURE_ORGANIZATION	GOBP_ACTOMYOSIN_STRUCTURE_ORGANIZATION	165	0.655808	1.68703	0.000523947	0.0200535	0.017596	1314	tags=21%, list=9%, signal=19%	TPM1/MYH9/S100A10/ACTG1/PFN1/CNN2/RHOA/FRMD6/CSRP1/STMN1/WDR1/ITGB5/CNN3/CNN1/MYH10/CSRP2/CDC42/ZYX/FERMT2/AKAP13/FHOD3/ROCK1/TGFBR1/CCDC88A/CDC42BPA/TJP1/CDC42BPB/PDCD6IP/EPB41L2/PDGFRB/PRKAR1A/CFL2/PPFIA1/EVL	CAF-0
GOBP_POSITIVE_REGULATION_OF_TYROSINE_PHOSPHORYLATION_OF_STAT_PROTEIN	GOBP_POSITIVE_REGULATION_OF_TYROSINE_PHOSPHORYLATION_OF_STAT_PROTEIN	46	-0.845993	-1.75063	0.000564631	0.0214738	0.0188423	555	tags=24%, list=4%, signal=23%	HSF1/CCL5/IL6ST/STAT3/CD40/HES1/IL6/CSF2/IGF1/SOCS3/IL24	CAF-0
REACTOME_EPHB_MEDIATED_FORWARD_SIGNALING	REACTOME_EPHB_MEDIATED_FORWARD_SIGNALING	41	0.818066	1.76169	0.000573687	0.0215179	0.018881	1215	tags=37%, list=8%, signal=34%	ACTB/ACTG1/CFL1/RHOA/ACTR3/ARPC2/SDC2/ARPC1B/CDC42/ACTR2/ARPC3/ROCK1/ARPC5/ITSN1/ARPC1A	CAF-0
GOBP_POSITIVE_REGULATION_OF_CHEMOTAXIS	GOBP_POSITIVE_REGULATION_OF_CHEMOTAXIS	124	-0.711204	-1.65691	0.000573326	0.0215179	0.018881	986	tags=19%, list=7%, signal=17%	NTRK3/IL34/TGFB1/CCL5/CCL21/SMOC2/PGF/LGALS9/CXCL12/CCL26/SERPINE1/LPAR1/F3/CCL3/IL6/CD74/THBS4/HSPB1/CXCL13/CXCL10/CXCL14/CXCL8/CCL19	CAF-0
REACTOME_NEUTROPHIL_DEGRANULATION	REACTOME_NEUTROPHIL_DEGRANULATION	417	-0.556001	-1.48746	0.000576532	0.0215179	0.018881	1029	tags=19%, list=7%, signal=18%	GRN/PNP/AGPAT2/GOLGA7/SLC44A2/CSNK2B/CD47/RAB24/FGL2/TMBIM1/S100A8/IMPDH2/SLC15A4/ERP44/NEU1/CD63/MME/RAP1B/PTX3/GMFG/DNAJC3/CPNE3/DDX3X/ASAH1/METTL7A/SLC2A3/CD68/NDUFC2/SERPINA3/CSTB/TMEM179B/CYSTM1/RAB7A/BRI3/LAMP1/HEXB/DPP7/MGST1/PSAP/RNASET2/CD44/GLA/ALDOA/CTSH/ANPEP/SDCBP/PSMA2/ATP6V0C/EEF1A1/RAB31/BST2/STOM/HSP90AB1/TUBB4B/CD59/C3/CTSD/CTSC/B2M/HLA-C/GSN/CST3/HLA-B/LGALS3/CREG1/NPC2/HLA-A/H…	CAF-0
KEGG_DILATED_CARDIOMYOPATHY	KEGG_DILATED_CARDIOMYOPATHY	71	0.752714	1.73622	0.000607877	0.0225477	0.0197846	320	tags=17%, list=2%, signal=17%	TPM1/ACTB/TPM2/TPM4/ACTG1/ITGB1/ITGAV/ITGA11/ITGA5/TPM3/ITGB5/SGCD	CAF-0
REACTOME_ATF4_ACTIVATES_GENES_IN_RESPONSE_TO_ENDOPLASMIC_RETICULUM_STRESS	REACTOME_ATF4_ACTIVATES_GENES_IN_RESPONSE_TO_ENDOPLASMIC_RETICULUM_STRESS	26	-0.882675	-1.6989	0.000622436	0.0228062	0.0200114	744	tags=27%, list=5%, signal=26%	ATF4/HERPUD1/DDIT3/ATF3/CCL2/CEBPB/CXCL8	CAF-0
GOBP_REGULATION_OF_HEMOPOIESIS	GOBP_REGULATION_OF_HEMOPOIESIS	327	-0.596549	-1.56037	0.000620332	0.0228062	0.0200114	1134	tags=19%, list=8%, signal=18%	ADA/CA2/IL10/SLAMF8/P4HTM/PRDX2/NDFIP1/KMT2E/PNP/CLPTM1/KLF13/BMP4/DLL1/IL34/FGL2/RIPK2/TGFB1/TNFSF9/ATP6AP1/MAFB/KLF10/NR4A3/CYP26B1/LGALS9/BCL6/TRIB1/CD83/IRF7/STAT3/FOXO3/ZBTB16/EGR3/ISG15/ZC3H12A/SOD1/PIK3R1/SOCS1/MYC/CCL3/NRARP/SFRP1/NFKBIZ/ZFP36L2/B2M/TMEM176A/HLA-B/TMEM176B/LGALS3/ZFP36L1/CD74/CSF2/IRF1/CSF3/NFKBIA/JUN/CEBPB/FOS/ZFP36/HSPA1A/HSPA1B/CCL19	CAF-0
GOBP_CELL_JUNCTION_ASSEMBLY	GOBP_CELL_JUNCTION_ASSEMBLY	344	0.559117	1.56077	0.000631874	0.0230117	0.0201917	876	tags=17%, list=6%, signal=16%	FN1/ACTB/FLNA/S100A10/ACTG1/THY1/ACTN1/GREM1/GJA1/VMP1/PLEC/TLN1/RHOA/PDLIM5/CDH11/VCL/MACF1/THBS1/ITGA5/RUNX1/LRP1/MAP1B/WDR1/LIMS1/EIF4G1/FARP1/LAMC1/IQGAP1/GPC6/COL16A1/CTTN/HEG1/FSCN1/CORO1C/APP/CDC42/FZD1/CTNNA1/ILK/SNAI2/MAP4K4/FERMT2/MMP14/SRPX2/PLXNB2/SETD5/ROCK1/CD151/DST/CTNNB1/AGRN/CTNND1/TJP1/CLSTN2/PEAK1/MYO1C/PDCD6IP/DCHS1	CAF-0
GOBP_CELLULAR_RESPONSE_TO_RADIATION	GOBP_CELLULAR_RESPONSE_TO_RADIATION	154	-0.682171	-1.64354	0.000640837	0.0231975	0.0203548	819	tags=14%, list=5%, signal=14%	NPM1/TMEM109/MME/ATF4/GADD45A/IFI16/CRYAB/PIK3R1/MYC/ADIRF/MFAP4/CRIP1/SFRP1/EEF1D/RPL26/CDKN1A/RHOB/MMP9/TIMP1/EGR1/MMP1/MMP3	CAF-0
GOBP_POSITIVE_REGULATION_OF_NITRIC_OXIDE_METABOLIC_PROCESS	GOBP_POSITIVE_REGULATION_OF_NITRIC_OXIDE_METABOLIC_PROCESS	34	-0.877626	-1.7555	0.00066115	0.0233697	0.0205059	753	tags=29%, list=5%, signal=28%	PTX3/ASS1/IL1B/PTGS2/KLF2/HSP90AB1/KLF4/ICAM1/HSP90AA1/CLU	CAF-0
GOBP_LYMPHOCYTE_MIGRATION	GOBP_LYMPHOCYTE_MIGRATION	97	-0.758018	-1.71409	0.000654698	0.0233697	0.0205059	855	tags=21%, list=6%, signal=20%	CCL5/CCL21/GBA/CX3CL1/CXCL16/CXCL12/CCL26/CH25H/CYP7B1/SAA1/CCL3/CCL20/ICAM1/CCL8/CXCL13/CXCL10/CCL2/CXCL14/CCL19/APOD	CAF-0
GOBP_RESPONSE_TO_UV	GOBP_RESPONSE_TO_UV	133	-0.703208	-1.65525	0.000656887	0.0233697	0.0205059	444	tags=12%, list=3%, signal=12%	NPM1/MME/ATF4/BCL3/UBE2B/PIK3R1/MYC/CIRBP/MFAP4/CRIP1/RPL26/CDKN1A/MMP9/TIMP1/MMP1/MMP3	CAF-0
GOBP_REGULATION_OF_NEURON_PROJECTION_DEVELOPMENT	GOBP_REGULATION_OF_NEURON_PROJECTION_DEVELOPMENT	369	0.530156	1.49309	0.00065768	0.0233697	0.0205059	1826	tags=21%, list=12%, signal=19%	FN1/LGALS1/FLNA/THY1/CFL1/MDK/P3H1/DPYSL3/VIM/RHOA/PDLIM5/MACF1/NME2/DBN1/SFRP2/LRP1/MAP1B/SDC2/IQGAP1/CAPRIN1/EIF4G2/PTK7/GOLGA4/TENM3/PRRX1/FZD1/ACTR2/PLXNB2/TMEM30A/NIN/ABI2/TANC2/PLXNC1/CCDC88A/KDM1A/SCARB2/ABL2/CDKL5/NME1/SPOCK1/ARHGDIA/CHN1/HDAC2/PTN/RTN4/ENC1/PTPRG/UBE3A/SETX/NSMF/CYFIP1/PTPRS/TSKU/CDH2/TWF2/METRN/NCS1/SEMA3D/ROBO1/UBE2V2/CIB1/ROR2/IST1/PAK1/BMPR2/AP2A1/CRK/EP300/PTEN/PLXN…	CAF-0
GOBP_AGING	GOBP_AGING	250	-0.631799	-1.61128	0.000677036	0.0237913	0.0208758	902	tags=18%, list=6%, signal=17%	CACYBP/EDNRB/MBD2/NPM1/MME/GBA/CX3CL1/ASS1/BCL6/COMP/CD68/TRPC6/PRNP/TBX3/PENK/LITAF/NQO1/CRYAB/KRT14/SERPINE1/TBX2/SERPINF1/SOD1/NFE2L2/YPEL3/ID2/LMNA/PRELP/CTSC/B2M/GSN/ICAM1/TWIST1/CDKN1A/IGFBP2/IGFBP5/ADM/DCN/JUND/TIMP1/JUN/SOD2/FOS/APOD	CAF-0
GOBP_REGULATION_OF_CHEMOTAXIS	GOBP_REGULATION_OF_CHEMOTAXIS	188	-0.672173	-1.66427	0.000681109	0.0237952	0.0208793	986	tags=16%, list=7%, signal=15%	NTRK3/CORO1B/IL34/TGFB1/CCL5/CCL21/ANGPT2/MMP28/SMOC2/PGF/LGALS9/CXCL12/CCL26/MTUS1/SERPINE1/LPAR1/PDGFRA/F3/CCL3/IL6/CD74/THBS4/HSPB1/CXCL13/CXCL10/CCL2/DUSP1/CXCL14/CXCL8/CCL19	CAF-0
GOBP_SLEEP	GOBP_SLEEP	19	-0.939853	-1.73824	0.000690414	0.0239809	0.0210422	109	tags=26%, list=1%, signal=26%	ADA/SLC29A1/CSF2/FOS/PTGDS	CAF-0
GOBP_REGULATION_OF_CELL_MORPHOGENESIS	GOBP_REGULATION_OF_CELL_MORPHOGENESIS	267	0.577934	1.57037	0.00070994	0.0243773	0.02139	1202	tags=20%, list=8%, signal=19%	FN1/POSTN/TPM1/SPARC/MYH9/FLNA/S100A10/P4HB/CFL1/MDK/RHOA/MACF1/ACTN4/DBN1/CCL11/WDR1/CALR/ARPC2/LIMS1/CAPRIN1/MSN/PARVA/PDPN/CORO1C/MYH10/CDC42/ILK/ANXA1/CAPZB/ACTR2/FERMT2/PLXNB2/PLXNC1/MYO10/CDKL5/RDX/PLEKHO1/PRKDC/FMNL3/DVL3/PTN/ZMPSTE24/PRPF40A/RHOBTB1/FGD6/CYFIP1/CDC42SE1/DAPK3/DOCK1/LIMS2/HAS2/CDC42EP3/SH3D19	CAF-0
GOBP_ACTIN_FILAMENT_ORGANIZATION	GOBP_ACTIN_FILAMENT_ORGANIZATION	367	0.543627	1.52988	0.000709704	0.0243773	0.02139	1770	tags=25%, list=12%, signal=22%	TPM1/CALD1/TPM2/FLNA/TPM4/S100A10/TMSB10/ACTG1/ACTN1/HSP90B1/PFN1/CFL1/MARCKS/ENAH/DPYSL3/MICAL2/RHOA/STMN1/FAT1/ACTR3/DBN1/CCL11/WDR1/TPM3/ARPC2/ITGB5/CTTN/SPTAN1/ARPC1B/FSCN1/CORO1C/CDC42/COTL1/CTNNA1/CAPZB/ACTR2/ZYX/FERMT2/TMSB4X/ARPC3/ABI2/KANK4/NCKAP1/FHOD3/ROCK1/TGFBR1/PLS3/CCDC88A/LIMA1/SVIL/RDX/TJP1/MYO1C/ARPC5/ADD1/GAS7/MARCKSL1/RHOBTB1/CYFIP1/CDC42EP3/TWF2/CD2AP/ARPC1A/ABI1/CFL2/PPFIA1/…	CAF-0
GOBP_RESPONSE_TO_HEAT	GOBP_RESPONSE_TO_HEAT	143	-0.705404	-1.68109	0.000718312	0.0245246	0.0215193	689	tags=17%, list=5%, signal=16%	MAPKAPK2/CXCL12/FKBP4/HSPA2/HSPB8/DNAJA4/IER5/CRYAB/SOD1/HMOX1/HSP90AB1/BAG3/IGFBP7/HSPH1/DNAJA1/CDKN1A/IGF1/HSPA8/HSP90AA1/CXCL10/HSPA6/DNAJB1/HSPA1A/HSPA1B	CAF-0
GOBP_CHONDROCYTE_DIFFERENTIATION	GOBP_CHONDROCYTE_DIFFERENTIATION	87	0.722415	1.71378	0.000724125	0.0245834	0.0215709	1107	tags=25%, list=7%, signal=24%	SULF1/COL11A1/SERPINH1/TGFBI/MDK/ADAMTS12/SULF2/GREM1/RUNX1/SFRP2/RUNX2/ANXA6/GLG1/GLI3/COL27A1/SNAI2/TGFBR1/TRPS1/TGFBR2/EXT1/TSKU/SNX19	CAF-0
GOBP_RESPONSE_TO_OXIDATIVE_STRESS	GOBP_RESPONSE_TO_OXIDATIVE_STRESS	379	-0.57788	-1.53739	0.00073374	0.0247699	0.0217345	782	tags=14%, list=5%, signal=13%	PLK3/TRA2B/STK24/NR4A3/MAP1LC3A/ATF4/MT-ND3/PDLIM1/CFLAR/TRPC6/PRNP/RPS3/FOXO3/PENK/NQO1/MGST1/CRYAB/ZC3H12A/RBPMS/SOD1/NFE2L2/PPIF/PTGS2/PDGFRA/PTGS1/ARL6IP5/KLF2/TNFAIP3/HMOX1/TXNIP/CYP1B1/KLF4/GPX4/GPX3/IL6/NR4A2/CYGB/NCOA7/RHOB/HSPB1/MMP9/JUN/SOD2/DUSP1/APOE/FOS/SOD3/HSPA1A/HSPA1B/CCL19/MMP3/APOD	CAF-0
REACTOME_ADHERENS_JUNCTIONS_INTERACTIONS	REACTOME_ADHERENS_JUNCTIONS_INTERACTIONS	22	0.899967	1.78165	0.000754296	0.0253216	0.0222186	689	tags=32%, list=5%, signal=30%	ACTB/ACTG1/CDH11/CTNNA1/CADM1/CTNNB1/CTNND1	CAF-0
GOBP_REGULATION_OF_MYOBLAST_DIFFERENTIATION	GOBP_REGULATION_OF_MYOBLAST_DIFFERENTIATION	42	-0.868467	-1.78474	0.000780834	0.0260668	0.0228725	974	tags=31%, list=6%, signal=29%	BMP4/DLL1/TGFB1/MYF5/DDIT3/TBX3/ID3/BTG1/ZFP36L1/IGFBP3/CXCL10/CXCL14/CXCL9	CAF-0
GOBP_HOMOPHILIC_CELL_ADHESION_VIA_PLASMA_MEMBRANE_ADHESION_MOLECULES	GOBP_HOMOPHILIC_CELL_ADHESION_VIA_PLASMA_MEMBRANE_ADHESION_MOLECULES	117	0.683859	1.68857	0.000797007	0.0264598	0.0232173	1932	tags=17%, list=13%, signal=15%	PALLD/ITGB1/CDH11/FAT1/HMCN1/PCDH7/DSG2/TENM3/NEXN/PLXNB2/CADM1/CLSTN2/DCHS1/CDH2/ROBO1/CLSTN1/DSC2/PTPN23/AMIGO2/PKD1	CAF-0
KEGG_CARDIAC_MUSCLE_CONTRACTION	KEGG_CARDIAC_MUSCLE_CONTRACTION	58	0.773381	1.75876	0.000821067	0.0269932	0.0236853	657	tags=21%, list=4%, signal=20%	TPM1/TPM2/TPM4/MT-CYB/MT-CO2/MT-CO3/TPM3/UQCRQ/COX7A2/MT-CO1/UQCR10/ATP2A2	CAF-0
GOBP_WOUND_HEALING	GOBP_WOUND_HEALING	410	0.527027	1.49414	0.000822059	0.0269932	0.0236853	454	tags=11%, list=3%, signal=11%	FN1/COL1A1/COL1A2/POSTN/COL3A1/TPM1/COL5A1/ACTB/SPARC/MYL9/MYH9/FLNA/LOX/ACTG1/ITGB1/LMAN1/MYL12A/FKBP10/GJA1/PLEC/SDC1/TLN1/GNB1/RHOA/FAP/CSRP1/VCL/MACF1/THBS1/ITGA5/TNFRSF12A/ANXA6/MYOF/PTK7/MYLK/YWHAZ/DCBLD2/PDPN/GLI3/CDC42/HMGB1/EHD2/ILK/ANXA1/CASK/CAPZB/FERMT2	CAF-0
REACTOME_INTERFERON_SIGNALING	REACTOME_INTERFERON_SIGNALING	179	-0.663006	-1.62704	0.000829872	0.0271016	0.0237805	644	tags=26%, list=4%, signal=25%	IFI35/MX2/DDX58/IRF8/OAS1/PSMB8/UBA52/TRIM8/SP100/IRF7/IFNGR1/IRF9/GBP4/EIF4A2/ISG15/CD44/IFIT1/JAK1/GBP2/OASL/SOCS1/HLA-F/IFIT3/IFIT2/RPS27A/ISG20/BST2/EIF4A3/GBP5/IFI30/B2M/IFITM3/HLA-C/HLA-B/ICAM1/HLA-A/UBB/EIF4A1/IRF1/HLA-E/SOCS3/IFITM2/UBC/IFITM1/EGR1/MT2A	CAF-0
GOBP_POSITIVE_REGULATION_OF_AXON_EXTENSION	GOBP_POSITIVE_REGULATION_OF_AXON_EXTENSION	36	0.824651	1.73808	0.00084489	0.0274429	0.02408	328	tags=19%, list=2%, signal=19%	FN1/MACF1/DBN1/LRP1/MAP1B/EIF4G2/GOLGA4	CAF-0
REACTOME_TRANSPORT_TO_THE_GOLGI_AND_SUBSEQUENT_MODIFICATION	REACTOME_TRANSPORT_TO_THE_GOLGI_AND_SUBSEQUENT_MODIFICATION	167	0.644514	1.66093	0.000860762	0.0278082	0.0244004	1777	tags=43%, list=12%, signal=38%	LMAN1/KDELR3/ARF4/SEC13/KDELR2/COL7A1/ARCN1/TMED9/SEC31A/TUBA1B/COPZ2/SEC24D/GOLGB1/TUBB6/SPTAN1/COPA/SEC23A/COPB1/TUBA1A/COPB2/TRAPPC1/TMED3/DYNC1H1/CAPZB/KDELR1/ARFGAP1/DCTN1/YKT6/TMED2/TFG/TUBA1C/B4GALT2/TMED10/COPE/USO1/DYNC1I2/COPG1/MGAT5/GBF1/CTSZ/MAN2A1/ARFGAP3/SEC16A/CD55/FUT8/COPZ1/DCTN4/ARF5/MIA3/B4GALT1/RAB1A/GOLGA2/MAN1A2/RAB1B/DYNC1LI2/TBC1D20/ANKRD28/BET1L/ACTR10/COG6/DCTN2/PPP6R3/S…	CAF-0
GOBP_REGULATION_OF_LEUKOCYTE_CHEMOTAXIS	GOBP_REGULATION_OF_LEUKOCYTE_CHEMOTAXIS	103	-0.727173	-1.66998	0.00087114	0.0279929	0.0245626	855	tags=18%, list=6%, signal=18%	CCL5/CCL21/MMP28/PGF/LGALS9/CXCL12/MTUS1/SERPINE1/CCL3/IL6/CD74/THBS4/CXCL13/CXCL10/CCL2/DUSP1/CXCL14/CXCL8/CCL19	CAF-0
REACTOME_PLATELET_ADHESION_TO_EXPOSED_COLLAGEN	REACTOME_PLATELET_ADHESION_TO_EXPOSED_COLLAGEN	12	0.96084	1.71414	0.000877617	0.0280511	0.0246136	50	tags=25%, list=0%, signal=25%	COL1A1/COL1A2/ITGB1	CAF-0
GOBP_POSITIVE_REGULATION_OF_NF_KAPPAB_TRANSCRIPTION_FACTOR_ACTIVITY	GOBP_POSITIVE_REGULATION_OF_NF_KAPPAB_TRANSCRIPTION_FACTOR_ACTIVITY	149	-0.690187	-1.65635	0.000904009	0.0287417	0.0252196	1052	tags=16%, list=7%, signal=15%	IRAK3/AGT/RELA/RIPK2/S100A8/NPM1/UBA52/CX3CL1/CAV1/SLCO3A1/LGALS9/TRIM8/CFLAR/RPS3/STAT3/IL1B/CD40/RPS27A/ICAM1/UBB/UBC/HSPA1A/HSPA1B/CLU	CAF-0
GOBP_BEHAVIOR	GOBP_BEHAVIOR	399	-0.565438	-1.51354	0.000909644	0.0287687	0.0252432	893	tags=11%, list=6%, signal=10%	NQO2/MBD2/HIPK2/FOSL1/MME/NR4A3/LDLR/GBA/EGR2/CXCL12/GDF15/PRKAR2B/SGIP1/PRNP/CSTB/STAT3/PENK/C12orf57/HEXB/NTRK2/SGK1/NPTX2/LEPR/SERPINF1/SOD1/ARL6IP5/ARC/CCL3/ID2/EIF4A3/B2M/BTG2/NR4A2/CSF2/THBS4/IDO1/EGR1/JUN/CEBPB/APOE/FOS/PTGDS	CAF-0
REACTOME_CELL_CELL_JUNCTION_ORGANIZATION	REACTOME_CELL_CELL_JUNCTION_ORGANIZATION	39	0.837818	1.79211	0.000941036	0.0291755	0.0256002	689	tags=18%, list=5%, signal=17%	ACTB/ACTG1/CDH11/CTNNA1/CADM1/CTNNB1/CTNND1	CAF-0
GOBP_DE_NOVO_PROTEIN_FOLDING	GOBP_DE_NOVO_PROTEIN_FOLDING	38	-0.869664	-1.7569	0.000941929	0.0291755	0.0256002	257	tags=29%, list=2%, signal=29%	FKBP1A/HSPA2/HSPD1/HSPE1/HSPH1/CD74/HSPA8/HSPA6/DNAJB1/HSPA1A/HSPA1B	CAF-0
REACTOME_ER_TO_GOLGI_ANTEROGRADE_TRANSPORT	REACTOME_ER_TO_GOLGI_ANTEROGRADE_TRANSPORT	139	0.659756	1.66301	0.000936086	0.0291755	0.0256002	1777	tags=47%, list=12%, signal=42%	LMAN1/KDELR3/ARF4/SEC13/KDELR2/COL7A1/ARCN1/TMED9/SEC31A/TUBA1B/COPZ2/SEC24D/GOLGB1/TUBB6/SPTAN1/COPA/SEC23A/COPB1/TUBA1A/COPB2/TRAPPC1/TMED3/DYNC1H1/CAPZB/KDELR1/ARFGAP1/DCTN1/YKT6/TMED2/TFG/TUBA1C/TMED10/COPE/USO1/DYNC1I2/COPG1/GBF1/CTSZ/ARFGAP3/SEC16A/CD55/COPZ1/DCTN4/ARF5/MIA3/RAB1A/GOLGA2/RAB1B/DYNC1LI2/TBC1D20/ANKRD28/BET1L/ACTR10/COG6/DCTN2/PPP6R3/SPTBN1/SCFD1/BET1/TUBB3/SEC22B/SEC23IP/ARF…	CAF-0
GOBP_REGULATION_OF_LEUKOCYTE_MIGRATION	GOBP_REGULATION_OF_LEUKOCYTE_MIGRATION	178	-0.673081	-1.65018	0.000940518	0.0291755	0.0256002	265	tags=14%, list=2%, signal=14%	MMP28/CX3CL1/PGF/LGALS9/CXCL12/MTUS1/SERPINE1/CCL3/HMOX1/CCL20/IL6/LGALS3/ICAM1/CCL8/CD74/THBS4/CD81/CXCL13/CXCL10/CCL2/DUSP1/CXCL14/CXCL8/CCL19/APOD	CAF-0
REACTOME_FORMATION_OF_FIBRIN_CLOT_CLOTTING_CASCADE	REACTOME_FORMATION_OF_FIBRIN_CLOT_CLOTTING_CASCADE	24	-0.909967	-1.74255	0.000971518	0.0299377	0.026269	751	tags=38%, list=5%, signal=36%	F10/PROS1/PROCR/SERPINE2/F3/F2R/A2M/TFPI/SERPING1	CAF-0
KEGG_ARRHYTHMOGENIC_RIGHT_VENTRICULAR_CARDIOMYOPATHY_ARVC	KEGG_ARRHYTHMOGENIC_RIGHT_VENTRICULAR_CARDIOMYOPATHY_ARVC	63	0.77109	1.76396	0.000993541	0.0303149	0.0266	706	tags=25%, list=5%, signal=24%	ACTB/ACTG1/ITGB1/ACTN1/ITGAV/ITGA11/GJA1/ACTN4/ITGA5/ITGB5/DSG2/SGCD/CTNNA1/ATP2A2/CTNNB1/ITGA1	CAF-0
REACTOME_TRANSLATION	REACTOME_TRANSLATION	271	-0.602253	-1.54179	0.000993848	0.0303149	0.0266	1081	tags=30%, list=7%, signal=28%	MRPL34/EIF3F/RPS29/RPL15/EIF3L/EIF3H/RPS19/EIF1AX/OXA1L/TRMT112/RPL38/UBA52/RPL7/RPS6/EIF3G/RPL13A/RPL22/EIF3E/RPS2/MRPS24/RPS7/RPS3/EIF4A2/RPL36/MRPS6/RPLP1/RPS8/RPL36AL/PPA1/RPL17/EEF1G/RPL9/EIF5/RPS3A/RPL8/RPS14/RPL39/RPL28/RPS13/RPL23A/RPS27A/RPL29/RPL10/RPS18/RPL18/RPS24/RPL18A/EEF1A1/RPL3/RPL19/RPL7A/RPS5/RPS25/RPL6/RPS21/RPS15A/RPL35A/RPL24/RPL32/RPS23/RPS15/RPL21/RPL34/RPS12/RPS16/EEF1D/R…	CAF-0
GOBP_NEGATIVE_REGULATION_OF_LIPID_METABOLIC_PROCESS	GOBP_NEGATIVE_REGULATION_OF_LIPID_METABOLIC_PROCESS	76	-0.782707	-1.70067	0.00103707	0.0314736	0.0276167	829	tags=14%, list=6%, signal=14%	INSIG1/ACADVL/ATP1A1/APOC1/IL1B/SOD1/DKK3/BMP2/SNAI1/APOE/APOD	CAF-0
GOBP_RESPONSE_TO_KETONE	GOBP_RESPONSE_TO_KETONE	160	-0.669258	-1.61729	0.00104255	0.0314808	0.027623	1047	tags=22%, list=7%, signal=21%	PTGFR/ELK1/HSF1/RELA/NR3C1/AHR/TGFB1/WBP2/FOSL1/CCL21/TGFBR3/GBA/CAV1/ASS1/CFLAR/GNAI1/SGK1/NQO1/SERPINF1/TNC/KLF2/TXNIP/KLF9/SFRP1/KLF4/IGFBP7/AKR1B1/ICAM1/CDKN1A/FBXO32/DDIT4/FOSB/DUSP1/FOS/CCL19	CAF-0
REACTOME_GOLGI_TO_ER_RETROGRADE_TRANSPORT	REACTOME_GOLGI_TO_ER_RETROGRADE_TRANSPORT	120	0.688943	1.69861	0.00105865	0.0318071	0.0279093	1684	tags=40%, list=11%, signal=36%	KDELR3/ARF4/KIF26B/KDELR2/ARCN1/TMED9/TUBA1B/COPZ2/TUBB6/COPA/KIFAP3/COPB1/TUBA1A/COPB2/TMED3/DYNC1H1/CAPZB/KDELR1/ARFGAP1/DCTN1/TMED2/TUBA1C/TMED10/COPE/DYNC1I2/SURF4/PAFAH1B2/COPG1/RAB6A/GBF1/GALNT2/RAB18/ARFGAP3/NBAS/COPZ1/GALNT1/DCTN4/ARF5/RAB1A/RAB1B/DYNC1LI2/ACTR10/DCTN2/TUBB3/SEC22B/KIF5B/KLC1/ARF1	CAF-0
REACTOME_PARASITE_INFECTION	REACTOME_PARASITE_INFECTION	103	0.70017	1.69359	0.00108622	0.0318418	0.0279397	1246	tags=24%, list=8%, signal=22%	ACTB/MYH9/IGKV4-1/ACTG1/IGHV3-23/ACTR3/ARPC2/ARPC1B/CDC42/MYO9B/ACTR2/ARPC3/IGLV3-21/ABI2/NCKAP1/MYO10/IGHG1/MYO1C/ARPC5/CYFIP1/MAPK1/DOCK1/IGKV3-11/ARPC1A/ABI1	CAF-0
GOBP_CYTOPLASMIC_PATTERN_RECOGNITION_RECEPTOR_SIGNALING_PATHWAY	GOBP_CYTOPLASMIC_PATTERN_RECOGNITION_RECEPTOR_SIGNALING_PATHWAY	62	-0.784875	-1.67029	0.00108614	0.0318418	0.0279397	1015	tags=24%, list=7%, signal=23%	RELA/DDX58/RIPK2/SLC15A4/BIRC3/UBA52/IFIH1/IRF7/RPS27A/TNFAIP3/UBB/UBC/NFKBIA/HSPA1A/HSPA1B	CAF-0
GOBP_ESTABLISHMENT_OF_PROTEIN_LOCALIZATION_TO_ENDOPLASMIC_RETICULUM	GOBP_ESTABLISHMENT_OF_PROTEIN_LOCALIZATION_TO_ENDOPLASMIC_RETICULUM	115	-0.719237	-1.66202	0.00108106	0.0318418	0.0279397	808	tags=52%, list=5%, signal=50%	RPL38/UBA52/RPL7/RPS6/RPL13A/RPL22/SEC62/RPS2/HERPUD1/RPS7/RPS3/RPL36/RPLP1/RPS8/RPL17/RPL9/RPS3A/RPL8/RPS14/RPL39/RPL28/RPS13/RPL23A/RPS27A/RPL29/RPL10/RPS18/RPL18/RPS24/RPL18A/RPL3/RPL19/RPL7A/RPS5/RPS25/RPL6/RPS21/RPS15A/RPL35A/RPL24/RPL32/RPS23/RPS15/RPL21/RPL34/RPS12/RPS16/RPL30/RPL37/RPL10A/RPL11/RPL36A/RPL14/RPS28/RPS9/RPL13/RPL12/RPS4X/RPL26/RPS27	CAF-0
GOBP_REGULATION_OF_MAP_KINASE_ACTIVITY	GOBP_REGULATION_OF_MAP_KINASE_ACTIVITY	268	-0.626135	-1.60209	0.0010863	0.0318418	0.0279397	1100	tags=18%, list=7%, signal=17%	SASH1/HGF/PRDX2/IRAK3/AGT/SHC2/NTRK3/BMP4/IL34/RIPK2/ERP29/TGFB1/SPRY2/UBA52/GBA/MAP2K3/FZD10/CD24/CAV1/MAPKAPK2/GDF15/TRIB1/SPRY4/GADD45A/GADD45G/RPS3/RGS2/DUSP14/IL1B/DUSP5/CD40/SOD1/LPAR1/RPS27A/BMP2/SAA1/SFRP1/DNAJA1/SPRY1/CD74/UBB/IGF1/UBC/GADD45B/CD81/DUSP1/APOE/CCL19	CAF-0
GOBP_POSITIVE_REGULATION_OF_DNA_BINDING_TRANSCRIPTION_FACTOR_ACTIVITY	GOBP_POSITIVE_REGULATION_OF_DNA_BINDING_TRANSCRIPTION_FACTOR_ACTIVITY	235	-0.628973	-1.59712	0.0010673	0.0318418	0.0279397	1093	tags=15%, list=7%, signal=14%	IL10/HDAC5/IRAK3/AGT/RELA/DDX58/RIPK2/S100A8/HIPK2/FOSL1/NPM1/SAV1/UBA52/CX3CL1/CAV1/SLCO3A1/LGALS9/TRIM8/CFLAR/DDIT3/RPS3/STAT3/IL1B/CD40/RPS27A/ARID5B/PLPP3/IL6/ICAM1/UBB/UBC/CSF3/HSPA1A/HSPA1B/CLU	CAF-0
GOBP_REVERSE_CHOLESTEROL_TRANSPORT	GOBP_REVERSE_CHOLESTEROL_TRANSPORT	14	-0.959974	-1.72511	0.00109335	0.0318929	0.0279846	23	tags=21%, list=0%, signal=21%	ABCA5/APOE/CLU	CAF-0
GOBP_POSITIVE_REGULATION_OF_T_CELL_MEDIATED_IMMUNITY	GOBP_POSITIVE_REGULATION_OF_T_CELL_MEDIATED_IMMUNITY	40	-0.845137	-1.7207	0.0011034	0.0320305	0.0281054	430	tags=22%, list=3%, signal=22%	IL1B/HLA-F/HSPD1/B2M/HLA-B/IL6/HLA-A/HLA-E/CD81	CAF-0
GOBP_REGULATION_OF_NITRIC_OXIDE_METABOLIC_PROCESS	GOBP_REGULATION_OF_NITRIC_OXIDE_METABOLIC_PROCESS	51	-0.812537	-1.69656	0.00111741	0.0321269	0.02819	1192	tags=33%, list=8%, signal=31%	P2RX4/IL10/PTGIS/CD47/PTX3/CAV1/ASS1/IL1B/GLA/ZC3H12A/PTGS2/KLF2/HSP90AB1/KLF4/ICAM1/HSP90AA1/CLU	CAF-0
GOBP_CELLULAR_RESPONSE_TO_UV	GOBP_CELLULAR_RESPONSE_TO_UV	82	-0.762187	-1.68483	0.00111619	0.0321269	0.02819	372	tags=16%, list=2%, signal=16%	NPM1/MME/ATF4/PIK3R1/MYC/MFAP4/CRIP1/RPL26/CDKN1A/MMP9/TIMP1/MMP1/MMP3	CAF-0
GOBP_REGULATION_OF_CELL_MORPHOGENESIS_INVOLVED_IN_DIFFERENTIATION	GOBP_REGULATION_OF_CELL_MORPHOGENESIS_INVOLVED_IN_DIFFERENTIATION	83	0.730442	1.71706	0.00112608	0.032222	0.0282734	454	tags=20%, list=3%, signal=20%	POSTN/FLNA/S100A10/P4HB/MDK/ACTN4/DBN1/CALR/ARPC2/LIMS1/CAPRIN1/PDPN/CORO1C/CDC42/ILK/ACTR2/FERMT2	CAF-0
GOBP_REGULATION_OF_PROTEIN_SERINE_THREONINE_KINASE_ACTIVITY	GOBP_REGULATION_OF_PROTEIN_SERINE_THREONINE_KINASE_ACTIVITY	427	-0.556858	-1.49673	0.00115665	0.0329398	0.0289032	1182	tags=17%, list=8%, signal=16%	PTPN1/HERC5/ERN1/SFN/SASH1/HGF/CCND3/PRDX2/IRAK3/AGT/SHC2/NTRK3/BMP4/HEXIM1/IL34/RIPK2/ERP29/TGFB1/SPRY2/UBA52/GBA/MAP2K3/FZD10/CD24/CAV1/DIRAS3/MAPKAPK2/GDF15/PRKAR2B/ACSL1/CCNI/DDX3X/TRIB1/SPRY4/GADD45A/DAZAP2/GADD45G/RPS3/RGS2/FAM20A/DUSP14/IL1B/DUSP5/CD40/SOD1/PKIG/CEMIP/LPAR1/CCNL1/RPS27A/TNFAIP3/BMP2/SAA1/CKS2/CDKN1C/SERTAD1/HSP90AB1/SFRP1/DNAJA1/SPRY1/CD74/UBB/NR2F2/CDKN1A/IGF1/UBC/GADD45B…	CAF-0
GOBP_ESTABLISHMENT_OF_PROTEIN_LOCALIZATION_TO_MEMBRANE	GOBP_ESTABLISHMENT_OF_PROTEIN_LOCALIZATION_TO_MEMBRANE	320	-0.596654	-1.55334	0.00117405	0.0332776	0.0291996	831	tags=24%, list=6%, signal=23%	EMC7/RPL38/UBA52/RPL7/RPS6/RILPL2/RPL13A/RPL22/CD24/ARL6IP1/SEC62/VAMP5/ZDHHC1/RPS2/RPS7/PRNP/RPS3/NDUFA13/RAB7A/PMAIP1/RPL36/VAMP2/RPLP1/RPS8/RPL17/RPL9/SDCBP/RPS3A/CEMIP/RPL8/RPS14/RPL39/RPL28/RPS13/RPL23A/RPS27A/RPL29/NACA/RPL10/RPS18/RPL18/RPS24/RPL18A/RPL3/RPL19/RAB31/RPL7A/RPS5/RPS25/RPL6/RPS21/RPS15A/STOM/RPL35A/RPL24/RPL32/RPS23/RPS15/RPL21/RPL34/RPS12/RPS16/RPL30/RPL37/RPL10A/RPL11/RPL36…	CAF-0
REACTOME_RHO_GTPASES_ACTIVATE_WASPS_AND_WAVES	REACTOME_RHO_GTPASES_ACTIVATE_WASPS_AND_WAVES	36	0.818492	1.7251	0.0012156	0.0342937	0.0300912	1246	tags=42%, list=8%, signal=38%	ACTB/ACTG1/ACTR3/ARPC2/ARPC1B/CDC42/ACTR2/ARPC3/ABI2/NCKAP1/ARPC5/CYFIP1/MAPK1/ARPC1A/ABI1	CAF-0
GOBP_CELL_MATRIX_ADHESION	GOBP_CELL_MATRIX_ADHESION	201	0.609334	1.60471	0.00122767	0.0344723	0.0302479	706	tags=19%, list=5%, signal=18%	FN1/POSTN/COL3A1/S100A10/ACTG1/THY1/ITGB1/COL5A3/ACTN1/ITGAV/ADAMTS12/ITGA11/GREM1/RHOA/EMILIN1/VCL/MACF1/THBS1/LRP1/LIMS1/ITGB5/NID2/IQGAP1/EFEMP2/COL16A1/CTTN/CORO1C/ILK/CASK/MAP4K4/ZYX/FERMT2/MMP14/ROCK1/ITGBL1/CDK6/ADAM9/ITGA1	CAF-0
GOBP_COLLAGEN_ACTIVATED_SIGNALING_PATHWAY	GOBP_COLLAGEN_ACTIVATED_SIGNALING_PATHWAY	14	0.921445	1.69339	0.00123642	0.0345566	0.0303219	102	tags=14%, list=1%, signal=14%	COL1A1/ITGA11	CAF-0
GOBP_POSITIVE_REGULATION_OF_AXONOGENESIS	GOBP_POSITIVE_REGULATION_OF_AXONOGENESIS	72	0.751521	1.73614	0.00126689	0.0349809	0.0306942	1477	tags=28%, list=10%, signal=25%	FN1/RHOA/MACF1/DBN1/LRP1/MAP1B/EIF4G2/GOLGA4/PLXNB2/NIN/PLXNC1/CDKL5/ARHGDIA/CYFIP1/TWF2/METRN/ROBO1/IST1/PAK1/BMPR2	CAF-0
GOBP_REACTIVE_NITROGEN_SPECIES_METABOLIC_PROCESS	GOBP_REACTIVE_NITROGEN_SPECIES_METABOLIC_PROCESS	65	-0.794544	-1.69973	0.00128629	0.0349809	0.0306942	1192	tags=29%, list=8%, signal=27%	P2RX4/IL10/PTGIS/CD47/PTX3/CAV1/ASS1/NQO1/IL1B/GLA/ZC3H12A/PTGS2/KLF2/CYP1B1/HSP90AB1/KLF4/ICAM1/HSP90AA1/CLU	CAF-0
GOBP_CELLULAR_RESPONSE_TO_HEAT	GOBP_CELLULAR_RESPONSE_TO_HEAT	111	-0.727984	-1.68354	0.0012724	0.0349809	0.0306942	1033	tags=20%, list=7%, signal=19%	HSF1/DNAJB6/RBBP7/PTGES3/SCARA5/MAPKAPK2/FKBP4/HSPB8/IER5/CRYAB/HMOX1/HSP90AB1/BAG3/HSPH1/CDKN1A/HSPA8/HSP90AA1/CXCL10/HSPA6/DNAJB1/HSPA1A/HSPA1B	CAF-0
GOBP_REGULATION_OF_REACTIVE_OXYGEN_SPECIES_METABOLIC_PROCESS	GOBP_REGULATION_OF_REACTIVE_OXYGEN_SPECIES_METABOLIC_PROCESS	155	-0.67131	-1.61833	0.00128352	0.0349809	0.0306942	1093	tags=21%, list=7%, signal=20%	IL10/PRDX2/FBLN5/AGT/SLC25A33/PTGIS/BNIP3/CD47/NQO2/TGFB1/PTX3/CAV1/ASS1/CFLAR/GADD45A/CRYAB/IL1B/GLA/ZC3H12A/SOD1/NFE2L2/PTGS2/KLF2/PID1/CYP1B1/HSP90AB1/KLF4/ICAM1/CDKN1A/HSP90AA1/SOD2/CLU/MMP3	CAF-0
GOBP_NEGATIVE_REGULATION_OF_TRANSPORT	GOBP_NEGATIVE_REGULATION_OF_TRANSPORT	325	-0.577459	-1.50637	0.00126792	0.0349809	0.0306942	921	tags=14%, list=6%, signal=14%	CD47/SLN/PSMD9/ERP29/INSIG1/LRPAP1/RAP1B/ATF4/ISCU/CAV1/LGALS9/FOXF1/SP100/APOC1/RGS2/RAB7A/STC1/CRYAB/IL1B/KCNE4/PKIG/PIM3/SDCBP/MIDN/HLA-F/PPIF/GPM6B/ARL6IP5/SERPINE2/PLSCR1/PID1/HMOX1/BST2/OAZ1/F2R/SFRP1/BAG3/LGALS3/ICAM1/TWIST1/CD74/RRAD/IL11/MMP9/GEM/APOE/APOD	CAF-0
GOBP_REGULATION_OF_CELL_DEVELOPMENT	GOBP_REGULATION_OF_CELL_DEVELOPMENT	405	0.525884	1.4902	0.00128653	0.0349809	0.0306942	1186	tags=15%, list=8%, signal=14%	FN1/POSTN/FLNA/FBN1/S100A10/THY1/P4HB/MDK/RHOA/VCL/MACF1/ACTN4/WNT2/DBN1/CCL11/LRP1/MAP1B/CALR/ARPC2/LIMS1/CAPRIN1/EIF4G2/GOLGA4/CORO1C/TSPO/GLI3/CDC42/CTNNA1/ILK/ACTR2/FERMT2/IDH2/PLXNB2/NIN/BHLHE41/TENM4/ROCK1/PLXNC1/KDM1A/CTNNB1/CDKL5/NOTCH2/NAP1L1/MAN2A1/ARHGDIA/ADD1/HIF1A/REST/HDAC2/PRKDC/PTN/RTN4/CYFIP1/PTPRS/XRCC5/PDE3A/HOOK3/DOCK1/LIMS2/HAS2/TWF2/DOCK7	CAF-0
REACTOME_CELLULAR_SENESCENCE	REACTOME_CELLULAR_SENESCENCE	126	-0.716047	-1.67089	0.00132053	0.0355833	0.0312228	792	tags=17%, list=5%, signal=17%	RELA/RBBP7/ANAPC16/UBA52/MAP2K3/MAPKAPK2/STAT3/CBX4/ID1/ETS2/RPS27A/PHC2/UBE2S/IGFBP7/IL6/UBB/CDKN1A/UBC/JUN/CEBPB/FOS/CXCL8	CAF-0
GOBP_HOMEOSTASIS_OF_NUMBER_OF_CELLS	GOBP_HOMEOSTASIS_OF_NUMBER_OF_CELLS	210	-0.63812	-1.60314	0.00131742	0.0355833	0.0312228	1069	tags=20%, list=7%, signal=19%	P4HTM/PRDX2/KMT2E/DNASE2/KLF13/BMP4/RPS19/SLC15A4/EPAS1/MAFB/HIPK2/TGFBR3/RPS6/GBA/LGALS9/BCL6/DYRK3/ALAS1/BPGM/ASXL1/STAT3/FOXO3/PMAIP1/ISG15/SOD1/RPS14/TNFSF13B/KLF2/TNFAIP3/RPS24/HMOX1/F2R/B2M/IL6/ZFP36L1/CD74/CXCL6/PLA2G2A/TSC22D3/ZFP36/HSPA1A/HSPA1B	CAF-0
GOBP_SENSORY_ORGAN_MORPHOGENESIS	GOBP_SENSORY_ORGAN_MORPHOGENESIS	182	0.628653	1.6369	0.00133978	0.0359408	0.0315364	927	tags=14%, list=6%, signal=13%	COL5A1/CTHRC1/COL11A1/COL5A2/MFAP5/FBN1/THY1/MFAP2/COL8A1/WNT2/PTK7/TENM3/PRRX1/GLI3/ABI2/BAX/NKD1/FBN2/NOTCH2/MAN2A1/HIF1A/JAG1/HDAC2/PTN/COL8A2	CAF-0
REACTOME_ASPARAGINE_N_LINKED_GLYCOSYLATION	REACTOME_ASPARAGINE_N_LINKED_GLYCOSYLATION	277	0.561239	1.53127	0.00134956	0.0360422	0.0316254	1684	tags=35%, list=11%, signal=32%	LMAN1/KDELR3/PDIA3/ARF4/SEC13/KDELR2/COL7A1/ARCN1/TMED9/CALR/SEC31A/TUBA1B/COPZ2/SEC24D/GOLGB1/TUBB6/SPTAN1/COPA/SEC23A/RPN1/COPB1/TUBA1A/COPB2/TRAPPC1/TMED3/PGM3/DYNC1H1/MLEC/CANX/CAPZB/KDELR1/ARFGAP1/DCTN1/YKT6/TMED2/TFG/TUBA1C/B4GALT2/TMED10/STT3A/COPE/USO1/GANAB/NAGK/DYNC1I2/ST6GAL2/COPG1/MGAT5/GBF1/CTSZ/MAN2A1/ARFGAP3/OS9/SEC16A/CD55/FUT8/COPZ1/UGGT1/DCTN4/ARF5/MIA3/GMPPA/B4GALT1/RAB1A/GOLGA…	CAF-0
GOBP_MYELOID_CELL_DIFFERENTIATION	GOBP_MYELOID_CELL_DIFFERENTIATION	335	-0.58048	-1.52011	0.0013596	0.0361497	0.0317198	978	tags=18%, list=6%, signal=17%	P4HTM/NDFIP1/KMT2E/DNASE2/KLF13/BMP4/RPS19/DLL1/IL34/EPAS1/IRF8/TGFB1/ATP6AP1/MAFB/HIPK2/TGFBR3/KLF10/NR4A3/RPS6/GBA/LTBR/BCL6/TRIB1/DYRK3/ALAS1/IRF7/MT1G/GPC3/BPGM/IFI16/STAT3/FOXO3/ZBTB16/ISG15/PIK3R1/RPS14/MYC/KLF2/CCL3/SFRP1/B2M/LGALS3/ZFP36L1/CD74/CSF2/CSF3/NFKBIA/CD81/IL11/UBD/MMP9/JUN/CEBPB/FOS/JUNB/ZFP36/HSPA1A/HSPA1B/CCL19	CAF-0
GOBP_REGULATION_OF_TAU_PROTEIN_KINASE_ACTIVITY	GOBP_REGULATION_OF_TAU_PROTEIN_KINASE_ACTIVITY	11	-0.969163	-1.68875	0.00136699	0.036186	0.0317516	212	tags=45%, list=1%, signal=45%	HGF/HSP90AB1/HSP90AA1/EGR1/CLU	CAF-0
GOBP_STRESS_ACTIVATED_PROTEIN_KINASE_SIGNALING_CASCADE	GOBP_STRESS_ACTIVATED_PROTEIN_KINASE_SIGNALING_CASCADE	240	-0.609362	-1.54354	0.00138604	0.0365295	0.032053	920	tags=13%, list=6%, signal=13%	RIPK2/MAP3K8/HIPK2/CCL21/UBA52/CDC42EP5/RNF13/LTBR/MAP2K3/LGALS9/MAPKAPK2/TRIB1/GADD45A/GADD45G/CRYAB/IL1B/ZC3H12A/SDCBP/MYC/ARL6IP5/RPS27A/BMP2/SFRP1/AKR1B1/DNAJA1/ZFP36L1/UBB/UBC/GADD45B/DUSP1/ZFP36/CCL19	CAF-0
GOBP_NUCLEOTIDE_BINDING_DOMAIN_LEUCINE_RICH_REPEAT_CONTAINING_RECEPTOR_SIGNALING_PATHWAY	GOBP_NUCLEOTIDE_BINDING_DOMAIN_LEUCINE_RICH_REPEAT_CONTAINING_RECEPTOR_SIGNALING_PATHWAY	36	-0.843217	-1.69191	0.00139867	0.0366132	0.0321264	1015	tags=33%, list=7%, signal=31%	RELA/RIPK2/SLC15A4/BIRC3/UBA52/RPS27A/TNFAIP3/UBB/UBC/NFKBIA/HSPA1A/HSPA1B	CAF-0
GOBP_MONONUCLEAR_CELL_MIGRATION	GOBP_MONONUCLEAR_CELL_MIGRATION	157	-0.677764	-1.62819	0.00140737	0.0366132	0.0321264	1091	tags=21%, list=7%, signal=20%	TNFRSF14/WASL/SLAMF8/CCL18/RPS19/CD47/IL34/CCL5/CCL21/GBA/CX3CL1/LGALS9/CXCL16/CXCL12/CCL26/CH25H/SERPINE1/EPS8/CYP7B1/SAA1/CCL3/CCL20/IL6/LGALS3/ICAM1/CCL8/CXCL13/CXCL10/CCL2/DUSP1/CXCL14/CCL19/APOD	CAF-0
GOBP_EMBRYONIC_MORPHOGENESIS	GOBP_EMBRYONIC_MORPHOGENESIS	457	0.503048	1.44415	0.0014075	0.0366132	0.0321264	915	tags=12%, list=6%, signal=12%	FN1/COL5A1/CTHRC1/SULF1/COL11A1/COL5A2/COL12A1/COL6A1/MFAP5/FBN1/ITGB1/MFAP2/COL8A1/ITGAV/MICAL2/GREM1/INHBA/GJA1/YBX1/WNT2/ITGA5/COL7A1/SFRP2/TWSG1/ITGB5/TGFB1I1/PTK7/SOX4/PRRX1/GLI3/DACT1/MMP14/WNK1/LAMB1/IGF2/PLXNB2/PRICKLE1/BAX/TMED2/RIC8A/TENM4/ROCK1/FBN2/TGFBR1/PHLDB1/CTNNB1/ZNF281/NOTCH2/RALA/HIF1A/HDAC2/MDFI/UGDH/TGFBR2/DVL3/HSBP1	CAF-0
GOBP_GOLGI_VESICLE_TRANSPORT	GOBP_GOLGI_VESICLE_TRANSPORT	337	0.525035	1.46592	0.00142057	0.0367941	0.0322852	2688	tags=39%, list=18%, signal=33%	LMAN1/KDELR3/ARF4/MACF1/SEC13/KDELR2/COL7A1/ARCN1/TMED9/SEC31A/COPZ2/SEC24D/GOLGB1/SPTAN1/AP3D1/COPA/KIFAP3/YIF1A/SEC23A/GOLGA4/COPB1/COPB2/TRAPPC1/GOLGA3/TMED3/SAR1A/DYNC1H1/CAPZB/NRBP1/KDELR1/ARFGAP1/OPTN/DCTN1/YKT6/TMED2/TFG/TMED10/COPE/USO1/DYNC1I2/SURF4/COPG1/HYOU1/RAB6A/GBF1/CTSZ/MON2/ARFGAP3/SEC16A/CD55/NBAS/RER1/PITPNB/ERGIC3/COPZ1/YIF1B/DCTN4/ARF5/GOLGA5/MIA3/GOPC/YIPF5/RAB1A/EXOC5/GOLGA…	CAF-0
GOBP_INTERLEUKIN_1_BETA_PRODUCTION	GOBP_INTERLEUKIN_1_BETA_PRODUCTION	72	-0.771127	-1.66998	0.00150196	0.0385752	0.0338481	735	tags=22%, list=5%, signal=21%	CX3CL1/LGALS9/LPL/IFI16/STAT3/S1PR3/ZC3H12A/TNFAIP3/CCL3/F2R/GBP5/IL6/IGF1/HSPB1/EGR1/CCL19	CAF-0
GOBP_NEGATIVE_REGULATION_OF_INTRACELLULAR_SIGNAL_TRANSDUCTION	GOBP_NEGATIVE_REGULATION_OF_INTRACELLULAR_SIGNAL_TRANSDUCTION	425	-0.554251	-1.48982	0.00150218	0.0385752	0.0338481	756	tags=12%, list=5%, signal=12%	GBA/CARD19/MAP2K3/CAV1/CXCL12/BCL6/PEBP1/DDX3X/HERPUD1/DYRK3/SPRY4/DDIT3/PRNP/RGS2/NDUFA13/GRINA/LITAF/FBLN1/NDRG2/CAMK2N1/DUSP14/CD44/IL1B/UBE2B/DUSP5/ZC3H12A/NFE2L2/PPIF/LPAR1/MYC/SERPINE2/TNFAIP3/SNAI1/TPT1/SFRP1/KLF4/DNAJA1/MYADM/ACKR3/TWIST1/ATF3/SPRY1/CD74/DDIT4/YBX3/HSPB1/MMP9/SOD2/DUSP1/APOE/HSPA1A/CLU	CAF-0
REACTOME_SIGNALING_BY_ROBO_RECEPTORS	REACTOME_SIGNALING_BY_ROBO_RECEPTORS	201	-0.641863	-1.60586	0.00151773	0.0388086	0.0340529	808	tags=36%, list=5%, signal=35%	PSMB10/RPS29/RPL15/PSME1/RPS19/PSMF1/PSMD9/RPL38/PSMB8/UBA52/RPL7/RPS6/RPL13A/RPL22/CXCL12/RPS2/RPS7/RPS3/RPL36/RPLP1/RPS8/RPL36AL/RPL17/RPL9/RPS3A/PSMA2/RPL8/RPS14/RPL39/RPL28/RPS13/RPL23A/RPS27A/RPL29/RPL10/RPS18/RPL18/RPS24/RPL18A/RPL3/RPL19/RPL7A/RPS5/RPS25/RPL6/RPS21/RPS15A/RPL35A/RPL24/RPL32/RPS23/RPS15/RPL21/EIF4A3/RPL34/RPS12/RPS16/RPL30/RPL37/FAU/RPL10A/RPL11/RPL36A/RPL14/RPS28/RPS9/RPL1…	CAF-0
GOBP_INTEGRIN_MEDIATED_SIGNALING_PATHWAY	GOBP_INTEGRIN_MEDIATED_SIGNALING_PATHWAY	96	0.706628	1.6999	0.00154419	0.039318	0.0344998	706	tags=24%, list=5%, signal=23%	FN1/COL3A1/MYH9/FLNA/THY1/ITGB1/ITGAV/ITGA11/TLN1/NME2/ITGA5/LIMS1/ITGB5/COL16A1/CDC42/CTNNA1/ILK/ZYX/FERMT2/ITGBL1/DST/ADAM9/ITGA1	CAF-0
REACTOME_COPI_DEPENDENT_GOLGI_TO_ER_RETROGRADE_TRAFFIC	REACTOME_COPI_DEPENDENT_GOLGI_TO_ER_RETROGRADE_TRAFFIC	87	0.704269	1.67073	0.00155441	0.0394111	0.0345815	1777	tags=41%, list=12%, signal=37%	KDELR3/ARF4/KIF26B/KDELR2/ARCN1/TMED9/TUBA1B/COPZ2/TUBB6/COPA/KIFAP3/COPB1/TUBA1A/COPB2/TMED3/KDELR1/ARFGAP1/TMED2/TUBA1C/TMED10/COPE/SURF4/COPG1/GBF1/ARFGAP3/NBAS/COPZ1/ARF5/RAB1A/RAB1B/TUBB3/SEC22B/KIF5B/KLC1/ARF1/ARF3	CAF-0
GOBP_COMPLEMENT_ACTIVATION	GOBP_COMPLEMENT_ACTIVATION	113	-0.725695	-1.6802	0.00156711	0.0395662	0.0347176	869	tags=19%, list=6%, signal=18%	C7/IGHV3-49/PROS1/C1RL/IGHA1/CFH/C2/IGHG4/IL1B/CFB/CD59/MFAP4/MASP1/C3/A2M/C1R/C1S/IGKV1-17/CD81/CFD/SERPING1/CLU	CAF-0
GOBP_REACTIVE_OXYGEN_SPECIES_BIOSYNTHETIC_PROCESS	GOBP_REACTIVE_OXYGEN_SPECIES_BIOSYNTHETIC_PROCESS	92	-0.737029	-1.65203	0.00158877	0.0399454	0.0350503	1093	tags=24%, list=7%, signal=22%	IL10/SLC25A33/PTGIS/CD47/PTX3/CAV1/ASS1/CFLAR/NQO1/IL1B/GLA/ZC3H12A/SOD1/PTGS2/KLF2/CYP1B1/HSP90AB1/KLF4/ICAM1/HSP90AA1/SOD2/CLU	CAF-0
GOBP_POSITIVE_REGULATION_OF_TUMOR_NECROSIS_FACTOR_MEDIATED_SIGNALING_PATHWAY	GOBP_POSITIVE_REGULATION_OF_TUMOR_NECROSIS_FACTOR_MEDIATED_SIGNALING_PATHWAY	10	-0.97194	-1.66338	0.00160389	0.0399907	0.0350901	13	tags=30%, list=0%, signal=30%	CASP1/HSPA1A/HSPA1B	CAF-0
GOBP_REGULATION_OF_NEUTROPHIL_CHEMOTAXIS	GOBP_REGULATION_OF_NEUTROPHIL_CHEMOTAXIS	30	-0.846882	-1.64471	0.0016012	0.0399907	0.0350901	111	tags=17%, list=1%, signal=17%	CCL21/CD74/THBS4/CXCL8/CCL19	CAF-0
KEGG_B_CELL_RECEPTOR_SIGNALING_PATHWAY	KEGG_B_CELL_RECEPTOR_SIGNALING_PATHWAY	71	-0.767711	-1.66582	0.00162547	0.0403614	0.0354154	549	tags=10%, list=4%, signal=10%	PIK3R3/PIK3R1/IFITM1/NFKBIA/CD81/JUN/FOS	CAF-0
GOBP_OLEFINIC_COMPOUND_METABOLIC_PROCESS	GOBP_OLEFINIC_COMPOUND_METABOLIC_PROCESS	83	-0.762353	-1.69406	0.00163231	0.0403644	0.035418	994	tags=28%, list=7%, signal=26%	AKR1C3/PLA2G4C/FADS1/BMP5/ALDH1A3/PTGIS/PTGES3/AKR1C1/MGLL/ELOVL5/ACSL1/RDH10/EPHX1/PTGS2/PTGS1/DKK3/BMP2/CYP1B1/PTGES/GPX4/ADM/EGR1/PTGDS	CAF-0
KEGG_EPITHELIAL_CELL_SIGNALING_IN_HELICOBACTER_PYLORI_INFECTION	KEGG_EPITHELIAL_CELL_SIGNALING_IN_HELICOBACTER_PYLORI_INFECTION	62	-0.774748	-1.64874	0.00165058	0.040649	0.0356677	880	tags=18%, list=6%, signal=17%	ATP6V1E1/RELA/ATP6AP1/CCL5/ATP6V1B2/ATP6V0E1/ATP6V0C/NFKBIA/JUN/CXCL1/CXCL8	CAF-0
GOBP_REGULATION_OF_LEUKOCYTE_MEDIATED_IMMUNITY	GOBP_REGULATION_OF_LEUKOCYTE_MEDIATED_IMMUNITY	160	-0.658774	-1.59196	0.00167952	0.0411929	0.0361449	1093	tags=16%, list=7%, signal=15%	IL10/NDFIP1/ADGRE2/DDX58/SLC15A4/TGFB1/LGALS9/BCL6/FOXF1/LAMP1/IL1B/CD40/HLA-F/HMOX1/HSPD1/BST2/C3/B2M/HLA-B/IL6/ICAM1/HLA-A/CXCL6/HLA-E/CD81	CAF-0
REACTOME_EPHA_MEDIATED_GROWTH_CONE_COLLAPSE	REACTOME_EPHA_MEDIATED_GROWTH_CONE_COLLAPSE	21	0.91066	1.79065	0.00171005	0.0417711	0.0366523	593	tags=29%, list=4%, signal=27%	MYL9/MYH9/MYL6/RHOA/MYH10/ROCK1	CAF-0
GOBP_CELLULAR_HORMONE_METABOLIC_PROCESS	GOBP_CELLULAR_HORMONE_METABOLIC_PROCESS	88	-0.747786	-1.6704	0.001719	0.0418197	0.036695	1260	tags=25%, list=8%, signal=23%	AKR1C3/ADH4/BMP5/ALDH1A3/ECE1/ALDH1A1/HSD17B11/AKR1C1/CYP26B1/TIPARP/RDH10/ADH1B/PNPLA2/PDGFRA/DKK3/BMP2/SCPEP1/CYP1B1/AKR1B1/ADM/CRABP1/EGR1	CAF-0
GOBP_DENDRITIC_CELL_DIFFERENTIATION	GOBP_DENDRITIC_CELL_DIFFERENTIATION	39	-0.864084	-1.75204	0.00173473	0.041867	0.0367364	164	tags=26%, list=1%, signal=25%	IRF8/LTBR/LGALS9/TMEM176A/HLA-B/TMEM176B/CSF2/UBD/CEBPB/CCL19	CAF-0
GOBP_RECEPTOR_SIGNALING_PATHWAY_VIA_STAT	GOBP_RECEPTOR_SIGNALING_PATHWAY_VIA_STAT	116	-0.726026	-1.6785	0.00173488	0.041867	0.0367364	708	tags=19%, list=5%, signal=18%	IL10/HSF1/AGT/CCL5/CAV1/GADD45A/IL6ST/STAT3/BCL3/CD40/SOCS1/LEPROT/CYP1B1/F2R/HES1/AKR1B1/IL6/CSF2/IGF1/SOCS3/CCL2/IL24	CAF-0
GOBP_POSITIVE_REGULATION_OF_CELL_DEVELOPMENT	GOBP_POSITIVE_REGULATION_OF_CELL_DEVELOPMENT	249	0.565426	1.51936	0.00180373	0.0433437	0.0380322	1181	tags=18%, list=8%, signal=17%	FN1/FLNA/S100A10/P4HB/MDK/RHOA/MACF1/WNT2/DBN1/LRP1/MAP1B/CALR/ARPC2/LIMS1/CAPRIN1/EIF4G2/GOLGA4/TSPO/GLI3/CDC42/ILK/ACTR2/FERMT2/PLXNB2/NIN/TENM4/PLXNC1/KDM1A/CTNNB1/CDKL5/NAP1L1/MAN2A1/ARHGDIA/ADD1/HIF1A/HDAC2/PRKDC/PTN/CYFIP1/XRCC5/PDE3A/DOCK1/LIMS2/HAS2/TWF2	CAF-0
GOBP_HEART_DEVELOPMENT	GOBP_HEART_DEVELOPMENT	456	0.504396	1.44854	0.0018105	0.0433437	0.0380322	1167	tags=15%, list=8%, signal=14%	FN1/COL3A1/TPM1/COL5A1/COL11A1/SPARC/FLNA/FBN1/LOX/PDLIM7/MICAL2/GREM1/GJA1/PDLIM5/EMILIN1/WNT2/RUNX1/SFRP2/CALR/PCSK5/DSG2/EIF4G2/SH3PXD2B/HEG1/BASP1/PTK7/SGCD/SOX4/PARVA/GLI3/CDC42/HNRNPU/ALPK2/SNAI2/SRI/AKAP13/PAM/PRICKLE1/FHOD3/TMED2/TENM4/ROCK1/TGFBR1/ADAMTS6/CTNNB1/NOTCH2/IFT20/SHC1/PDLIM3/HIF1A/JAG1/TCF25/REST/PRKDC/DCHS1/TGFBR2/PTN/RTN4/SPRED1/ZMPSTE24/ATM/AP2B1/EXT1/MAPK1/PDGFRB/TGFB2/PR…	CAF-0
GOBP_ENDOPLASMIC_RETICULUM_TO_GOLGI_VESICLE_MEDIATED_TRANSPORT	GOBP_ENDOPLASMIC_RETICULUM_TO_GOLGI_VESICLE_MEDIATED_TRANSPORT	182	0.620281	1.6151	0.00182696	0.0435643	0.0382258	1684	tags=37%, list=11%, signal=34%	LMAN1/KDELR3/ARF4/SEC13/KDELR2/COL7A1/ARCN1/TMED9/SEC31A/COPZ2/SEC24D/GOLGB1/SPTAN1/COPA/YIF1A/SEC23A/COPB1/COPB2/TRAPPC1/TMED3/SAR1A/DYNC1H1/CAPZB/NRBP1/KDELR1/ARFGAP1/DCTN1/YKT6/TMED2/TFG/TMED10/COPE/USO1/DYNC1I2/COPG1/HYOU1/GBF1/CTSZ/ARFGAP3/SEC16A/CD55/ERGIC3/COPZ1/YIF1B/DCTN4/MIA3/GOPC/YIPF5/RAB1A/GOLGA2/RAB1B/DYNC1LI2/TBC1D20/ANKRD28/BET1L/VAPB/ACTR10/COG6/DCTN2/PPP6R3/VCP/SPTBN1/VTI1B/SCFD…	CAF-0
GOBP_MULTI_MULTICELLULAR_ORGANISM_PROCESS	GOBP_MULTI_MULTICELLULAR_ORGANISM_PROCESS	154	-0.659699	-1.5894	0.00188126	0.0446818	0.0392063	844	tags=19%, list=6%, signal=19%	FOSL1/ARHGDIB/ANGPT2/LGALS9/SLC38A2/ACSL4/RGS2/BSG/HEXB/STC1/TPPP3/IL1B/SOD1/SERPINE2/RPL29/MAFF/EMP2/STC2/IGFBP7/AKR1B1/NR2F2/IGFBP2/IGFBP5/ADM/IDO1/FOSB/MMP9/TIMP1/FOS/JUNB	CAF-0
GOBP_POSITIVE_REGULATION_OF_TUMOR_NECROSIS_FACTOR_SUPERFAMILY_CYTOKINE_PRODUCTION	GOBP_POSITIVE_REGULATION_OF_TUMOR_NECROSIS_FACTOR_SUPERFAMILY_CYTOKINE_PRODUCTION	75	-0.772217	-1.6813	0.00189482	0.0448268	0.0393335	945	tags=21%, list=6%, signal=20%	DDX58/RIPK2/IFIH1/LGALS9/MAPKAPK2/LPL/IFNGR1/STAT3/PIK3R1/CCL3/IL6/TWIST1/HLA-E/HSPB1/CLU/CCL19	CAF-0
GOBP_ANTIGEN_PROCESSING_AND_PRESENTATION_OF_ENDOGENOUS_ANTIGEN	GOBP_ANTIGEN_PROCESSING_AND_PRESENTATION_OF_ENDOGENOUS_ANTIGEN	20	-0.90431	-1.69614	0.00190297	0.0448429	0.0393477	522	tags=45%, list=3%, signal=43%	TAP1/HLA-F/TAP2/B2M/HLA-C/HLA-B/HLA-A/CD74/HLA-E	CAF-0
GOBP_REGULATION_OF_CELLULAR_RESPONSE_TO_HEAT	GOBP_REGULATION_OF_CELLULAR_RESPONSE_TO_HEAT	77	-0.758953	-1.65772	0.00192234	0.0451224	0.0395929	689	tags=21%, list=5%, signal=20%	HSF1/DNAJB6/PTGES3/MAPKAPK2/FKBP4/HSPB8/IER5/CRYAB/HSP90AB1/BAG3/HSPH1/HSPA8/HSP90AA1/DNAJB1/HSPA1A/HSPA1B	CAF-0
GOBP_LIPID_MODIFICATION	GOBP_LIPID_MODIFICATION	224	-0.625998	-1.58041	0.00193233	0.0451804	0.0396438	1432	tags=13%, list=10%, signal=12%	FAM126A/INPP1/ADH4/AUH/ACADS/INPP5K/BDH2/IRS2/IPMK/ALDH3A2/AGT/PLPPR4/GBGT1/ST3GAL4/ACADVL/ADH5/NR4A3/GBA/PDK4/APOC1/PIK3R3/PIK3R1/SOCS1/PLPP1/PLPP3/TWIST1/SOCS3/APOE/APOD	CAF-0
GOBP_PRODUCTION_OF_MOLECULAR_MEDIATOR_INVOLVED_IN_INFLAMMATORY_RESPONSE	GOBP_PRODUCTION_OF_MOLECULAR_MEDIATOR_INVOLVED_IN_INFLAMMATORY_RESPONSE	56	-0.803101	-1.68112	0.00194427	0.0452833	0.0397341	1077	tags=20%, list=7%, signal=18%	SLAMF8/PRDX2/PLD3/GRN/RPS19/STAT3/SERPINE1/ZC3H12A/GBP5/IL6/APOD	CAF-0
GOBP_CYTOKINE_PRODUCTION_INVOLVED_IN_IMMUNE_RESPONSE	GOBP_CYTOKINE_PRODUCTION_INVOLVED_IN_IMMUNE_RESPONSE	81	-0.758809	-1.67579	0.0019621	0.0455223	0.0399438	1093	tags=22%, list=7%, signal=21%	IL10/TNFRSF14/IRAK3/SLC7A5/DDX58/TGFB1/NR4A3/BCL6/IL1B/HLA-F/HMOX1/BST2/B2M/IL6/HLA-A/CD74/HLA-E/CD81	CAF-0
GOBP_ACTIN_MEDIATED_CELL_CONTRACTION	GOBP_ACTIN_MEDIATED_CELL_CONTRACTION	88	0.711116	1.69217	0.00197722	0.0455902	0.0400034	460	tags=14%, list=3%, signal=13%	TPM1/TPM2/MYL6/FLNA/TPM4/VIM/GJA1/TPM3/DSG2/PARVA/PDPN/SRI	CAF-0
GOBP_BONE_DEVELOPMENT	GOBP_BONE_DEVELOPMENT	163	0.62302	1.59991	0.0019802	0.0455902	0.0400034	1192	tags=22%, list=8%, signal=21%	COL1A1/SULF1/SERPINH1/FBN1/LOX/PPIB/ANXA2/P3H1/SULF2/GREM1/GJA1/LRRC17/BGN/RHOA/SFRP2/ANXA6/SH3PXD2B/GLG1/FOXP1/GLI3/COL27A1/MMP14/AKAP13/PLS3/PDGFC/NOTCH2/RAB23/DCHS1/TGFBR2/ZMPSTE24/TULP3/EXT1/TSKU/SLC38A10/HAS2/TMEM119	CAF-0
KEGG_AUTOIMMUNE_THYROID_DISEASE	KEGG_AUTOIMMUNE_THYROID_DISEASE	29	-0.888736	-1.73182	0.00198863	0.0456094	0.0400202	405	tags=24%, list=3%, signal=24%	IL10/CD40/HLA-F/HLA-C/HLA-B/HLA-A/HLA-E	CAF-0
GOBP_ARACHIDONIC_ACID_METABOLIC_PROCESS	GOBP_ARACHIDONIC_ACID_METABOLIC_PROCESS	33	-0.860349	-1.71843	0.00202945	0.0463688	0.0406865	994	tags=30%, list=7%, signal=28%	PTGIS/PTGES3/MGLL/EPHX1/PTGS2/PTGS1/CYP1B1/PTGES/GPX4/PTGDS	CAF-0
GOBP_SARCOMERE_ORGANIZATION	GOBP_SARCOMERE_ORGANIZATION	27	0.871947	1.75053	0.00207392	0.0472053	0.0414206	566	tags=22%, list=4%, signal=21%	TPM1/CSRP1/WDR1/CSRP2/AKAP13/FHOD3	CAF-0
REACTOME_IRON_UPTAKE_AND_TRANSPORT	REACTOME_IRON_UPTAKE_AND_TRANSPORT	51	-0.798316	-1.66687	0.00210439	0.0475387	0.0417131	1130	tags=33%, list=8%, signal=31%	ATP6V1E1/CP/SLC22A17/ATP6AP1/UBA52/ATP6V1B2/CYBRD1/STEAP2/ATP6V0E1/SLC40A1/ATP6V0C/RPS27A/HMOX1/UBB/UBC/FTL/FTH1	CAF-0
GOBP_POSITIVE_REGULATION_OF_CELLULAR_PROTEIN_CATABOLIC_PROCESS	GOBP_POSITIVE_REGULATION_OF_CELLULAR_PROTEIN_CATABOLIC_PROCESS	136	-0.663702	-1.56774	0.00210071	0.0475387	0.0417131	847	tags=12%, list=6%, signal=12%	RAD23A/PLK3/LDLR/GBA/CAV1/TRIB1/HERPUD1/NFE2L2/NUPR1/TNFAIP3/CTSC/CD81/HSP90AA1/APOE/HSPA1A/HSPA1B/CLU	CAF-0
GOBP_HOMOTYPIC_CELL_CELL_ADHESION	GOBP_HOMOTYPIC_CELL_CELL_ADHESION	73	0.735108	1.70096	0.00211423	0.047582	0.0417511	619	tags=23%, list=4%, signal=22%	FN1/ACTB/MYL9/MYH9/LGALS1/FLNA/ACTG1/CD99/MYL12A/TLN1/CSRP1/VCL/DSG2/PDPN/ILK/CLIC1/PPIA	CAF-0
REACTOME_SIGNALING_BY_BRAF_AND_RAF1_FUSIONS	REACTOME_SIGNALING_BY_BRAF_AND_RAF1_FUSIONS	60	0.754169	1.72558	0.00218262	0.0478663	0.0420005	968	tags=18%, list=6%, signal=17%	FN1/ACTB/ACTG1/TLN1/VCL/IQGAP1/YWHAB/CALM1/AKAP9/KRAS/AP3B1	CAF-0
REACTOME_ARACHIDONIC_ACID_METABOLISM	REACTOME_ARACHIDONIC_ACID_METABOLISM	34	-0.849579	-1.6994	0.0021689	0.0478663	0.0420005	994	tags=29%, list=7%, signal=28%	PTGIS/PTGES3/MAPKAPK2/PTGS2/PTGS1/CYP1B1/PTGES/GPX4/GGT5/PTGDS	CAF-0
GOBP_POSITIVE_REGULATION_OF_FAT_CELL_DIFFERENTIATION	GOBP_POSITIVE_REGULATION_OF_FAT_CELL_DIFFERENTIATION	57	-0.78822	-1.65875	0.00217296	0.0478663	0.0420005	609	tags=26%, list=4%, signal=25%	SAV1/METRNL/LPL/ZBTB16/FRZB/ZC3H12A/PTGS2/CCDC71L/BMP2/MEDAG/ADIRF/SFRP1/ZFP36L1/CEBPB/ZFP36	CAF-0
GOBP_EMBRYONIC_PLACENTA_DEVELOPMENT	GOBP_EMBRYONIC_PLACENTA_DEVELOPMENT	71	-0.760425	-1.65001	0.00216073	0.0478663	0.0420005	276	tags=15%, list=2%, signal=15%	PHLDA2/SNAI1/HEY1/HES1/ZFP36L1/CSF2/NR2F2/SOCS3/ADM/CEBPB/JUNB	CAF-0
GOBP_ERYTHROCYTE_HOMEOSTASIS	GOBP_ERYTHROCYTE_HOMEOSTASIS	103	-0.707288	-1.62431	0.00215884	0.0478663	0.0420005	1069	tags=26%, list=7%, signal=25%	P4HTM/KMT2E/DNASE2/KLF13/BMP4/RPS19/EPAS1/MAFB/HIPK2/TGFBR3/RPS6/BCL6/DYRK3/ALAS1/BPGM/STAT3/FOXO3/ISG15/RPS14/KLF2/RPS24/HMOX1/B2M/ZFP36L1/ZFP36/HSPA1A/HSPA1B	CAF-0
GOBP_MYELOID_CELL_HOMEOSTASIS	GOBP_MYELOID_CELL_HOMEOSTASIS	125	-0.679704	-1.58584	0.00214696	0.0478663	0.0420005	1069	tags=24%, list=7%, signal=22%	P4HTM/KMT2E/DNASE2/KLF13/BMP4/RPS19/SLC15A4/EPAS1/MAFB/HIPK2/TGFBR3/RPS6/BCL6/DYRK3/ALAS1/BPGM/STAT3/FOXO3/ISG15/SOD1/RPS14/KLF2/RPS24/HMOX1/B2M/IL6/ZFP36L1/ZFP36/HSPA1A/HSPA1B	CAF-0
GOBP_DEFENSE_RESPONSE_TO_BACTERIUM	GOBP_DEFENSE_RESPONSE_TO_BACTERIUM	182	-0.636067	-1.56885	0.00217798	0.0478663	0.0420005	1235	tags=19%, list=8%, signal=18%	LBP/TNFRSF1A/PI3/WFDC2/RAB14/IGHV1-18/IL10/TNFRSF14/SLAMF8/GRN/IGHV3-30/RPS19/RIPK2/S100A8/LYST/IRF8/IGHV3-49/IGHA1/KRT6A/GBP4/ISG15/BCL3/IGHG4/SERPINE1/GBP2/RPL39/CCL20/RPL30/IL6/HLA-A/CXCL6/HLA-E/PLA2G2A/CXCL13/CEBPB	CAF-0
GOBP_INTERLEUKIN_8_PRODUCTION	GOBP_INTERLEUKIN_8_PRODUCTION	65	-0.777336	-1.66292	0.00237707	0.0519412	0.0455761	690	tags=22%, list=5%, signal=21%	LGALS9/DDIT3/STAT3/BCL3/SERPINE1/IL1B/F3/F2R/KLF4/IL6/CD74/CHI3L1/HSPA1A/HSPA1B	CAF-0
GOBP_FORMATION_OF_PRIMARY_GERM_LAYER	GOBP_FORMATION_OF_PRIMARY_GERM_LAYER	96	0.695403	1.6729	0.00240093	0.0521541	0.0457629	238	tags=17%, list=2%, signal=17%	FN1/COL5A1/COL11A1/COL5A2/COL12A1/COL6A1/ITGB1/COL8A1/ITGAV/INHBA/GJA1/ITGA5/COL7A1/SFRP2/TWSG1/ITGB5	CAF-0
GOBP_NEGATIVE_REGULATION_OF_CELL_ACTIVATION	GOBP_NEGATIVE_REGULATION_OF_CELL_ACTIVATION	158	-0.662042	-1.59493	0.00240417	0.0521541	0.0457629	1093	tags=22%, list=7%, signal=21%	IL10/TNFRSF14/PRDX2/NDFIP1/GRN/BMP4/FGL2/LDLR/CX3CL1/LGALS9/BCL6/FOXF1/CBLB/PAG1/PRNP/SDC4/ZC3H12A/PRKG1/SOCS1/HLA-F/PDGFRA/SERPINE2/TNFAIP3/HMOX1/GPNMB/TNFRSF21/NRARP/SFRP1/CD9/LGALS3/CD74/IRF1/IDO1/CEBPB/APOE	CAF-0
REACTOME_SIGNALING_BY_PDGF	REACTOME_SIGNALING_BY_PDGF	56	0.749016	1.70791	0.00245818	0.0527543	0.0462896	186	tags=16%, list=1%, signal=16%	COL3A1/COL5A1/COL6A3/COL5A2/COL6A1/THBS2/COL5A3/COL6A2/THBS1	CAF-0
GOBP_RESPONSE_TO_NITRIC_OXIDE	GOBP_RESPONSE_TO_NITRIC_OXIDE	16	-0.9239	-1.67825	0.00244477	0.0527543	0.0462896	5	tags=19%, list=0%, signal=19%	CFLAR/CCL19/MMP3	CAF-0
GOBP_INTERLEUKIN_6_PRODUCTION	GOBP_INTERLEUKIN_6_PRODUCTION	112	-0.708639	-1.63812	0.00245125	0.0527543	0.0462896	1098	tags=22%, list=7%, signal=21%	HGF/IL10/IRAK3/CD47/DDX58/AKIRIN2/RIPK2/GBA/IFIH1/CX3CL1/LGALS9/MAPKAPK2/LPL/STAT3/IL1B/ZC3H12A/KLF2/TNFAIP3/HSPD1/F2R/HLA-B/IL6/TWIST1/CD74/CEBPB	CAF-0
GOBP_NEGATIVE_REGULATION_OF_DEFENSE_RESPONSE	GOBP_NEGATIVE_REGULATION_OF_DEFENSE_RESPONSE	156	-0.675696	-1.62735	0.00252441	0.0539829	0.0473676	1134	tags=21%, list=8%, signal=19%	ADA/HGF/IL10/SLAMF8/NDFIP1/IRAK3/GRN/PTGIS/RPS19/FGL2/LDLR/GBA/CX3CL1/LGALS9/FOXF1/METRNL/IFI16/SERPINF1/SOD1/HLA-F/TNFAIP3/SAA1/A2M/KLF4/HLA-B/HLA-A/IGF1/HLA-E/SOCS3/TNFAIP6/SERPING1/APOE	CAF-0
REACTOME_EPH_EPHRIN_SIGNALING	REACTOME_EPH_EPHRIN_SIGNALING	83	0.709355	1.66749	0.00254368	0.0542021	0.0475599	593	tags=24%, list=4%, signal=23%	ACTB/MYL9/MYH9/MYL6/ACTG1/CFL1/MYL12A/RHOA/ACTR3/ARPC2/SDC2/ARPC1B/CLTC/MYH10/CDC42/DNM1/ACTR2/AP2M1/ARPC3/ROCK1	CAF-0
GOBP_MORPHOGENESIS_OF_A_POLARIZED_EPITHELIUM	GOBP_MORPHOGENESIS_OF_A_POLARIZED_EPITHELIUM	133	0.642272	1.60922	0.00255811	0.0543168	0.0476606	1667	tags=29%, list=11%, signal=26%	CTHRC1/ACTB/ACTG1/PFN1/RHOA/SFRP2/WDR1/GPC6/MSN/PTK7/CLTC/DACT1/CDC42/FZD1/PSMD8/AP2M1/PSMB5/PRICKLE1/NKD1/PSME4/IFT20/PSMB6/PSMA4/PSMD2/DVL3/AP2B1/PRICKLE2/RPGRIP1L/PSMB2/ROR2/AP2A1/PSME3/PSMC3/PSMB9/RAB10/ZDHHC7/PSMD1/FZD6	CAF-0
KEGG_PATHOGENIC_ESCHERICHIA_COLI_INFECTION	KEGG_PATHOGENIC_ESCHERICHIA_COLI_INFECTION	48	0.801814	1.76201	0.00264064	0.0552878	0.0485126	817	tags=42%, list=5%, signal=40%	ACTB/ACTG1/ITGB1/RHOA/TUBB/ARPC2/TUBA1B/NCL/CTTN/TUBB6/ARPC1B/YWHAZ/TUBA1A/CDC42/ARPC3/TUBA1C/ROCK1/YWHAQ/CTNNB1/ARPC5	CAF-0
GOBP_POSITIVE_REGULATION_OF_NEURAL_PRECURSOR_CELL_PROLIFERATION	GOBP_POSITIVE_REGULATION_OF_NEURAL_PRECURSOR_CELL_PROLIFERATION	34	0.825112	1.71456	0.00262429	0.0552878	0.0485126	840	tags=26%, list=6%, signal=25%	FLNA/MDK/GLI3/GNAI2/NES/KDM1A/CTNNB1/NAP1L1/HIF1A	CAF-0
GOBP_RHYTHMIC_BEHAVIOR	GOBP_RHYTHMIC_BEHAVIOR	32	-0.859027	-1.70394	0.00261947	0.0552878	0.0485126	215	tags=16%, list=1%, signal=15%	EGR2/ID2/CSF2/EGR1/PTGDS	CAF-0
GOBP_NEGATIVE_REGULATION_OF_APOPTOTIC_SIGNALING_PATHWAY	GOBP_NEGATIVE_REGULATION_OF_APOPTOTIC_SIGNALING_PATHWAY	196	-0.632427	-1.58173	0.00263898	0.0552878	0.0485126	735	tags=16%, list=5%, signal=16%	CX3CL1/CXCL12/SLC25A5/DDX3X/HERPUD1/CFLAR/NDUFA13/GRINA/CD44/SERPINE1/IL1B/NFE2L2/PPIF/TNFAIP3/SNAI1/HMOX1/TPT1/DNAJA1/NR4A2/LGALS3/ICAM1/ACKR3/CD74/CSF2/IGF1/YBX3/HSPB1/MMP9/SOD2/HSPA1A/HSPA1B/CLU	CAF-0
GOBP_CELLULAR_RESPONSE_TO_LIGHT_STIMULUS	GOBP_CELLULAR_RESPONSE_TO_LIGHT_STIMULUS	101	-0.718282	-1.64012	0.00266429	0.0555894	0.0487772	372	tags=13%, list=2%, signal=13%	NPM1/MME/ATF4/PIK3R1/MYC/MFAP4/CRIP1/RPL26/CDKN1A/MMP9/TIMP1/MMP1/MMP3	CAF-0
GOBP_POSITIVE_REGULATION_OF_ADAPTIVE_IMMUNE_RESPONSE	GOBP_POSITIVE_REGULATION_OF_ADAPTIVE_IMMUNE_RESPONSE	80	-0.748411	-1.64565	0.00271784	0.056096	0.0492217	555	tags=20%, list=4%, signal=19%	RIPK2/TGFB1/IL6ST/IL1B/CD40/TNFSF13B/HLA-F/HSPD1/C3/NFKBIZ/B2M/HLA-B/IL6/HLA-A/HLA-E/CD81	CAF-0
GOBP_APOPTOTIC_MITOCHONDRIAL_CHANGES	GOBP_APOPTOTIC_MITOCHONDRIAL_CHANGES	105	-0.707678	-1.63621	0.00270589	0.056096	0.0492217	674	tags=12%, list=4%, signal=12%	SLC25A5/BNIP3L/PMAIP1/CHCHD10/PPIF/IFIT2/HSPD1/IGF1/MMP9/JUN/SOD2/HSPA1A/CLU	CAF-0
GOBP_REGULATION_OF_APOPTOTIC_SIGNALING_PATHWAY	GOBP_REGULATION_OF_APOPTOTIC_SIGNALING_PATHWAY	305	-0.590434	-1.53177	0.00272591	0.056096	0.0492217	775	tags=17%, list=5%, signal=16%	CRADD/LTBR/CX3CL1/CAV1/CXCL12/SLC25A5/DDX3X/HERPUD1/SP100/CFLAR/RPS7/DDIT3/RPS3/NDUFA13/PMAIP1/GRINA/MSX1/CD44/SERPINE1/IL1B/SRPX/SOD1/NFE2L2/PPIF/NUPR1/TNFAIP3/SNAI1/HMOX1/TPT1/G0S2/SFRP1/CTSC/RPL11/DNAJA1/NR4A2/LGALS3/RPL26/ICAM1/ACKR3/ATF3/CD74/CSF2/UBB/IGF1/YBX3/HSPB1/MMP9/SOD2/HSPA1A/HSPA1B/CLU	CAF-0
GOBP_MONONUCLEAR_CELL_DIFFERENTIATION	GOBP_MONONUCLEAR_CELL_DIFFERENTIATION	341	-0.572766	-1.50642	0.00271843	0.056096	0.0492217	1093	tags=17%, list=7%, signal=16%	IL10/SLAMF8/HDAC5/PRDX2/NDFIP1/PNP/ITM2A/CLPTM1/BMP4/DLL1/IL34/FGL2/RIPK2/IRF8/TNFSF9/MAFB/RPS6/GBA/LTBR/CYP26B1/RPL22/LGALS9/BCL6/CD83/IRF7/MT1G/IFI16/STAT3/ZBTB16/EGR3/LEPR/BCL3/IL1B/ZC3H12A/SOD1/PIK3R1/SOCS1/MYC/NRARP/SFRP1/NFKBIZ/ZFP36L2/B2M/TMEM176A/CTSL/HLA-B/IL6/TMEM176B/ZFP36L1/CD74/CSF2/IRF1/IL11/UBD/EGR1/JUN/CEBPB/CCL19	CAF-0
REACTOME_ASSEMBLY_OF_COLLAGEN_FIBRILS_AND_OTHER_MULTIMERIC_STRUCTURES	REACTOME_ASSEMBLY_OF_COLLAGEN_FIBRILS_AND_OTHER_MULTIMERIC_STRUCTURES	59	0.756471	1.71941	0.00274067	0.0561746	0.0492907	213	tags=34%, list=1%, signal=34%	COL1A1/COL1A2/COL3A1/COL5A1/COL6A3/COL11A1/COL5A2/COL12A1/COL6A1/LOX/MMP7/COL5A3/COL8A1/PCOLCE/COL10A1/COL6A2/PLEC/LOXL1/COL7A1/PXDN	CAF-0
GOBP_REGULATION_OF_CELL_KILLING	GOBP_REGULATION_OF_CELL_KILLING	71	-0.755917	-1.64023	0.00274843	0.0561746	0.0492907	690	tags=18%, list=5%, signal=18%	LGALS9/KRT6A/LAMP1/CFH/HLA-F/HSP90AB1/CD59/B2M/HLA-B/ICAM1/HLA-A/CXCL6/HLA-E	CAF-0
GOBP_POSITIVE_REGULATION_OF_INTERLEUKIN_1_PRODUCTION	GOBP_POSITIVE_REGULATION_OF_INTERLEUKIN_1_PRODUCTION	49	-0.826856	-1.73299	0.002783	0.0566488	0.0497068	690	tags=20%, list=5%, signal=20%	LGALS9/LPL/IFI16/STAT3/SAA1/CCL3/IL6/HSPB1/EGR1/CCL19	CAF-0
GOBP_NEGATIVE_REGULATION_OF_ION_TRANSPORT	GOBP_NEGATIVE_REGULATION_OF_ION_TRANSPORT	228	-0.611248	-1.54272	0.00279049	0.0566488	0.0497068	921	tags=14%, list=6%, signal=14%	SLN/PSMD9/ERP29/INSIG1/ATF4/ISCU/CAV1/SP100/APOC1/RGS2/STC1/IL1B/KCNE4/PKIG/PIM3/MIDN/PPIF/GPM6B/ARL6IP5/SERPINE2/PID1/OAZ1/F2R/SFRP1/BAG3/ICAM1/TWIST1/CD74/RRAD/MMP9/GEM/APOE/APOD	CAF-0
GOBP_REGULATION_OF_DNA_TEMPLATED_TRANSCRIPTION_IN_RESPONSE_TO_STRESS	GOBP_REGULATION_OF_DNA_TEMPLATED_TRANSCRIPTION_IN_RESPONSE_TO_STRESS	108	-0.711921	-1.64537	0.0028077	0.0568063	0.049845	1073	tags=25%, list=7%, signal=23%	PSMB10/HSF1/RELA/PSME1/PSMF1/PSMD9/EPAS1/HIGD1A/PSMB8/UBA52/ATF4/DDIT3/CITED2/PSMA2/NFE2L2/RPS27A/KLF2/HMOX1/BAG3/ATF3/UBB/UBC/EGR1/JUN/CEBPB/DNAJB1/HSPA1A	CAF-0
GOBP_SENSORY_PERCEPTION_OF_BITTER_TASTE	GOBP_SENSORY_PERCEPTION_OF_BITTER_TASTE	14	0.91058	1.67342	0.00282316	0.0569273	0.0499512	41	tags=7%, list=0%, signal=7%	CST1	CAF-0
GOBP_POSITIVE_REGULATION_OF_LEUKOCYTE_MEDIATED_IMMUNITY	GOBP_POSITIVE_REGULATION_OF_LEUKOCYTE_MEDIATED_IMMUNITY	92	-0.720997	-1.6161	0.00284426	0.057161	0.0501562	512	tags=15%, list=3%, signal=15%	DDX58/TGFB1/LAMP1/IL1B/CD40/HLA-F/HSPD1/C3/B2M/HLA-B/IL6/HLA-A/HLA-E/CD81	CAF-0
GOBP_PROTEIN_CONTAINING_COMPLEX_REMODELING	GOBP_PROTEIN_CONTAINING_COMPLEX_REMODELING	24	-0.890586	-1.70544	0.00286257	0.0573373	0.0503109	577	tags=25%, list=4%, signal=24%	AGT/LPL/APOC1/PLTP/PLA2G2A/APOE	CAF-0
GOBP_SKIN_DEVELOPMENT	GOBP_SKIN_DEVELOPMENT	231	0.563157	1.50923	0.00288912	0.0576768	0.0506089	672	tags=10%, list=4%, signal=10%	COL1A1/COL1A2/COL3A1/COL5A1/COL5A2/PALLD/COL5A3/ADAMTS2/INHBA/STMN1/NME2/RUNX1/CLIC4/DSG2/FOSL2/ANXA1/CAPNS1/TNFRSF19/ERRFI1/ROCK1/KRT81/ADAM9/CTSK	CAF-0
KEGG_ADHERENS_JUNCTION	KEGG_ADHERENS_JUNCTION	67	0.730312	1.68639	0.00294903	0.0585837	0.0514046	1111	tags=28%, list=7%, signal=26%	ACTB/ACTG1/ACTN1/RHOA/VCL/ACTN4/LMO7/IQGAP1/CDC42/CTNNA1/SNAI2/TGFBR1/CTNNB1/CTNND1/IGF1R/TJP1/TGFBR2/LEF1/MAPK1	CAF-0
KEGG_LINOLEIC_ACID_METABOLISM	KEGG_LINOLEIC_ACID_METABOLISM	11	-0.961701	-1.67575	0.00295404	0.0585837	0.0514046	86	tags=18%, list=1%, signal=18%	PLA2G12A/PLA2G2A	CAF-0
REACTOME_HSF1_DEPENDENT_TRANSACTIVATION	REACTOME_HSF1_DEPENDENT_TRANSACTIVATION	35	-0.835065	-1.66595	0.00298077	0.0587622	0.0515612	678	tags=43%, list=5%, signal=41%	FKBP4/HSPA2/HSPB8/CRYAB/TNFRSF21/HSP90AB1/HSPH1/UBB/HSPA8/HSPB1/HSP90AA1/HSPA6/DNAJB1/HSPA1A/HSPA1B	CAF-0
GOBP_T_CELL_DIFFERENTIATION	GOBP_T_CELL_DIFFERENTIATION	213	-0.616428	-1.54489	0.0029826	0.0587622	0.0515612	1065	tags=16%, list=7%, signal=15%	PRDX2/PNP/CLPTM1/BMP4/FGL2/RIPK2/TNFSF9/MAFB/RPS6/GBA/CYP26B1/RPL22/LGALS9/BCL6/CD83/STAT3/ZBTB16/EGR3/LEPR/BCL3/IL1B/ZC3H12A/SOD1/SOCS1/NRARP/NFKBIZ/ZFP36L2/B2M/CTSL/IL6/ZFP36L1/CD74/IRF1/EGR1/CCL19	CAF-0
GOBP_PROTEIN_IMPORT	GOBP_PROTEIN_IMPORT	178	-0.645247	-1.58194	0.00303403	0.05958	0.0522788	573	tags=10%, list=4%, signal=9%	CBLB/STAT3/ZC3H12A/PKIG/PIK3R1/TOMM7/HSPD1/TXNIP/HSP90AB1/BAG3/CDKN1A/HSPA8/NFKBIA/HSP90AA1/APOE/CLU/APOD	CAF-0
GOBP_CYTOKINE_PRODUCTION_INVOLVED_IN_INFLAMMATORY_RESPONSE	GOBP_CYTOKINE_PRODUCTION_INVOLVED_IN_INFLAMMATORY_RESPONSE	39	-0.85091	-1.72532	0.00305303	0.0597579	0.0524349	532	tags=13%, list=4%, signal=12%	STAT3/ZC3H12A/GBP5/IL6/APOD	CAF-0
GOBP_POSITIVE_REGULATION_OF_CYTOKINE_PRODUCTION_INVOLVED_IN_IMMUNE_RESPONSE	GOBP_POSITIVE_REGULATION_OF_CYTOKINE_PRODUCTION_INVOLVED_IN_IMMUNE_RESPONSE	50	-0.804358	-1.68198	0.00308855	0.0600617	0.0527015	1091	tags=24%, list=7%, signal=22%	TNFRSF14/SLC7A5/DDX58/NR4A3/IL1B/HLA-F/B2M/IL6/HLA-A/CD74/HLA-E/CD81	CAF-0
GOBP_REACTIVE_OXYGEN_SPECIES_METABOLIC_PROCESS	GOBP_REACTIVE_OXYGEN_SPECIES_METABOLIC_PROCESS	211	-0.626651	-1.57187	0.0030866	0.0600617	0.0527015	1093	tags=19%, list=7%, signal=18%	IL10/PRDX2/FBLN5/AGT/SLC25A33/PTGIS/BNIP3/CD47/NQO2/TGFB1/PTX3/CAV1/ASS1/CFLAR/GADD45A/PDK4/NDUFA13/PMAIP1/NQO1/CRYAB/IL1B/GLA/ZC3H12A/SOD1/NFE2L2/PTGS2/KLF2/PID1/CYP1B1/HSP90AB1/KLF4/GPX3/ICAM1/CDKN1A/DDIT4/HSP90AA1/SOD2/SOD3/CLU/MMP3	CAF-0
KEGG_RIG_I_LIKE_RECEPTOR_SIGNALING_PATHWAY	KEGG_RIG_I_LIKE_RECEPTOR_SIGNALING_PATHWAY	53	-0.793679	-1.66388	0.0031533	0.0611233	0.053633	1053	tags=19%, list=7%, signal=18%	TANK/RELA/DDX58/IFIH1/DDX3X/IRF7/ISG15/NFKBIA/CXCL10/CXCL8	CAF-0
GOBP_SKIN_MORPHOGENESIS	GOBP_SKIN_MORPHOGENESIS	11	0.945483	1.6715	0.00316499	0.0611526	0.0536587	4	tags=18%, list=0%, signal=18%	COL1A1/COL1A2	CAF-0
GOBP_POSITIVE_REGULATION_OF_INTERLEUKIN_8_PRODUCTION	GOBP_POSITIVE_REGULATION_OF_INTERLEUKIN_8_PRODUCTION	46	-0.810411	-1.677	0.00317885	0.0612235	0.0537209	690	tags=28%, list=5%, signal=27%	RELA/DDX58/LGALS9/DDIT3/STAT3/SERPINE1/IL1B/F3/F2R/IL6/CD74/HSPA1A/HSPA1B	CAF-0
REACTOME_PERK_REGULATES_GENE_EXPRESSION	REACTOME_PERK_REGULATES_GENE_EXPRESSION	31	-0.843767	-1.66228	0.00324004	0.0620588	0.0544538	744	tags=23%, list=5%, signal=22%	ATF4/HERPUD1/DDIT3/ATF3/CCL2/CEBPB/CXCL8	CAF-0
GOBP_NEGATIVE_REGULATION_OF_IMMUNE_SYSTEM_PROCESS	GOBP_NEGATIVE_REGULATION_OF_IMMUNE_SYSTEM_PROCESS	316	-0.566863	-1.47489	0.00324288	0.0620588	0.0544538	1093	tags=19%, list=7%, signal=18%	IL10/TNFRSF14/WASL/SLAMF8/PRDX2/NDFIP1/IRAK3/GRN/BMP4/RPS19/CD47/FGL2/TGFB1/MAFB/CCL21/LDLR/MMP28/CX3CL1/LGALS9/CXCL12/BCL6/FOXF1/TRIB1/IL1RL1/CD68/CBLB/PAG1/PRNP/IFI16/SDC4/ZC3H12A/PIK3R1/SOCS1/HLA-F/MYC/TNFAIP3/CCL3/HMOX1/GPNMB/TNFRSF21/BST2/NRARP/CD59/A2M/SFRP1/TMEM176A/HLA-B/TMEM176B/LGALS3/HLA-A/CD74/IRF1/HLA-E/TSC22D3/IDO1/CCL2/SERPING1/CEBPB/DUSP1/APOD	CAF-0
GOBP_CHAPERONE_MEDIATED_PROTEIN_FOLDING	GOBP_CHAPERONE_MEDIATED_PROTEIN_FOLDING	56	-0.787959	-1.64942	0.00334551	0.0638195	0.0559988	785	tags=29%, list=5%, signal=27%	CRTAP/HSPB6/FKBP4/FKBP1A/HSPA2/FKBP5/HSPE1/HSPH1/CD74/HSPA8/HSPB1/HSPA6/DNAJB1/HSPA1A/HSPA1B/CLU	CAF-0
GOBP_INCLUSION_BODY_ASSEMBLY	GOBP_INCLUSION_BODY_ASSEMBLY	21	-0.913648	-1.71466	0.00340328	0.0645119	0.0566064	583	tags=38%, list=4%, signal=37%	HSPA2/DNAJA4/BAG3/UBD/DNAJB1/HSPA1A/HSPA1B/CLU	CAF-0
GOBP_ALPHA_BETA_T_CELL_ACTIVATION	GOBP_ALPHA_BETA_T_CELL_ACTIVATION	124	-0.673682	-1.56949	0.00339792	0.0645119	0.0566064	717	tags=15%, list=5%, signal=15%	RPL22/LGALS9/BCL6/CD83/CBLB/STAT3/ZBTB16/BCL3/ZC3H12A/SOCS1/NFKBIZ/CTSL/HSPH1/IL6/HLA-A/IRF1/HLA-E/CD81/CCL19	CAF-0
GOBP_CELLULAR_RESPONSE_TO_HORMONE_STIMULUS	GOBP_CELLULAR_RESPONSE_TO_HORMONE_STIMULUS	497	-0.523958	-1.42377	0.00343656	0.0649381	0.0569803	1289	tags=19%, list=9%, signal=18%	MEF2C/RAMP2/RARA/ADRA2A/INPP5K/BAIAP2/EGLN2/ADCY4/PTPN1/PGRMC2/ADCY3/IRS2/ATP6V1E1/PTPRA/CA2/OSBPL8/CTSS/CCND3/HDAC5/PTGFR/HSF1/SLC25A33/RELA/FOXC2/NR3C1/AGTRAP/BMP4/CSNK2B/SESN3/MAX/AKR1C1/SRSF5/ATP6AP1/FAM107A/WBP2/RAMP3/INSIG1/ATP6V1B2/RAP1B/ARID5A/NR4A3/ATP1A1/CAV1/ASS1/MT-ND3/UGCG/GDF15/PRKAR2B/ACSL1/CFLAR/PDK4/RAB13/LPL/TNS2/ATP6V0E1/PIK3R3/STAT3/SGK1/VAMP2/HEYL/STC1/LEPR/IL1B/SERPINF1/CTSH…	CAF-0
GOBP_PLATELET_AGGREGATION	GOBP_PLATELET_AGGREGATION	52	0.763239	1.71197	0.00347418	0.065443	0.0574234	619	tags=27%, list=4%, signal=26%	FN1/ACTB/MYL9/MYH9/FLNA/ACTG1/MYL12A/TLN1/CSRP1/VCL/PDPN/ILK/CLIC1/PPIA	CAF-0
GOBP_B_CELL_MEDIATED_IMMUNITY	GOBP_B_CELL_MEDIATED_IMMUNITY	161	-0.647056	-1.56905	0.0034921	0.0655751	0.0575392	1103	tags=16%, list=7%, signal=15%	IGHV1-18/IL10/NDFIP1/IGHV3-30/SLC15A4/TGFB1/C7/IGHV3-49/C1RL/BCL6/IRF7/IGHA1/C2/BCL3/IGHG4/CD40/HSPD1/C3/C1R/C1S/CD74/HLA-E/IGKV1-17/CD81/SERPING1/CLU	CAF-0
REACTOME_CELLULAR_RESPONSE_TO_HEAT_STRESS	REACTOME_CELLULAR_RESPONSE_TO_HEAT_STRESS	96	-0.728792	-1.64608	0.00352886	0.0660589	0.0579638	689	tags=19%, list=5%, signal=18%	MAPKAPK2/FKBP4/HSPA2/HSPB8/CRYAB/EEF1A1/TNFRSF21/HSP90AB1/BAG3/HSPH1/UBB/HSPA8/HSPB1/HSP90AA1/HSPA6/DNAJB1/HSPA1A/HSPA1B	CAF-0
GOBP_REGULATION_OF_LIPID_KINASE_ACTIVITY	GOBP_REGULATION_OF_LIPID_KINASE_ACTIVITY	60	-0.774536	-1.6267	0.00356247	0.0662751	0.0581535	883	tags=17%, list=6%, signal=16%	TGFB1/CCL21/PIK3R3/PIK3R1/SOCS1/PDGFRA/KLF4/SOCS3/CD81/CCL19	CAF-0
GOBP_CELL_MATURATION	GOBP_CELL_MATURATION	115	-0.686866	-1.58721	0.0035546	0.0662751	0.0581535	894	tags=11%, list=6%, signal=11%	EPAS1/EDNRB/CCL21/GBA/CX3CL1/NRCAM/KLF2/C3/HES1/AKR1B1/NR4A2/CDKN1A/CCL19	CAF-0
GOBP_POSITIVE_REGULATION_OF_MYELOID_CELL_DIFFERENTIATION	GOBP_POSITIVE_REGULATION_OF_MYELOID_CELL_DIFFERENTIATION	86	-0.730618	-1.62402	0.00363432	0.0674033	0.0591434	933	tags=17%, list=6%, signal=16%	IL34/TGFB1/ATP6AP1/KLF10/TRIB1/STAT3/FOXO3/ISG15/ZFP36L1/CD74/CSF3/JUN/FOS/HSPA1A/HSPA1B	CAF-0
GOBP_POSITIVE_REGULATION_OF_MAP_KINASE_ACTIVITY	GOBP_POSITIVE_REGULATION_OF_MAP_KINASE_ACTIVITY	198	-0.617829	-1.54345	0.00364743	0.0674381	0.0591739	1328	tags=20%, list=9%, signal=19%	DUSP6/FGF2/ADRA2A/IRAK2/PTPN1/ERN1/SASH1/HGF/PRDX2/AGT/SHC2/NTRK3/IL34/RIPK2/ERP29/TGFB1/UBA52/MAP2K3/FZD10/CD24/MAPKAPK2/GDF15/GADD45A/GADD45G/RPS3/IL1B/DUSP5/CD40/SOD1/LPAR1/RPS27A/BMP2/SAA1/CD74/UBB/IGF1/UBC/GADD45B/CD81/CCL19	CAF-0
GOBP_SKELETAL_MUSCLE_CELL_DIFFERENTIATION	GOBP_SKELETAL_MUSCLE_CELL_DIFFERENTIATION	52	-0.797421	-1.66475	0.00372484	0.0682695	0.0599035	736	tags=19%, list=5%, signal=18%	CYP26B1/EGR2/MYF5/HEYL/NUPR1/MAFF/BTG2/ATF3/EGR1/FOS	CAF-0
GOBP_INTERLEUKIN_1_PRODUCTION	GOBP_INTERLEUKIN_1_PRODUCTION	85	-0.731342	-1.63091	0.00373784	0.0682695	0.0599035	735	tags=20%, list=5%, signal=19%	CX3CL1/LGALS9/LPL/IFI16/STAT3/S1PR3/ZC3H12A/TNFAIP3/SAA1/CCL3/F2R/GBP5/IL6/IGF1/HSPB1/EGR1/CCL19	CAF-0
GOBP_DETOXIFICATION	GOBP_DETOXIFICATION	97	-0.719883	-1.62786	0.00371745	0.0682695	0.0599035	828	tags=23%, list=6%, signal=22%	MT1A/ADH5/GSTM3/MT1G/MT1F/NQO1/MGST1/SOD1/NFE2L2/PTGS2/PTGS1/PTGES/GPX4/MT1M/GPX3/MT1E/CYGB/MT1X/SOD2/APOE/SOD3/MT2A	CAF-0
GOBP_NEGATIVE_REGULATION_OF_PROTEIN_MODIFICATION_PROCESS	GOBP_NEGATIVE_REGULATION_OF_PROTEIN_MODIFICATION_PROCESS	473	-0.51891	-1.40448	0.00373777	0.0682695	0.0599035	1021	tags=14%, list=7%, signal=13%	AGT/RELA/NTRK3/BMP4/HEXIM1/SH3BP5/TGFB1/SPRY2/CAMLG/NPM1/CRTAP/PPP1R10/PPP1R14A/GBA/GMFG/ENG/DNAJC3/CAV1/PRKAR2B/FKBP1A/TRIB1/SPRY4/RPS7/GADD45A/CBLB/PRNP/RPS3/RGS2/FBLN1/ISG15/CAMK2N1/UBXN1/DBNDD2/DUSP14/IL1B/UBE2B/DUSP5/ZC3H12A/PKIG/FXYD1/SOCS1/TNFAIP3/PID1/TMEM59/CDKN1C/SFRP1/RPL11/PLPP3/DNAJA1/MYADM/LGALS3/TWIST1/SPRY1/PPP1R15A/IGFBP3/NR2F2/CDKN1A/NCOA7/DDIT4/SOCS3/HSPB1/SQSTM1/DUSP1/APOE/HSP…	CAF-0
GOBP_POSITIVE_REGULATION_OF_PROTEIN_CONTAINING_COMPLEX_ASSEMBLY	GOBP_POSITIVE_REGULATION_OF_PROTEIN_CONTAINING_COMPLEX_ASSEMBLY	220	-0.612381	-1.54244	0.00378486	0.0689189	0.0604733	772	tags=11%, list=5%, signal=11%	RAP1B/CDC42EP4/CDC42EP5/GMFG/DDX3X/ZDHHC1/CCL26/ARL2/RPS3/TPPP3/CDC42EP2/SNX9/GBP5/GSN/LGALS3/ICAM1/CSF2/CSF3/HSP90AA1/CXCL13/HSPA1A/HSPA1B/CLU/MMP1/MMP3	CAF-0
GOBP_RESPONSE_TO_TUMOR_NECROSIS_FACTOR	GOBP_RESPONSE_TO_TUMOR_NECROSIS_FACTOR	262	-0.582014	-1.48727	0.00382802	0.0694942	0.0609781	905	tags=18%, list=6%, signal=17%	PSMF1/PSMD9/TNFSF9/BIRC3/CCL5/CCL21/PSMB8/GBA/LTBR/CX3CL1/ASS1/CXCL16/ASAH1/CCL26/RPS3/FOXO3/TNFRSF11B/GBP2/CD40/ZC3H12A/PSMA2/AKAP12/TNFSF13B/NFE2L2/KLF2/TNFAIP3/PID1/CCL3/TNFRSF21/SFRP1/CCL20/ZFP36L2/ICAM1/ZFP36L1/CCL8/YBX3/GGT5/NFKBIA/UBD/CHI3L1/CCL2/ZFP36/HSPA1A/HSPA1B/CXCL8/CCL19	CAF-0
GOBP_LOW_DENSITY_LIPOPROTEIN_PARTICLE_REMODELING	GOBP_LOW_DENSITY_LIPOPROTEIN_PARTICLE_REMODELING	10	-0.960089	-1.6431	0.00388913	0.0697605	0.0612118	86	tags=30%, list=1%, signal=30%	AGT/PLA2G2A/APOE	CAF-0
REACTOME_HSF1_ACTIVATION	REACTOME_HSF1_ACTIVATION	28	-0.848744	-1.63977	0.00388873	0.0697605	0.0612118	266	tags=39%, list=2%, signal=39%	EEF1A1/TNFRSF21/HSP90AB1/HSPH1/UBB/HSPB1/HSP90AA1/HSPA6/DNAJB1/HSPA1A/HSPA1B	CAF-0
GOBP_REGULATION_OF_HUMORAL_IMMUNE_RESPONSE	GOBP_REGULATION_OF_HUMORAL_IMMUNE_RESPONSE	96	-0.725839	-1.63941	0.00387824	0.0697605	0.0612118	494	tags=16%, list=3%, signal=15%	CFH/C2/IGHG4/IL1B/CFB/CD59/C3/A2M/C1R/C1S/IGKV1-17/CD81/CXCL13/SERPING1/CLU	CAF-0
GOBP_PROTEIN_LOCALIZATION_TO_ENDOPLASMIC_RETICULUM	GOBP_PROTEIN_LOCALIZATION_TO_ENDOPLASMIC_RETICULUM	141	-0.662726	-1.57473	0.0038758	0.0697605	0.0612118	829	tags=45%, list=6%, signal=43%	INSIG1/RPL38/UBA52/RPL7/RPS6/RPL13A/RPL22/ANK2/SEC62/RPS2/HERPUD1/RPS7/RPS3/RPL36/GABARAPL2/RPLP1/RPS8/RPL17/RPL9/RPS3A/RPL8/RPS14/RPL39/RPL28/RPS13/RPL23A/RPS27A/RPL29/RPL10/RPS18/RPL18/RPS24/RPL18A/RPL3/RPL19/RPL7A/RPS5/RPS25/RPL6/RPS21/RPS15A/RPL35A/RPL24/RPL32/RPS23/RPS15/RPL21/RPL34/RPS12/RPS16/RPL30/RPL37/RPL10A/RPL11/RPL36A/RPL14/RPS28/RPS9/RPL13/RPL12/RPS4X/RPL26/PPP1R15A/RPS27	CAF-0
GOBP_SENSORY_PERCEPTION_OF_LIGHT_STIMULUS	GOBP_SENSORY_PERCEPTION_OF_LIGHT_STIMULUS	122	0.639189	1.58618	0.00392268	0.070153	0.0615562	206	tags=4%, list=1%, signal=4%	COL1A1/COL11A1/TGFBI/TIMP3/HMCN1	CAF-0
GOBP_RESPONSE_TO_COLD	GOBP_RESPONSE_TO_COLD	38	-0.833061	-1.68296	0.00394997	0.0704313	0.0618003	813	tags=34%, list=5%, signal=32%	ACADVL/DNAJC3/METRNL/HSPA2/LPL/CIRBP/HSPD1/NFKBIA/ADM/HSP90AA1/CXCL10/SOD2/FOS	CAF-0
GOBP_RESPONSE_TO_UV_A	GOBP_RESPONSE_TO_UV_A	11	-0.958339	-1.66989	0.00398691	0.0708798	0.0621939	45	tags=45%, list=0%, signal=45%	MME/MMP9/TIMP1/MMP1/MMP3	CAF-0
GOBP_REGULATION_OF_PEPTIDYL_TYROSINE_PHOSPHORYLATION	GOBP_REGULATION_OF_PEPTIDYL_TYROSINE_PHOSPHORYLATION	207	-0.612041	-1.53928	0.00404977	0.0717849	0.062988	1098	tags=16%, list=7%, signal=15%	HGF/TNFRSF14/HSF1/AGT/SH3BP5/IL34/RIPK2/TGFB1/CCL5/AREG/CD24/CAV1/CBLB/PRNP/IL6ST/STAT3/NTRK2/CD44/CD40/SOCS1/FGF7/SFRP1/HES1/IL6/ICAM1/CD74/CSF2/THBS4/IGF1/SOCS3/CSF3/CD81/IL11/IL24	CAF-0
GOBP_EYE_MORPHOGENESIS	GOBP_EYE_MORPHOGENESIS	111	0.661313	1.6184	0.00408361	0.0721719	0.0633276	927	tags=18%, list=6%, signal=17%	COL5A1/COL5A2/MFAP5/FBN1/THY1/MFAP2/COL8A1/WNT2/TENM3/GLI3/ABI2/BAX/NKD1/FBN2/NOTCH2/MAN2A1/HIF1A/JAG1/PTN/COL8A2	CAF-0
GOBP_POSITIVE_REGULATION_OF_REACTIVE_OXYGEN_SPECIES_BIOSYNTHETIC_PROCESS	GOBP_POSITIVE_REGULATION_OF_REACTIVE_OXYGEN_SPECIES_BIOSYNTHETIC_PROCESS	44	-0.81079	-1.6723	0.00412701	0.0727249	0.0638129	753	tags=25%, list=5%, signal=24%	PTX3/ASS1/IL1B/PTGS2/KLF2/HSP90AB1/KLF4/ICAM1/HSP90AA1/SOD2/CLU	CAF-0
GOBP_NEGATIVE_REGULATION_OF_PLATELET_ACTIVATION	GOBP_NEGATIVE_REGULATION_OF_PLATELET_ACTIVATION	15	-0.936371	-1.70016	0.00414637	0.0728524	0.0639248	393	tags=33%, list=3%, signal=32%	PRKG1/PDGFRA/SERPINE2/CD9/APOE	CAF-0
REACTOME_ANCHORING_FIBRIL_FORMATION	REACTOME_ANCHORING_FIBRIL_FORMATION	15	0.916669	1.69143	0.00420235	0.0736208	0.064599	199	tags=20%, list=1%, signal=20%	COL1A1/COL1A2/COL7A1	CAF-0
KEGG_LEUKOCYTE_TRANSENDOTHELIAL_MIGRATION	KEGG_LEUKOCYTE_TRANSENDOTHELIAL_MIGRATION	97	0.664797	1.60245	0.00422473	0.0737977	0.0647542	689	tags=19%, list=5%, signal=18%	ACTB/MYL9/ACTG1/CD99/THY1/ITGB1/ACTN1/MYL12A/RHOA/VCL/ACTN4/MSN/CDC42/GNAI2/CTNNA1/ROCK1/CTNNB1/CTNND1	CAF-0
GOBP_POSITIVE_REGULATION_OF_INFLAMMATORY_RESPONSE	GOBP_POSITIVE_REGULATION_OF_INFLAMMATORY_RESPONSE	101	-0.703905	-1.60729	0.00424939	0.0740133	0.0649434	1029	tags=27%, list=7%, signal=25%	GRN/AGT/IFI35/RPS19/CD47/C2CD4B/S100A8/CX3CL1/TGM2/IL1RL1/LPL/IL6ST/SERPINE1/IL1B/PTGS2/NUPR1/CCL3/C3/NFKBIZ/CTSC/IL6/HLA-E/PLA2G2A/NFKBIA/CD81/IDO1/CEBPB	CAF-0
GOBP_CHAPERONE_MEDIATED_AUTOPHAGY	GOBP_CHAPERONE_MEDIATED_AUTOPHAGY	16	-0.912397	-1.65736	0.00434517	0.0752453	0.0660245	266	tags=50%, list=2%, signal=49%	SYNPO2/LAMP2/PLK3/EEF1A1/BAG3/HSPA8/HSP90AA1/CLU	CAF-0
GOBP_RESPONSE_TO_INTERLEUKIN_6	GOBP_RESPONSE_TO_INTERLEUKIN_6	36	-0.80968	-1.62462	0.00433781	0.0752453	0.0660245	1015	tags=28%, list=7%, signal=26%	RELA/PTGIS/IL6ST/STAT3/JAK1/PID1/IL6/ICAM1/SOCS3/CHI3L1	CAF-0
GOBP_RESPONSE_TO_TOXIC_SUBSTANCE	GOBP_RESPONSE_TO_TOXIC_SUBSTANCE	180	-0.643769	-1.58134	0.00435896	0.0752673	0.0660437	855	tags=22%, list=6%, signal=21%	GSTO1/SCN1B/PINK1/PIM1/PRDX2/TXNRD1/FBLN5/AHR/CCL5/MT1A/ADH5/ATF4/GSTM3/ASS1/MT1G/MT1F/PENK/NQO1/MGST1/SOD1/EPHX1/NFE2L2/PTGS2/PTGS1/NUPR1/CCL3/CYP1B1/PTGES/GPX4/MT1M/GPX3/MT1E/CYGB/CDKN1A/MT1X/SOD2/APOE/FOS/SOD3/MT2A	CAF-0
REACTOME_TRANSPORT_OF_VITAMINS_NUCLEOSIDES_AND_RELATED_MOLECULES	REACTOME_TRANSPORT_OF_VITAMINS_NUCLEOSIDES_AND_RELATED_MOLECULES	32	-0.844268	-1.67467	0.00439341	0.0756447	0.0663749	707	tags=16%, list=5%, signal=15%	SLCO3A1/SLC25A5/ARL2/SLC25A6/APOD	CAF-0
GOBP_REGULATION_OF_INNATE_IMMUNE_RESPONSE	GOBP_REGULATION_OF_INNATE_IMMUNE_RESPONSE	261	-0.578102	-1.47528	0.00446546	0.0766489	0.067256	1077	tags=16%, list=7%, signal=15%	HCK/PSMA5/LBP/PTPN1/SLAMF8/PSMB10/IRAK3/GRN/RELA/IFI35/PSME1/RPS19/HEXIM1/AKIRIN2/PSMF1/SLC15A4/PSMD9/BIRC3/CCL5/PSMB8/LGALS9/IRF7/IFNGR1/IFI16/LAMP1/JAK1/PSMA2/SOCS1/HLA-F/TNFAIP3/PLSCR1/HSP90AB1/A2M/GBP5/HLA-B/HLA-A/IRF1/HLA-E/SOCS3/HSP90AA1/SERPING1/APOE	CAF-0
GOBP_RESPONSE_TO_WOUNDING	GOBP_RESPONSE_TO_WOUNDING	500	0.473772	1.36972	0.00447725	0.0766489	0.067256	454	tags=11%, list=3%, signal=11%	FN1/COL1A1/COL1A2/POSTN/COL3A1/TPM1/COL5A1/ACTB/SPARC/MYL9/MYH9/LGALS1/FLNA/LOX/ACTG1/ITGB1/NREP/MDK/LMAN1/MYL12A/DPYSL3/SULF2/FKBP10/GJA1/ARF4/PLEC/SDC1/TLN1/GNB1/RHOA/FAP/CSRP1/VCL/MACF1/THBS1/ITGA5/TNFRSF12A/LRP1/MAP1B/ANXA6/MYOF/PTK7/MYLK/YWHAZ/DCBLD2/PDPN/TSPO/GLI3/CDC42/HMGB1/CTNNA1/EHD2/ILK/ANXA1/CASK/CAPZB/FERMT2	CAF-0
GOBP_REGULATION_OF_SUBSTRATE_ADHESION_DEPENDENT_CELL_SPREADING	GOBP_REGULATION_OF_SUBSTRATE_ADHESION_DEPENDENT_CELL_SPREADING	49	0.764252	1.68506	0.00454059	0.0769297	0.0675024	454	tags=29%, list=3%, signal=28%	POSTN/FLNA/S100A10/P4HB/MDK/ACTN4/CALR/ARPC2/LIMS1/PDPN/CORO1C/CDC42/ILK/FERMT2	CAF-0
GOBP_REGULATION_OF_LYMPHOCYTE_MIGRATION	GOBP_REGULATION_OF_LYMPHOCYTE_MIGRATION	55	-0.796708	-1.66008	0.00455874	0.0769297	0.0675024	265	tags=18%, list=2%, signal=18%	CCL5/CCL21/CXCL12/CCL3/CCL20/CXCL13/CXCL10/CCL2/CXCL14/APOD	CAF-0
GOBP_REGULATION_OF_REACTIVE_OXYGEN_SPECIES_BIOSYNTHETIC_PROCESS	GOBP_REGULATION_OF_REACTIVE_OXYGEN_SPECIES_BIOSYNTHETIC_PROCESS	75	-0.749976	-1.63288	0.004577	0.0769297	0.0675024	1093	tags=25%, list=7%, signal=24%	IL10/SLC25A33/PTGIS/CD47/PTX3/CAV1/ASS1/CFLAR/IL1B/GLA/ZC3H12A/PTGS2/KLF2/HSP90AB1/KLF4/ICAM1/HSP90AA1/SOD2/CLU	CAF-0
GOBP_NEGATIVE_REGULATION_OF_INNATE_IMMUNE_RESPONSE	GOBP_NEGATIVE_REGULATION_OF_INNATE_IMMUNE_RESPONSE	56	-0.779578	-1.63188	0.0045414	0.0769297	0.0675024	1077	tags=23%, list=7%, signal=22%	SLAMF8/IRAK3/GRN/RPS19/LGALS9/IFI16/HLA-F/TNFAIP3/A2M/HLA-B/HLA-A/HLA-E/SERPING1	CAF-0
GOBP_LEUKOCYTE_CELL_CELL_ADHESION	GOBP_LEUKOCYTE_CELL_CELL_ADHESION	297	-0.582431	-1.50641	0.00458326	0.0769297	0.0675024	1093	tags=21%, list=7%, signal=19%	IL10/TNFRSF14/PRDX2/NDFIP1/PNP/RELA/BMP4/CD47/SLC39A8/FGL2/RIPK2/MAP3K8/S100A8/ST3GAL4/TNFSF9/CCL5/CCL21/NR4A3/CD24/CAV1/ASS1/LGALS9/CXCL12/BCL6/CD83/CBLB/PAG1/PRNP/RPS3/IL6ST/ZBTB16/EGR3/CD44/IL1B/SDC4/ZC3H12A/PIK3R1/SOCS1/TNFSF13B/HSPD1/GPNMB/TNFRSF21/NRARP/NFKBIZ/KLF4/HSPH1/HES1/IL6/LGALS3/ICAM1/HLA-A/CD74/IRF1/IGF1/HLA-E/IGFBP2/CD81/IDO1/CCL2/CEBPB/CCL19	CAF-0
GOBP_VIRAL_LIFE_CYCLE	GOBP_VIRAL_LIFE_CYCLE	301	-0.556536	-1.44049	0.00458326	0.0769297	0.0675024	855	tags=15%, list=6%, signal=15%	CCL5/MPHOSPH8/RAD23A/OAS1/UBA52/LDLR/PTX3/CAV1/LGALS9/DDX3X/TRIM8/CHMP5/LY6E/RAB7A/IFI16/BSG/LAMP1/ISG15/NFIA/IFIT1/ZC3H12A/ANPEP/OASL/RPS27A/PLSCR1/ISG20/BST2/STOM/HSP90AB1/IFITM3/CTSL/GSN/ICAM1/CCL8/CD74/UBB/IFITM2/UBC/HSPA8/IFITM1/CD81/CCL2/APOE/HSPA1A/HSPA1B/CXCL8	CAF-0
GOBP_LIPID_LOCALIZATION	GOBP_LIPID_LOCALIZATION	367	-0.544023	-1.43948	0.00452587	0.0769297	0.0675024	760	tags=11%, list=5%, signal=10%	LDLR/GBA/MID1IP1/LRP10/CAV1/SLCO3A1/ARL6IP1/UGCG/ACSL1/LPL/SLC38A2/ACSL4/APOC1/ASXL1/MEST/HEXB/NTRK2/ABHD5/VAMP2/PSAP/ABCA6/IL1B/GRAMD1A/PNPLA2/ZC3H12A/PLTP/ARL6IP5/PLSCR1/PTGES/ABCA8/C3/PLIN2/IL6/NPC2/PLA2G2A/NFKBIA/APOE/CLU/APOD	CAF-0
GOBP_MAST_CELL_ACTIVATION	GOBP_MAST_CELL_ACTIVATION	48	-0.803614	-1.67961	0.00462941	0.0771713	0.0677144	1045	tags=19%, list=7%, signal=18%	ADGRE2/LCP2/NR4A3/LGALS9/FOXF1/PLSCR1/HMOX1/NDRG1/PTGDS	CAF-0
GOBP_RESPONSE_TO_OXYGEN_RADICAL	GOBP_RESPONSE_TO_OXYGEN_RADICAL	22	-0.877405	-1.66362	0.00463885	0.0771713	0.0677144	496	tags=32%, list=3%, signal=31%	PRDX2/FBLN5/NQO1/SOD1/NFE2L2/SOD2/SOD3	CAF-0
KEGG_BLADDER_CANCER	KEGG_BLADDER_CANCER	40	-0.808302	-1.6457	0.00467471	0.0771713	0.0677144	350	tags=15%, list=2%, signal=15%	PGF/MYC/CDKN1A/MMP9/CXCL8/MMP1	CAF-0
GOBP_RESPONSE_TO_ZINC_ION	GOBP_RESPONSE_TO_ZINC_ION	40	-0.806927	-1.6429	0.00467471	0.0771713	0.0677144	911	tags=35%, list=6%, signal=33%	P2RX4/CA2/S100A8/MT1A/ASS1/MT1G/MT1F/KRT14/CRIP1/MT1M/MT1E/MT1X/SOD2/MT2A	CAF-0
GOBP_NEGATIVE_REGULATION_OF_PROTEIN_SERINE_THREONINE_KINASE_ACTIVITY	GOBP_NEGATIVE_REGULATION_OF_PROTEIN_SERINE_THREONINE_KINASE_ACTIVITY	125	-0.66022	-1.54038	0.00465489	0.0771713	0.0677144	1182	tags=22%, list=8%, signal=20%	PTPN1/SFN/IRAK3/AGT/BMP4/HEXIM1/SPRY2/GBA/CAV1/PRKAR2B/SPRY4/GADD45A/RGS2/DUSP14/IL1B/DUSP5/PKIG/TNFAIP3/CDKN1C/SFRP1/DNAJA1/SPRY1/NR2F2/CDKN1A/HSPB1/DUSP1/APOE	CAF-0
GOBP_COAGULATION	GOBP_COAGULATION	254	0.542255	1.464	0.00464093	0.0771713	0.0677144	443	tags=9%, list=3%, signal=9%	FN1/COL1A1/COL1A2/COL3A1/ACTB/MYL9/MYH9/FLNA/ACTG1/LMAN1/MYL12A/TLN1/GNB1/FAP/CSRP1/VCL/THBS1/YWHAZ/PDPN/CDC42/EHD2/ILK/CAPZB	CAF-0
GOBP_POSITIVE_REGULATION_OF_LEUKOCYTE_CHEMOTAXIS	GOBP_POSITIVE_REGULATION_OF_LEUKOCYTE_CHEMOTAXIS	80	-0.733424	-1.61269	0.00484413	0.0795311	0.069785	933	tags=20%, list=6%, signal=19%	IL34/CCL5/CCL21/PGF/LGALS9/CXCL12/SERPINE1/CCL3/IL6/CD74/THBS4/CXCL13/CXCL10/CXCL14/CXCL8/CCL19	CAF-0
REACTOME_ESTROGEN_DEPENDENT_GENE_EXPRESSION	REACTOME_ESTROGEN_DEPENDENT_GENE_EXPRESSION	87	-0.705688	-1.57482	0.00484413	0.0795311	0.069785	679	tags=14%, list=5%, signal=13%	PTGES3/CHD1/CXCL12/FKBP4/MYC/HSP90AB1/CTSD/FOSB/HSP90AA1/JUND/JUN/FOS	CAF-0
REACTOME_SRP_DEPENDENT_COTRANSLATIONAL_PROTEIN_TARGETING_TO_MEMBRANE	REACTOME_SRP_DEPENDENT_COTRANSLATIONAL_PROTEIN_TARGETING_TO_MEMBRANE	110	-0.686342	-1.58274	0.00489468	0.080142	0.0703211	808	tags=55%, list=5%, signal=52%	RPL38/UBA52/RPL7/RPS6/RPL13A/RPL22/RPS2/RPS7/RPS3/RPL36/RPLP1/RPS8/RPL36AL/RPL17/RPL9/RPS3A/RPL8/RPS14/RPL39/RPL28/RPS13/RPL23A/RPS27A/RPL29/RPL10/RPS18/RPL18/RPS24/RPL18A/RPL3/RPL19/RPL7A/RPS5/RPS25/RPL6/RPS21/RPS15A/RPL35A/RPL24/RPL32/RPS23/RPS15/RPL21/RPL34/RPS12/RPS16/RPL30/RPL37/FAU/RPL10A/RPL11/RPL36A/RPL14/RPS28/RPS9/RPL13/RPL12/RPS4X/RPL26/RPS27	CAF-0
GOBP_POSITIVE_REGULATION_OF_TYPE_2_IMMUNE_RESPONSE	GOBP_POSITIVE_REGULATION_OF_TYPE_2_IMMUNE_RESPONSE	16	-0.908622	-1.6505	0.00491368	0.0802346	0.0704023	134	tags=38%, list=1%, signal=37%	IL33/RARA/IL6/CD74/CD81/IDO1	CAF-0
GOBP_GLYCOSYLATION	GOBP_GLYCOSYLATION	216	0.563866	1.49581	0.00499612	0.0813596	0.0713894	3013	tags=39%, list=20%, signal=32%	OSTC/OST4/LMAN1/RPN1/GALNT5/SERP1/PGM3/GALNT10/B3GNT9/B4GALT2/GXYLT2/TMEM258/STT3A/ST6GAL2/MGAT5/GALNT2/MAN2A1/FUT8/KRTCAP2/UGGT1/GALNT1/EOGT/POFUT2/B4GALT1/OGT/GOLGA2/EXT1/TMTC3/MAN1B1/MAN1A2/EXTL2/UBE2J1/COG6/NUS1/DPM2/UGGT2/MAN1A1/POFUT1/DDOST/MOGS/EDEM3/NANS/COG3/B3GALT6/PLOD3/GFPT1/POMGNT1/TUSC3/PMM2/B4GALT7/RPN2/MGAT2/STT3B/GORASP1/GALNT7/ST3GAL2/B4GALNT1/DPY19L4/SDF2L1/DPY19L3/GCNT1/TET1/M…	CAF-0
GOBP_PLASMA_MEMBRANE_REPAIR	GOBP_PLASMA_MEMBRANE_REPAIR	11	0.936974	1.65646	0.00502906	0.0815932	0.0715945	312	tags=27%, list=2%, signal=27%	MYH9/ANXA6/MYOF	CAF-0
REACTOME_TOLL_LIKE_RECEPTOR_TLR1_TLR2_CASCADE	REACTOME_TOLL_LIKE_RECEPTOR_TLR1_TLR2_CASCADE	97	-0.714225	-1.61506	0.00503763	0.0815932	0.0715945	1457	tags=25%, list=10%, signal=22%	CD14/RPS6KA2/DUSP6/NFKB2/MEF2C/IRAK2/LY96/IRAK3/ELK1/RELA/RIPK2/MAP3K8/S100A8/UBA52/MAP2K3/MAPKAPK2/SOCS1/RPS27A/SAA1/UBB/UBC/NFKBIA/JUN/FOS	CAF-0
GOBP_T_CELL_MEDIATED_IMMUNITY	GOBP_T_CELL_MEDIATED_IMMUNITY	81	-0.737594	-1.62894	0.00510949	0.0825347	0.0724206	430	tags=16%, list=3%, signal=16%	IL1B/CTSH/HLA-F/HSPD1/EMP2/CTSC/B2M/HLA-B/IL6/ICAM1/HLA-A/HLA-E/CD81	CAF-0
REACTOME_INTERLEUKIN_17_SIGNALING	REACTOME_INTERLEUKIN_17_SIGNALING	67	-0.746474	-1.60012	0.00519483	0.0836882	0.0734327	1414	tags=22%, list=9%, signal=20%	RPS6KA2/DUSP6/MEF2C/IRAK2/ELK1/RIPK2/MAP3K8/UBA52/MAP2K3/MAPKAPK2/RPS27A/UBB/UBC/JUN/FOS	CAF-0
GOBP_ADHERENS_JUNCTION_ORGANIZATION	GOBP_ADHERENS_JUNCTION_ORGANIZATION	51	0.751431	1.6803	0.00527425	0.0840667	0.0737648	1182	tags=29%, list=8%, signal=27%	ACTB/CDH11/VCL/CDC42/CTNNA1/FERMT2/CADM1/CTNNB1/CTNND1/RDX/TJP1/ADD1/DCHS1/CDH2/PIP5K1C	CAF-0
GOBP_POSITIVE_REGULATION_OF_T_CELL_MEDIATED_CYTOTOXICITY	GOBP_POSITIVE_REGULATION_OF_T_CELL_MEDIATED_CYTOTOXICITY	18	-0.902891	-1.64775	0.00533024	0.0840667	0.0737648	354	tags=33%, list=2%, signal=33%	HLA-DRA/HLA-F/B2M/HLA-B/HLA-A/HLA-E	CAF-0
GOBP_REGULATION_OF_CIRCADIAN_SLEEP_WAKE_CYCLE	GOBP_REGULATION_OF_CIRCADIAN_SLEEP_WAKE_CYCLE	10	-0.955831	-1.63581	0.00530868	0.0840667	0.0737648	109	tags=30%, list=1%, signal=30%	ADA/CSF2/PTGDS	CAF-0
REACTOME_COMPLEMENT_CASCADE	REACTOME_COMPLEMENT_CASCADE	80	-0.728961	-1.60288	0.0053251	0.0840667	0.0737648	494	tags=18%, list=3%, signal=17%	CFH/C2/IGHG4/CFB/CD59/MASP1/C3/C1R/C1S/IGKV1-17/CD81/CFD/SERPING1/CLU	CAF-0
GOBP_CELLULAR_RESPONSE_TO_REACTIVE_OXYGEN_SPECIES	GOBP_CELLULAR_RESPONSE_TO_REACTIVE_OXYGEN_SPECIES	131	-0.665912	-1.56279	0.00530504	0.0840667	0.0737648	1162	tags=24%, list=8%, signal=23%	PINK1/ERN1/HGF/IL10/PRDX2/FBLN5/HSF1/OSER1/RELA/BNIP3/NR4A3/MAP1LC3A/CFLAR/TRPC6/RPS3/NQO1/SOD1/NFE2L2/PPIF/PDGFRA/KLF2/TNFAIP3/CYP1B1/KLF4/IL6/RHOB/MMP9/JUN/SOD2/FOS/SOD3/MMP3	CAF-0
GOBP_RESPONSE_TO_STARVATION	GOBP_RESPONSE_TO_STARVATION	166	-0.630203	-1.53878	0.00531346	0.0840667	0.0737648	1418	tags=22%, list=9%, signal=20%	AKR1C3/FNIP1/BCL2/SSTR2/FADS1/RRAGA/WIPI2/RNF152/LAMP2/WDR45/SESN3/MAX/STK24/KLF10/GBA/MAP1LC3A/ATF4/UPP1/WIPI1/PDK4/DDIT3/SLC38A2/GABARAPL1/IFI16/FOXO3/PMAIP1/GABARAPL2/ZC3H12A/MAP1LC3B/NFE2L2/SFRP1/ATF3/CDKN1A/HSPA8/ADM/JUN/ZFP36	CAF-0
REACTOME_ESR_MEDIATED_SIGNALING	REACTOME_ESR_MEDIATED_SIGNALING	152	-0.639965	-1.53618	0.00528611	0.0840667	0.0737648	942	tags=16%, list=6%, signal=15%	PTGES3/CHD1/GNG11/AREG/CAV1/CXCL12/FKBP4/GNAI1/PIK3R3/FOXO3/S1PR3/PIK3R1/FKBP5/MYC/HSP90AB1/CTSD/HSPB1/FOSB/HSP90AA1/JUND/MMP9/JUN/FOS/MMP3	CAF-0
GOBP_REGULATION_OF_CYTOSOLIC_CALCIUM_ION_CONCENTRATION	GOBP_REGULATION_OF_CYTOSOLIC_CALCIUM_ION_CONCENTRATION	253	-0.577061	-1.47528	0.00532989	0.0840667	0.0737648	886	tags=11%, list=6%, signal=10%	EDNRB/PTGIR/CCL21/RAMP3/CX3CL1/CD24/CAV1/ANK2/FKBP1A/TGM2/DDIT3/TRPC6/PRNP/S1PR3/CEMIP/LPAR1/PDGFRA/EDNRA/SAA1/CCL3/F2R/ACKR3/ADM/CXCL13/CXCL10/CXCL9/CCL19	CAF-0
REACTOME_INTERFERON_ALPHA_BETA_SIGNALING	REACTOME_INTERFERON_ALPHA_BETA_SIGNALING	56	-0.769415	-1.6106	0.00545671	0.085836	0.0753173	1009	tags=50%, list=7%, signal=47%	IFI35/MX2/IRF8/OAS1/PSMB8/IRF7/IRF9/ISG15/IFIT1/JAK1/GBP2/OASL/SOCS1/HLA-F/IFIT3/IFIT2/ISG20/BST2/IFITM3/HLA-C/HLA-B/HLA-A/IRF1/HLA-E/SOCS3/IFITM2/IFITM1/EGR1	CAF-0
GOBP_REGULATION_OF_AMYLOID_PRECURSOR_PROTEIN_CATABOLIC_PROCESS	GOBP_REGULATION_OF_AMYLOID_PRECURSOR_PROTEIN_CATABOLIC_PROCESS	40	-0.80292	-1.63474	0.00547193	0.0858508	0.0753303	1075	tags=25%, list=7%, signal=23%	SPON1/RELA/RTN3/FKBP1A/IFNGR1/PRNP/NTRK2/IGF1/APOE/CLU	CAF-0
GOBP_RESPONSE_TO_VIRUS	GOBP_RESPONSE_TO_VIRUS	287	-0.574228	-1.48251	0.00548782	0.0858758	0.0753523	1015	tags=20%, list=7%, signal=19%	RELA/BNIP3/MX2/DDX58/FGL2/KCNJ8/LYST/AUP1/BIRC3/CCL5/FOSL1/OAS1/ABCC9/IFIH1/DNAJC3/LGALS9/CXCL12/DDX3X/ZDHHC1/IFI44L/BNIP3L/IRF7/IFNGR1/IRF9/IFI16/PMAIP1/PENK/ISG15/BCL3/IFIT1/CD40/ZC3H12A/EEF1G/PSMA2/OASL/IFIT3/IFIT2/TNFAIP3/PLSCR1/ISG20/BST2/RPS15A/TPT1/IFITM3/IL6/NPC2/CCL8/IRF1/DDIT4/IFITM2/IFITM1/HSPB1/HSP90AA1/CXCL10/CXCL9/CLU/CCL19	CAF-0
GOBP_ERK1_AND_ERK2_CASCADE	GOBP_ERK1_AND_ERK2_CASCADE	239	-0.592808	-1.50161	0.0055365	0.0864126	0.0758232	920	tags=18%, list=6%, signal=18%	RIPK2/NQO2/TGFB1/ATP6AP1/CCL5/SPRY2/CCL21/RAMP3/RAP1B/CX3CL1/LGALS9/SPRY4/CFLAR/CCL26/FBLN1/NDRG2/CAMK2N1/CD44/IL1B/CTSH/AKAP12/MYC/PDGFRA/BMP2/CCL3/GPNMB/F2R/CCL20/ZFP36L2/KLF4/ICAM1/ACKR3/ATF3/ZFP36L1/SPRY1/CCL8/CD74/IGF1/PLA2G2A/CHI3L1/CCL2/DUSP1/APOE/CCL19	CAF-0
GOBP_MYD88_DEPENDENT_TOLL_LIKE_RECEPTOR_SIGNALING_PATHWAY	GOBP_MYD88_DEPENDENT_TOLL_LIKE_RECEPTOR_SIGNALING_PATHWAY	30	-0.823936	-1.60015	0.00565508	0.0875808	0.0768483	1259	tags=37%, list=8%, signal=34%	CD14/IRAK2/LY96/IRAK3/UBA52/IRF7/RPS27A/HSPD1/UBB/IRF1/UBC	CAF-0
GOBP_LEUKOCYTE_APOPTOTIC_PROCESS	GOBP_LEUKOCYTE_APOPTOTIC_PROCESS	89	-0.705676	-1.57791	0.00564181	0.0875808	0.0768483	1137	tags=22%, list=8%, signal=21%	IRS2/ADA/IL10/BMP4/CCL5/CCL21/TCP1/RPS6/LGALS9/CXCL12/BCL6/IRF7/TNFRSF21/CTSL/IL6/LGALS3/CD74/TSC22D3/IDO1/CCL19	CAF-0
REACTOME_TOLL_LIKE_RECEPTOR_9_TLR9_CASCADE	REACTOME_TOLL_LIKE_RECEPTOR_9_TLR9_CASCADE	92	-0.701215	-1.57176	0.00564646	0.0875808	0.0768483	1457	tags=24%, list=10%, signal=22%	CD14/RPS6KA2/DUSP6/NFKB2/MEF2C/IRAK2/LY96/ELK1/RELA/RIPK2/MAP3K8/UBA52/MAP2K3/MAPKAPK2/IRF7/RPS27A/SAA1/UBB/UBC/NFKBIA/JUN/FOS	CAF-0
GOBP_SENSORY_PERCEPTION_OF_TASTE	GOBP_SENSORY_PERCEPTION_OF_TASTE	22	0.864605	1.71164	0.00576183	0.0883713	0.0775419	143	tags=9%, list=1%, signal=9%	CST1/GNB1	CAF-0
GOBP_CIRCADIAN_SLEEP_WAKE_CYCLE	GOBP_CIRCADIAN_SLEEP_WAKE_CYCLE	14	-0.938597	-1.6867	0.00579435	0.0883713	0.0775419	109	tags=21%, list=1%, signal=21%	ADA/CSF2/PTGDS	CAF-0
GOBP_SYNAPTIC_TRANSMISSION_CHOLINERGIC	GOBP_SYNAPTIC_TRANSMISSION_CHOLINERGIC	19	-0.904821	-1.67345	0.00576018	0.0883713	0.0775419	496	tags=16%, list=3%, signal=15%	NQO1/LAMA2/APOE	CAF-0
REACTOME_INACTIVATION_OF_CSF3_G_CSF_SIGNALING	REACTOME_INACTIVATION_OF_CSF3_G_CSF_SIGNALING	23	-0.860204	-1.64933	0.00578675	0.0883713	0.0775419	792	tags=43%, list=5%, signal=41%	UBA52/UBE2D3/STAT3/JAK1/SOCS1/RPS27A/UBB/SOCS3/UBC/CSF3	CAF-0
GOBP_REGULATION_OF_INTRINSIC_APOPTOTIC_SIGNALING_PATHWAY	GOBP_REGULATION_OF_INTRINSIC_APOPTOTIC_SIGNALING_PATHWAY	139	-0.663444	-1.57334	0.00577643	0.0883713	0.0775419	708	tags=22%, list=5%, signal=21%	CAV1/CXCL12/DDX3X/HERPUD1/RPS7/DDIT3/RPS3/NDUFA13/PMAIP1/GRINA/MSX1/CD44/SOD1/NFE2L2/PPIF/NUPR1/SNAI1/TPT1/RPL11/DNAJA1/RPL26/ACKR3/CD74/UBB/YBX3/HSPB1/MMP9/SOD2/HSPA1A/CLU	CAF-0
GOBP_CALCIUM_ION_TRANSPORT_INTO_CYTOSOL	GOBP_CALCIUM_ION_TRANSPORT_INTO_CYTOSOL	125	-0.653297	-1.52423	0.00574215	0.0883713	0.0775419	837	tags=19%, list=6%, signal=18%	TMBIM6/MCOLN1/TPCN1/CXCL11/BCL2/FGF2/CLIC2/PDE4D/P2RX4/GSTO1/CCL21/RAMP3/CX3CL1/CAV1/ANK2/FKBP1A/DDIT3/PRNP/CEMIP/CCL3/F2R/CXCL10/CXCL9/CCL19	CAF-0
GOBP_LIPOPROTEIN_METABOLIC_PROCESS	GOBP_LIPOPROTEIN_METABOLIC_PROCESS	112	-0.680138	-1.57224	0.00594601	0.0897812	0.0787791	756	tags=8%, list=5%, signal=8%	GBA/UGCG/ZDHHC1/WIPI1/APOC1/CTSD/GLUL/APOE/APOD	CAF-0
GOBP_PROTEIN_KINASE_B_SIGNALING	GOBP_PROTEIN_KINASE_B_SIGNALING	206	-0.601148	-1.513	0.00594657	0.0897812	0.0787791	1192	tags=18%, list=8%, signal=17%	P2RX4/F10/PINK1/IRS2/OSBPL8/HGF/NTRK3/SESN3/TGFB1/CCL5/SPRY2/CCL21/RAMP3/PLK3/AREG/CX3CL1/ENG/GDF15/DDIT3/PIK3R3/NTRK2/IL1B/CD40/PIK3R1/PDGFRA/FGF7/F3/CCL3/HSP90AB1/KLF4/ZFP36L1/IGF1/IGFBP5/CSF3/HSP90AA1/CHI3L1/CCL2/CCL19	CAF-0
GOBP_REGULATION_OF_BODY_FLUID_LEVELS	GOBP_REGULATION_OF_BODY_FLUID_LEVELS	370	0.503453	1.4186	0.00594334	0.0897812	0.0787791	865	tags=11%, list=6%, signal=11%	FN1/COL1A1/COL1A2/COL3A1/ACTB/MYL9/MYH9/FLNA/ACTG1/LMAN1/MYL12A/GJA1/MT-CO2/TLN1/GNB1/FAP/CSRP1/VCL/STMN1/THBS1/NCOR2/HEG1/COPA/YWHAZ/PDPN/CDC42/GNAI2/EHD2/ILK/CAPZB/CLIC1/PAM/PPIA/KDM1A/NME1/GPI/PRKAR2A/ANO6/HIF1A/HDAC2/SCT	CAF-0
GOBP_SKELETAL_SYSTEM_DEVELOPMENT	GOBP_SKELETAL_SYSTEM_DEVELOPMENT	394	0.49318	1.39277	0.00593186	0.0897812	0.0787791	735	tags=13%, list=5%, signal=13%	COL1A1/COL1A2/COL3A1/VCAN/SULF1/COL11A1/COL5A2/SERPINH1/FBN1/LOX/TGFBI/PPIB/ANXA2/COL10A1/MDK/P3H1/ADAMTS12/KIAA1217/SULF2/GREM1/GJA1/LRRC17/BGN/RHOA/CDH11/RUNX1/SFRP2/PCSK5/RUNX2/ANXA6/SH3PXD2B/GLG1/SOX4/PRRX1/FOXP1/GLI3/COL27A1/SNAI2/MMP14/AKAP13/IGF2/EVC/FBN2/TGFBR1/PLS3/PDGFC/BMP1/CTNNB1/NOTCH2/TRPS1/HHIP	CAF-0
GOBP_POSITIVE_REGULATION_OF_PROTEOLYSIS_INVOLVED_IN_CELLULAR_PROTEIN_CATABOLIC_PROCESS	GOBP_POSITIVE_REGULATION_OF_PROTEOLYSIS_INVOLVED_IN_CELLULAR_PROTEIN_CATABOLIC_PROCESS	115	-0.670038	-1.54832	0.00605968	0.0912597	0.0800763	847	tags=10%, list=6%, signal=10%	RAD23A/PLK3/GBA/CAV1/TRIB1/HERPUD1/NFE2L2/NUPR1/CTSC/HSPA1A/HSPA1B/CLU	CAF-0
GOBP_POSITIVE_REGULATION_OF_PROTEIN_CATABOLIC_PROCESS	GOBP_POSITIVE_REGULATION_OF_PROTEIN_CATABOLIC_PROCESS	205	-0.60504	-1.52052	0.00609008	0.0912706	0.0800859	847	tags=13%, list=6%, signal=12%	RAD23A/PLK3/LDLR/GBA/CAV1/TIPARP/TRIB1/HERPUD1/GPC3/CBLB/NDUFA13/RAB7A/MYLIP/IL1B/NFE2L2/NUPR1/TNFAIP3/SNX9/OAZ1/CTSC/CD81/HSP90AA1/APOE/HSPA1A/HSPA1B/CLU	CAF-0
GOBP_GOLGI_ORGANIZATION	GOBP_GOLGI_ORGANIZATION	127	0.610626	1.51857	0.00609078	0.0912706	0.0800859	2232	tags=35%, list=15%, signal=30%	LMAN1/VMP1/TMED9/GOLGB1/YWHAZ/RAB2A/CDC42/TMED3/OPTN/TMED2/ATL3/ARL1/TMED10/USO1/SURF4/GBF1/SEC16A/HUWE1/SYNE1/AKAP9/GOLGA5/RAB1A/GOLGA2/ARHGAP21/MAPK1/TBC1D20/DYM/SEC23IP/COG3/CSNK1A1/NPLOC4/HTT/CAMSAP2/TRAPPC11/GORASP2/CLASP1/STX16/ATP8B2/GORASP1/KIFC3/FBXW8/TICAM2/GAK/GOLPH3/EHD3	CAF-0
GOBP_COLLAGEN_BIOSYNTHETIC_PROCESS	GOBP_COLLAGEN_BIOSYNTHETIC_PROCESS	39	0.796631	1.70401	0.00621017	0.092356	0.0810383	587	tags=28%, list=4%, signal=27%	COL1A1/COL5A1/SERPINH1/CREB3L1/VIM/RCN3/EMILIN1/RUNX1/P3H4/P3H3/ERRFI1	CAF-0
GOBP_PRI_MIRNA_TRANSCRIPTION_BY_RNA_POLYMERASE_II	GOBP_PRI_MIRNA_TRANSCRIPTION_BY_RNA_POLYMERASE_II	50	-0.785125	-1.64176	0.00627774	0.092356	0.0810383	1093	tags=28%, list=7%, signal=26%	IL10/NFIB/RELA/NR3C1/BMP4/TGFB1/FOSL1/STAT3/FOXO3/BMP2/KLF4/EGR1/JUN/FOS	CAF-0
GOBP_TYPE_B_PANCREATIC_CELL_PROLIFERATION	GOBP_TYPE_B_PANCREATIC_CELL_PROLIFERATION	16	-0.903313	-1.64086	0.00629436	0.092356	0.0810383	329	tags=44%, list=2%, signal=43%	NR4A3/NUPR1/SFRP1/IGFBP3/IGFBP5/NR4A1/IGFBP4	CAF-0
GOBP_REGULATION_OF_COAGULATION	GOBP_REGULATION_OF_COAGULATION	54	-0.779665	-1.63161	0.00626694	0.092356	0.0810383	1097	tags=33%, list=7%, signal=31%	VKORC1/PRDX2/ST3GAL4/PROS1/CAV1/PROCR/SERPINE1/PRKG1/NFE2L2/PLAT/PDGFRA/SERPINE2/F3/F2R/TFPI/CD9/SERPING1/APOE	CAF-0
GOBP_REGULATION_OF_ERYTHROCYTE_DIFFERENTIATION	GOBP_REGULATION_OF_ERYTHROCYTE_DIFFERENTIATION	41	-0.786641	-1.61073	0.00631691	0.092356	0.0810383	532	tags=27%, list=4%, signal=26%	P4HTM/KLF13/MAFB/STAT3/FOXO3/ISG15/B2M/ZFP36L1/ZFP36/HSPA1A/HSPA1B	CAF-0
GOBP_REGULATION_OF_RECEPTOR_SIGNALING_PATHWAY_VIA_STAT	GOBP_REGULATION_OF_RECEPTOR_SIGNALING_PATHWAY_VIA_STAT	67	-0.741456	-1.58937	0.0061843	0.092356	0.0810383	855	tags=22%, list=6%, signal=21%	IL10/AGT/CCL5/CAV1/GADD45A/BCL3/SOCS1/LEPROT/CYP1B1/F2R/HES1/AKR1B1/IL6/SOCS3/IL24	CAF-0
GOBP_CELL_CELL_JUNCTION_ORGANIZATION	GOBP_CELL_CELL_JUNCTION_ORGANIZATION	158	0.61185	1.56567	0.00631575	0.092356	0.0810383	1330	tags=23%, list=9%, signal=21%	ACTB/FLNA/ACTG1/GJA1/TLN1/RHOA/CDH11/VCL/RUNX1/WDR1/LIMS1/DSG2/HEG1/FSCN1/CDC42/CTNNA1/SNAI2/FERMT2/CADM1/ROCK1/TGFBR1/CTNNB1/CTNND1/RDX/TJP1/MYO1C/ADD1/PDCD6IP/DCHS1/EXT1/CDH2/LIMS2/TGFB2/PIP5K1C/GJB2/TLN2	CAF-0
GOBP_GASTRULATION	GOBP_GASTRULATION	147	0.61278	1.54681	0.00625768	0.092356	0.0810383	646	tags=15%, list=4%, signal=14%	FN1/COL5A1/COL11A1/COL5A2/COL12A1/COL6A1/ITGB1/COL8A1/ITGAV/INHBA/GJA1/ITGA5/COL7A1/SFRP2/TWSG1/ITGB5/MMP14/WNK1/LAMB1/RIC8A/TENM4/PHLDB1	CAF-0
GOBP_REGULATION_OF_LEUKOCYTE_DIFFERENTIATION	GOBP_REGULATION_OF_LEUKOCYTE_DIFFERENTIATION	232	-0.585793	-1.48245	0.00626604	0.092356	0.0810383	1134	tags=19%, list=8%, signal=18%	ADA/CA2/IL10/SLAMF8/PRDX2/NDFIP1/PNP/CLPTM1/BMP4/IL34/FGL2/RIPK2/TGFB1/TNFSF9/ATP6AP1/MAFB/KLF10/CYP26B1/LGALS9/BCL6/TRIB1/CD83/IRF7/ZBTB16/EGR3/ZC3H12A/SOD1/PIK3R1/SOCS1/MYC/CCL3/NRARP/SFRP1/NFKBIZ/ZFP36L2/TMEM176A/HLA-B/TMEM176B/ZFP36L1/CD74/IRF1/JUN/CEBPB/FOS/CCL19	CAF-0
GOBP_PEPTIDYL_TYROSINE_MODIFICATION	GOBP_PEPTIDYL_TYROSINE_MODIFICATION	307	-0.560536	-1.457	0.00630509	0.092356	0.0810383	1098	tags=13%, list=7%, signal=13%	HGF/TNFRSF14/HSF1/AGT/NTRK3/SH3BP5/IL34/RIPK2/TGFB1/CCL5/HIPK2/AREG/MAP2K3/CD24/CAV1/DYRK3/CBLB/PRNP/IL6ST/STAT3/NTRK2/CD44/JAK1/CD40/SOCS1/PDGFRA/FGF7/EFEMP1/SFRP1/HES1/IL6/ICAM1/CD74/CSF2/THBS4/IGF1/SOCS3/CSF3/CD81/IL11/IL24	CAF-0
GOBP_REGULATION_OF_PROTEASOMAL_PROTEIN_CATABOLIC_PROCESS	GOBP_REGULATION_OF_PROTEASOMAL_PROTEIN_CATABOLIC_PROCESS	167	-0.639603	-1.56573	0.00635158	0.0926375	0.0812853	1001	tags=14%, list=7%, signal=13%	EIF3H/PSME1/PSMF1/RAD23A/CAMLG/PLK3/GBA/FOXF2/CAV1/TRIB1/HERPUD1/GABARAPL2/UBXN1/SDCBP/NFE2L2/NUPR1/HSP90AB1/RPL11/UBB/APOE/HSPA1A/HSPA1B/CLU	CAF-0
GOBP_REGULATION_OF_NEURON_MIGRATION	GOBP_REGULATION_OF_NEURON_MIGRATION	34	0.799054	1.66041	0.00656463	0.0950154	0.0833718	528	tags=12%, list=4%, signal=11%	COL3A1/FLNA/MDK/PLXNB2	CAF-0
GOBP_ANTIGEN_PROCESSING_AND_PRESENTATION_OF_ENDOGENOUS_PEPTIDE_ANTIGEN	GOBP_ANTIGEN_PROCESSING_AND_PRESENTATION_OF_ENDOGENOUS_PEPTIDE_ANTIGEN	18	-0.898305	-1.63938	0.00659368	0.0950154	0.0833718	522	tags=44%, list=3%, signal=43%	TAP1/HLA-F/TAP2/B2M/HLA-C/HLA-B/HLA-A/HLA-E	CAF-0
GOBP_NEGATIVE_REGULATION_OF_NATURAL_KILLER_CELL_MEDIATED_IMMUNITY	GOBP_NEGATIVE_REGULATION_OF_NATURAL_KILLER_CELL_MEDIATED_IMMUNITY	18	-0.897441	-1.6378	0.00659368	0.0950154	0.0833718	690	tags=28%, list=5%, signal=27%	LGALS9/HLA-F/HLA-B/HLA-A/HLA-E	CAF-0
GOBP_MONOCYTE_CHEMOTAXIS	GOBP_MONOCYTE_CHEMOTAXIS	50	-0.782988	-1.63729	0.0065583	0.0950154	0.0833718	1077	tags=36%, list=7%, signal=34%	SLAMF8/CCL18/RPS19/CCL5/CCL21/CX3CL1/CXCL12/CCL26/SERPINE1/CCL3/CCL20/IL6/LGALS3/CCL8/CXCL10/CCL2/DUSP1/CCL19	CAF-0
GOBP_REGULATION_OF_NATURAL_KILLER_CELL_MEDIATED_IMMUNITY	GOBP_REGULATION_OF_NATURAL_KILLER_CELL_MEDIATED_IMMUNITY	34	-0.816345	-1.63292	0.00659283	0.0950154	0.0833718	690	tags=18%, list=5%, signal=17%	LGALS9/LAMP1/HLA-F/HLA-B/HLA-A/HLA-E	CAF-0
REACTOME_RHO_GTPASES_ACTIVATE_PAKS	REACTOME_RHO_GTPASES_ACTIVATE_PAKS	21	0.880081	1.73052	0.00661858	0.0951461	0.0834865	895	tags=48%, list=6%, signal=45%	MYL9/MYH9/MYL6/FLNA/CTTN/MYLK/MYH10/CDC42/CALM1/PPP1CB	CAF-0
GOBP_NEGATIVE_REGULATION_OF_VIRAL_ENTRY_INTO_HOST_CELL	GOBP_NEGATIVE_REGULATION_OF_VIRAL_ENTRY_INTO_HOST_CELL	15	-0.925254	-1.67998	0.00664218	0.0952574	0.0835841	753	tags=47%, list=5%, signal=44%	PTX3/TRIM8/LY6E/IFITM3/GSN/IFITM2/IFITM1	CAF-0
GOBP_NEGATIVE_REGULATION_OF_LYMPHOCYTE_MIGRATION	GOBP_NEGATIVE_REGULATION_OF_LYMPHOCYTE_MIGRATION	11	-0.948209	-1.65224	0.0066846	0.0954104	0.0837184	37	tags=27%, list=0%, signal=27%	WASL/CCL2/APOD	CAF-0
GOBP_CELL_MORPHOGENESIS_INVOLVED_IN_NEURON_DIFFERENTIATION	GOBP_CELL_MORPHOGENESIS_INVOLVED_IN_NEURON_DIFFERENTIATION	486	0.475261	1.36772	0.00668109	0.0954104	0.0837184	1816	tags=17%, list=12%, signal=16%	FN1/ACTB/PALLD/THY1/PDLIM7/CFL1/ENAH/RHOA/PDLIM5/CDH11/VCL/MACF1/STMN1/DBN1/LRP1/MAP1B/SDC2/FARP1/TRIO/CAPRIN1/EIF4G2/CTTN/SPTAN1/GOLGA4/APP/GLI3/CDC42/NEXN/ACTR2/S100A6/PLXNB2/NIN/ABI2/MAP1A/RBFOX2/TANC2/PLXNC1/TOP2B/CDKL5/NOTCH2/SHC1/ARHGDIA/CHN1/PICALM/PTN/RTN4/USP9X/UBE3A/NSMF/CYFIP1/PTPRS/EXT1/TSKU/CDH2/MAPK1/ITGA4/TWF2/DOCK7/METRN/EVL/SEMA3D/ZSWIM4/ROBO1/IST1/SPTBN1/PAK1/KLF7/BMPR2/ANOS1/RA…	CAF-0
REACTOME_REGULATION_OF_HSF1_MEDIATED_HEAT_SHOCK_RESPONSE	REACTOME_REGULATION_OF_HSF1_MEDIATED_HEAT_SHOCK_RESPONSE	77	-0.726347	-1.5865	0.00678745	0.0966488	0.084805	249	tags=17%, list=2%, signal=17%	MAPKAPK2/FKBP4/HSPA2/TNFRSF21/BAG3/HSPH1/UBB/HSPA8/HSPB1/HSPA6/DNAJB1/HSPA1A/HSPA1B	CAF-0
GOBP_POSITIVE_REGULATION_OF_INTERLEUKIN_4_PRODUCTION	GOBP_POSITIVE_REGULATION_OF_INTERLEUKIN_4_PRODUCTION	23	-0.85615	-1.64155	0.00683208	0.0966936	0.0848443	1293	tags=26%, list=9%, signal=24%	IL33/RARA/SLC7A5/LGALS9/HLA-E/CEBPB	CAF-0
GOBP_NEGATIVE_REGULATION_OF_VIRAL_PROCESS	GOBP_NEGATIVE_REGULATION_OF_VIRAL_PROCESS	72	-0.733913	-1.58939	0.00683887	0.0966936	0.0848443	960	tags=26%, list=6%, signal=25%	HEXIM1/CCL5/MPHOSPH8/OAS1/PTX3/TRIM8/LY6E/IFI16/ISG15/IFIT1/OASL/PLSCR1/ISG20/BST2/IFITM3/GSN/IFITM2/IFITM1/ZFP36	CAF-0
GOBP_ACTIVATION_OF_MAPK_ACTIVITY	GOBP_ACTIVATION_OF_MAPK_ACTIVITY	130	-0.660367	-1.54794	0.00680989	0.0966936	0.0848443	1328	tags=22%, list=9%, signal=21%	DUSP6/FGF2/IRAK2/PTPN1/ERN1/HGF/PRDX2/AGT/SHC2/NTRK3/RIPK2/ERP29/UBA52/MAP2K3/MAPKAPK2/GDF15/IL1B/DUSP5/SOD1/LPAR1/RPS27A/BMP2/SAA1/CD74/UBB/IGF1/UBC/CD81/CCL19	CAF-0
REACTOME_COPI_MEDIATED_ANTEROGRADE_TRANSPORT	REACTOME_COPI_MEDIATED_ANTEROGRADE_TRANSPORT	88	0.6842	1.62812	0.00687455	0.0969699	0.0850868	1777	tags=55%, list=12%, signal=48%	KDELR3/ARF4/KDELR2/ARCN1/TMED9/TUBA1B/COPZ2/GOLGB1/TUBB6/SPTAN1/COPA/COPB1/TUBA1A/COPB2/TMED3/DYNC1H1/CAPZB/KDELR1/ARFGAP1/DCTN1/YKT6/TMED2/TUBA1C/TMED10/COPE/USO1/DYNC1I2/COPG1/GBF1/ARFGAP3/CD55/COPZ1/DCTN4/ARF5/RAB1A/GOLGA2/RAB1B/DYNC1LI2/BET1L/ACTR10/COG6/DCTN2/SPTBN1/BET1/TUBB3/ARF1/COG3/ARF3	CAF-0
GOBP_MYELOID_LEUKOCYTE_DIFFERENTIATION	GOBP_MYELOID_LEUKOCYTE_DIFFERENTIATION	170	-0.61233	-1.4992	0.00689932	0.0970914	0.0851934	883	tags=17%, list=6%, signal=16%	BMP4/IL34/TGFB1/ATP6AP1/MAFB/KLF10/GBA/LTBR/TRIB1/IRF7/MT1G/GPC3/IFI16/PIK3R1/MYC/CCL3/SFRP1/ZFP36L1/CD74/CSF2/CSF3/CD81/UBD/MMP9/JUN/CEBPB/FOS/JUNB/CCL19	CAF-0
GOBP_REGULATION_OF_TRIGLYCERIDE_METABOLIC_PROCESS	GOBP_REGULATION_OF_TRIGLYCERIDE_METABOLIC_PROCESS	29	-0.860885	-1.67755	0.00693033	0.0972999	0.0853764	760	tags=17%, list=5%, signal=16%	LDLR/ABHD5/PNPLA2/C3/APOE	CAF-0
GOBP_TRANSITION_METAL_ION_HOMEOSTASIS	GOBP_TRANSITION_METAL_ION_HOMEOSTASIS	113	-0.67408	-1.5607	0.00700822	0.0981641	0.0861346	1112	tags=26%, list=7%, signal=24%	CP/SLC22A17/NDFIP1/STEAP4/SLC39A8/S100A8/EPAS1/ATP6AP1/SCARA5/MT1A/ISCU/CYBRD1/MT1G/STEAP2/SLC25A37/PRNP/MT1F/SOD1/SLC40A1/MYC/STEAP1/HMOX1/B2M/MT1M/MT1E/MT1X/FTL/FTH1/MT2A	CAF-0
GOBP_P38MAPK_CASCADE	GOBP_P38MAPK_CASCADE	42	-0.825244	-1.69591	0.00719928	0.100606	0.0882771	740	tags=33%, list=5%, signal=32%	SASH1/HGF/MAP2K3/LGALS9/MAPKAPK2/GADD45A/GADD45G/IL1B/ZC3H12A/BMP2/ZFP36L1/GADD45B/DUSP1/ZFP36	CAF-0
GOBP_REGULATION_OF_CELLULAR_PROTEIN_CATABOLIC_PROCESS	GOBP_REGULATION_OF_CELLULAR_PROTEIN_CATABOLIC_PROCESS	227	-0.588599	-1.48573	0.00734324	0.102379	0.0898334	847	tags=14%, list=6%, signal=13%	EIF3H/PSME1/PSMF1/RAD23A/HIPK2/CAMLG/PLK3/LDLR/GBA/FOXF2/CAV1/TRIB1/HERPUD1/RPS7/GABARAPL2/MYLIP/UBXN1/SDCBP/NFE2L2/NUPR1/TNFAIP3/HSP90AB1/CTSC/RPL11/UBB/CD81/HSP90AA1/APOE/HSPA1A/HSPA1B/CLU	CAF-0
KEGG_HYPERTROPHIC_CARDIOMYOPATHY_HCM	KEGG_HYPERTROPHIC_CARDIOMYOPATHY_HCM	66	0.724189	1.66945	0.00739919	0.102713	0.0901265	320	tags=18%, list=2%, signal=18%	TPM1/ACTB/TPM2/TPM4/ACTG1/ITGB1/ITGAV/ITGA11/ITGA5/TPM3/ITGB5/SGCD	CAF-0
GOBP_RELEASE_OF_CYTOCHROME_C_FROM_MITOCHONDRIA	GOBP_RELEASE_OF_CYTOCHROME_C_FROM_MITOCHONDRIA	50	-0.77933	-1.62964	0.00740138	0.102713	0.0901265	521	tags=14%, list=3%, signal=14%	PMAIP1/PPIF/IGF1/MMP9/JUN/SOD2/CLU	CAF-0
GOBP_LEUKOCYTE_MIGRATION	GOBP_LEUKOCYTE_MIGRATION	411	-0.523114	-1.39845	0.0074199	0.102733	0.0901438	1093	tags=18%, list=7%, signal=17%	IL10/TNFRSF14/WASL/SLAMF8/ATP1B3/CCL18/VEGFB/ADGRE2/IGHV3-30/RPS19/SLC7A5/CD47/IL34/S100A8/LYST/ST3GAL4/EDNRB/TGFB1/CCL5/SLC16A3/CCL21/ANGPT2/GBA/PROS1/MMP28/CX3CL1/PGF/CAV1/LGALS9/CXCL16/CXCL12/GYPC/CCL26/CH25H/IGHA1/BSG/SBDS/MTUS1/CD44/SERPINE1/SDC4/EPS8/CYP7B1/PIK3R1/SLC3A2/SAA1/CCL3/HMOX1/CCL20/IL6/LGALS3/ICAM1/CCL8/CD74/CXCL6/CXCL3/THBS4/IGKV1-17/CD81/CXCL5/CXCL13/MMP9/CXCL10/CCL2/DUSP1/CXCL…	CAF-0
GOBP_RIBOSOME_BIOGENESIS	GOBP_RIBOSOME_BIOGENESIS	282	-0.554031	-1.42742	0.00745597	0.102995	0.0903738	820	tags=13%, list=5%, signal=12%	TRMT112/NPM1/RPL38/RPL7/RPS6/IMP3/DDX3X/RSL24D1/RPS2/RPS7/SBDS/RPS8/RPS14/RPL23A/RPL10/ISG20/RPS24/RPL3/RPL7A/RPS5/RPS25/RPL6/RPS21/RPL35A/RPL24/RPS15/EIF4A3/RPS16/RPL10A/RPL11/RPL14/RPS28/RPS9/RPL26/RPS27/GLUL	CAF-0
GOBP_POSITIVE_REGULATION_OF_NEURON_DEATH	GOBP_POSITIVE_REGULATION_OF_NEURON_DEATH	85	-0.712099	-1.588	0.00751259	0.103302	0.0906433	1044	tags=19%, list=7%, signal=18%	ELK1/GRN/NQO2/UBE2M/ATF4/DDIT3/PRNP/FOXO3/NQO1/NUPR1/CCL3/DDIT4/EGR1/JUN/FOS/CLU	CAF-0
GOBP_POSITIVE_REGULATION_OF_DEFENSE_RESPONSE	GOBP_POSITIVE_REGULATION_OF_DEFENSE_RESPONSE	286	-0.551551	-1.4216	0.00750568	0.103302	0.0906433	1029	tags=16%, list=7%, signal=16%	PSMB10/GRN/AGT/RELA/IFI35/PSME1/RPS19/HEXIM1/CD47/AKIRIN2/C2CD4B/RIPK2/S100A8/PSMF1/SLC15A4/PSMD9/CCL5/PSMB8/CX3CL1/TGM2/IL1RL1/IRF7/LPL/IL6ST/IFI16/PENK/LAMP1/SERPINE1/IL1B/PSMA2/HLA-F/PTGS2/NUPR1/PLSCR1/CCL3/C3/NFKBIZ/GBP5/CTSC/IL6/HLA-E/PLA2G2A/NFKBIA/CD81/IDO1/HSP90AA1/CEBPB	CAF-0
GOBP_NOREPINEPHRINE_TRANSPORT	GOBP_NOREPINEPHRINE_TRANSPORT	15	0.900347	1.66131	0.0076222	0.104527	0.0917179	15	tags=7%, list=0%, signal=7%	ACTB	CAF-0
GOBP_INSULIN_LIKE_GROWTH_FACTOR_RECEPTOR_SIGNALING_PATHWAY	GOBP_INSULIN_LIKE_GROWTH_FACTOR_RECEPTOR_SIGNALING_PATHWAY	26	-0.833533	-1.60432	0.00763645	0.104527	0.0917179	372	tags=27%, list=2%, signal=26%	PIK3R1/BMP2/IGFBP3/IGF1/IGFBP2/IGFBP5/IGFBP4	CAF-0
GOBP_POSITIVE_REGULATION_OF_GRANULOCYTE_CHEMOTAXIS	GOBP_POSITIVE_REGULATION_OF_GRANULOCYTE_CHEMOTAXIS	25	-0.863852	-1.65718	0.00777585	0.105953	0.0929687	111	tags=20%, list=1%, signal=20%	CCL21/CD74/THBS4/CXCL8/CCL19	CAF-0
GOBP_ESTABLISHMENT_OR_MAINTENANCE_OF_BIPOLAR_CELL_POLARITY	GOBP_ESTABLISHMENT_OR_MAINTENANCE_OF_BIPOLAR_CELL_POLARITY	37	0.768653	1.6342	0.00777585	0.105953	0.0929687	851	tags=30%, list=6%, signal=28%	ARF4/RHOA/WDR1/CLIC4/MSN/PTK7/FSCN1/CDC42/PDZD11/IFT20/PDCD6IP	CAF-0
GOBP_CIRCADIAN_SLEEP_WAKE_CYCLE_SLEEP	GOBP_CIRCADIAN_SLEEP_WAKE_CYCLE_SLEEP	11	-0.945596	-1.64769	0.00784713	0.106682	0.0936086	109	tags=27%, list=1%, signal=27%	ADA/CSF2/PTGDS	CAF-0
REACTOME_MYD88_INDEPENDENT_TLR4_CASCADE	REACTOME_MYD88_INDEPENDENT_TLR4_CASCADE	97	-0.701169	-1.58554	0.00789056	0.10703	0.0939143	1457	tags=26%, list=10%, signal=23%	CD14/RPS6KA2/DUSP6/NFKB2/MEF2C/IRAK2/LY96/TANK/ELK1/RELA/RIPK2/MAP3K8/BIRC3/UBA52/MAP2K3/MAPKAPK2/UBE2D3/IRF7/RPS27A/SAA1/UBB/UBC/NFKBIA/JUN/FOS	CAF-0
REACTOME_GP1B_IX_V_ACTIVATION_SIGNALLING	REACTOME_GP1B_IX_V_ACTIVATION_SIGNALLING	10	0.939806	1.64635	0.00792303	0.107229	0.0940883	346	tags=40%, list=2%, signal=39%	COL1A1/COL1A2/FLNA/YWHAZ	CAF-0
GOBP_NEGATIVE_REGULATION_OF_CELL_CELL_ADHESION	GOBP_NEGATIVE_REGULATION_OF_CELL_CELL_ADHESION	145	-0.644491	-1.53983	0.00808806	0.109216	0.0958323	1093	tags=22%, list=7%, signal=21%	IL10/TNFRSF14/PRDX2/NDFIP1/BMP4/FGL2/TGFB1/CCL21/ASS1/LGALS9/CXCL12/BCL6/CBLB/PAG1/PRNP/SDC4/ZC3H12A/PRKG1/SOCS1/SERPINE2/BMP2/GPNMB/TNFRSF21/NRARP/KLF4/MYADM/CD9/LGALS3/CD74/IRF1/IDO1/CEBPB	CAF-0
GOBP_REGULATION_OF_T_CELL_MEDIATED_IMMUNITY	GOBP_REGULATION_OF_T_CELL_MEDIATED_IMMUNITY	59	-0.73562	-1.54888	0.00810626	0.109216	0.0958325	430	tags=15%, list=3%, signal=15%	IL1B/HLA-F/HSPD1/B2M/HLA-B/IL6/HLA-A/HLA-E/CD81	CAF-0
GOBP_REGULATION_OF_INCLUSION_BODY_ASSEMBLY	GOBP_REGULATION_OF_INCLUSION_BODY_ASSEMBLY	15	-0.92079	-1.67187	0.00817187	0.109609	0.096177	583	tags=40%, list=4%, signal=38%	HSPA2/DNAJA4/DNAJB1/HSPA1A/HSPA1B/CLU	CAF-0
GOBP_REGULATION_OF_RESPONSE_TO_BIOTIC_STIMULUS	GOBP_REGULATION_OF_RESPONSE_TO_BIOTIC_STIMULUS	342	-0.539087	-1.41777	0.00817129	0.109609	0.096177	1247	tags=16%, list=8%, signal=15%	HCK/PSMA5/LBP/PTPN1/HERC5/LY96/SASH1/SLAMF8/PSMB10/PRDX2/IRAK3/GRN/RELA/IFI35/PSME1/RPS19/HEXIM1/DDX58/AKIRIN2/FGL2/RIPK2/PSMF1/SLC15A4/PSMD9/BIRC3/CCL5/PSMB8/CX3CL1/LGALS9/TRIB1/ZDHHC1/IRF7/IFNGR1/IFI16/LAMP1/IFIT1/JAK1/ZC3H12A/PSMA2/SOCS1/HLA-F/TNFAIP3/PLSCR1/HSPD1/HSP90AB1/A2M/GBP5/HLA-B/HLA-A/CXCL6/IRF1/HLA-E/SOCS3/HSP90AA1/SERPING1/APOE	CAF-0
REACTOME_GRB2_SOS_PROVIDES_LINKAGE_TO_MAPK_SIGNALING_FOR_INTEGRINS	REACTOME_GRB2_SOS_PROVIDES_LINKAGE_TO_MAPK_SIGNALING_FOR_INTEGRINS	12	0.923078	1.64677	0.00823229	0.110079	0.0965894	140	tags=17%, list=1%, signal=17%	FN1/TLN1	CAF-0
REACTOME_P75NTR_SIGNALS_VIA_NF_KB	REACTOME_P75NTR_SIGNALS_VIA_NF_KB	16	-0.896985	-1.62936	0.00824356	0.110079	0.0965894	1015	tags=50%, list=7%, signal=47%	RELA/RIPK2/UBA52/RPS27A/UBB/UBC/NFKBIA/SQSTM1	CAF-0
GOBP_AMYLOID_FIBRIL_FORMATION	GOBP_AMYLOID_FIBRIL_FORMATION	22	-0.864137	-1.63846	0.00826232	0.110085	0.0965946	760	tags=36%, list=5%, signal=35%	LDLR/FKBP1A/CRYAB/PFDN5/B2M/GSN/APOE/CLU	CAF-0
GOBP_POSITIVE_REGULATION_OF_CELL_ACTIVATION	GOBP_POSITIVE_REGULATION_OF_CELL_ACTIVATION	322	-0.551265	-1.4371	0.00829087	0.110221	0.096714	1137	tags=16%, list=8%, signal=16%	IRS2/ADA/SH3KBP1/IGHV1-18/IL10/TNFRSF14/PNP/IGHV3-30/CD47/RIPK2/MAP3K8/TGFB1/TNFSF9/CCL5/CCL21/FLT3LG/IGHV3-49/NR4A3/CD24/CAV1/LGALS9/BCL6/IL1RL1/CD83/IGHA1/RPS3/IL6ST/ZBTB16/LAMP1/EGR3/IGHG4/IL1B/CD40/PIK3R1/SOCS1/TNFSF13B/HLA-F/CCL3/HSPD1/NFKBIZ/CTSC/HSPH1/HES1/IL6/HLA-A/CD74/CDKN1A/IGF1/HLA-E/IGFBP2/CD81/CCL2/CCL19	CAF-0
GOBP_LIPOPOLYSACCHARIDE_MEDIATED_SIGNALING_PATHWAY	GOBP_LIPOPOLYSACCHARIDE_MEDIATED_SIGNALING_PATHWAY	53	-0.760765	-1.59488	0.00832608	0.110445	0.0969102	1730	tags=43%, list=11%, signal=39%	SCARB1/LTF/LYN/SIGIRR/TLR2/PRKCA/CD14/IRAK2/HCK/LBP/LY96/SASH1/PRDX2/RIPK2/TGFB1/CCL5/CX3CL1/TRIB1/IL1B/TNFAIP3/CCL3/NFKBIA/CCL2	CAF-0
GOBP_DETECTION_OF_CHEMICAL_STIMULUS_INVOLVED_IN_SENSORY_PERCEPTION_OF_TASTE	GOBP_DETECTION_OF_CHEMICAL_STIMULUS_INVOLVED_IN_SENSORY_PERCEPTION_OF_TASTE	12	0.922287	1.64536	0.008509	0.110661	0.0971004	41	tags=8%, list=0%, signal=8%	CST1	CAF-0
GOBP_POSTSYNAPTIC_CYTOSKELETON_ORGANIZATION	GOBP_POSTSYNAPTIC_CYTOSKELETON_ORGANIZATION	11	0.926292	1.63758	0.00850128	0.110661	0.0971004	194	tags=27%, list=1%, signal=27%	ACTB/ACTG1/DBN1	CAF-0
GOBP_NEGATIVE_REGULATION_OF_PROTEIN_LOCALIZATION_TO_NUCLEUS	GOBP_NEGATIVE_REGULATION_OF_PROTEIN_LOCALIZATION_TO_NUCLEUS	27	-0.828749	-1.59404	0.00841134	0.110661	0.0971004	398	tags=7%, list=3%, signal=7%	PKIG/APOD	CAF-0
GOBP_LIPID_OXIDATION	GOBP_LIPID_OXIDATION	96	-0.700507	-1.58219	0.008497	0.110661	0.0971004	1400	tags=12%, list=9%, signal=11%	ADH4/AUH/ACADS/BDH2/IRS2/ALDH3A2/ACADVL/ADH5/NR4A3/PDK4/TWIST1/APOD	CAF-0
GOBP_POSITIVE_REGULATION_OF_PROTEASOMAL_UBIQUITIN_DEPENDENT_PROTEIN_CATABOLIC_PROCESS	GOBP_POSITIVE_REGULATION_OF_PROTEASOMAL_UBIQUITIN_DEPENDENT_PROTEIN_CATABOLIC_PROCESS	82	-0.714151	-1.57865	0.008509	0.110661	0.0971004	847	tags=12%, list=6%, signal=12%	RAD23A/PLK3/GBA/CAV1/TRIB1/HERPUD1/NFE2L2/HSPA1A/HSPA1B/CLU	CAF-0
GOBP_T_CELL_CYTOKINE_PRODUCTION	GOBP_T_CELL_CYTOKINE_PRODUCTION	30	-0.809774	-1.57265	0.00854312	0.110661	0.0971004	430	tags=20%, list=3%, signal=19%	IL1B/HLA-F/B2M/IL6/HLA-A/CD81	CAF-0
GOBP_STRIATED_MUSCLE_CELL_DEVELOPMENT	GOBP_STRIATED_MUSCLE_CELL_DEVELOPMENT	76	0.661758	1.55056	0.00852269	0.110661	0.0971004	1300	tags=17%, list=9%, signal=16%	TPM1/LOX/SDC1/CSRP1/WDR1/CSRP2/AKAP13/FHOD3/ZMPSTE24/PDGFRB/PRKAR1A/CFL2/CAV2	CAF-0
GOBP_NEGATIVE_REGULATION_OF_INFLAMMATORY_RESPONSE	GOBP_NEGATIVE_REGULATION_OF_INFLAMMATORY_RESPONSE	89	-0.692977	-1.54952	0.00841759	0.110661	0.0971004	1134	tags=26%, list=8%, signal=24%	TNFRSF1A/ADA/HGF/IL10/SLAMF8/NDFIP1/GRN/PTGIS/RPS19/LDLR/GBA/CX3CL1/FOXF1/METRNL/SERPINF1/SOD1/TNFAIP3/SAA1/KLF4/IGF1/SOCS3/TNFAIP6/APOE	CAF-0
GOBP_CELL_KILLING	GOBP_CELL_KILLING	113	-0.668653	-1.54813	0.008369	0.110661	0.0971004	690	tags=19%, list=5%, signal=18%	RPS19/LYST/LGALS9/KRT6A/LAMP1/CFH/CTSH/HLA-F/EMP2/HSP90AB1/TUBB4B/CD59/C3/CTSC/RPL30/B2M/HLA-B/ICAM1/HLA-A/CXCL6/HLA-E	CAF-0
GOBP_RESPONSE_TO_REACTIVE_OXYGEN_SPECIES	GOBP_RESPONSE_TO_REACTIVE_OXYGEN_SPECIES	190	-0.615398	-1.52607	0.00854499	0.110661	0.0971004	844	tags=17%, list=6%, signal=17%	FOSL1/PLK3/TRA2B/STK24/NR4A3/MAP1LC3A/CFLAR/TRPC6/RPS3/NQO1/CRYAB/SOD1/NFE2L2/PPIF/PDGFRA/KLF2/TNFAIP3/HMOX1/TXNIP/CYP1B1/KLF4/IL6/RHOB/MMP9/JUN/SOD2/DUSP1/APOE/FOS/SOD3/CCL19/MMP3/APOD	CAF-0
GOBP_SENSORY_ORGAN_DEVELOPMENT	GOBP_SENSORY_ORGAN_DEVELOPMENT	397	0.485497	1.37359	0.00854264	0.110661	0.0971004	1145	tags=13%, list=8%, signal=12%	COL5A1/CTHRC1/COL11A1/SPARC/COL5A2/MFAP5/FBN1/THY1/MFAP2/COL8A1/VIM/INHBA/GNB1/WNT2/BNC2/CLIC4/RCN1/TWSG1/SH3PXD2B/PTK7/TENM3/PRRX1/GLI3/HMGB1/NES/ABI2/KDM5B/BAX/NKD1/FBN2/TGFBR1/NOTCH2/IFT20/RAB18/XRN2/MAN2A1/HIF1A/JAG1/HDAC2/DCHS1/TGFBR2/SMARCA4/PTN/COL8A2/SPRED1/TULP3/TSKU/LEF1/MAPK1/PDGFRB/TGFB2	CAF-0
GOBP_IRON_ION_TRANSPORT	GOBP_IRON_ION_TRANSPORT	62	-0.727185	-1.54752	0.00867962	0.112163	0.0984182	1177	tags=26%, list=8%, signal=24%	PGRMC2/ATP6V1E1/CP/SLC22A17/SLC39A8/ATP6AP1/SCARA5/ATP6V1B2/ISCU/SLC25A37/ATP6V0E1/SLC40A1/ATP6V0C/B2M/FTL/FTH1	CAF-0
GOBP_CHAPERONE_MEDIATED_PROTEIN_COMPLEX_ASSEMBLY	GOBP_CHAPERONE_MEDIATED_PROTEIN_COMPLEX_ASSEMBLY	19	-0.89	-1.64604	0.0087801	0.112651	0.0988465	257	tags=37%, list=2%, signal=36%	PTGES3/HOPX/HSPD1/HSP90AB1/HSP90AA1/HSPA1A/CLU	CAF-0
GOBP_STEROL_HOMEOSTASIS	GOBP_STEROL_HOMEOSTASIS	61	-0.743953	-1.56911	0.00881113	0.112651	0.0988465	889	tags=18%, list=6%, signal=17%	AKR1C1/INSIG1/LDLR/CD24/CAV1/LPL/MYLIP/CNBP/CYP7B1/NPC2/APOE	CAF-0
GOBP_POSITIVE_REGULATION_OF_UBIQUITIN_DEPENDENT_PROTEIN_CATABOLIC_PROCESS	GOBP_POSITIVE_REGULATION_OF_UBIQUITIN_DEPENDENT_PROTEIN_CATABOLIC_PROCESS	94	-0.697365	-1.56263	0.00875305	0.112651	0.0988465	847	tags=11%, list=6%, signal=10%	RAD23A/PLK3/GBA/CAV1/TRIB1/HERPUD1/NFE2L2/HSPA1A/HSPA1B/CLU	CAF-0
REACTOME_ACTIVATION_OF_THE_MRNA_UPON_BINDING_OF_THE_CAP_BINDING_COMPLEX_AND_EIFS_AND_SUBSEQUENT_BINDING_TO_43S	REACTOME_ACTIVATION_OF_THE_MRNA_UPON_BINDING_OF_THE_CAP_BINDING_COMPLEX_AND_EIFS_AND_SUBSEQUENT_BINDING_TO_43S	59	-0.731074	-1.5393	0.00881113	0.112651	0.0988465	1061	tags=58%, list=7%, signal=54%	EIF3F/RPS29/EIF3L/EIF3H/RPS19/EIF1AX/RPS6/EIF3G/EIF3E/RPS2/RPS7/RPS3/EIF4A2/RPS8/RPS3A/RPS14/RPS13/RPS27A/RPS18/RPS24/RPS5/RPS25/RPS21/RPS15A/RPS23/RPS15/RPS12/RPS16/FAU/RPS28/RPS9/RPS4X/RPS27/EIF4A1	CAF-0
GOBP_RESPONSE_TO_TOPOLOGICALLY_INCORRECT_PROTEIN	GOBP_RESPONSE_TO_TOPOLOGICALLY_INCORRECT_PROTEIN	190	-0.612807	-1.51965	0.00879817	0.112651	0.0988465	892	tags=18%, list=6%, signal=18%	AUP1/ERP44/RHBDD2/ACADVL/TPP1/ATF4/DNAJC3/COMP/HERPUD1/WIPI1/DDIT3/HSPA2/HSPB8/PIK3R1/NFE2L2/HSPD1/HSPE1/HSP90AB1/LMNA/BAG3/HSPH1/DNAJA1/ATF3/PPP1R15A/THBS4/HSPA8/HSPB1/HSP90AA1/CCL2/HSPA6/DNAJB1/HSPA1A/HSPA1B/CXCL8/CLU	CAF-0
REACTOME_CELL_SURFACE_INTERACTIONS_AT_THE_VASCULAR_WALL	REACTOME_CELL_SURFACE_INTERACTIONS_AT_THE_VASCULAR_WALL	153	0.601409	1.52768	0.00893589	0.114004	0.100033	395	tags=8%, list=3%, signal=8%	FN1/COL1A1/COL1A2/IGKV4-1/CD99/ITGB1/IGHV3-23/ITGAV/SDC1/ITGA5/SDC2/GLG1/MIF	CAF-0
GOBP_CELLULAR_RESPONSE_TO_OXYGEN_RADICAL	GOBP_CELLULAR_RESPONSE_TO_OXYGEN_RADICAL	18	-0.888777	-1.62199	0.00896731	0.114033	0.100059	496	tags=39%, list=3%, signal=38%	PRDX2/FBLN5/NQO1/SOD1/NFE2L2/SOD2/SOD3	CAF-0
GOBP_T_CELL_MEDIATED_CYTOTOXICITY	GOBP_T_CELL_MEDIATED_CYTOTOXICITY	35	-0.799124	-1.59424	0.00897616	0.114033	0.100059	403	tags=23%, list=3%, signal=22%	CTSH/HLA-F/EMP2/CTSC/B2M/HLA-B/HLA-A/HLA-E	CAF-0
GOBP_CELLULAR_RESPONSE_TO_CALCIUM_ION	GOBP_CELLULAR_RESPONSE_TO_CALCIUM_ION	61	-0.742339	-1.5657	0.00909308	0.115275	0.101149	353	tags=11%, list=2%, signal=11%	CACYBP/CPNE3/PPIF/FOSB/JUND/FOS/JUNB	CAF-0
GOBP_PLACENTA_DEVELOPMENT	GOBP_PLACENTA_DEVELOPMENT	118	-0.678395	-1.57284	0.00920229	0.116225	0.101983	894	tags=19%, list=6%, signal=18%	EPAS1/FOSL1/MME/RPS6/PHLDA2/BSG/STC1/TPPP3/SOD1/SNAI1/HSP90AB1/HEY1/STC2/HES1/ZFP36L1/CSF2/NR2F2/SOCS3/ADM/DCN/CEBPB/JUNB	CAF-0
GOBP_POSITIVE_REGULATION_OF_LEUKOCYTE_CELL_CELL_ADHESION	GOBP_POSITIVE_REGULATION_OF_LEUKOCYTE_CELL_CELL_ADHESION	199	-0.59127	-1.47763	0.00922608	0.116225	0.101983	1022	tags=19%, list=7%, signal=18%	PNP/RELA/CD47/RIPK2/MAP3K8/ST3GAL4/TNFSF9/CCL5/CCL21/NR4A3/CD24/CAV1/LGALS9/BCL6/CD83/RPS3/IL6ST/ZBTB16/EGR3/CD44/IL1B/PIK3R1/SOCS1/TNFSF13B/HSPD1/NFKBIZ/HSPH1/HES1/IL6/ICAM1/HLA-A/CD74/IGF1/HLA-E/IGFBP2/CD81/CCL2/CCL19	CAF-0
GOBP_REGULATION_OF_PROTEIN_CONTAINING_COMPLEX_ASSEMBLY	GOBP_REGULATION_OF_PROTEIN_CONTAINING_COMPLEX_ASSEMBLY	382	-0.521809	-1.39032	0.00921646	0.116225	0.101983	772	tags=9%, list=5%, signal=9%	RAP1B/CDC42EP4/GBA/CDC42EP5/GMFG/RPL13A/FKBP4/DDX3X/ZDHHC1/CCL26/ARL2/RPS3/NAPA/CRYAB/TPPP3/EPS8/CDC42EP2/SNX9/GBP5/GSN/MYADM/LGALS3/ICAM1/CSF2/HSPA8/CSF3/HSP90AA1/CXCL13/APOE/HSPA1A/HSPA1B/CLU/MMP1/MMP3	CAF-0
GOBP_CELLULAR_RESPONSE_TO_ABIOTIC_STIMULUS	GOBP_CELLULAR_RESPONSE_TO_ABIOTIC_STIMULUS	271	-0.549105	-1.40573	0.00957037	0.12031	0.105567	819	tags=13%, list=5%, signal=13%	NPM1/TMEM109/MME/CRADD/ATF4/LTBR/ATP1A1/ENG/EFHD1/DDX3X/GADD45A/SLC38A2/IFI16/CRYAB/IL1B/CD40/PIK3R1/MYC/ADIRF/MFAP4/CRIP1/SFRP1/BAG3/EEF1D/AKR1B1/RPL26/ZFP36L1/CDKN1A/IRF1/YBX3/RHOB/MMP9/TIMP1/EGR1/MMP1/MMP3	CAF-0
REACTOME_NR1H3_NR1H2_REGULATE_GENE_EXPRESSION_LINKED_TO_CHOLESTEROL_TRANSPORT_AND_EFFLUX	REACTOME_NR1H3_NR1H2_REGULATE_GENE_EXPRESSION_LINKED_TO_CHOLESTEROL_TRANSPORT_AND_EFFLUX	34	-0.800831	-1.60189	0.00963038	0.120478	0.105714	561	tags=12%, list=4%, signal=11%	APOC1/PLTP/APOE/APOD	CAF-0
GOBP_POSITIVE_REGULATION_OF_RESPONSE_TO_CYTOKINE_STIMULUS	GOBP_POSITIVE_REGULATION_OF_RESPONSE_TO_CYTOKINE_STIMULUS	51	-0.756225	-1.57898	0.00964386	0.120478	0.105714	1011	tags=16%, list=7%, signal=15%	AGPAT2/DDX58/RIPK2/IFIH1/IRF7/CD74/HSPA1A/HSPA1B	CAF-0
REACTOME_PLATELET_ACTIVATION_SIGNALING_AND_AGGREGATION	REACTOME_PLATELET_ACTIVATION_SIGNALING_AND_AGGREGATION	224	0.539087	1.4346	0.00962545	0.120478	0.105714	756	tags=16%, list=5%, signal=15%	FN1/COL1A1/COL1A2/SPARC/FLNA/ISLR/CALU/ACTN1/PFN1/CFL1/TIMP3/TAGLN2/TLN1/GNB1/RHOA/CAP1/VCL/ACTN4/THBS1/WDR1/PCDH7/MAGED2/YWHAZ/PDPN/APP/CDC42/LHFPL2/GNAI2/GNG5/TMSB4X/IGF2/PPIA/CALM1/MANF/GNB4/SHC1	CAF-0
GOBP_PROTEIN_LOCALIZATION_TO_CELL_CELL_JUNCTION	GOBP_PROTEIN_LOCALIZATION_TO_CELL_CELL_JUNCTION	20	0.857662	1.66566	0.00979425	0.122103	0.10714	169	tags=20%, list=1%, signal=20%	ACTB/FLNA/ACTG1/VCL	CAF-0
GOBP_NEGATIVE_REGULATION_OF_COAGULATION	GOBP_NEGATIVE_REGULATION_OF_COAGULATION	37	-0.800116	-1.61136	0.00987122	0.122135	0.107168	751	tags=30%, list=5%, signal=28%	PROS1/PROCR/SERPINE1/PRKG1/PLAT/PDGFRA/SERPINE2/TFPI/CD9/SERPING1/APOE	CAF-0
GOBP_NEGATIVE_REGULATION_OF_NEURON_DEATH	GOBP_NEGATIVE_REGULATION_OF_NEURON_DEATH	157	-0.623572	-1.498	0.00985953	0.122135	0.107168	1162	tags=18%, list=8%, signal=17%	PINK1/FAIM2/IL10/TMEM259/HSF1/GRN/HIPK2/NR4A3/GBA/ATF4/CX3CL1/NENF/NDNF/NTRK2/SERPINF1/FOXQ1/SOD1/HLA-F/HMOX1/GPNMB/HSP90AB1/F2R/BTG2/NR4A2/CSF3/CCL2/SOD2/CEBPB/APOE	CAF-0
GOBP_REGULATION_OF_LIPID_BIOSYNTHETIC_PROCESS	GOBP_REGULATION_OF_LIPID_BIOSYNTHETIC_PROCESS	165	-0.612957	-1.49539	0.00987809	0.122135	0.107168	861	tags=14%, list=6%, signal=13%	ELOVL5/INSIG1/ACADVL/LDLR/MID1IP1/ATP1A1/ASAH1/PDK4/APOC1/RDH10/IL1B/SOD1/PTGS2/DKK3/BMP2/ZBTB20/SNAI1/C3/IGFBP7/CD74/ADM/EGR1/APOE	CAF-0
GOBP_RESPONSE_TO_ALCOHOL	GOBP_RESPONSE_TO_ALCOHOL	185	-0.585684	-1.44719	0.00985369	0.122135	0.107168	918	tags=16%, list=6%, signal=15%	AHR/S100A8/TGFB1/FOSL1/CDO1/CCL21/TGFBR3/GNAI1/RGS2/PENK/SGK1/NQO1/GRAMD1A/SOD1/TNC/KLF2/CCL3/KLF9/SFRP1/KLF4/IGFBP7/GSN/RPS4X/ICAM1/CDKN1A/CSF3/FOSB/SOD2/FOS/CCL19	CAF-0
GOBP_OLEFINIC_COMPOUND_BIOSYNTHETIC_PROCESS	GOBP_OLEFINIC_COMPOUND_BIOSYNTHETIC_PROCESS	18	-0.884604	-1.61437	0.00991957	0.122396	0.107397	297	tags=33%, list=2%, signal=33%	AKR1C3/BMP5/DKK3/BMP2/ADM/EGR1	CAF-0
GOBP_COLLAGEN_ACTIVATED_TYROSINE_KINASE_RECEPTOR_SIGNALING_PATHWAY	GOBP_COLLAGEN_ACTIVATED_TYROSINE_KINASE_RECEPTOR_SIGNALING_PATHWAY	11	0.921733	1.62952	0.00997392	0.122814	0.107764	3	tags=9%, list=0%, signal=9%	COL1A1	CAF-0
REACTOME_ELASTIC_FIBRE_FORMATION	REACTOME_ELASTIC_FIBRE_FORMATION	42	0.780633	1.68325	0.0100527	0.123532	0.108394	608	tags=33%, list=4%, signal=32%	FN1/MFAP5/FBN1/LOX/ITGB1/MFAP2/ITGAV/LOXL1/EMILIN1/ITGA5/ITGB5/EFEMP2/FBLN2/FBN2	CAF-0
GOBP_REGULATION_OF_FAT_CELL_DIFFERENTIATION	GOBP_REGULATION_OF_FAT_CELL_DIFFERENTIATION	110	-0.664699	-1.53283	0.0101129	0.124017	0.108819	883	tags=22%, list=6%, signal=21%	TGFB1/CCDC85B/INSIG1/SAV1/METRNL/DDIT3/LPL/ASXL1/ZBTB16/FRZB/JDP2/ZC3H12A/PTGS2/CCDC71L/BMP2/MEDAG/ADIRF/SFRP1/ZFP36L2/HES1/IL6/ZFP36L1/CEBPB/ZFP36	CAF-0
GOBP_PROTEIN_HYDROXYLATION	GOBP_PROTEIN_HYDROXYLATION	27	0.826425	1.65914	0.0101571	0.124053	0.108851	533	tags=41%, list=4%, signal=39%	P4HB/P3H1/FKBP10/PRDX4/PLOD2/P4HA1/P4HA2/P3H4/ASPH/P3H3/PLOD1	CAF-0
REACTOME_RHO_GTPASE_CYCLE	REACTOME_RHO_GTPASE_CYCLE	426	0.48259	1.37337	0.010143	0.124053	0.108851	1800	tags=23%, list=12%, signal=20%	ACTB/TPM4/ACTG1/ITGB1/ACTN1/CKAP4/LMAN1/VIM/GJA1/RHOA/DBN1/TPM3/TUBA1B/FARP1/PCDH7/DSG2/SH3PXD2A/IQGAP1/TRIO/SPTAN1/BASP1/CLTC/CDC42/GOLGA3/CDC37/MYO9B/CAPZB/ANKLE2/FERMT2/RASAL2/ARMCX3/IL32/UACA/CCT6A/ARHGAP1/AKAP13/ABI2/NCKAP1/YKT6/ROCK1/CCDC88A/DST/ABL2/CDC42BPA/CDC42BPB/PEAK1/ARFGAP3/ARHGDIA/EPSTI1/JAG1/CHN1/PICALM/FMNL3/USP9X/GOPC/RHOBTB1/ARHGAP31/CYFIP1/ARHGAP21/NET1/ITSN1/CCT2/DOCK1/NDUFA5…	CAF-0
GOBP_REGULATION_OF_PHOSPHATIDYLINOSITOL_3_KINASE_ACTIVITY	GOBP_REGULATION_OF_PHOSPHATIDYLINOSITOL_3_KINASE_ACTIVITY	49	-0.782825	-1.6407	0.0102647	0.125112	0.10978	883	tags=18%, list=6%, signal=17%	TGFB1/CCL21/PIK3R3/PIK3R1/SOCS1/PDGFRA/KLF4/SOCS3/CCL19	CAF-0
GOBP_POSITIVE_REGULATION_OF_PRODUCTION_OF_MOLECULAR_MEDIATOR_OF_IMMUNE_RESPONSE	GOBP_POSITIVE_REGULATION_OF_PRODUCTION_OF_MOLECULAR_MEDIATOR_OF_IMMUNE_RESPONSE	82	-0.709109	-1.5675	0.0103076	0.125179	0.109839	1093	tags=18%, list=7%, signal=17%	IL10/TNFRSF14/SLC7A5/DDX58/TGFB1/NR4A3/IL1B/CD40/HLA-F/B2M/IL6/HLA-A/CD74/HLA-E/CD81	CAF-0
GOBP_SKELETAL_MUSCLE_ORGAN_DEVELOPMENT	GOBP_SKELETAL_MUSCLE_ORGAN_DEVELOPMENT	125	-0.639249	-1.49146	0.0103118	0.125179	0.109839	736	tags=16%, list=5%, signal=15%	DLL1/TGFB1/CYP26B1/CAV1/EGR2/ASS1/VAMP5/MYF5/CFLAR/HEYL/NUPR1/MAFF/BTG2/TWIST1/ATF3/NR2F2/YBX3/DCN/EGR1/FOS	CAF-0
KEGG_VASCULAR_SMOOTH_MUSCLE_CONTRACTION	KEGG_VASCULAR_SMOOTH_MUSCLE_CONTRACTION	91	0.652582	1.55902	0.0104179	0.125705	0.110301	1111	tags=15%, list=7%, signal=14%	ACTA2/MYL9/CALD1/MYL6/RHOA/ACTG2/CALM2/MYLK/ROCK1/CALM1/PPP1CA/PPP1CB/ITPR2/MAPK1	CAF-0
GOBP_REGULATION_OF_LEUKOCYTE_MEDIATED_CYTOTOXICITY	GOBP_REGULATION_OF_LEUKOCYTE_MEDIATED_CYTOTOXICITY	56	-0.741038	-1.5512	0.0104013	0.125705	0.110301	690	tags=16%, list=5%, signal=15%	LGALS9/LAMP1/HLA-F/B2M/HLA-B/ICAM1/HLA-A/CXCL6/HLA-E	CAF-0
GOBP_NEURON_APOPTOTIC_PROCESS	GOBP_NEURON_APOPTOTIC_PROCESS	192	-0.59652	-1.4833	0.0103908	0.125705	0.110301	1162	tags=17%, list=8%, signal=16%	PINK1/FAIM2/IL10/GRN/BNIP3/MAX/NQO2/UBE2M/HIPK2/GBA/ATF4/CX3CL1/NDNF/DDIT3/PRNP/FOXO3/NTRK2/NQO1/FOXQ1/SOD1/NUPR1/CCL3/HMOX1/TNFRSF21/HSP90AB1/F2R/BTG2/NR4A2/CCL2/JUN/SOD2/CEBPB/APOE	CAF-0
GOBP_NEGATIVE_REGULATION_OF_MONONUCLEAR_CELL_MIGRATION	GOBP_NEGATIVE_REGULATION_OF_MONONUCLEAR_CELL_MIGRATION	18	-0.881845	-1.60934	0.0105544	0.127097	0.111522	37	tags=28%, list=0%, signal=28%	WASL/SLAMF8/CCL2/DUSP1/APOD	CAF-0
KEGG_ENDOCYTOSIS	KEGG_ENDOCYTOSIS	169	-0.612194	-1.50064	0.0107335	0.128738	0.112962	794	tags=10%, list=5%, signal=10%	CLTA/LDLR/CHMP5/HSPA2/CBLB/HLA-F/PDGFRA/RAB31/F2R/HLA-C/HLA-B/HLA-A/HLA-E/HSPA8/HSPA6/HSPA1A/HSPA1B	CAF-0
GOBP_STEROID_METABOLIC_PROCESS	GOBP_STEROID_METABOLIC_PROCESS	236	-0.566837	-1.44199	0.0107312	0.128738	0.112962	1021	tags=13%, list=7%, signal=12%	AGT/HSD17B11/HSD11B2/CYP27A1/AKR1C1/INSIG1/ACADVL/LDLR/GBA/CYP26B1/ATP1A1/HSD11B1/TIPARP/ASAH1/CH25H/APOC1/LEPR/SOD1/CYP7B1/PDGFRA/DKK3/BMP2/SNAI1/CYP1B1/IGFBP7/AKR1B1/NPC2/ADM/EGR1/APOE	CAF-0
REACTOME_P130CAS_LINKAGE_TO_MAPK_SIGNALING_FOR_INTEGRINS	REACTOME_P130CAS_LINKAGE_TO_MAPK_SIGNALING_FOR_INTEGRINS	12	0.915538	1.63332	0.010861	0.129892	0.113975	140	tags=17%, list=1%, signal=17%	FN1/TLN1	CAF-0
GOBP_SMOOTH_MUSCLE_CELL_DIFFERENTIATION	GOBP_SMOOTH_MUSCLE_CELL_DIFFERENTIATION	53	-0.749055	-1.57033	0.0108879	0.129892	0.113975	1738	tags=40%, list=12%, signal=35%	SIX1/MECP2/SMARCD3/SIRT1/NFATC1/PDCD4/MEF2C/RAMP2/BMP4/EDNRB/ENG/COMP/FOXF1/TBX3/OLFM2/TBX2/TMEM204/HEY1/HES1/ADM/SOD2	CAF-0
GOBP_POSITIVE_REGULATION_OF_CELL_CELL_ADHESION	GOBP_POSITIVE_REGULATION_OF_CELL_CELL_ADHESION	228	-0.578062	-1.45897	0.0108946	0.129892	0.113975	1022	tags=20%, list=7%, signal=19%	IL10/TNFRSF14/PNP/RELA/CD47/RIPK2/MAP3K8/ST3GAL4/TNFSF9/CCL5/CCL21/NR4A3/CX3CL1/CD24/CAV1/LGALS9/BCL6/CD83/RPS3/IL6ST/ZBTB16/EGR3/CITED2/CD44/IL1B/JAK1/PIK3R1/SOCS1/TNFSF13B/HSPD1/NFKBIZ/PLPP3/HSPH1/HES1/IL6/ICAM1/HLA-A/CD74/IGF1/HLA-E/IGFBP2/CD81/CXCL13/CCL2/CCL19	CAF-0
GOBP_POSITIVE_REGULATION_OF_PRI_MIRNA_TRANSCRIPTION_BY_RNA_POLYMERASE_II	GOBP_POSITIVE_REGULATION_OF_PRI_MIRNA_TRANSCRIPTION_BY_RNA_POLYMERASE_II	38	-0.795854	-1.60779	0.0109979	0.130864	0.114828	1093	tags=32%, list=7%, signal=29%	IL10/RELA/NR3C1/TGFB1/FOSL1/STAT3/FOXO3/BMP2/KLF4/EGR1/JUN/FOS	CAF-0
GOBP_RESPONSE_TO_TYPE_I_INTERFERON	GOBP_RESPONSE_TO_TYPE_I_INTERFERON	81	-0.714705	-1.57839	0.0110965	0.131687	0.11555	1009	tags=35%, list=7%, signal=32%	IFI35/MX2/IRF8/OAS1/PSMB8/SP100/IRF7/IRF9/ISG15/IFIT1/JAK1/GBP2/OASL/HLA-F/IFIT3/IFIT2/ISG20/BST2/HSP90AB1/IFITM3/HLA-C/HLA-B/HLA-A/IRF1/HLA-E/IFITM2/IFITM1/EGR1	CAF-0
GOBP_REGULATION_OF_PRODUCTION_OF_MOLECULAR_MEDIATOR_OF_IMMUNE_RESPONSE	GOBP_REGULATION_OF_PRODUCTION_OF_MOLECULAR_MEDIATOR_OF_IMMUNE_RESPONSE	118	-0.670745	-1.5551	0.0111109	0.131687	0.11555	1093	tags=22%, list=7%, signal=21%	HMCES/TMBIM6/CUEDC2/MAD2L2/IL33/IL10/TNFRSF14/NDFIP1/IRAK3/SLC7A5/DDX58/SLC15A4/TGFB1/NR4A3/BCL6/IL1B/CD40/HLA-F/HMOX1/BST2/B2M/IL6/HLA-A/CD74/HLA-E/CD81	CAF-0
GOBP_VASODILATION	GOBP_VASODILATION	26	-0.821131	-1.58045	0.0111951	0.132164	0.115968	556	tags=27%, list=4%, signal=26%	EDNRB/RGS2/SOD1/PRKG1/KLF2/SOD2/APOE	CAF-0
GOBP_NEGATIVE_REGULATION_OF_IMMUNE_EFFECTOR_PROCESS	GOBP_NEGATIVE_REGULATION_OF_IMMUNE_EFFECTOR_PROCESS	103	-0.658901	-1.51319	0.0111929	0.132164	0.115968	1093	tags=22%, list=7%, signal=21%	IL10/SLAMF8/NDFIP1/IRAK3/GRN/RPS19/CD47/FGL2/TGFB1/LGALS9/BCL6/FOXF1/ZC3H12A/HLA-F/HMOX1/BST2/CD59/A2M/HLA-B/LGALS3/HLA-A/HLA-E/SERPING1	CAF-0
GOBP_LEUKOCYTE_MEDIATED_CYTOTOXICITY	GOBP_LEUKOCYTE_MEDIATED_CYTOTOXICITY	82	-0.704336	-1.55695	0.0112761	0.132859	0.116578	690	tags=17%, list=5%, signal=16%	LYST/LGALS9/LAMP1/CTSH/HLA-F/EMP2/TUBB4B/CTSC/B2M/HLA-B/ICAM1/HLA-A/CXCL6/HLA-E	CAF-0
GOBP_INTRACELLULAR_RECEPTOR_SIGNALING_PATHWAY	GOBP_INTRACELLULAR_RECEPTOR_SIGNALING_PATHWAY	227	-0.572592	-1.44533	0.01136	0.133324	0.116986	1015	tags=15%, list=7%, signal=15%	RELA/PTGIS/NR3C1/DDX58/RIPK2/AHR/SLC15A4/WBP2/BIRC3/UBA52/NR4A3/IFIH1/NR2F1/CYP26B1/IRF7/ASXL1/STAT3/HEYL/CITED2/CYP7B1/RPS27A/KLF2/TNFAIP3/PLPP1/SFRP1/DNAJA1/NR4A2/TWIST1/UBB/NR2F2/UBC/NFKBIA/NR4A1/HSPA1A/HSPA1B	CAF-0
GOBP_POSITIVE_REGULATION_OF_PROTEIN_SERINE_THREONINE_KINASE_ACTIVITY	GOBP_POSITIVE_REGULATION_OF_PROTEIN_SERINE_THREONINE_KINASE_ACTIVITY	267	-0.561991	-1.43747	0.0113408	0.133324	0.116986	1100	tags=17%, list=7%, signal=16%	PTPN1/ERN1/SASH1/HGF/CCND3/PRDX2/AGT/SHC2/NTRK3/IL34/RIPK2/ERP29/TGFB1/SPRY2/UBA52/MAP2K3/FZD10/CD24/MAPKAPK2/GDF15/ACSL1/DDX3X/GADD45A/DAZAP2/GADD45G/RPS3/FAM20A/IL1B/DUSP5/CD40/SOD1/CEMIP/LPAR1/RPS27A/BMP2/SAA1/CKS2/HSP90AB1/CD74/UBB/IGF1/UBC/GADD45B/CD81/CCL19	CAF-0
GOBP_STEROID_HORMONE_BIOSYNTHETIC_PROCESS	GOBP_STEROID_HORMONE_BIOSYNTHETIC_PROCESS	38	-0.794665	-1.60539	0.0115806	0.134599	0.118105	297	tags=18%, list=2%, signal=18%	BMP5/HSD17B11/DKK3/BMP2/AKR1B1/ADM/EGR1	CAF-0
GOBP_POSITIVE_REGULATION_OF_CELL_MORPHOGENESIS_INVOLVED_IN_DIFFERENTIATION	GOBP_POSITIVE_REGULATION_OF_CELL_MORPHOGENESIS_INVOLVED_IN_DIFFERENTIATION	69	0.69543	1.60297	0.0115667	0.134599	0.118105	1167	tags=26%, list=8%, signal=24%	FLNA/S100A10/P4HB/MDK/DBN1/CALR/ARPC2/LIMS1/CAPRIN1/CDC42/ILK/ACTR2/FERMT2/CDKL5/PRKDC/DOCK1/LIMS2/HAS2	CAF-0
GOBP_NEGATIVE_REGULATION_OF_MITOCHONDRION_ORGANIZATION	GOBP_NEGATIVE_REGULATION_OF_MITOCHONDRION_ORGANIZATION	41	-0.766128	-1.56872	0.0115354	0.134599	0.118105	353	tags=20%, list=2%, signal=19%	PINK1/HGF/BNIP3/SLC25A5/PPIF/IGF1/HSPA1A/CLU	CAF-0
GOBP_NEGATIVE_REGULATION_OF_NEURON_APOPTOTIC_PROCESS	GOBP_NEGATIVE_REGULATION_OF_NEURON_APOPTOTIC_PROCESS	109	-0.654083	-1.51065	0.0115199	0.134599	0.118105	846	tags=18%, list=6%, signal=17%	PINK1/FAIM2/IL10/GRN/HIPK2/GBA/CX3CL1/NDNF/NTRK2/FOXQ1/SOD1/HMOX1/HSP90AB1/F2R/BTG2/NR4A2/CCL2/SOD2/CEBPB/APOE	CAF-0
GOBP_NEGATIVE_REGULATION_OF_GROWTH	GOBP_NEGATIVE_REGULATION_OF_GROWTH	210	-0.590131	-1.48258	0.011572	0.134599	0.118105	1019	tags=16%, list=7%, signal=15%	RERG/RBBP7/BMP4/TGFB1/CCDC85B/MT1A/SAV1/PI16/GDF15/BCL6/DDX3X/FHL1/MT1G/GPC3/RGS2/NDUFA13/MT1F/FRZB/CRYAB/MSX1/SERPINE2/ING1/BST2/SFRP1/MT1M/BTG1/MT1E/CDKN1A/IGFBP5/MT1X/MT2A/HSPA1A/HSPA1B	CAF-0
REACTOME_MOLECULES_ASSOCIATED_WITH_ELASTIC_FIBRES	REACTOME_MOLECULES_ASSOCIATED_WITH_ELASTIC_FIBRES	35	0.763083	1.59736	0.0117252	0.135947	0.119288	608	tags=31%, list=4%, signal=30%	FN1/MFAP5/FBN1/ITGB1/MFAP2/ITGAV/EMILIN1/ITGB5/EFEMP2/FBLN2/FBN2	CAF-0
GOBP_HORMONE_BIOSYNTHETIC_PROCESS	GOBP_HORMONE_BIOSYNTHETIC_PROCESS	54	-0.754193	-1.5783	0.0117418	0.135947	0.119288	733	tags=17%, list=5%, signal=16%	HSD17B11/ATP1A1/DIO2/DKK3/BMP2/STC2/AKR1B1/ADM/EGR1	CAF-0
GOBP_LOCOMOTORY_BEHAVIOR	GOBP_LOCOMOTORY_BEHAVIOR	113	-0.656444	-1.51986	0.011771	0.136023	0.119354	1249	tags=13%, list=8%, signal=12%	ALDH1A3/NOVA1/LGI4/ARRDC3/HIPK2/CXCL12/CSTB/PENK/HEXB/SOD1/ID2/NR4A2/IDO1/EGR1/APOE	CAF-0
GOBP_REGULATION_OF_COMPLEMENT_ACTIVATION	GOBP_REGULATION_OF_COMPLEMENT_ACTIVATION	80	-0.705749	-1.55184	0.0118076	0.136184	0.119495	494	tags=18%, list=3%, signal=17%	CFH/C2/IGHG4/IL1B/CFB/CD59/C3/A2M/C1R/C1S/IGKV1-17/CD81/SERPING1/CLU	CAF-0
GOBP_RETROGRADE_VESICLE_MEDIATED_TRANSPORT_GOLGI_TO_ENDOPLASMIC_RETICULUM	GOBP_RETROGRADE_VESICLE_MEDIATED_TRANSPORT_GOLGI_TO_ENDOPLASMIC_RETICULUM	83	0.670252	1.57557	0.0118936	0.136913	0.120135	1869	tags=43%, list=12%, signal=38%	KDELR3/ARF4/KDELR2/ARCN1/TMED9/COPZ2/COPA/KIFAP3/COPB1/COPB2/TMED3/KDELR1/ARFGAP1/TMED2/TMED10/COPE/SURF4/COPG1/RAB6A/GBF1/ARFGAP3/NBAS/RER1/PITPNB/ERGIC3/COPZ1/ARF5/RAB1A/RAB1B/BET1L/SCFD1/SEC22B/KLC1/COG3/ARF3/HTT	CAF-0
GOBP_HORMONE_METABOLIC_PROCESS	GOBP_HORMONE_METABOLIC_PROCESS	147	-0.621489	-1.48639	0.0120122	0.138014	0.121101	1418	tags=21%, list=9%, signal=19%	AKR1C3/CPA3/ADH4/ATP6AP2/BMP5/ALDH1A3/ECE1/PCSK1/ALDH1A1/HSD17B11/AKR1C1/MME/CYP26B1/ATP1A1/TIPARP/ENPEP/RDH10/ADH1B/DIO2/PNPLA2/PDGFRA/DKK3/BMP2/SCPEP1/CYP1B1/STC2/CTSL/AKR1B1/ADM/CRABP1/EGR1	CAF-0
GOBP_AMYLOID_BETA_METABOLIC_PROCESS	GOBP_AMYLOID_BETA_METABOLIC_PROCESS	50	-0.75823	-1.58552	0.0120536	0.138225	0.121286	1430	tags=28%, list=9%, signal=25%	PSEN2/RTN2/APH1A/PSENEN/SPON1/RELA/RTN3/MME/IFNGR1/PRNP/NTRK2/IGF1/APOE/CLU	CAF-0
REACTOME_ATTENUATION_PHASE	REACTOME_ATTENUATION_PHASE	25	-0.850808	-1.63216	0.0123054	0.139331	0.122257	249	tags=52%, list=2%, signal=51%	FKBP4/HSPA2/TNFRSF21/HSP90AB1/HSPH1/UBB/HSPA8/HSPB1/HSP90AA1/HSPA6/DNAJB1/HSPA1A/HSPA1B	CAF-0
GOBP_NEGATIVE_REGULATION_OF_INTERLEUKIN_2_PRODUCTION	GOBP_NEGATIVE_REGULATION_OF_INTERLEUKIN_2_PRODUCTION	24	-0.845243	-1.61861	0.0123294	0.139331	0.122257	568	tags=12%, list=4%, signal=12%	PRNP/TNFAIP3/ZFP36	CAF-0
GOBP_REGULATION_OF_MYELOID_LEUKOCYTE_MEDIATED_IMMUNITY	GOBP_REGULATION_OF_MYELOID_LEUKOCYTE_MEDIATED_IMMUNITY	45	-0.780741	-1.6151	0.0123819	0.139331	0.122257	1045	tags=18%, list=7%, signal=17%	ADGRE2/DDX58/LGALS9/FOXF1/HMOX1/C3/CXCL6/HLA-E	CAF-0
GOBP_PEPTIDYL_ASPARAGINE_MODIFICATION	GOBP_PEPTIDYL_ASPARAGINE_MODIFICATION	30	0.792751	1.61247	0.0122574	0.139331	0.122257	2056	tags=53%, list=14%, signal=46%	OSTC/OST4/LMAN1/RPN1/STT3A/MGAT5/FUT8/UGGT1/UBE2J1/DPM2/UGGT2/DDOST/TUSC3/RPN2/MGAT2/STT3B	CAF-0
GOBP_POSITIVE_REGULATION_OF_LIPID_BIOSYNTHETIC_PROCESS	GOBP_POSITIVE_REGULATION_OF_LIPID_BIOSYNTHETIC_PROCESS	65	-0.731828	-1.56557	0.0122658	0.139331	0.122257	861	tags=15%, list=6%, signal=15%	ELOVL5/LDLR/MID1IP1/RDH10/IL1B/PTGS2/ZBTB20/CD74/ADM/APOE	CAF-0
REACTOME_DDX58_IFIH1_MEDIATED_INDUCTION_OF_INTERFERON_ALPHA_BETA	REACTOME_DDX58_IFIH1_MEDIATED_INDUCTION_OF_INTERFERON_ALPHA_BETA	67	-0.718339	-1.53981	0.0122876	0.139331	0.122257	1166	tags=27%, list=8%, signal=25%	UBE2L6/HERC5/TANK/RELA/DDX58/UBA52/IFIH1/UBE2D3/IRF7/ISG15/RPS27A/TNFAIP3/SAA1/HSP90AB1/UBB/UBC/NFKBIA/HSP90AA1	CAF-0
GOBP_REGULATION_OF_ALPHA_BETA_T_CELL_ACTIVATION	GOBP_REGULATION_OF_ALPHA_BETA_T_CELL_ACTIVATION	85	-0.689389	-1.53736	0.0123371	0.139331	0.122257	690	tags=21%, list=5%, signal=20%	ADA/TNFRSF14/PNP/RIPK2/LGALS9/BCL6/CD83/CBLB/ZBTB16/ZC3H12A/SOCS1/NFKBIZ/HSPH1/HLA-A/IRF1/HLA-E/CD81/CCL19	CAF-0
GOBP_REGULATION_OF_UBIQUITIN_DEPENDENT_PROTEIN_CATABOLIC_PROCESS	GOBP_REGULATION_OF_UBIQUITIN_DEPENDENT_PROTEIN_CATABOLIC_PROCESS	147	-0.619738	-1.4822	0.0122747	0.139331	0.122257	847	tags=12%, list=6%, signal=12%	RAD23A/HIPK2/CAMLG/PLK3/GBA/FOXF2/CAV1/TRIB1/HERPUD1/RPS7/UBXN1/SDCBP/NFE2L2/HSP90AB1/RPL11/HSPA1A/HSPA1B/CLU	CAF-0
GOBP_ENTRY_INTO_HOST	GOBP_ENTRY_INTO_HOST	125	-0.634245	-1.47978	0.0123605	0.139331	0.122257	760	tags=18%, list=5%, signal=17%	LDLR/PTX3/CAV1/LGALS9/TRIM8/LY6E/KRT6A/BSG/LAMP1/ANPEP/PLSCR1/IFITM3/CTSL/GSN/ICAM1/CD74/IFITM2/IFITM1/CD81/HSPA1A/HSPA1B/CXCL8	CAF-0
GOBP_NON_CANONICAL_WNT_SIGNALING_PATHWAY	GOBP_NON_CANONICAL_WNT_SIGNALING_PATHWAY	141	0.575604	1.45244	0.01235	0.139331	0.122257	1667	tags=26%, list=11%, signal=24%	CTHRC1/PFN1/GNB1/RHOA/SFRP2/GPC6/PTK7/CLTC/DACT1/CDC42/RNF213/FZD1/PSMD8/AP2M1/PSMB5/PRICKLE1/NKD1/CALM1/CTNNB1/PSME4/PSMB6/PSMA4/PSMD2/DVL3/AP2B1/LEF1/PRICKLE2/PSMB2/ROR2/AP2A1/PSME3/PSMC3/PSMB9/DAAM2/PSMD1/PPP3CB/FZD6	CAF-0
GOBP_REGULATION_OF_POSITIVE_CHEMOTAXIS	GOBP_REGULATION_OF_POSITIVE_CHEMOTAXIS	24	-0.845001	-1.61814	0.0124826	0.140202	0.123021	1056	tags=29%, list=7%, signal=27%	VEGFB/NTRK3/ANGPT2/PGF/CXCL12/F3/CXCL8	CAF-0
GOBP_CYTOSOLIC_CALCIUM_ION_TRANSPORT	GOBP_CYTOSOLIC_CALCIUM_ION_TRANSPORT	142	-0.61976	-1.47427	0.0125387	0.140397	0.123192	1496	tags=18%, list=10%, signal=17%	TMBIM6/MCOLN1/TPCN1/PSEN2/CXCL11/BCL2/FGF2/CLIC2/PDE4D/P2RX4/GSTO1/SMDT1/CCL21/RAMP3/CX3CL1/CAV1/ANK2/FKBP1A/DDIT3/PRNP/CEMIP/CCL3/F2R/CXCL10/CXCL9/CCL19	CAF-0
REACTOME_SIGNALING_BY_RECEPTOR_TYROSINE_KINASES	REACTOME_SIGNALING_BY_RECEPTOR_TYROSINE_KINASES	473	0.457665	1.31538	0.0125467	0.140397	0.123192	861	tags=13%, list=6%, signal=13%	FN1/COL1A1/COL1A2/COL3A1/COL5A1/COL6A3/COL11A1/ACTB/SPARC/COL5A2/COL6A1/ADAM12/ACTG1/ITGB1/THBS2/COL5A3/ITGAV/MDK/COL6A2/RHOA/STMN1/THBS1/PCSK5/LAMC1/TCF12/CLTC/COL27A1/CDC42/CDC37/CTNNA1/DNM1/YWHAB/SPHK1/LAMA4/HNRNPM/AP2M1/LAMB1/IGF2/HNRNPH1/ABI2/RBFOX2/NCKAP1/BAX/ROCK1/TNS3/MXD4/PDGFC/CALM1/CTNNB1/CTNND1/CHD4/IGF1R/RALB/SHC1/IRS1/RALA/SH3GL1/PTPN12/HIF1A/REST/HDAC2	CAF-0
REACTOME_INTERLEUKIN_20_FAMILY_SIGNALING	REACTOME_INTERLEUKIN_20_FAMILY_SIGNALING	20	-0.866652	-1.62551	0.0127105	0.141627	0.124271	532	tags=20%, list=4%, signal=19%	STAT3/JAK1/SOCS3/IL24	CAF-0
REACTOME_GAP_JUNCTION_DEGRADATION	REACTOME_GAP_JUNCTION_DEGRADATION	12	0.909335	1.62225	0.012798	0.141627	0.124271	497	tags=50%, list=3%, signal=48%	ACTB/ACTG1/GJA1/CLTC/DNM1/AP2M1	CAF-0
GOBP_RESPONSE_TO_INTERFERON_BETA	GOBP_RESPONSE_TO_INTERFERON_BETA	24	-0.842022	-1.61244	0.0127889	0.141627	0.124271	547	tags=33%, list=4%, signal=32%	NDUFA13/IFI16/PLSCR1/BST2/IFITM3/IRF1/IFITM2/IFITM1	CAF-0
GOBP_MORPHOGENESIS_OF_AN_EPITHELIAL_SHEET	GOBP_MORPHOGENESIS_OF_AN_EPITHELIAL_SHEET	51	0.713493	1.59546	0.0127671	0.141627	0.124271	842	tags=18%, list=6%, signal=17%	COL5A1/FLNA/RHOA/ITGA5/PDPN/FERMT2/CD151/NOTCH2/JAG1	CAF-0
GOBP_REGULATION_OF_T_CELL_MIGRATION	GOBP_REGULATION_OF_T_CELL_MIGRATION	37	-0.787944	-1.58685	0.012796	0.141627	0.124271	188	tags=19%, list=1%, signal=19%	CCL5/CCL21/CXCL12/CCL20/CXCL13/CXCL10/APOD	CAF-0
GOBP_POSITIVE_REGULATION_OF_NERVOUS_SYSTEM_DEVELOPMENT	GOBP_POSITIVE_REGULATION_OF_NERVOUS_SYSTEM_DEVELOPMENT	224	0.531259	1.41376	0.0127422	0.141627	0.124271	2201	tags=25%, list=15%, signal=21%	FN1/MDK/RHOA/MACF1/WNT2/DBN1/LRP1/MAP1B/CAPRIN1/EIF4G2/GOLGA4/TSPO/GLI3/ACTR2/SRPX2/PLXNB2/NIN/TENM4/PLXNC1/KDM1A/CTNNB1/CDKL5/AGRN/CLSTN2/NAP1L1/MAN2A1/ARHGDIA/HIF1A/HDAC2/PTN/CYFIP1/XRCC5/TWF2/METRN/ROBO1/UBE2V2/CLSTN1/IST1/PAK1/BMPR2/PLXNA3/SNW1/CUX1/CRABP2/EPHB3/AMIGO2/SLIT2/UFL1/PLXNA1/ZNF365/SHOX2/FBXW8/NUMB/SRRT/MEGF8	CAF-0
GOBP_LEUKOTRIENE_BIOSYNTHETIC_PROCESS	GOBP_LEUKOTRIENE_BIOSYNTHETIC_PROCESS	11	-0.932109	-1.62419	0.0129345	0.142254	0.124821	77	tags=18%, list=1%, signal=18%	MGST3/GGT5	CAF-0
GOBP_AMYLOID_PRECURSOR_PROTEIN_METABOLIC_PROCESS	GOBP_AMYLOID_PRECURSOR_PROTEIN_METABOLIC_PROCESS	68	-0.716252	-1.54362	0.0129239	0.142254	0.124821	1482	tags=25%, list=10%, signal=23%	ITM2C/PSEN2/RTN2/APH1A/PSENEN/SPON1/RELA/ITM2A/RTN3/FKBP1A/IFNGR1/PRNP/NTRK2/ITM2B/IGF1/APOE/CLU	CAF-0
REACTOME_FOXO_MEDIATED_TRANSCRIPTION	REACTOME_FOXO_MEDIATED_TRANSCRIPTION	58	-0.708691	-1.486	0.0129239	0.142254	0.124821	708	tags=28%, list=5%, signal=26%	PINK1/SFN/NR3C1/CAV1/BCL6/GADD45A/DDIT3/FOXO3/CITED2/ABCA6/TXNIP/KLF4/BTG1/CDKN1A/FBXO32/SOD2	CAF-0
GOBP_SENSORY_SYSTEM_DEVELOPMENT	GOBP_SENSORY_SYSTEM_DEVELOPMENT	277	0.506849	1.38288	0.0129494	0.142254	0.124821	1145	tags=15%, list=8%, signal=14%	COL5A1/COL5A2/MFAP5/FBN1/THY1/MFAP2/COL8A1/VIM/INHBA/GNB1/WNT2/CLIC4/RCN1/TWSG1/SH3PXD2B/TENM3/GLI3/HMGB1/NES/ABI2/KDM5B/BAX/NKD1/FBN2/TGFBR1/NOTCH2/RAB18/XRN2/MAN2A1/HIF1A/JAG1/HDAC2/TGFBR2/SMARCA4/PTN/COL8A2/SPRED1/TULP3/TSKU/PDGFRB/TGFB2	CAF-0
GOBP_POSITIVE_REGULATION_OF_CELL_KILLING	GOBP_POSITIVE_REGULATION_OF_CELL_KILLING	42	-0.802138	-1.64843	0.0130299	0.142358	0.124913	512	tags=14%, list=3%, signal=14%	LAMP1/HLA-F/B2M/HLA-B/HLA-A/HLA-E	CAF-0
GOBP_CELL_CELL_RECOGNITION	GOBP_CELL_CELL_RECOGNITION	46	-0.77276	-1.59909	0.0129864	0.142358	0.124913	837	tags=15%, list=6%, signal=14%	CCL21/TCP1/ALDOA/CD9/LGALS3/CD81/CCL19	CAF-0
GOBP_POSITIVE_CHEMOTAXIS	GOBP_POSITIVE_CHEMOTAXIS	54	-0.75037	-1.5703	0.0130227	0.142358	0.124913	1098	tags=30%, list=7%, signal=28%	HGF/VEGFB/NTRK3/BMP4/CCL5/ANGPT2/CX3CL1/PGF/CXCL12/FGF7/F3/CCL3/GPNMB/LGALS3/CXCL10/CXCL8	CAF-0
GOBP_ENDODERM_FORMATION	GOBP_ENDODERM_FORMATION	48	0.752371	1.65336	0.0131587	0.142532	0.125065	515	tags=29%, list=3%, signal=28%	FN1/COL5A1/COL11A1/COL5A2/COL12A1/COL6A1/COL8A1/ITGAV/INHBA/ITGA5/COL7A1/ITGB5/MMP14/LAMB1	CAF-0
GOBP_REGULATION_OF_LYMPHOCYTE_CHEMOTAXIS	GOBP_REGULATION_OF_LYMPHOCYTE_CHEMOTAXIS	21	-0.880983	-1.65336	0.0131402	0.142532	0.125065	265	tags=33%, list=2%, signal=33%	CCL5/CCL21/CCL3/CXCL13/CXCL10/CCL2/CXCL14	CAF-0
GOBP_REGULATION_OF_INSULIN_LIKE_GROWTH_FACTOR_RECEPTOR_SIGNALING_PATHWAY	GOBP_REGULATION_OF_INSULIN_LIKE_GROWTH_FACTOR_RECEPTOR_SIGNALING_PATHWAY	15	-0.909893	-1.65209	0.0131881	0.142532	0.125065	296	tags=40%, list=2%, signal=39%	BMP2/IGFBP3/IGF1/IGFBP2/IGFBP5/IGFBP4	CAF-0
REACTOME_ENDOSOMAL_VACUOLAR_PATHWAY	REACTOME_ENDOSOMAL_VACUOLAR_PATHWAY	11	-0.931852	-1.62374	0.0131014	0.142532	0.125065	354	tags=73%, list=2%, signal=71%	CTSS/HLA-F/B2M/HLA-C/CTSL/HLA-B/HLA-A/HLA-E	CAF-0
REACTOME_NR1H2_AND_NR1H3_MEDIATED_SIGNALING	REACTOME_NR1H2_AND_NR1H3_MEDIATED_SIGNALING	40	-0.773753	-1.57536	0.0131829	0.142532	0.125065	561	tags=12%, list=4%, signal=12%	APOC1/MYLIP/PLTP/APOE/APOD	CAF-0
GOBP_CELL_CELL_JUNCTION_ASSEMBLY	GOBP_CELL_CELL_JUNCTION_ASSEMBLY	109	0.615052	1.49799	0.0131406	0.142532	0.125065	1330	tags=22%, list=9%, signal=20%	ACTB/ACTG1/GJA1/TLN1/RHOA/CDH11/VCL/RUNX1/WDR1/HEG1/FSCN1/CTNNA1/SNAI2/ROCK1/CTNNB1/CTNND1/TJP1/MYO1C/PDCD6IP/DCHS1/CDH2/PIP5K1C/GJB2/TLN2	CAF-0
GOBP_REGULATION_OF_PLATELET_ACTIVATION	GOBP_REGULATION_OF_PLATELET_ACTIVATION	29	-0.842803	-1.64231	0.0133395	0.143651	0.126047	393	tags=17%, list=3%, signal=17%	PRKG1/PDGFRA/SERPINE2/CD9/APOE	CAF-0
GOBP_NEGATIVE_REGULATION_OF_T_CELL_PROLIFERATION	GOBP_NEGATIVE_REGULATION_OF_T_CELL_PROLIFERATION	50	-0.754587	-1.5779	0.0133224	0.143651	0.126047	1093	tags=24%, list=7%, signal=22%	IL10/TNFRSF14/NDFIP1/BMP4/LGALS9/CBLB/PRNP/SDC4/GPNMB/TNFRSF21/IDO1/CEBPB	CAF-0
GOBP_POSITIVE_REGULATION_OF_CD4_POSITIVE_ALPHA_BETA_T_CELL_DIFFERENTIATION	GOBP_POSITIVE_REGULATION_OF_CD4_POSITIVE_ALPHA_BETA_T_CELL_DIFFERENTIATION	28	-0.807478	-1.56005	0.0134729	0.144312	0.126627	920	tags=21%, list=6%, signal=20%	RIPK2/LGALS9/CD83/SOCS1/NFKBIZ/CCL19	CAF-0
REACTOME_TOLL_LIKE_RECEPTOR_CASCADES	REACTOME_TOLL_LIKE_RECEPTOR_CASCADES	143	-0.6178	-1.47231	0.0134435	0.144312	0.126627	1328	tags=21%, list=9%, signal=19%	DUSP6/NFKB2/MEF2C/IRAK2/LBP/UNC93B1/LY96/CTSS/TANK/IRAK3/ELK1/RELA/RIPK2/MAP3K8/S100A8/BIRC3/UBA52/MAP2K3/MAPKAPK2/UBE2D3/IRF7/SOCS1/RPS27A/SAA1/CTSL/UBB/UBC/NFKBIA/JUN/FOS	CAF-0
GOBP_METAL_ION_TRANSPORT	GOBP_METAL_ION_TRANSPORT	361	-0.517746	-1.36538	0.0134575	0.144312	0.126627	985	tags=11%, list=7%, signal=10%	TMEM165/SMDT1/SLC39A8/SLN/CCL5/CCL21/RAMP3/CACNA2D3/CX3CL1/ATP1A1/CAV1/ANK2/CXCL12/FKBP1A/GJA4/SLC39A1/DDIT3/HSPA2/TRPC6/PRNP/STC1/KCNE4/FXYD1/CEMIP/SLC40A1/SARAF/SLC3A2/CCL3/TPT1/F2R/LGALS3/ICAM1/CCL8/RRAD/CXCL10/GEM/CCL2/CXCL9/CCL19	CAF-0
KEGG_INTESTINAL_IMMUNE_NETWORK_FOR_IGA_PRODUCTION	KEGG_INTESTINAL_IMMUNE_NETWORK_FOR_IGA_PRODUCTION	35	-0.777176	-1.55046	0.0135006	0.144351	0.126662	1093	tags=26%, list=7%, signal=24%	HLA-DRA/IL10/TGFB1/LTBR/CXCL12/IL15RA/CD40/TNFSF13B/IL6	CAF-0
GOBP_LABYRINTHINE_LAYER_MORPHOGENESIS	GOBP_LABYRINTHINE_LAYER_MORPHOGENESIS	18	-0.871124	-1.58977	0.0135699	0.144834	0.127085	116	tags=28%, list=1%, signal=28%	BMP5/IL10/ZFP36L1/SOCS3/ADM	CAF-0
GOBP_EMBRYONIC_SKELETAL_SYSTEM_DEVELOPMENT	GOBP_EMBRYONIC_SKELETAL_SYSTEM_DEVELOPMENT	94	0.658304	1.58702	0.0135974	0.14487	0.127117	1160	tags=17%, list=8%, signal=16%	COL1A1/SULF1/COL11A1/KIAA1217/SULF2/PCSK5/PRRX1/GLI3/MMP14/TGFBR1/CTNNB1/MDFI/TGFBR2/TULP3/EXT1/HOXB2	CAF-0
GOBP_CELLULAR_RESPONSE_TO_COPPER_ION	GOBP_CELLULAR_RESPONSE_TO_COPPER_ION	20	-0.865444	-1.62324	0.013776	0.146172	0.128259	828	tags=55%, list=6%, signal=52%	HSF1/MT1A/MAP1LC3A/MT1G/PRNP/MT1F/NFE2L2/MT1M/MT1E/MT1X/MT2A	CAF-0
GOBP_POSITIVE_T_CELL_SELECTION	GOBP_POSITIVE_T_CELL_SELECTION	32	-0.809539	-1.60578	0.0137926	0.146172	0.128259	532	tags=28%, list=4%, signal=27%	CD3E/IL23A/CD3D/PTPN2/BCL2/STAT3/CTSL/IL6/CD74	CAF-0
GOBP_IRON_ION_HOMEOSTASIS	GOBP_IRON_ION_HOMEOSTASIS	72	-0.704021	-1.52465	0.0137453	0.146172	0.128259	1191	tags=29%, list=8%, signal=27%	BDH2/CP/SLC22A17/NDFIP1/STEAP4/SLC39A8/EPAS1/ATP6AP1/SCARA5/ISCU/CYBRD1/STEAP2/SLC25A37/SOD1/SLC40A1/MYC/STEAP1/HMOX1/B2M/FTL/FTH1	CAF-0
GOBP_HUMORAL_IMMUNE_RESPONSE_MEDIATED_BY_CIRCULATING_IMMUNOGLOBULIN	GOBP_HUMORAL_IMMUNE_RESPONSE_MEDIATED_BY_CIRCULATING_IMMUNOGLOBULIN	101	-0.666263	-1.52134	0.0138179	0.146182	0.128269	869	tags=15%, list=6%, signal=14%	IGHV3-30/C7/IGHV3-49/C1RL/IGHA1/C2/BCL3/IGHG4/C3/C1R/C1S/IGKV1-17/CD81/SERPING1/CLU	CAF-0
REACTOME_ANTIMICROBIAL_PEPTIDES	REACTOME_ANTIMICROBIAL_PEPTIDES	26	-0.814802	-1.56827	0.0138641	0.146413	0.128471	86	tags=15%, list=1%, signal=15%	PI3/S100A8/PLA2G2A/CLU	CAF-0
REACTOME_RESPIRATORY_ELECTRON_TRANSPORT_ATP_SYNTHESIS_BY_CHEMIOSMOTIC_COUPLING_AND_HEAT_PRODUCTION_BY_UNCOUPLING_PROTEINS	REACTOME_RESPIRATORY_ELECTRON_TRANSPORT_ATP_SYNTHESIS_BY_CHEMIOSMOTIC_COUPLING_AND_HEAT_PRODUCTION_BY_UNCOUPLING_PROTEINS	110	0.616181	1.50772	0.0141283	0.148942	0.13069	1544	tags=28%, list=10%, signal=25%	MT-ND6/MT-ND5/MT-CYB/NDUFA4/MT-CO2/MT-CO3/MT-ATP6/MT-ND4/NDUFB2/UQCRQ/NDUFS5/NDUFA12/MT-CO1/UQCR10/MT-ATP8/NDUFA10/MT-ND1/NDUFA6/NDUFAB1/NDUFB3/NDUFB11/COX5A/COX7B/NDUFV3/NDUFA5/LRPPRC/ETFA/NDUFS1/NDUFV1/CYCS/COX8A	CAF-0
REACTOME_SMAD2_SMAD3_SMAD4_HETEROTRIMER_REGULATES_TRANSCRIPTION	REACTOME_SMAD2_SMAD3_SMAD4_HETEROTRIMER_REGULATES_TRANSCRIPTION	32	-0.807862	-1.60245	0.0142304	0.149756	0.131404	434	tags=25%, list=3%, signal=24%	UBA52/SERPINE1/TGIF1/MYC/RPS27A/UBB/UBC/JUNB	CAF-0
GOBP_CATECHOLAMINE_UPTAKE	GOBP_CATECHOLAMINE_UPTAKE	12	0.902675	1.61037	0.0143213	0.150449	0.132012	457	tags=17%, list=3%, signal=16%	ACTB/PARK7	CAF-0
GOBP_REGULATION_OF_MONONUCLEAR_CELL_MIGRATION	GOBP_REGULATION_OF_MONONUCLEAR_CELL_MIGRATION	98	-0.67607	-1.53061	0.0144286	0.151311	0.132769	434	tags=18%, list=3%, signal=18%	TNFRSF14/WASL/SLAMF8/IL34/CCL5/CCL21/LGALS9/CXCL12/SERPINE1/CCL3/CCL20/LGALS3/CXCL13/CXCL10/CCL2/DUSP1/CXCL14/APOD	CAF-0
GOBP_REGULATION_OF_STEROID_METABOLIC_PROCESS	GOBP_REGULATION_OF_STEROID_METABOLIC_PROCESS	97	-0.677741	-1.53256	0.0144556	0.151331	0.132786	829	tags=13%, list=6%, signal=13%	INSIG1/ACADVL/ATP1A1/ASAH1/APOC1/SOD1/DKK3/BMP2/SNAI1/IGFBP7/ADM/EGR1/APOE	CAF-0
GOBP_CARTILAGE_DEVELOPMENT_INVOLVED_IN_ENDOCHONDRAL_BONE_MORPHOGENESIS	GOBP_CARTILAGE_DEVELOPMENT_INVOLVED_IN_ENDOCHONDRAL_BONE_MORPHOGENESIS	22	0.832966	1.64901	0.0144939	0.151364	0.132815	1078	tags=36%, list=7%, signal=34%	COL1A1/SERPINH1/ANXA6/COL27A1/TGFBR2/ZMPSTE24/EXT1/TSKU	CAF-0
GOBP_NEGATIVE_REGULATION_OF_HUMORAL_IMMUNE_RESPONSE	GOBP_NEGATIVE_REGULATION_OF_HUMORAL_IMMUNE_RESPONSE	10	-0.934903	-1.59999	0.0145344	0.151364	0.132815	199	tags=30%, list=1%, signal=30%	CD59/A2M/SERPING1	CAF-0
GOBP_C21_STEROID_HORMONE_METABOLIC_PROCESS	GOBP_C21_STEROID_HORMONE_METABOLIC_PROCESS	28	-0.804192	-1.5537	0.014515	0.151364	0.132815	297	tags=21%, list=2%, signal=21%	AKR1C1/DKK3/BMP2/AKR1B1/ADM/EGR1	CAF-0
GOBP_DEFENSE_RESPONSE_TO_VIRUS	GOBP_DEFENSE_RESPONSE_TO_VIRUS	203	-0.580799	-1.4579	0.0145625	0.151395	0.132842	1015	tags=19%, list=7%, signal=18%	RELA/BNIP3/MX2/DDX58/FGL2/KCNJ8/LYST/BIRC3/OAS1/ABCC9/IFIH1/DNAJC3/ZDHHC1/IFI44L/BNIP3L/IRF7/IRF9/IFI16/PMAIP1/ISG15/IFIT1/CD40/ZC3H12A/OASL/IFIT3/IFIT2/TNFAIP3/PLSCR1/ISG20/BST2/IFITM3/IL6/IRF1/DDIT4/IFITM2/IFITM1/HSP90AA1/CXCL10/CXCL9	CAF-0
GOBP_NEGATIVE_REGULATION_OF_SMALL_MOLECULE_METABOLIC_PROCESS	GOBP_NEGATIVE_REGULATION_OF_SMALL_MOLECULE_METABOLIC_PROCESS	74	-0.704978	-1.53026	0.0145925	0.151445	0.132886	829	tags=16%, list=6%, signal=15%	INSIG1/ACADVL/APOC1/LEPR/SOD1/NUPR1/DKK3/BMP2/PID1/SNAI1/DDIT4/APOE	CAF-0
GOBP_POSITIVE_REGULATION_OF_MYOBLAST_DIFFERENTIATION	GOBP_POSITIVE_REGULATION_OF_MYOBLAST_DIFFERENTIATION	15	-0.907132	-1.64707	0.0146445	0.151707	0.133116	621	tags=27%, list=4%, signal=26%	MYF5/BTG1/IGFBP3/CXCL9	CAF-0
GOBP_REGULATION_OF_HORMONE_METABOLIC_PROCESS	GOBP_REGULATION_OF_HORMONE_METABOLIC_PROCESS	32	-0.806723	-1.60019	0.0146683	0.151707	0.133116	733	tags=22%, list=5%, signal=21%	ATP1A1/RDH10/DKK3/BMP2/STC2/ADM/EGR1	CAF-0
GOBP_CHONDROCYTE_DEVELOPMENT	GOBP_CHONDROCYTE_DEVELOPMENT	24	0.842062	1.66887	0.0149319	0.152112	0.133472	387	tags=25%, list=3%, signal=24%	SULF1/COL11A1/SERPINH1/SULF2/SFRP2/COL27A1	CAF-0
GOBP_ENDODERM_DEVELOPMENT	GOBP_ENDODERM_DEVELOPMENT	66	0.700034	1.61376	0.0148715	0.152112	0.133472	515	tags=23%, list=3%, signal=22%	FN1/COL5A1/COL11A1/COL5A2/COL12A1/COL6A1/COL8A1/ITGAV/INHBA/ITGA5/COL7A1/ITGB5/LAMC1/MMP14/LAMB1	CAF-0
GOBP_NATURAL_KILLER_CELL_CHEMOTAXIS	GOBP_NATURAL_KILLER_CELL_CHEMOTAXIS	10	-0.934665	-1.59959	0.0148704	0.152112	0.133472	265	tags=40%, list=2%, signal=39%	CCL5/CCL3/CCL2/CXCL14	CAF-0
GOBP_RESPONSE_TO_CADMIUM_ION	GOBP_RESPONSE_TO_CADMIUM_ION	52	-0.743995	-1.55322	0.0147603	0.152112	0.133472	686	tags=31%, list=5%, signal=29%	UBE2D3/MT1G/MT1F/CYB5A/SOD1/HMOX1/B2M/MT1M/GSN/MT1E/MT1X/MMP9/JUN/SOD2/FOS/MT2A	CAF-0
REACTOME_SIGNALING_BY_CSF3_G_CSF	REACTOME_SIGNALING_BY_CSF3_G_CSF	28	-0.802541	-1.55051	0.0148128	0.152112	0.133472	792	tags=36%, list=5%, signal=34%	UBA52/UBE2D3/STAT3/JAK1/SOCS1/RPS27A/UBB/SOCS3/UBC/CSF3	CAF-0
GOBP_REGULATION_OF_LEUKOCYTE_APOPTOTIC_PROCESS	GOBP_REGULATION_OF_LEUKOCYTE_APOPTOTIC_PROCESS	68	-0.713146	-1.53693	0.0149041	0.152112	0.133472	1137	tags=24%, list=8%, signal=22%	IRS2/ADA/IL10/BMP4/CCL5/CCL21/TCP1/LGALS9/CXCL12/BCL6/IRF7/LGALS3/CD74/TSC22D3/IDO1/CCL19	CAF-0
GOBP_PATTERN_RECOGNITION_RECEPTOR_SIGNALING_PATHWAY	GOBP_PATTERN_RECOGNITION_RECEPTOR_SIGNALING_PATHWAY	167	-0.61506	-1.50565	0.0149353	0.152112	0.133472	1259	tags=19%, list=8%, signal=18%	IRAK2/LBP/UNC93B1/LY96/CTSS/TANK/IRAK3/RELA/IFI35/DDX58/RIPK2/S100A8/SLC15A4/BIRC3/UBA52/IFIH1/CAV1/MAPKAPK2/UBE2D3/DDX3X/IRF7/CD40/RPS27A/TNFAIP3/HSPD1/CTSL/UBB/IRF1/UBC/NFKBIA/HSPA1A/HSPA1B	CAF-0
GOBP_CELLULAR_IRON_ION_HOMEOSTASIS	GOBP_CELLULAR_IRON_ION_HOMEOSTASIS	58	-0.702156	-1.4723	0.0149041	0.152112	0.133472	1112	tags=24%, list=7%, signal=22%	CP/SLC22A17/NDFIP1/SLC39A8/ATP6AP1/SCARA5/ISCU/CYBRD1/SOD1/SLC40A1/MYC/HMOX1/FTL/FTH1	CAF-0
GOBP_ACTIVATION_OF_PROTEIN_KINASE_ACTIVITY	GOBP_ACTIVATION_OF_PROTEIN_KINASE_ACTIVITY	284	-0.553862	-1.42826	0.0147379	0.152112	0.133472	1328	tags=17%, list=9%, signal=15%	DUSP6/FGF2/ADRA2A/IRAK2/ADCY4/PTPN1/ADCY3/PINK1/ERN1/OSBPL8/HGF/PRDX2/AGT/SHC2/NTRK3/BMP4/RIPK2/MAP3K8/ERP29/CCL5/UBA52/MAP2K3/MAPKAPK2/GDF15/PRKAR2B/PRR5/GADD45A/GADD45G/RPLP1/IL1B/DUSP5/SOD1/SOCS1/LPAR1/RPS27A/BMP2/SAA1/EMP2/F2R/CD74/UBB/IGF1/UBC/GADD45B/CD81/CHI3L1/CCL19	CAF-0
GOBP_NUCLEOTIDE_BINDING_OLIGOMERIZATION_DOMAIN_CONTAINING_2_SIGNALING_PATHWAY	GOBP_NUCLEOTIDE_BINDING_OLIGOMERIZATION_DOMAIN_CONTAINING_2_SIGNALING_PATHWAY	13	-0.919994	-1.65389	0.0150625	0.152789	0.134065	303	tags=54%, list=2%, signal=53%	RELA/RIPK2/SLC15A4/TNFAIP3/NFKBIA/HSPA1A/HSPA1B	CAF-0
GOBP_LABYRINTHINE_LAYER_DEVELOPMENT	GOBP_LABYRINTHINE_LAYER_DEVELOPMENT	38	-0.781698	-1.57919	0.015078	0.152789	0.134065	202	tags=18%, list=1%, signal=18%	IL10/HEY1/HES1/ZFP36L1/SOCS3/ADM/JUNB	CAF-0
GOBP_REGULATION_OF_BEHAVIOR	GOBP_REGULATION_OF_BEHAVIOR	40	-0.76642	-1.56043	0.015078	0.152789	0.134065	766	tags=28%, list=5%, signal=26%	ADA/ARRDC3/NR4A3/SGIP1/STAT3/PENK/LEPR/CCL3/CSF2/APOE/PTGDS	CAF-0
GOBP_NEGATIVE_REGULATION_OF_LEUKOCYTE_MIGRATION	GOBP_NEGATIVE_REGULATION_OF_LEUKOCYTE_MIGRATION	36	-0.772856	-1.55074	0.015167	0.153196	0.134423	260	tags=33%, list=2%, signal=33%	IL33/BMP5/ADA/WASL/SLAMF8/CCL21/MMP28/CXCL12/HMOX1/CCL2/DUSP1/APOD	CAF-0
GOBP_RESPONSE_TO_PEPTIDE	GOBP_RESPONSE_TO_PEPTIDE	426	-0.509348	-1.36936	0.0151692	0.153196	0.134423	1137	tags=19%, list=8%, signal=18%	IRS2/ATP6V1E1/PTPRA/CA2/OSBPL8/IL10/CCND3/HDAC5/HSF1/SLC25A33/RELA/FOXC2/AGTRAP/HSD11B2/SESN3/MAX/RIPK2/CACYBP/EDNRB/SRSF5/ATP6AP1/CDO1/RAMP3/INSIG1/TGFBR3/ATP6V1B2/RAP1B/KLF10/NR4A3/CAV1/EGR2/ASS1/CXCL12/GDF15/PRKAR2B/CFLAR/CHMP5/PDK4/GNAI1/RAB13/LPL/TNS2/PRNP/ATP6V0E1/PIK3R3/STAT3/BSG/VAMP2/IL1B/SERPINF1/CD40/PIK3R1/SOCS1/NFE2L2/ID1/ATP6V0C/LEPROT/KLF2/TNFAIP3/PID1/RHOQ/RAB31/KLF4/STC2/BTG2/AKR…	CAF-0
GOBP_REGULATION_OF_GLYCOPROTEIN_METABOLIC_PROCESS	GOBP_REGULATION_OF_GLYCOPROTEIN_METABOLIC_PROCESS	44	-0.770932	-1.59009	0.0152218	0.15347	0.134663	273	tags=27%, list=2%, signal=27%	ITM2C/BCL2/HBEGF/IL33/ITM2A/CCL21/PTX3/TMEM59/ITM2B/CST3/IGF1/CCL19	CAF-0
REACTOME_DEGRADATION_OF_THE_EXTRACELLULAR_MATRIX	REACTOME_DEGRADATION_OF_THE_EXTRACELLULAR_MATRIX	116	0.621841	1.53412	0.0152962	0.153836	0.134984	672	tags=28%, list=4%, signal=27%	FN1/COL1A1/COL1A2/COL3A1/COL5A1/COL6A3/COL11A1/COL5A2/COL12A1/COL6A1/FBN1/MMP7/TIMP2/COL5A3/COL8A1/MMP11/COL10A1/COL6A2/HTRA1/HSPG2/COL7A1/LAMC1/COL16A1/CAPN2/MMP14/CAPNS1/LAMB1/CAST/FBN2/ADAM9/BMP1/CTSK	CAF-0
GOBP_CALCIUM_ION_TRANSPORT	GOBP_CALCIUM_ION_TRANSPORT	302	-0.533813	-1.38215	0.0153093	0.153836	0.134984	985	tags=11%, list=7%, signal=10%	TMEM165/SMDT1/SLN/CCL5/CCL21/RAMP3/CACNA2D3/CX3CL1/CAV1/ANK2/CXCL12/FKBP1A/GJA4/DDIT3/HSPA2/TRPC6/PRNP/STC1/CEMIP/SARAF/SLC3A2/CCL3/TPT1/F2R/LGALS3/ICAM1/CCL8/RRAD/CXCL10/GEM/CCL2/CXCL9/CCL19	CAF-0
GOBP_3_UTR_MEDIATED_MRNA_DESTABILIZATION	GOBP_3_UTR_MEDIATED_MRNA_DESTABILIZATION	16	-0.881919	-1.602	0.0154259	0.154748	0.135785	404	tags=25%, list=3%, signal=24%	ZC3H12A/ZFP36L2/ZFP36L1/ZFP36	CAF-0
GOBP_STRESS_FIBER_ASSEMBLY	GOBP_STRESS_FIBER_ASSEMBLY	93	0.636541	1.52472	0.0155338	0.155571	0.136506	736	tags=15%, list=5%, signal=14%	TPM1/S100A10/ACTG1/PFN1/RHOA/STMN1/ITGB5/CDC42/ZYX/FERMT2/ROCK1/TGFBR1/CCDC88A/TJP1	CAF-0
GOBP_INTERLEUKIN_10_PRODUCTION	GOBP_INTERLEUKIN_10_PRODUCTION	48	-0.764126	-1.59708	0.0155604	0.155578	0.136513	1098	tags=25%, list=7%, signal=23%	HGF/DLL1/CD47/LGALS9/CD83/STAT3/ISG15/BCL3/HSPD1/TNFRSF21/IL6/IDO1	CAF-0
GOBP_HIGH_DENSITY_LIPOPROTEIN_PARTICLE_REMODELING	GOBP_HIGH_DENSITY_LIPOPROTEIN_PARTICLE_REMODELING	14	-0.914854	-1.64403	0.0157179	0.155662	0.136586	561	tags=21%, list=4%, signal=21%	APOC1/PLTP/APOE	CAF-0
GOBP_POSITIVE_REGULATION_OF_STEROID_METABOLIC_PROCESS	GOBP_POSITIVE_REGULATION_OF_STEROID_METABOLIC_PROCESS	21	-0.870854	-1.63435	0.0157242	0.155662	0.136586	561	tags=19%, list=4%, signal=18%	AGT/APOC1/ADM/APOE	CAF-0
REACTOME_INTERLEUKIN_6_FAMILY_SIGNALING	REACTOME_INTERLEUKIN_6_FAMILY_SIGNALING	22	-0.843995	-1.60027	0.0156922	0.155662	0.136586	555	tags=32%, list=4%, signal=31%	IL11RA/IL6ST/STAT3/JAK1/IL6/SOCS3/IL11	CAF-0
GOBP_NEGATIVE_REGULATION_OF_INTRINSIC_APOPTOTIC_SIGNALING_PATHWAY	GOBP_NEGATIVE_REGULATION_OF_INTRINSIC_APOPTOTIC_SIGNALING_PATHWAY	83	-0.703666	-1.56365	0.0155957	0.155662	0.136586	679	tags=23%, list=5%, signal=22%	CXCL12/DDX3X/HERPUD1/NDUFA13/GRINA/CD44/NFE2L2/PPIF/SNAI1/TPT1/DNAJA1/ACKR3/CD74/YBX3/HSPB1/MMP9/SOD2/HSPA1A/CLU	CAF-0
GOBP_CEREBRAL_CORTEX_DEVELOPMENT	GOBP_CEREBRAL_CORTEX_DEVELOPMENT	85	0.642914	1.5205	0.0157089	0.155662	0.136586	1674	tags=21%, list=11%, signal=19%	COL3A1/FLNA/LRP1/GLI3/LAMB1/BAX/KDM1A/HIF1A/RTN4/PTPRS/CDH2/SRGAP2/ROBO1/NF1/PPP1R9B/CRK/GSK3B/MKKS	CAF-0
GOBP_REGULATION_OF_MYELOID_CELL_DIFFERENTIATION	GOBP_REGULATION_OF_MYELOID_CELL_DIFFERENTIATION	196	-0.585829	-1.46518	0.0156625	0.155662	0.136586	1069	tags=17%, list=7%, signal=16%	P4HTM/NDFIP1/KMT2E/KLF13/DLL1/IL34/TGFB1/ATP6AP1/MAFB/KLF10/NR4A3/TRIB1/IRF7/STAT3/FOXO3/ZBTB16/ISG15/PIK3R1/MYC/CCL3/SFRP1/B2M/LGALS3/ZFP36L1/CD74/CSF2/CSF3/NFKBIA/JUN/CEBPB/FOS/ZFP36/HSPA1A/HSPA1B	CAF-0
GOBP_REGULATION_OF_DNA_BINDING	GOBP_REGULATION_OF_DNA_BINDING	101	-0.661204	-1.50979	0.0157703	0.155861	0.136761	610	tags=20%, list=4%, signal=19%	CSNK2B/TGFB1/HIPK2/SP100/DDIT3/EDF1/IFI16/BCL3/MSX1/ID1/MSX2/HMOX1/HEY1/KLF4/HES1/TWIST1/IGF1/NFKBIA/MMP9/JUN	CAF-0
GOBP_POSITIVE_REGULATION_OF_NEUROINFLAMMATORY_RESPONSE	GOBP_POSITIVE_REGULATION_OF_NEUROINFLAMMATORY_RESPONSE	13	-0.916843	-1.64822	0.0158595	0.156229	0.137084	430	tags=46%, list=3%, signal=45%	IL33/IL1B/NUPR1/CCL3/CTSC/IL6	CAF-0
GOBP_CYTOPLASMIC_TRANSLATION	GOBP_CYTOPLASMIC_TRANSLATION	97	-0.672285	-1.52023	0.0158591	0.156229	0.137084	1061	tags=39%, list=7%, signal=37%	EIF3F/RPS29/RPL15/EIF3L/EIF3H/RWDD1/RPL38/EIF3G/RPL13A/RPL22/EIF3E/EIF4A2/RPL36/RPLP1/CNBP/RPL17/RPL9/EIF5/RPL8/RPL39/RPL29/RPL18/RPL18A/RPL19/RPL6/RPS21/RPL35A/RPL24/RPL32/RPS23/RPL30/RPL10A/RPL11/RPL36A/RPS28/RPL26/EIF4A1/YBX3	CAF-0
GOBP_MAINTENANCE_OF_BLOOD_BRAIN_BARRIER	GOBP_MAINTENANCE_OF_BLOOD_BRAIN_BARRIER	30	0.777276	1.58099	0.0159762	0.156608	0.137417	251	tags=20%, list=2%, signal=20%	ACTB/ACTG1/ITGB1/GJA1/VCL/LAMC1	CAF-0
REACTOME_MITOPHAGY	REACTOME_MITOPHAGY	26	-0.80705	-1.55334	0.0159443	0.156608	0.137417	1162	tags=42%, list=8%, signal=39%	PINK1/CSNK2B/TOMM20/UBA52/MAP1LC3A/MAP1LC3B/TOMM7/RPS27A/UBB/UBC/SQSTM1	CAF-0
GOBP_PROTEIN_N_LINKED_GLYCOSYLATION	GOBP_PROTEIN_N_LINKED_GLYCOSYLATION	71	0.667431	1.53951	0.0159506	0.156608	0.137417	2069	tags=37%, list=14%, signal=32%	OSTC/OST4/LMAN1/RPN1/PGM3/TMEM258/STT3A/MGAT5/FUT8/KRTCAP2/UGGT1/B4GALT1/UBE2J1/NUS1/DPM2/UGGT2/DDOST/MOGS/GFPT1/TUSC3/PMM2/B4GALT7/RPN2/MGAT2/STT3B/GORASP1	CAF-0
GOBP_POSITIVE_REGULATION_OF_B_CELL_PROLIFERATION	GOBP_POSITIVE_REGULATION_OF_B_CELL_PROLIFERATION	31	-0.781449	-1.53951	0.016019	0.156772	0.137561	1378	tags=32%, list=9%, signal=29%	BCL2/MEF2C/IRS2/ADA/BCL6/CD40/TNFSF13B/CD74/CDKN1A/CD81	CAF-0
REACTOME_ACTIVATION_OF_THE_AP_1_FAMILY_OF_TRANSCRIPTION_FACTORS	REACTOME_ACTIVATION_OF_THE_AP_1_FAMILY_OF_TRANSCRIPTION_FACTORS	10	-0.931386	-1.59398	0.0160466	0.156787	0.137574	32	tags=30%, list=0%, signal=30%	MAPK3/JUN/FOS	CAF-0
GOBP_NEGATIVE_REGULATION_OF_CYTOKINE_PRODUCTION_INVOLVED_IN_INFLAMMATORY_RESPONSE	GOBP_NEGATIVE_REGULATION_OF_CYTOKINE_PRODUCTION_INVOLVED_IN_INFLAMMATORY_RESPONSE	15	-0.904013	-1.64141	0.0161008	0.157061	0.137814	404	tags=13%, list=3%, signal=13%	ZC3H12A/APOD	CAF-0
GOBP_T_CELL_ACTIVATION_INVOLVED_IN_IMMUNE_RESPONSE	GOBP_T_CELL_ACTIVATION_INVOLVED_IN_IMMUNE_RESPONSE	84	-0.699033	-1.55605	0.0161776	0.157555	0.138247	927	tags=18%, list=6%, signal=17%	FGL2/RIPK2/RPS6/LGALS9/BCL6/STAT3/BCL3/ZC3H12A/NFKBIZ/IL6/LGALS3/ICAM1/CD74/CD81/CCL19	CAF-0
GOBP_SUBSTRATE_DEPENDENT_CELL_MIGRATION	GOBP_SUBSTRATE_DEPENDENT_CELL_MIGRATION	21	0.850366	1.67209	0.0162173	0.157674	0.138352	285	tags=14%, list=2%, signal=14%	FN1/ITGA11/CTTN	CAF-0
GOBP_INTEGRATED_STRESS_RESPONSE_SIGNALING	GOBP_INTEGRATED_STRESS_RESPONSE_SIGNALING	26	-0.806354	-1.552	0.0162424	0.157674	0.138352	744	tags=31%, list=5%, signal=29%	ATF4/HERPUD1/DDIT3/NFE2L2/ATF3/PPP1R15A/CCL2/CXCL8	CAF-0
GOBP_SMOOTH_MUSCLE_CELL_PROLIFERATION	GOBP_SMOOTH_MUSCLE_CELL_PROLIFERATION	116	-0.651634	-1.50651	0.0162737	0.157723	0.138395	893	tags=21%, list=6%, signal=20%	NQO2/PTGIR/CCL5/NR4A3/CX3CL1/TRIB1/TGM2/NDRG2/PRKG1/TNFAIP3/HMOX1/ID2/KLF4/AKR1B1/IL6/ADAMTS1/IGFBP3/CDKN1A/IGF1/IGFBP5/MMP9/JUN/SOD2/APOD	CAF-0
GOBP_NEGATIVE_REGULATION_OF_NUCLEOCYTOPLASMIC_TRANSPORT	GOBP_NEGATIVE_REGULATION_OF_NUCLEOCYTOPLASMIC_TRANSPORT	20	-0.859005	-1.61116	0.0163682	0.158384	0.138975	610	tags=15%, list=4%, signal=14%	SP100/PKIG/APOD	CAF-0
GOBP_NEGATIVE_REGULATION_OF_CHEMOKINE_PRODUCTION	GOBP_NEGATIVE_REGULATION_OF_CHEMOKINE_PRODUCTION	18	-0.866135	-1.58067	0.0164283	0.158455	0.139037	180	tags=22%, list=1%, signal=22%	LGALS9/KLF4/IL6/APOD	CAF-0
GOBP_RESPIRATORY_ELECTRON_TRANSPORT_CHAIN	GOBP_RESPIRATORY_ELECTRON_TRANSPORT_CHAIN	109	0.60773	1.48015	0.0164053	0.158455	0.139037	1648	tags=30%, list=11%, signal=27%	MT-ND6/MT-ND5/MT-CYB/NDUFA4/MT-CO2/MT-CO3/MT-ND4L/MT-ND4/NDUFB2/UQCRQ/NDUFS5/PARK7/NDUFA12/MT-CO1/UQCR10/NDUFA10/MT-ND1/NDUFA6/NDUFAB1/NDUFB3/NDUFB11/COX5A/COX7B/NDUFV3/NDUFA5/ETFA/NDUFS1/NDUFV1/MYBBP1A/CYCS/COX8A/CCNB1/NDUFV2	CAF-0
GOBP_REGULATION_OF_NUCLEAR_TRANSCRIBED_MRNA_CATABOLIC_PROCESS_DEADENYLATION_DEPENDENT_DECAY	GOBP_REGULATION_OF_NUCLEAR_TRANSCRIBED_MRNA_CATABOLIC_PROCESS_DEADENYLATION_DEPENDENT_DECAY	14	-0.911472	-1.63795	0.0165323	0.159203	0.139693	478	tags=29%, list=3%, signal=28%	TOB1/ZFP36L2/ZFP36L1/ZFP36	CAF-0
GOBP_POSITIVE_REGULATION_OF_REACTIVE_OXYGEN_SPECIES_METABOLIC_PROCESS	GOBP_POSITIVE_REGULATION_OF_REACTIVE_OXYGEN_SPECIES_METABOLIC_PROCESS	84	-0.696525	-1.55047	0.0167307	0.160855	0.141143	893	tags=23%, list=6%, signal=21%	NQO2/TGFB1/PTX3/ASS1/GADD45A/IL1B/ZC3H12A/SOD1/NFE2L2/PTGS2/KLF2/PID1/HSP90AB1/KLF4/ICAM1/CDKN1A/HSP90AA1/SOD2/CLU	CAF-0
REACTOME_PHASE_I_FUNCTIONALIZATION_OF_COMPOUNDS	REACTOME_PHASE_I_FUNCTIONALIZATION_OF_COMPOUNDS	65	-0.717439	-1.53479	0.016764	0.160918	0.141199	1864	tags=40%, list=12%, signal=35%	ADH1C/FDX1/CYP51A1/MAOA/CYB5R3/AIP/ADH4/SMOX/FMO3/ALDH1A1/PTGIS/PTGES3/CYP27A1/AHR/FMO2/NQO2/POR/ADH5/CYP26B1/ADH1B/FMO1/CYP7B1/EPHX1/PTGS1/CYP1B1/HSP90AB1	CAF-0
REACTOME_NF_KB_IS_ACTIVATED_AND_SIGNALS_SURVIVAL	REACTOME_NF_KB_IS_ACTIVATED_AND_SIGNALS_SURVIVAL	13	-0.913023	-1.64136	0.016819	0.161026	0.141293	317	tags=54%, list=2%, signal=53%	RELA/UBA52/RPS27A/UBB/UBC/NFKBIA/SQSTM1	CAF-0
GOBP_NEUROINFLAMMATORY_RESPONSE	GOBP_NEUROINFLAMMATORY_RESPONSE	32	-0.801553	-1.58994	0.0168676	0.161026	0.141293	760	tags=34%, list=5%, signal=33%	LDLR/CX3CL1/IL1B/PTGS2/NUPR1/CCL3/CTSC/IL6/IGF1/MMP9/MMP3	CAF-0
GOBP_RETINOL_METABOLIC_PROCESS	GOBP_RETINOL_METABOLIC_PROCESS	30	-0.786738	-1.52791	0.016872	0.161026	0.141293	1418	tags=30%, list=9%, signal=27%	AKR1C3/ADH4/ALDH1A3/ALDH1A1/RDH10/ADH1B/PNPLA2/CYP1B1/AKR1B1	CAF-0
REACTOME_SIGNALING_BY_NTRKS	REACTOME_SIGNALING_BY_NTRKS	126	-0.63568	-1.48335	0.0168824	0.161026	0.141293	844	tags=20%, list=6%, signal=19%	ELK1/SHC2/NTRK3/FOSL1/CLTA/EGR2/MAPKAPK2/TRIB1/STAT3/EGR3/NTRK2/SGK1/PIK3R1/ID1/F3/ARC/ID2/ID4/ID3/RRAD/FOSB/JUND/EGR1/FOS/JUNB	CAF-0
GOBP_REGULATION_OF_GRANULOCYTE_CHEMOTAXIS	GOBP_REGULATION_OF_GRANULOCYTE_CHEMOTAXIS	44	-0.765308	-1.57849	0.0169614	0.161523	0.141729	111	tags=16%, list=1%, signal=16%	IL34/CCL5/CCL21/CD74/THBS4/CXCL8/CCL19	CAF-0
GOBP_REGULATION_OF_MITOCHONDRION_ORGANIZATION	GOBP_REGULATION_OF_MITOCHONDRION_ORGANIZATION	140	-0.621712	-1.4763	0.0169948	0.161585	0.141784	674	tags=9%, list=4%, signal=8%	SLC25A5/BNIP3L/PMAIP1/CHCHD10/PPIF/PID1/IGF1/SQSTM1/DCN/MMP9/HSPA1A/CLU	CAF-0
GOBP_LATERAL_SPROUTING_FROM_AN_EPITHELIUM	GOBP_LATERAL_SPROUTING_FROM_AN_EPITHELIUM	11	0.898328	1.58814	0.0170865	0.161945	0.142099	13	tags=9%, list=0%, signal=9%	SULF1	CAF-0
GOBP_PALLIUM_DEVELOPMENT	GOBP_PALLIUM_DEVELOPMENT	119	0.6038	1.49349	0.0170839	0.161945	0.142099	1674	tags=25%, list=11%, signal=23%	COL3A1/FLNA/LRP1/UQCRQ/GLI3/LAMB1/BAX/CDK6/KDM1A/NME1/XRN2/HIF1A/SCT/RTN4/PTPRS/TSKU/CDH2/LEF1/SRGAP2/UBA6/ROBO1/NF1/PPP1R9B/CRK/NF2/KIF5B/PTEN/PLXNA3/GSK3B/MKKS	CAF-0
GOBP_MUSCLE_CELL_PROLIFERATION	GOBP_MUSCLE_CELL_PROLIFERATION	158	-0.601914	-1.45007	0.0171617	0.162401	0.1425	1105	tags=22%, list=7%, signal=20%	PIM1/ELN/IL10/FOXC1/FOXC2/BMP4/NQO2/PTGIR/CCL5/TGFBR3/SAV1/NR4A3/CX3CL1/TRIB1/TGM2/CFLAR/NDRG2/TBX2/PRKG1/TNFAIP3/HMOX1/ID2/KLF4/AKR1B1/IL6/ADAMTS1/IGFBP3/CDKN1A/IGF1/IGFBP5/MMP9/JUN/SOD2/APOD	CAF-0
GOBP_POSITIVE_REGULATION_OF_INTERLEUKIN_12_PRODUCTION	GOBP_POSITIVE_REGULATION_OF_INTERLEUKIN_12_PRODUCTION	34	-0.77685	-1.55392	0.0173185	0.1631	0.143113	1015	tags=26%, list=7%, signal=25%	RELA/RIPK2/IRF8/LGALS9/CD40/HSPD1/IRF1/IDO1/CCL19	CAF-0
GOBP_POSITIVE_REGULATION_OF_CELL_GROWTH	GOBP_POSITIVE_REGULATION_OF_CELL_GROWTH	127	0.575247	1.43059	0.0173388	0.1631	0.143113	1477	tags=17%, list=10%, signal=16%	FN1/MACF1/DBN1/SFRP2/LRP1/MAP1B/EIF4G1/EIF4G2/GOLGA4/CDC42/SPHK1/MMP14/TGFBR1/CDKL5/CYFIP1/TGFB2/USP47/TWF2/CIB1/IST1/PAK1/BMPR2	CAF-0
GOBP_POSITIVE_REGULATION_OF_DEVELOPMENTAL_GROWTH	GOBP_POSITIVE_REGULATION_OF_DEVELOPMENTAL_GROWTH	127	0.574901	1.42973	0.0173388	0.1631	0.143113	1181	tags=14%, list=8%, signal=13%	FN1/PPIB/MACF1/WNT2/DBN1/LRP1/MAP1B/EIF4G2/BASP1/GOLGA4/IGF2/CDKL5/AGRN/PRKDC/TGFBR2/CYFIP1/MAPK1/TWF2	CAF-0
GOBP_REGULATION_OF_CELLULAR_AMIDE_METABOLIC_PROCESS	GOBP_REGULATION_OF_CELLULAR_AMIDE_METABOLIC_PROCESS	382	-0.509044	-1.35631	0.0173441	0.1631	0.143113	855	tags=13%, list=6%, signal=13%	CCL5/RTN3/NPM1/RPL38/ATF4/DNAJC3/RPL13A/RPL22/EIF3E/DDX3X/EIF1B/PDK4/IFNGR1/PRNP/RPS3/RGS2/STAT3/FOXO3/NTRK2/EIF4A2/KRT17/TOB1/BCL3/CNBP/DIO2/ZC3H12A/EIF5/RPS14/NFE2L2/PRR16/CIRBP/RPL10/EIF4A3/ZFP36L2/RPL30/BTG2/RPS9/RPS4X/IL6/RPL26/ZFP36L1/PPP1R15A/EIF1/IGF1/YBX3/IGFBP5/HSPB1/APOE/ZFP36/CLU	CAF-0
GOBP_NEGATIVE_REGULATION_OF_TRANSCRIPTION_FROM_RNA_POLYMERASE_II_PROMOTER_IN_RESPONSE_TO_STRESS	GOBP_NEGATIVE_REGULATION_OF_TRANSCRIPTION_FROM_RNA_POLYMERASE_II_PROMOTER_IN_RESPONSE_TO_STRESS	12	-0.932005	-1.65931	0.0175726	0.163638	0.143585	460	tags=42%, list=3%, signal=40%	CITED2/BAG3/JUN/DNAJB1/HSPA1A	CAF-0
KEGG_VIBRIO_CHOLERAE_INFECTION	KEGG_VIBRIO_CHOLERAE_INFECTION	46	0.737342	1.62097	0.017592	0.163638	0.143585	736	tags=22%, list=5%, signal=21%	ACTB/ACTG1/KDELR3/SEC61G/KDELR2/SEC61A1/PDIA4/SEC61B/KDELR1/TJP1	CAF-0
GOBP_TYPE_2_IMMUNE_RESPONSE	GOBP_TYPE_2_IMMUNE_RESPONSE	30	-0.786235	-1.52693	0.0174692	0.163638	0.143585	1293	tags=33%, list=9%, signal=31%	IL33/RARA/IL10/NDFIP1/BCL6/BCL3/IL6/CD74/CD81/IDO1	CAF-0
GOBP_ESTABLISHMENT_OF_TISSUE_POLARITY	GOBP_ESTABLISHMENT_OF_TISSUE_POLARITY	114	0.605222	1.48999	0.0175913	0.163638	0.143585	1667	tags=29%, list=11%, signal=26%	CTHRC1/PFN1/RHOA/SFRP2/WDR1/GPC6/PTK7/CLTC/DACT1/CDC42/FZD1/PSMD8/AP2M1/PSMB5/PRICKLE1/NKD1/PSME4/IFT20/PSMB6/PSMA4/PSMD2/DVL3/AP2B1/PRICKLE2/RPGRIP1L/PSMB2/ROR2/AP2A1/PSME3/PSMC3/PSMB9/PSMD1/FZD6	CAF-0
GOBP_REGULATION_OF_BONE_MINERALIZATION	GOBP_REGULATION_OF_BONE_MINERALIZATION	62	-0.698079	-1.48558	0.017445	0.163638	0.143585	974	tags=18%, list=6%, signal=17%	BMP4/OSR2/TGFB1/COMP/SRGN/ISG15/GPM6B/BMP2/CCL3/TWIST1/MGP	CAF-0
GOBP_MOVEMENT_IN_HOST_ENVIRONMENT	GOBP_MOVEMENT_IN_HOST_ENVIRONMENT	145	-0.612861	-1.46426	0.0175776	0.163638	0.143585	760	tags=16%, list=5%, signal=15%	LDLR/PTX3/CAV1/LGALS9/TRIM8/LY6E/RAB7A/KRT6A/BSG/LAMP1/ANPEP/PLSCR1/IFITM3/CTSL/GSN/ICAM1/CD74/IFITM2/IFITM1/CD81/HSPA1A/HSPA1B/CXCL8	CAF-0
GOBP_NEGATIVE_REGULATION_OF_TRANSFERASE_ACTIVITY	GOBP_NEGATIVE_REGULATION_OF_TRANSFERASE_ACTIVITY	255	-0.555481	-1.41789	0.0175497	0.163638	0.143585	1199	tags=18%, list=8%, signal=17%	RPL5/PTPN1/ITPRIP/IRS2/SFN/IRAK3/AGT/BMP4/HEXIM1/SH3BP5/SPRY2/NPM1/GBA/GMFG/DNAJC3/CAV1/PRKAR2B/TRIB1/SPRY4/RPS7/GADD45A/CBLB/RGS2/EIF4A2/CAMK2N1/DBNDD2/DUSP14/IL1B/DUSP5/PKIG/MIDN/SOCS1/TNFAIP3/CDKN1C/SFRP1/RPL11/DNAJA1/SPRY1/NR2F2/CDKN1A/SOCS3/HSPB1/DUSP1/APOE/ZFP36	CAF-0
GOBP_AMYLOID_PRECURSOR_PROTEIN_CATABOLIC_PROCESS	GOBP_AMYLOID_PRECURSOR_PROTEIN_CATABOLIC_PROCESS	52	-0.73584	-1.53619	0.0176262	0.163703	0.143642	1430	tags=27%, list=9%, signal=24%	PSEN2/RTN2/APH1A/PSENEN/SPON1/RELA/RTN3/FKBP1A/IFNGR1/PRNP/NTRK2/IGF1/APOE/CLU	CAF-0
GOBP_NEGATIVE_REGULATION_OF_BLOOD_PRESSURE	GOBP_NEGATIVE_REGULATION_OF_BLOOD_PRESSURE	27	-0.80267	-1.54388	0.0178034	0.165093	0.144862	816	tags=11%, list=5%, signal=11%	ARHGAP42/SCPEP1/SOD2	CAF-0
REACTOME_MAPK_TARGETS_NUCLEAR_EVENTS_MEDIATED_BY_MAP_KINASES	REACTOME_MAPK_TARGETS_NUCLEAR_EVENTS_MEDIATED_BY_MAP_KINASES	31	-0.777833	-1.53239	0.0180764	0.167367	0.146857	32	tags=26%, list=0%, signal=26%	DUSP4/RPS6KA2/DUSP6/MEF2C/ELK1/MAPKAPK2/JUN/FOS	CAF-0
REACTOME_OXIDATIVE_STRESS_INDUCED_SENESCENCE	REACTOME_OXIDATIVE_STRESS_INDUCED_SENESCENCE	63	-0.72747	-1.55612	0.0182823	0.169013	0.148301	792	tags=17%, list=5%, signal=17%	RBBP7/UBA52/MAP2K3/MAPKAPK2/CBX4/RPS27A/PHC2/UBB/UBC/JUN/FOS	CAF-0
REACTOME_SENSORY_PROCESSING_OF_SOUND_BY_OUTER_HAIR_CELLS_OF_THE_COCHLEA	REACTOME_SENSORY_PROCESSING_OF_SOUND_BY_OUTER_HAIR_CELLS_OF_THE_COCHLEA	37	0.73526	1.5632	0.0183596	0.169047	0.148331	806	tags=22%, list=5%, signal=21%	ACTB/MYH9/ACTG1/MSN/SPTAN1/CASK/RDX/MYO1C	CAF-0
GOBP_INTERMEMBRANE_LIPID_TRANSFER	GOBP_INTERMEMBRANE_LIPID_TRANSFER	37	-0.764898	-1.54044	0.0183703	0.169047	0.148331	425	tags=14%, list=3%, signal=13%	OSBPL8/GRAMD1A/PLTP/NPC2/APOE	CAF-0
GOBP_REGULATION_OF_PROTEASOMAL_UBIQUITIN_DEPENDENT_PROTEIN_CATABOLIC_PROCESS	GOBP_REGULATION_OF_PROTEASOMAL_UBIQUITIN_DEPENDENT_PROTEIN_CATABOLIC_PROCESS	123	-0.640702	-1.48657	0.0183221	0.169047	0.148331	847	tags=13%, list=6%, signal=12%	RAD23A/CAMLG/PLK3/GBA/FOXF2/CAV1/TRIB1/HERPUD1/UBXN1/SDCBP/NFE2L2/HSP90AB1/RPL11/HSPA1A/HSPA1B/CLU	CAF-0
GOBP_POSITIVE_REGULATION_OF_NITRIC_OXIDE_SYNTHASE_BIOSYNTHETIC_PROCESS	GOBP_POSITIVE_REGULATION_OF_NITRIC_OXIDE_SYNTHASE_BIOSYNTHETIC_PROCESS	13	-0.910977	-1.63768	0.0184207	0.169251	0.14851	373	tags=31%, list=2%, signal=30%	IL33/AKAP12/NAMPT/CCL2	CAF-0
GOBP_T_CELL_MIGRATION	GOBP_T_CELL_MIGRATION	57	-0.730194	-1.53664	0.0184893	0.169621	0.148835	855	tags=21%, list=6%, signal=20%	CCL5/CCL21/CXCL16/CXCL12/CCL26/CCL3/CCL20/ICAM1/CXCL13/CXCL10/CCL2/APOD	CAF-0
GOBP_REGULATION_OF_MEGAKARYOCYTE_DIFFERENTIATION	GOBP_REGULATION_OF_MEGAKARYOCYTE_DIFFERENTIATION	52	0.706313	1.58428	0.0185452	0.169875	0.149058	192	tags=8%, list=1%, signal=8%	MYL9/LOX/THBS1/RUNX1	CAF-0
GOBP_REGULATION_OF_PROTEIN_CATABOLIC_PROCESS	GOBP_REGULATION_OF_PROTEIN_CATABOLIC_PROCESS	345	-0.51451	-1.35412	0.0185811	0.169945	0.149119	1093	tags=14%, list=7%, signal=13%	IL10/TMEM259/NDFIP1/IRAK3/RELA/EIF3H/PSME1/PSMF1/RAD23A/HIPK2/CAMLG/PLK3/LDLR/GBA/FOXF2/CAV1/TIPARP/TRIB1/HERPUD1/RPS7/GPC3/CBLB/NDUFA13/RAB7A/GABARAPL2/MYLIP/UBXN1/IL1B/SDCBP/NFE2L2/NUPR1/SERPINE2/TNFAIP3/EEF1A1/SNX9/OAZ1/HSP90AB1/CTSC/RPL11/CST3/UBB/CD81/HSP90AA1/TIMP1/APOE/HSPA1A/HSPA1B/CLU	CAF-0
GOBP_STEROID_BIOSYNTHETIC_PROCESS	GOBP_STEROID_BIOSYNTHETIC_PROCESS	148	-0.601655	-1.44422	0.0186683	0.170483	0.149591	1018	tags=12%, list=7%, signal=11%	HSD17B11/HSD11B2/CYP27A1/INSIG1/ATP1A1/HSD11B1/ASAH1/CH25H/SOD1/CYP7B1/DKK3/BMP2/SNAI1/IGFBP7/AKR1B1/ADM/EGR1/APOE	CAF-0
GOBP_POSITIVE_REGULATION_OF_CD4_POSITIVE_ALPHA_BETA_T_CELL_ACTIVATION	GOBP_POSITIVE_REGULATION_OF_CD4_POSITIVE_ALPHA_BETA_T_CELL_ACTIVATION	33	-0.798254	-1.59441	0.0188104	0.170742	0.149819	690	tags=21%, list=5%, signal=20%	RIPK2/LGALS9/CD83/SOCS1/NFKBIZ/CD81/CCL19	CAF-0
GOBP_REGULATION_OF_ACTIN_FILAMENT_BUNDLE_ASSEMBLY	GOBP_REGULATION_OF_ACTIN_FILAMENT_BUNDLE_ASSEMBLY	88	0.649547	1.54566	0.0187813	0.170742	0.149819	736	tags=16%, list=5%, signal=15%	TPM1/FLNA/S100A10/ACTG1/PFN1/RHOA/STMN1/CDC42/FERMT2/ROCK1/TGFBR1/CCDC88A/RDX/TJP1	CAF-0
REACTOME_FCGAMMA_RECEPTOR_FCGR_DEPENDENT_PHAGOCYTOSIS	REACTOME_FCGAMMA_RECEPTOR_FCGR_DEPENDENT_PHAGOCYTOSIS	130	0.591303	1.47646	0.0187842	0.170742	0.149819	1692	tags=27%, list=11%, signal=24%	ACTB/MYH9/IGKV4-1/ACTG1/IGHV3-23/CFL1/ACTR3/ARPC2/ARPC1B/PLPP4/CDC42/MYO9B/ACTR2/ARPC3/IGLV3-21/ABI2/NCKAP1/MYO10/IGHG1/MYO1C/ARPC5/ITPR2/CYFIP1/MAPK1/DOCK1/IGKV3-11/ARPC1A/ABI1/PAK1/CRK/PIK3CA/NF2/WIPF1/MYO5A/PLCG1	CAF-0
GOBP_BIOLOGICAL_PROCESS_INVOLVED_IN_INTERACTION_WITH_HOST	GOBP_BIOLOGICAL_PROCESS_INVOLVED_IN_INTERACTION_WITH_HOST	183	-0.577937	-1.42893	0.0187956	0.170742	0.149819	846	tags=14%, list=6%, signal=14%	HIPK2/TCP1/LDLR/PTX3/CAV1/LGALS9/TRIM8/LY6E/RAB7A/KRT6A/BSG/LAMP1/IFIT1/ANPEP/PLSCR1/IFITM3/CTSL/GSN/ICAM1/CD74/IFITM2/IFITM1/CD81/HSPA1A/HSPA1B/CXCL8	CAF-0
REACTOME_SENSORY_PROCESSING_OF_SOUND	REACTOME_SENSORY_PROCESSING_OF_SOUND	54	0.687069	1.55881	0.0188962	0.171263	0.150276	806	tags=17%, list=5%, signal=16%	ACTB/MYH9/ACTG1/MSN/SPTAN1/CASK/CAPZB/RDX/MYO1C	CAF-0
REACTOME_INTEGRIN_SIGNALING	REACTOME_INTEGRIN_SIGNALING	24	0.836193	1.65724	0.0189909	0.171862	0.150801	140	tags=8%, list=1%, signal=8%	FN1/TLN1	CAF-0
GOBP_NEGATIVE_REGULATION_OF_LOCOMOTION	GOBP_NEGATIVE_REGULATION_OF_LOCOMOTION	261	-0.537574	-1.37185	0.0190478	0.172118	0.151026	883	tags=16%, list=6%, signal=15%	TGFB1/TNN/ARHGDIB/CCL21/STK24/ANGPT2/MMP28/CX3CL1/ENG/CXCL12/TRIB1/SP100/GADD45A/DNAJA4/FOXO3/FBLN1/STC1/CITED2/SERPINE1/SERPINF1/PRKG1/NFE2L2/HAS1/HMOX1/BST2/CYP1B1/SFRP1/KLF4/CD74/IGFBP3/NR2F2/IGFBP5/IFITM1/RHOB/DCN/CXCL13/CCL2/TIMP1/DUSP1/APOE/IL24/APOD	CAF-0
GOBP_DETECTION_OF_STIMULUS_INVOLVED_IN_SENSORY_PERCEPTION	GOBP_DETECTION_OF_STIMULUS_INVOLVED_IN_SENSORY_PERCEPTION	61	0.690177	1.57909	0.0190956	0.172241	0.151134	41	tags=3%, list=0%, signal=3%	COL11A1/CST1	CAF-0
GOBP_VESICLE_LOCALIZATION	GOBP_VESICLE_LOCALIZATION	205	0.527895	1.38968	0.0191187	0.172241	0.151134	2667	tags=34%, list=18%, signal=28%	LMAN1/ACTN4/SEC13/COL7A1/TMED9/SEC31A/SEC24D/AP3D1/KIFAP3/SEC23A/TRAPPC1/DNM1/SAR1A/DYNC1H1/YKT6/TMED2/TFG/TANC2/TMED10/USO1/GBF1/CTSZ/MYO1C/ARFGAP3/SEC16A/PICALM/AP3B1/RAB1A/GOLGA2/CDH2/RAB1B/ITGA4/TBC1D20/ANKRD28/STARD3NL/DCTN2/PPP6R3/TMEM230/SCFD1/BET1/SEC22B/FNBP1L/BLOC1S6/KIF5B/PTEN/MYO5A/SEC23IP/MKKS/ARF1/MYO1B/HTT/MX1/KIF13A/AP3S1/WDR11/CLASP1/GORASP1/TRAPPC2L/SAR1B/PAFAH1B1/GOSR1/KIF1B/SE…	CAF-0
GOBP_MODIFICATION_OF_SYNAPTIC_STRUCTURE	GOBP_MODIFICATION_OF_SYNAPTIC_STRUCTURE	17	0.846171	1.61392	0.019184	0.17257	0.151423	1099	tags=35%, list=7%, signal=33%	RHOA/MYH10/CDC42/REST/CYFIP1/ITSN1	CAF-0
GOBP_CHOLESTEROL_EFFLUX	GOBP_CHOLESTEROL_EFFLUX	37	-0.760224	-1.53102	0.0192521	0.172924	0.151733	708	tags=19%, list=5%, signal=18%	CAV1/APOC1/PLTP/ABCA8/NPC2/NFKBIA/APOE	CAF-0
GOBP_NEGATIVE_REGULATION_OF_VIRAL_LIFE_CYCLE	GOBP_NEGATIVE_REGULATION_OF_VIRAL_LIFE_CYCLE	17	-0.891085	-1.622	0.0193515	0.17304	0.151835	753	tags=47%, list=5%, signal=45%	PTX3/TRIM8/LY6E/BST2/IFITM3/GSN/IFITM2/IFITM1	CAF-0
GOBP_CELLULAR_RESPONSE_TO_ZINC_ION	GOBP_CELLULAR_RESPONSE_TO_ZINC_ION	18	-0.862068	-1.57325	0.0192991	0.17304	0.151835	828	tags=39%, list=6%, signal=37%	MT1A/MT1G/MT1F/MT1M/MT1E/MT1X/MT2A	CAF-0
REACTOME_SLC_MEDIATED_TRANSMEMBRANE_TRANSPORT	REACTOME_SLC_MEDIATED_TRANSMEMBRANE_TRANSPORT	165	-0.584786	-1.42667	0.0193414	0.17304	0.151835	1512	tags=15%, list=10%, signal=14%	SLC2A6/SLC7A2/SLC22A18/SLC22A4/SLC12A2/SLC20A1/SLC7A7/CP/SLC29A1/SLC44A2/SLC7A5/SLC39A8/SLC15A4/SLC16A3/SLCO3A1/SLC25A5/SLC39A1/SLC2A3/SLC38A2/ARL2/BSG/SLC25A6/SLC40A1/SLC3A2/APOD	CAF-0
GOBP_MICROGLIAL_CELL_ACTIVATION	GOBP_MICROGLIAL_CELL_ACTIVATION	39	-0.787104	-1.59595	0.0195077	0.173919	0.152607	760	tags=21%, list=5%, signal=20%	GRN/LDLR/CX3CL1/IFNGR1/CCL3/CTSC/IL6/CLU	CAF-0
GOBP_REGULATION_OF_RELEASE_OF_CYTOCHROME_C_FROM_MITOCHONDRIA	GOBP_REGULATION_OF_RELEASE_OF_CYTOCHROME_C_FROM_MITOCHONDRIA	39	-0.786815	-1.59536	0.0195077	0.173919	0.152607	521	tags=21%, list=3%, signal=20%	PINK1/HGF/BNIP3/PMAIP1/PPIF/IGF1/MMP9/CLU	CAF-0
GOBP_POSITIVE_REGULATION_OF_ALPHA_BETA_T_CELL_ACTIVATION	GOBP_POSITIVE_REGULATION_OF_ALPHA_BETA_T_CELL_ACTIVATION	57	-0.727422	-1.5308	0.0196184	0.174647	0.153245	690	tags=23%, list=5%, signal=22%	ADA/PNP/RIPK2/LGALS9/CD83/ZBTB16/SOCS1/NFKBIZ/HSPH1/HLA-A/HLA-E/CD81/CCL19	CAF-0
GOBP_POSITIVE_REGULATION_OF_T_CELL_CYTOKINE_PRODUCTION	GOBP_POSITIVE_REGULATION_OF_T_CELL_CYTOKINE_PRODUCTION	20	-0.849697	-1.5937	0.0197336	0.174776	0.153358	430	tags=25%, list=3%, signal=24%	IL1B/B2M/IL6/HLA-A/CD81	CAF-0
GOBP_MAST_CELL_ACTIVATION_INVOLVED_IN_IMMUNE_RESPONSE	GOBP_MAST_CELL_ACTIVATION_INVOLVED_IN_IMMUNE_RESPONSE	39	-0.784567	-1.59081	0.019801	0.174776	0.153358	1045	tags=15%, list=7%, signal=14%	ADGRE2/NR4A3/LGALS9/FOXF1/HMOX1/PTGDS	CAF-0
GOBP_POSITIVE_REGULATION_OF_LIPID_KINASE_ACTIVITY	GOBP_POSITIVE_REGULATION_OF_LIPID_KINASE_ACTIVITY	33	-0.794009	-1.58593	0.0196852	0.174776	0.153358	883	tags=15%, list=6%, signal=14%	TGFB1/CCL21/PDGFRA/CD81/CCL19	CAF-0
GOBP_TOOTH_MINERALIZATION	GOBP_TOOTH_MINERALIZATION	16	0.825655	1.55136	0.0198655	0.174776	0.153358	91	tags=12%, list=1%, signal=12%	COL1A1/ASPN	CAF-0
KEGG_PRION_DISEASES	KEGG_PRION_DISEASES	30	-0.781952	-1.51861	0.0198581	0.174776	0.153358	1044	tags=30%, list=7%, signal=28%	ELK1/C7/CCL5/PRNP/IL1B/SOD1/IL6/EGR1/HSPA1A	CAF-0
GOBP_NEGATIVE_REGULATION_OF_ESTABLISHMENT_OF_PROTEIN_LOCALIZATION	GOBP_NEGATIVE_REGULATION_OF_ESTABLISHMENT_OF_PROTEIN_LOCALIZATION	98	-0.664174	-1.50367	0.0197516	0.174776	0.153358	897	tags=14%, list=6%, signal=14%	PSMD9/ERP29/INSIG1/SP100/IL1B/PKIG/PIM3/MIDN/F2R/SFRP1/BAG3/DNAJA1/APOE/APOD	CAF-0
GOBP_LIPID_STORAGE	GOBP_LIPID_STORAGE	73	-0.686265	-1.48627	0.0197301	0.174776	0.153358	892	tags=22%, list=6%, signal=21%	AUP1/GBA/CAV1/LPL/ASXL1/MEST/HEXB/ABHD5/IL1B/PNPLA2/ZC3H12A/C3/PLIN2/IL6/NFKBIA/APOE	CAF-0
GOBP_NEGATIVE_REGULATION_OF_LEUKOCYTE_CELL_CELL_ADHESION	GOBP_NEGATIVE_REGULATION_OF_LEUKOCYTE_CELL_CELL_ADHESION	102	-0.647616	-1.4842	0.0198459	0.174776	0.153358	1093	tags=25%, list=7%, signal=24%	IL10/TNFRSF14/PRDX2/NDFIP1/BMP4/FGL2/CCL21/ASS1/LGALS9/CXCL12/BCL6/CBLB/PAG1/PRNP/SDC4/ZC3H12A/SOCS1/GPNMB/TNFRSF21/NRARP/KLF4/LGALS3/CD74/IRF1/IDO1/CEBPB	CAF-0
GOBP_REGULATION_OF_ASTROCYTE_DIFFERENTIATION	GOBP_REGULATION_OF_ASTROCYTE_DIFFERENTIATION	17	-0.889508	-1.61913	0.020002	0.175536	0.154025	760	tags=35%, list=5%, signal=34%	LDLR/IL6ST/SERPINE2/BMP2/HES1/IL6	CAF-0
GOBP_POSITIVE_REGULATION_OF_PROTEIN_KINASE_B_SIGNALING	GOBP_POSITIVE_REGULATION_OF_PROTEIN_KINASE_B_SIGNALING	135	-0.623747	-1.47298	0.0200103	0.175536	0.154025	1192	tags=19%, list=8%, signal=17%	P2RX4/F10/PINK1/IRS2/OSBPL8/HGF/TGFB1/SPRY2/CCL21/RAMP3/AREG/CX3CL1/ENG/GDF15/PIK3R1/PDGFRA/FGF7/F3/CCL3/HSP90AB1/IGFBP5/CSF3/HSP90AA1/CHI3L1/CCL19	CAF-0
GOBP_REGULATION_OF_PROTEIN_MODIFICATION_BY_SMALL_PROTEIN_CONJUGATION_OR_REMOVAL	GOBP_REGULATION_OF_PROTEIN_MODIFICATION_BY_SMALL_PROTEIN_CONJUGATION_OR_REMOVAL	217	-0.568357	-1.43095	0.0201732	0.176707	0.155052	1100	tags=16%, list=7%, signal=15%	SASH1/NDFIP1/TANK/ARRDC3/RELA/RIPK2/EPAS1/FAM107A/BIRC3/SPRY2/CAMLG/FOXF2/CAV1/FKBP1A/DDX3X/RPS2/HERPUD1/RPS7/CBLB/RPS3/ISG15/UBXN1/ZC3H12A/TNFAIP3/HSP90AB1/UBE2S/RPL11/DNAJA1/UBB/SQSTM1/HSP90AA1/EGR1/HSPA1A/HSPA1B	CAF-0
REACTOME_RHO_GTPASES_ACTIVATE_IQGAPS	REACTOME_RHO_GTPASES_ACTIVATE_IQGAPS	23	0.806479	1.58699	0.0202532	0.176892	0.155215	666	tags=48%, list=4%, signal=46%	ACTB/ACTG1/TUBA1B/IQGAP1/TUBB6/TUBA1A/CDC42/CTNNA1/TUBA1C/CALM1/CTNNB1	CAF-0
GOBP_CELLULAR_RESPIRATION	GOBP_CELLULAR_RESPIRATION	172	0.547594	1.40886	0.0202519	0.176892	0.155215	1718	tags=24%, list=11%, signal=21%	MT-ND6/MT-ND5/MT-CYB/NDUFA4/MT-CO2/MT-CO3/MT-ND4L/MT-ND4/NDUFB2/UQCRQ/NDUFS5/PARK7/NDUFA12/MT-CO1/IDH2/UQCR10/NDUFA10/MT-ND1/NDUFA6/HIF1A/NDUFAB1/NDUFB3/NDUFB11/PDHB/COX5A/COX7B/NDUFV3/NDUFA5/ETFA/PDHA1/NDUFS1/NDUFV1/VCP/MDH2/MYBBP1A/CYCS/COX8A/PIK3CA/CCNB1/NDUFV2/OPN3	CAF-0
GOBP_RRNA_METABOLIC_PROCESS	GOBP_RRNA_METABOLIC_PROCESS	219	-0.555102	-1.3978	0.0203093	0.177124	0.155418	1209	tags=14%, list=8%, signal=13%	NSA2/RPL5/DEDD2/LSM6/WDR74/RPS19/TRMT112/RPL7/RPS6/IMP3/RPS2/RPS7/SBDS/RPS8/RPS14/ISG20/RPS24/RPL7A/RPS25/RPS21/RPL35A/RPS15/EIF4A3/RPS16/RPL10A/RPL11/RPL14/RPS28/RPS9/RPL26/RPS27	CAF-0
GOBP_REGULATION_OF_CYCLASE_ACTIVITY	GOBP_REGULATION_OF_CYCLASE_ACTIVITY	30	0.768151	1.56243	0.0204554	0.178139	0.156309	1438	tags=23%, list=10%, signal=21%	TIMP2/CAP1/GNAI2/GNAI3/CAP2/CACNA1C/NF1	CAF-0
GOBP_REGULATION_OF_ACTIN_FILAMENT_BASED_PROCESS	GOBP_REGULATION_OF_ACTIN_FILAMENT_BASED_PROCESS	329	0.483673	1.34558	0.0206823	0.179855	0.157815	1770	tags=26%, list=12%, signal=23%	TPM1/MYH9/FLNA/S100A10/TMSB10/ACTG1/PFN1/MDK/CNN2/RHOA/STMN1/ACTR3/DBN1/CCL11/LRP1/WDR1/ARPC2/DSG2/IQGAP1/CTTN/PHPT1/SPTAN1/ARPC1B/FSCN1/PDPN/CDC42/COTL1/CAPZB/ACTR2/FERMT2/TMSB4X/TAOK1/SRI/AKAP13/ARPC3/ABI2/PAM/KANK4/NCKAP1/FHOD3/ROCK1/TGFBR1/CCDC88A/LIMA1/ATP2A2/ABL2/NOTCH2/SVIL/RDX/TJP1/MYO1C/ARPC5/ABRACL/ARHGDIA/ADD1/AKAP9/RHOBTB1/CYFIP1/DAPK3/PDGFRB/CDC42EP3/TWF2/CD2AP/ARPC1A/CFL2/PPFIA1/EVL…	CAF-0
GOBP_SPONTANEOUS_SYNAPTIC_TRANSMISSION	GOBP_SPONTANEOUS_SYNAPTIC_TRANSMISSION	10	0.900963	1.57831	0.0207416	0.180111	0.158039	372	tags=20%, list=2%, signal=20%	ITGB1/APP	CAF-0
GOBP_POSITIVE_REGULATION_OF_CALCIUM_ION_IMPORT	GOBP_POSITIVE_REGULATION_OF_CALCIUM_ION_IMPORT	13	-0.907446	-1.63133	0.0209835	0.181831	0.159549	830	tags=46%, list=6%, signal=44%	RAMP3/CXCL12/STC1/CCL3/LGALS3/CCL2	CAF-0
GOBP_MYOFIBRIL_ASSEMBLY	GOBP_MYOFIBRIL_ASSEMBLY	45	0.723669	1.5837	0.0210003	0.181831	0.159549	1270	tags=20%, list=8%, signal=18%	TPM1/CSRP1/WDR1/CSRP2/AKAP13/FHOD3/PDGFRB/PRKAR1A/CFL2	CAF-0
GOBP_T_CELL_ACTIVATION_VIA_T_CELL_RECEPTOR_CONTACT_WITH_ANTIGEN_BOUND_TO_MHC_MOLECULE_ON_ANTIGEN_PRESENTING_CELL	GOBP_T_CELL_ACTIVATION_VIA_T_CELL_RECEPTOR_CONTACT_WITH_ANTIGEN_BOUND_TO_MHC_MOLECULE_ON_ANTIGEN_PRESENTING_CELL	10	-0.922873	-1.57941	0.0211072	0.182494	0.16013	927	tags=50%, list=6%, signal=47%	FGL2/LGALS9/LGALS3/ICAM1/CD81	CAF-0
GOBP_REGULATION_OF_EPITHELIAL_CELL_DIFFERENTIATION	GOBP_REGULATION_OF_EPITHELIAL_CELL_DIFFERENTIATION	114	-0.650003	-1.50256	0.0211967	0.183004	0.160578	1232	tags=24%, list=8%, signal=22%	WWTR1/FGF2/TNFRSF1A/FAT4/SFN/FOXC1/SFRP4/BMP4/DLL1/SPRY2/CD24/CAV1/TBX3/S1PR3/FRZB/SERPINE1/IL1B/ID1/MAFF/CTSL/BTG1/HES1/ZFP36L1/SPRY1/MMP9/CEBPB/ZFP36	CAF-0
GOBP_REGULATION_OF_KETONE_BIOSYNTHETIC_PROCESS	GOBP_REGULATION_OF_KETONE_BIOSYNTHETIC_PROCESS	17	-0.886688	-1.61399	0.0213029	0.183473	0.160989	297	tags=35%, list=2%, signal=35%	AKR1C3/BMP5/DKK3/BMP2/ADM/EGR1	CAF-0
GOBP_INTRINSIC_APOPTOTIC_SIGNALING_PATHWAY_IN_RESPONSE_TO_DNA_DAMAGE	GOBP_INTRINSIC_APOPTOTIC_SIGNALING_PATHWAY_IN_RESPONSE_TO_DNA_DAMAGE	96	-0.664943	-1.50187	0.021312	0.183473	0.160989	846	tags=20%, list=6%, signal=19%	HIPK2/TMEM109/CXCL12/RPS3/IFI16/BCL3/CD44/PIK3R1/NUPR1/SNAI1/HMOX1/TPT1/CRIP1/RPL26/ACKR3/CD74/CDKN1A/DDIT4/CLU	CAF-0
GOBP_NEGATIVE_REGULATION_OF_LYMPHOCYTE_ACTIVATION	GOBP_NEGATIVE_REGULATION_OF_LYMPHOCYTE_ACTIVATION	120	-0.620417	-1.44717	0.0213917	0.183895	0.16136	1093	tags=21%, list=7%, signal=19%	IL10/TNFRSF14/PRDX2/NDFIP1/BMP4/FGL2/LGALS9/BCL6/CBLB/PAG1/PRNP/SDC4/ZC3H12A/SOCS1/HLA-F/TNFAIP3/GPNMB/TNFRSF21/NRARP/SFRP1/LGALS3/CD74/IRF1/IDO1/CEBPB	CAF-0
GOBP_POSITIVE_REGULATION_OF_AMYLOID_PRECURSOR_PROTEIN_CATABOLIC_PROCESS	GOBP_POSITIVE_REGULATION_OF_AMYLOID_PRECURSOR_PROTEIN_CATABOLIC_PROCESS	22	-0.825953	-1.56606	0.0214814	0.184139	0.161574	1075	tags=18%, list=7%, signal=17%	SPON1/RELA/IFNGR1/CLU	CAF-0
GOBP_ANTIBACTERIAL_HUMORAL_RESPONSE	GOBP_ANTIBACTERIAL_HUMORAL_RESPONSE	22	-0.82574	-1.56566	0.0214814	0.184139	0.161574	1637	tags=41%, list=11%, signal=37%	LTF/ANG/SLPI/PI3/WFDC2/IGHA1/RPL39/HLA-A/HLA-E	CAF-0
GOBP_CIRCADIAN_RHYTHM	GOBP_CIRCADIAN_RHYTHM	169	-0.589328	-1.44459	0.0215731	0.184662	0.162033	975	tags=14%, list=6%, signal=13%	BHLHE40/TOP1/AHR/IMPDH2/KLF10/ATF4/ASS1/HEBP1/EGR3/NTRK2/SERPINE1/ID1/NAMPT/NFIL3/ID2/KLF9/ID4/ID3/CSF2/JUND/EGR1/JUN/PTGDS	CAF-0
REACTOME_GABA_SYNTHESIS_RELEASE_REUPTAKE_AND_DEGRADATION	REACTOME_GABA_SYNTHESIS_RELEASE_REUPTAKE_AND_DEGRADATION	14	-0.902496	-1.62182	0.0217701	0.186083	0.16328	473	tags=14%, list=3%, signal=14%	VAMP2/HSPA8	CAF-0
GOBP_POSITIVE_REGULATION_OF_MACROPHAGE_DERIVED_FOAM_CELL_DIFFERENTIATION	GOBP_POSITIVE_REGULATION_OF_MACROPHAGE_DERIVED_FOAM_CELL_DIFFERENTIATION	16	-0.871833	-1.58368	0.0218178	0.186226	0.163405	1021	tags=25%, list=7%, signal=23%	AGT/LPL/CSF2/PLA2G2A	CAF-0
GOBP_EPIDERMIS_MORPHOGENESIS	GOBP_EPIDERMIS_MORPHOGENESIS	23	-0.81611	-1.56478	0.0218681	0.18639	0.163549	642	tags=30%, list=4%, signal=29%	FST/KRT17/FOXQ1/FGF7/SNAI1/KLF4/IGFBP5	CAF-0
GOBP_ATP_SYNTHESIS_COUPLED_ELECTRON_TRANSPORT	GOBP_ATP_SYNTHESIS_COUPLED_ELECTRON_TRANSPORT	95	0.61604	1.48447	0.0220291	0.186978	0.164065	1648	tags=33%, list=11%, signal=29%	MT-ND6/MT-ND5/MT-CYB/NDUFA4/MT-CO2/MT-CO3/MT-ND4L/MT-ND4/NDUFB2/UQCRQ/NDUFS5/PARK7/NDUFA12/MT-CO1/UQCR10/NDUFA10/MT-ND1/NDUFA6/NDUFAB1/NDUFB3/NDUFB11/COX5A/COX7B/NDUFV3/NDUFA5/NDUFS1/NDUFV1/CYCS/COX8A/CCNB1/NDUFV2	CAF-0
GOBP_TRIGLYCERIDE_METABOLIC_PROCESS	GOBP_TRIGLYCERIDE_METABOLIC_PROCESS	73	-0.681136	-1.47516	0.0220011	0.186978	0.164065	884	tags=18%, list=6%, signal=17%	MGLL/INSIG1/LDLR/CAV1/ACSL1/LPL/ACSL4/APOC1/ABHD5/GK/PNPLA2/C3/APOE	CAF-0
GOBP_IN_UTERO_EMBRYONIC_DEVELOPMENT	GOBP_IN_UTERO_EMBRYONIC_DEVELOPMENT	302	-0.520257	-1.34705	0.0220304	0.186978	0.164065	716	tags=11%, list=5%, signal=11%	RBBP6/HOPX/SLC39A1/FOXF1/SYF2/PHLDA2/TBX3/RDH10/SBDS/MSX1/UBE2B/PDGFRA/KLF2/EDNRA/MAFF/BMP2/SNAI1/BTF3/HEY1/ZFAND5/KLF4/HES1/RPL13/TWIST1/ZFP36L1/CSF2/NR2F2/IGF1/SOCS3/YBX3/ADM/CEBPB/JUNB	CAF-0
GOBP_STEROID_CATABOLIC_PROCESS	GOBP_STEROID_CATABOLIC_PROCESS	21	-0.859654	-1.61333	0.0221358	0.187608	0.164618	1018	tags=19%, list=7%, signal=18%	HSD17B11/CYP27A1/HSD11B1/APOE	CAF-0
GOBP_PHOSPHATE_ION_TRANSPORT	GOBP_PHOSPHATE_ION_TRANSPORT	20	-0.846279	-1.58729	0.0221811	0.187727	0.164722	1237	tags=25%, list=8%, signal=23%	SLC20A1/SLC25A3/SFRP4/ATF4/CEBPB	CAF-0
GOBP_PROGESTERONE_METABOLIC_PROCESS	GOBP_PROGESTERONE_METABOLIC_PROCESS	11	-0.914201	-1.59298	0.022307	0.188527	0.165424	62	tags=27%, list=0%, signal=27%	AKR1C1/ADM/EGR1	CAF-0
GOBP_REPRODUCTIVE_SYSTEM_DEVELOPMENT	GOBP_REPRODUCTIVE_SYSTEM_DEVELOPMENT	333	-0.515814	-1.35231	0.0225982	0.190706	0.167336	844	tags=14%, list=6%, signal=14%	FOSL1/MMP19/MME/RPS6/PTX3/FOXF2/PLEKHA5/TFAP2C/TIPARP/FST/RAB13/PHLDA2/TBX3/RDH10/BSG/MGST1/PSAP/STC1/CITED2/TPPP3/SERPINF1/SOD1/CYP7B1/TNC/PDGFRA/NUPR1/SERPINE2/SNAI1/ARID5B/HSP90AB1/HEY1/C3/CRIP1/SFRP1/STC2/HES1/ADAMTS1/ICAM1/ZFP36L1/CSF2/UBB/NR2F2/SOCS3/YBX3/ADM/DCN/CEBPB/JUNB	CAF-0
GOBP_REGULATION_OF_NEUROGENESIS	GOBP_REGULATION_OF_NEUROGENESIS	295	0.487582	1.33526	0.0226282	0.190706	0.167336	2217	tags=23%, list=15%, signal=20%	FN1/THY1/MDK/RHOA/MACF1/WNT2/DBN1/CCL11/LRP1/MAP1B/CAPRIN1/EIF4G2/GOLGA4/TSPO/GLI3/CTNNA1/ACTR2/IDH2/PLXNB2/NIN/BHLHE41/TENM4/PLXNC1/KDM1A/CTNNB1/CDKL5/NAP1L1/MAN2A1/ARHGDIA/HIF1A/REST/HDAC2/PTN/RTN4/CYFIP1/PTPRS/XRCC5/HOOK3/TWF2/DOCK7/METRN/SEMA3D/ROBO1/APPL2/NF1/IST1/PAK1/BMPR2/DAAM2/NF2/PTEN/PLXNA3/SNW1/YAP1/CUX1/CRABP2/SLIT2/UFL1/SEMA3C/PLXNA1/GORASP1/ZNF365/WNT5A/SHOX2/FBXW8/NUMB/SRRT/MEGF8/…	CAF-0
GOBP_SECOND_MESSENGER_MEDIATED_SIGNALING	GOBP_SECOND_MESSENGER_MEDIATED_SIGNALING	235	-0.54731	-1.38976	0.0226792	0.190867	0.167477	1224	tags=11%, list=8%, signal=10%	PDE4D/P2RX4/GSTO1/ADA/PTGFR/AGT/AHR/EDNRB/TMBIM4/NDNF/ANK2/PRKAR2B/GNAI1/PRNP/RGS2/UBE2B/PRKG1/LPAR1/CCL3/CCL20/ACKR3/IGF1/APOE/RASD1/CXCL8	CAF-0
GOBP_REGULATION_OF_HORMONE_BIOSYNTHETIC_PROCESS	GOBP_REGULATION_OF_HORMONE_BIOSYNTHETIC_PROCESS	20	-0.843765	-1.58258	0.022793	0.191557	0.168082	297	tags=30%, list=2%, signal=29%	ATP1A1/DKK3/BMP2/STC2/ADM/EGR1	CAF-0
GOBP_CHONDROCYTE_DIFFERENTIATION_INVOLVED_IN_ENDOCHONDRAL_BONE_MORPHOGENESIS	GOBP_CHONDROCYTE_DIFFERENTIATION_INVOLVED_IN_ENDOCHONDRAL_BONE_MORPHOGENESIS	12	0.879318	1.5687	0.0229417	0.192491	0.168902	1078	tags=42%, list=7%, signal=39%	SERPINH1/ANXA6/COL27A1/TGFBR2/TSKU	CAF-0
GOBP_COGNITION	GOBP_COGNITION	218	-0.555335	-1.39814	0.0229682	0.192491	0.168902	898	tags=11%, list=6%, signal=10%	ST3GAL4/NQO2/FAM107A/FOSL1/MME/LDLR/EGR2/PRKAR2B/PRNP/C12orf57/NTRK2/SGK1/NPTX2/SERPINF1/ARL6IP5/ARC/EIF4A3/B2M/BTG2/JUN/CEBPB/APOE/FOS	CAF-0
REACTOME_INTRINSIC_PATHWAY_OF_FIBRIN_CLOT_FORMATION	REACTOME_INTRINSIC_PATHWAY_OF_FIBRIN_CLOT_FORMATION	14	-0.89645	-1.61096	0.0230795	0.192618	0.169014	751	tags=36%, list=5%, signal=34%	F10/PROS1/SERPINE2/A2M/SERPING1	CAF-0
GOBP_EPIBOLY	GOBP_EPIBOLY	29	0.79318	1.60422	0.0230281	0.192618	0.169014	629	tags=24%, list=4%, signal=23%	COL5A1/FLNA/RHOA/ITGA5/PDPN/FERMT2/CD151	CAF-0
REACTOME_FANCONI_ANEMIA_PATHWAY	REACTOME_FANCONI_ANEMIA_PATHWAY	37	-0.75214	-1.51474	0.0230731	0.192618	0.169014	792	tags=11%, list=5%, signal=10%	UBA52/RPS27A/UBB/UBC	CAF-0
REACTOME_INTERLEUKIN_4_AND_INTERLEUKIN_13_SIGNALING	REACTOME_INTERLEUKIN_4_AND_INTERLEUKIN_13_SIGNALING	98	-0.659143	-1.49228	0.0231135	0.192634	0.169028	532	tags=28%, list=4%, signal=27%	STAT3/FOXO3/IGHG4/IL1B/JAK1/PIK3R1/SOCS1/MYC/PTGS2/SAA1/HMOX1/IL6/ICAM1/TWIST1/CDKN1A/SOCS3/HSPA8/HSP90AA1/MMP9/CCL2/TIMP1/CEBPD/FOS/JUNB/CXCL8/MMP1/MMP3	CAF-0
GOBP_NEGATIVE_REGULATION_OF_LEUKOCYTE_APOPTOTIC_PROCESS	GOBP_NEGATIVE_REGULATION_OF_LEUKOCYTE_APOPTOTIC_PROCESS	39	-0.773933	-1.56924	0.0233212	0.193134	0.169467	1137	tags=31%, list=8%, signal=29%	IRS2/ADA/BMP4/CCL5/CCL21/CXCL12/BCL6/IRF7/CD74/TSC22D3/IDO1/CCL19	CAF-0
GOBP_NEGATIVE_REGULATION_OF_LEUKOCYTE_MEDIATED_IMMUNITY	GOBP_NEGATIVE_REGULATION_OF_LEUKOCYTE_MEDIATED_IMMUNITY	44	-0.753605	-1.55435	0.0233399	0.193134	0.169467	690	tags=23%, list=5%, signal=22%	NDFIP1/LGALS9/BCL6/FOXF1/HLA-F/HMOX1/BST2/HLA-B/HLA-A/HLA-E	CAF-0
GOBP_INNER_EAR_MORPHOGENESIS	GOBP_INNER_EAR_MORPHOGENESIS	60	0.675595	1.5458	0.0233664	0.193134	0.169467	368	tags=7%, list=2%, signal=7%	CTHRC1/COL11A1/PTK7/PRRX1	CAF-0
GOBP_KETONE_BIOSYNTHETIC_PROCESS	GOBP_KETONE_BIOSYNTHETIC_PROCESS	35	-0.756811	-1.50983	0.0233212	0.193134	0.169467	297	tags=17%, list=2%, signal=17%	AKR1C3/BMP5/DKK3/BMP2/ADM/EGR1	CAF-0
GOBP_VESICLE_BUDDING_FROM_MEMBRANE	GOBP_VESICLE_BUDDING_FROM_MEMBRANE	103	0.607406	1.46921	0.0232542	0.193134	0.169467	1684	tags=38%, list=11%, signal=34%	S100A10/ANXA2/LMAN1/SEC13/COL7A1/TMED9/SEC31A/SEC24D/AP3D1/SEC23A/TRAPPC1/DNM1/SAR1A/AP2M1/TMED2/TFG/TMED10/USO1/CHMP4B/GBF1/CTSZ/ARFGAP3/SEC16A/PICALM/AP3B1/MIA3/RAB1A/GOLGA2/RAB1B/TBC1D20/ANKRD28/VAPB/PPP6R3/SCFD1/BET1/SEC22B/FNBP1L/SEC23IP/ARF1	CAF-0
GOBP_MONOCARBOXYLIC_ACID_METABOLIC_PROCESS	GOBP_MONOCARBOXYLIC_ACID_METABOLIC_PROCESS	494	-0.474031	-1.28674	0.0233617	0.193134	0.169467	942	tags=12%, list=6%, signal=12%	ALDH1A3/TNFRSF1A/DCXR/BDH2/GAMT/IRS2/ALDH3A2/KYNU/CKB/PTGIS/PTGES3/CYP27A1/AKR1C1/MGLL/ELOVL5/SLC16A3/INSIG1/ACADVL/ADH5/TECR/NR4A3/MID1IP1/CYP26B1/CAV1/PRKAR2B/ACSL1/ASAH1/PDK4/BPGM/LPL/ACSL4/CH25H/APOC1/RDH10/BSG/ADH1B/ABHD5/IL1B/ALDOA/CYP7B1/EPHX1/PTGS2/PTGS1/NUPR1/PFKFB3/ZBTB20/FADS3/SCPEP1/CYP1B1/PTGES/C3/GPX4/TWIST1/CD74/IGF1/DDIT4/GGT5/IDO1/CRABP1/PTGDS	CAF-0
GOBP_NEUROPEPTIDE_SIGNALING_PATHWAY	GOBP_NEUROPEPTIDE_SIGNALING_PATHWAY	43	-0.749721	-1.54906	0.0234933	0.193858	0.170101	1626	tags=14%, list=11%, signal=12%	PCSK1N/CYSLTR2/SSTR2/NMB/PENK/CPE	CAF-0
REACTOME_GPVI_MEDIATED_ACTIVATION_CASCADE	REACTOME_GPVI_MEDIATED_ACTIVATION_CASCADE	31	0.755198	1.53815	0.0235184	0.193858	0.170101	388	tags=16%, list=3%, signal=16%	COL1A1/COL1A2/RHOA/PDPN/CDC42	CAF-0
GOBP_SYNAPSE_ORGANIZATION	GOBP_SYNAPSE_ORGANIZATION	332	0.485835	1.35202	0.0235711	0.194025	0.170249	1099	tags=15%, list=7%, signal=14%	ACTB/SPARC/FLNA/ACTG1/ACTN1/CFL1/ARF4/RHOA/PDLIM5/TUBB/DBN1/MAP1B/EIF4G1/FARP1/GPC6/APBB2/CAPRIN1/CTTN/YWHAZ/PPFIBP1/APP/MYH10/TUBA1A/CDC42/FZD1/ACTR2/LGMN/SRPX2/PLXNB2/ABI2/CAST/DCTN1/PDZRN3/SETD5/TANC2/ERC1/CDKL5/AGRN/IGF1R/CLSTN2/MTMR2/REST/RER1/PTN/UBE3A/CYFIP1/PTPRS/CDH2/ITSN1	CAF-0
GOBP_CELL_DIFFERENTIATION_INVOLVED_IN_EMBRYONIC_PLACENTA_DEVELOPMENT	GOBP_CELL_DIFFERENTIATION_INVOLVED_IN_EMBRYONIC_PLACENTA_DEVELOPMENT	21	-0.857641	-1.60955	0.0236624	0.194245	0.170441	276	tags=24%, list=2%, signal=23%	FZD5/SOX15/SNAI1/NR2F2/SOCS3	CAF-0
GOBP_REGULATION_OF_ACTIN_FILAMENT_ORGANIZATION	GOBP_REGULATION_OF_ACTIN_FILAMENT_ORGANIZATION	232	0.500878	1.34653	0.0236513	0.194245	0.170441	1770	tags=25%, list=12%, signal=22%	TPM1/FLNA/S100A10/TMSB10/ACTG1/PFN1/RHOA/STMN1/ACTR3/DBN1/CCL11/WDR1/ARPC2/CTTN/SPTAN1/ARPC1B/CDC42/COTL1/CAPZB/ACTR2/FERMT2/TMSB4X/ARPC3/ABI2/KANK4/NCKAP1/FHOD3/ROCK1/TGFBR1/CCDC88A/LIMA1/SVIL/RDX/TJP1/MYO1C/ARPC5/ADD1/CYFIP1/CDC42EP3/TWF2/ARPC1A/CFL2/PPFIA1/EVL/GMFB/SPTBN1/PAK1/PIK3CA/NF2/MKKS/ARF1/SORBS3/VASP/CDC42EP1/ARHGEF10/ARAP1/SSH1/TWF1	CAF-0
GOBP_I_KAPPAB_KINASE_NF_KAPPAB_SIGNALING	GOBP_I_KAPPAB_KINASE_NF_KAPPAB_SIGNALING	261	-0.530698	-1.35431	0.0238413	0.195446	0.171496	1275	tags=18%, list=8%, signal=17%	TMED4/RBCK1/TERF2IP/IRAK2/LURAP1L/SLC20A1/TNFRSF1A/PINK1/PIM2/WLS/LY96/NDFIP1/TANK/RELA/SLC44A2/RIPK2/BIRC3/CCL21/UBA52/CARD19/LTBR/CX3CL1/LGALS9/FKBP1A/TRIM8/TGM2/CFLAR/LITAF/SECTM1/BCL3/IL1B/CD40/ZC3H12A/LPAR1/RPS27A/TNFAIP3/HMOX1/BST2/F2R/EEF1D/CD74/UBB/UBC/NFKBIA/HSPB1/SQSTM1/UBD/CCL19	CAF-0
GOBP_REGULATION_OF_ACTOMYOSIN_STRUCTURE_ORGANIZATION	GOBP_REGULATION_OF_ACTOMYOSIN_STRUCTURE_ORGANIZATION	83	0.645536	1.51747	0.0239047	0.195699	0.171717	736	tags=16%, list=5%, signal=15%	TPM1/S100A10/ACTG1/PFN1/RHOA/STMN1/CDC42/FERMT2/AKAP13/ROCK1/TGFBR1/CCDC88A/TJP1	CAF-0
GOBP_INTERLEUKIN_12_PRODUCTION	GOBP_INTERLEUKIN_12_PRODUCTION	51	-0.707164	-1.47655	0.0239774	0.196027	0.172005	1093	tags=25%, list=7%, signal=24%	IL10/IRAK3/RELA/CD47/RIPK2/IRF8/LGALS9/CD40/HSPD1/HLA-B/IRF1/IDO1/CCL19	CAF-0
GOBP_TOLERANCE_INDUCTION	GOBP_TOLERANCE_INDUCTION	24	-0.819156	-1.56865	0.024165	0.197293	0.173116	690	tags=29%, list=5%, signal=28%	IRAK3/LGALS9/CBLB/TNFAIP3/HLA-B/HLA-E/IDO1	CAF-0
GOBP_INTRACELLULAR_MRNA_LOCALIZATION	GOBP_INTRACELLULAR_MRNA_LOCALIZATION	12	-0.916879	-1.63238	0.0243435	0.197659	0.173437	116	tags=25%, list=1%, signal=25%	DHX36/ZFP36L1/ZFP36	CAF-0
GOBP_NEGATIVE_REGULATION_OF_PROTEIN_IMPORT	GOBP_NEGATIVE_REGULATION_OF_PROTEIN_IMPORT	12	-0.915054	-1.62913	0.0243435	0.197659	0.173437	398	tags=17%, list=3%, signal=16%	PKIG/APOD	CAF-0
GOBP_VASCULAR_ASSOCIATED_SMOOTH_MUSCLE_CELL_DIFFERENTIATION	GOBP_VASCULAR_ASSOCIATED_SMOOTH_MUSCLE_CELL_DIFFERENTIATION	26	-0.782023	-1.50517	0.0242888	0.197659	0.173437	724	tags=19%, list=5%, signal=18%	ENG/COMP/HES1/ADM/SOD2	CAF-0
GOBP_INTERLEUKIN_1_MEDIATED_SIGNALING_PATHWAY	GOBP_INTERLEUKIN_1_MEDIATED_SIGNALING_PATHWAY	97	-0.653767	-1.47835	0.0242796	0.197659	0.173437	1073	tags=20%, list=7%, signal=18%	PSMB10/IRAK3/RELA/PSME1/RIPK2/MAP3K8/PSMF1/PSMD9/PSMB8/UBA52/IL1B/PSMA2/RPS27A/IL6/UBB/UBC/NFKBIA/SQSTM1/EGR1	CAF-0
GOBP_NEURON_PROJECTION_EXTENSION	GOBP_NEURON_PROJECTION_EXTENSION	136	0.556311	1.39599	0.0243743	0.197659	0.173437	1181	tags=15%, list=8%, signal=14%	FN1/POSTN/VCL/MACF1/DBN1/LRP1/MAP1B/IQGAP1/EIF4G2/CTTN/GOLGA4/CTNNB1/CDKL5/EIF2AK4/RTN4/USP9X/CYFIP1/PTPRS/ITGA4/TWF2	CAF-0
GOBP_IMMUNOLOGICAL_SYNAPSE_FORMATION	GOBP_IMMUNOLOGICAL_SYNAPSE_FORMATION	13	-0.901421	-1.6205	0.0245074	0.198023	0.173757	125	tags=31%, list=1%, signal=31%	CCL21/LGALS3/CD81/CCL19	CAF-0
GOBP_HEMATOPOIETIC_STEM_CELL_HOMEOSTASIS	GOBP_HEMATOPOIETIC_STEM_CELL_HOMEOSTASIS	13	0.864139	1.55469	0.0244685	0.198023	0.173757	800	tags=31%, list=5%, signal=29%	FSTL1/ADAR/SOX4/UBAP2L	CAF-0
GOBP_POSITIVE_REGULATION_OF_ACTIN_FILAMENT_BUNDLE_ASSEMBLY	GOBP_POSITIVE_REGULATION_OF_ACTIN_FILAMENT_BUNDLE_ASSEMBLY	54	0.675324	1.53216	0.0245181	0.198023	0.173757	636	tags=17%, list=4%, signal=16%	TPM1/FLNA/S100A10/PFN1/RHOA/CDC42/FERMT2/TGFBR1/CCDC88A	CAF-0
REACTOME_IMMUNOREGULATORY_INTERACTIONS_BETWEEN_A_LYMPHOID_AND_A_NON_LYMPHOID_CELL	REACTOME_IMMUNOREGULATORY_INTERACTIONS_BETWEEN_A_LYMPHOID_AND_A_NON_LYMPHOID_CELL	131	0.561564	1.40073	0.0245999	0.198417	0.174102	55	tags=5%, list=0%, signal=5%	COL1A1/COL1A2/COL3A1/IGKV4-1/CD99/ITGB1/IGHV3-23	CAF-0
GOBP_REGULATION_OF_METAL_ION_TRANSPORT	GOBP_REGULATION_OF_METAL_ION_TRANSPORT	195	-0.567562	-1.41935	0.0246426	0.198495	0.174171	921	tags=12%, list=6%, signal=12%	SLN/CCL5/RAMP3/CX3CL1/CAV1/ANK2/CXCL12/FKBP1A/HSPA2/TRPC6/PRNP/STC1/FXYD1/CEMIP/SARAF/CCL3/F2R/LGALS3/ICAM1/RRAD/CXCL10/GEM/CCL2/CXCL9	CAF-0
GOBP_LONG_TERM_MEMORY	GOBP_LONG_TERM_MEMORY	28	-0.779165	-1.50534	0.0246852	0.198572	0.174238	760	tags=18%, list=5%, signal=17%	LDLR/PRNP/SGK1/ARC/APOE	CAF-0
GOBP_PROTEIN_TARGETING_TO_LYSOSOME	GOBP_PROTEIN_TARGETING_TO_LYSOSOME	22	-0.818133	-1.55124	0.024833	0.19913	0.174728	536	tags=18%, list=4%, signal=18%	LAMP2/RAB7A/HSPA8/CLU	CAF-0
GOBP_REGULATION_OF_BIOMINERALIZATION	GOBP_REGULATION_OF_BIOMINERALIZATION	76	-0.688715	-1.49645	0.0248871	0.19913	0.174728	974	tags=20%, list=6%, signal=19%	BMP4/OSR2/TGFB1/FBLN7/ATF4/COMP/SRGN/ISG15/GPM6B/BMP2/CCL3/HEY1/TWIST1/CEBPB/MGP	CAF-0
GOBP_REGULATION_OF_STEROID_BIOSYNTHETIC_PROCESS	GOBP_REGULATION_OF_STEROID_BIOSYNTHETIC_PROCESS	76	-0.688682	-1.49637	0.0248871	0.19913	0.174728	829	tags=14%, list=6%, signal=14%	INSIG1/ATP1A1/ASAH1/SOD1/DKK3/BMP2/SNAI1/IGFBP7/ADM/EGR1/APOE	CAF-0
GOBP_POSITIVE_REGULATION_OF_LEUKOCYTE_MIGRATION	GOBP_POSITIVE_REGULATION_OF_LEUKOCYTE_MIGRATION	119	-0.638807	-1.486	0.024844	0.19913	0.174728	855	tags=17%, list=6%, signal=16%	CCL5/CCL21/CX3CL1/PGF/LGALS9/CXCL12/SERPINE1/CCL3/CCL20/IL6/LGALS3/ICAM1/CCL8/CD74/THBS4/CXCL13/CXCL10/CXCL14/CXCL8/CCL19	CAF-0
GOBP_PROTEIN_HETEROOLIGOMERIZATION	GOBP_PROTEIN_HETEROOLIGOMERIZATION	20	0.819608	1.59176	0.0249346	0.199244	0.174828	4	tags=5%, list=0%, signal=5%	COL1A2	CAF-0
GOBP_GERMINAL_CENTER_FORMATION	GOBP_GERMINAL_CENTER_FORMATION	14	-0.893325	-1.60534	0.0250437	0.199586	0.175128	1301	tags=57%, list=9%, signal=52%	NFKB2/MEF2C/ADA/BCL6/BCL3/TNFSF13B/TNFAIP3/CXCL13	CAF-0
GOBP_INTERLEUKIN_4_PRODUCTION	GOBP_INTERLEUKIN_4_PRODUCTION	29	-0.822209	-1.60218	0.0250333	0.199586	0.175128	1293	tags=31%, list=9%, signal=28%	IL33/RARA/NDFIP1/SLC7A5/LGALS9/CD83/DDIT3/HLA-E/CEBPB	CAF-0
GOBP_POSITIVE_REGULATION_OF_SUBSTRATE_ADHESION_DEPENDENT_CELL_SPREADING	GOBP_POSITIVE_REGULATION_OF_SUBSTRATE_ADHESION_DEPENDENT_CELL_SPREADING	35	0.721697	1.51073	0.0250866	0.199663	0.175195	454	tags=29%, list=3%, signal=28%	FLNA/S100A10/P4HB/MDK/CALR/ARPC2/LIMS1/CDC42/ILK/FERMT2	CAF-0
REACTOME_P75NTR_RECRUITS_SIGNALLING_COMPLEXES	REACTOME_P75NTR_RECRUITS_SIGNALLING_COMPLEXES	13	-0.900616	-1.61905	0.0251481	0.199768	0.175287	920	tags=46%, list=6%, signal=43%	RIPK2/UBA52/RPS27A/UBB/UBC/SQSTM1	CAF-0
GOBP_MODIFICATION_OF_POSTSYNAPTIC_STRUCTURE	GOBP_MODIFICATION_OF_POSTSYNAPTIC_STRUCTURE	12	0.874045	1.55929	0.0251663	0.199768	0.175287	1099	tags=42%, list=7%, signal=39%	RHOA/MYH10/CDC42/CYFIP1/ITSN1	CAF-0
REACTOME_TRANSLOCATION_OF_SLC2A4_GLUT4_TO_THE_PLASMA_MEMBRANE	REACTOME_TRANSLOCATION_OF_SLC2A4_GLUT4_TO_THE_PLASMA_MEMBRANE	62	0.658148	1.50268	0.0252021	0.199788	0.175305	1035	tags=27%, list=7%, signal=26%	ACTB/MYH9/ACTG1/TUBA1B/TUBB6/KIFAP3/YWHAZ/TUBA1A/YWHAB/YWHAG/TUBA1C/YWHAQ/CALM1/RALA/MYO1C/LNPEP/EXOC5	CAF-0
GOBP_RESPONSE_TO_CORTICOSTERONE	GOBP_RESPONSE_TO_CORTICOSTERONE	13	-0.900253	-1.6184	0.0254685	0.200139	0.175613	96	tags=31%, list=1%, signal=31%	FOSL1/CDKN1A/FOSB/FOS	CAF-0
GOBP_DENDRITIC_CELL_APOPTOTIC_PROCESS	GOBP_DENDRITIC_CELL_APOPTOTIC_PROCESS	10	-0.914754	-1.56551	0.0254974	0.200139	0.175613	837	tags=40%, list=6%, signal=38%	CCL21/LGALS9/CXCL12/CCL19	CAF-0
GOBP_CELLULAR_TRANSITION_METAL_ION_HOMEOSTASIS	GOBP_CELLULAR_TRANSITION_METAL_ION_HOMEOSTASIS	95	-0.680077	-1.53192	0.0255461	0.200139	0.175613	1112	tags=24%, list=7%, signal=23%	CP/SLC22A17/NDFIP1/SLC39A8/S100A8/ATP6AP1/SCARA5/MT1A/ISCU/CYBRD1/MT1G/PRNP/MT1F/SOD1/SLC40A1/MYC/HMOX1/MT1M/MT1E/MT1X/FTL/FTH1/MT2A	CAF-0
GOBP_POSITIVE_REGULATION_OF_MORPHOGENESIS_OF_AN_EPITHELIUM	GOBP_POSITIVE_REGULATION_OF_MORPHOGENESIS_OF_AN_EPITHELIUM	28	0.756317	1.524	0.0254809	0.200139	0.175613	115	tags=11%, list=1%, signal=11%	MDK/GREM1/GJA1	CAF-0
GOBP_MACROPHAGE_ACTIVATION	GOBP_MACROPHAGE_ACTIVATION	86	-0.661269	-1.46987	0.0253074	0.200139	0.175613	1293	tags=21%, list=9%, signal=19%	IL33/JMJD6/LBP/IL10/GRN/IFI35/LDLR/CX3CL1/IL1RL1/IFNGR1/ZC3H12A/CCL3/HSPD1/CTSC/IL6/CD74/CSF2/CLU	CAF-0
REACTOME_RESPIRATORY_ELECTRON_TRANSPORT	REACTOME_RESPIRATORY_ELECTRON_TRANSPORT	103	0.606105	1.46606	0.0255308	0.200139	0.175613	1544	tags=28%, list=10%, signal=25%	MT-ND6/MT-ND5/MT-CYB/NDUFA4/MT-CO2/MT-CO3/MT-ND4/NDUFB2/UQCRQ/NDUFS5/NDUFA12/MT-CO1/UQCR10/NDUFA10/MT-ND1/NDUFA6/NDUFAB1/NDUFB3/NDUFB11/COX5A/COX7B/NDUFV3/NDUFA5/LRPPRC/ETFA/NDUFS1/NDUFV1/CYCS/COX8A	CAF-0
GOBP_LYSOSOMAL_TRANSPORT	GOBP_LYSOSOMAL_TRANSPORT	101	-0.641431	-1.46464	0.0255393	0.200139	0.175613	599	tags=8%, list=4%, signal=8%	CHMP5/RAB7A/LAMP1/PSAP/HSPA8/RHOB/HSPA1A/CLU	CAF-0
REACTOME_THE_CITRIC_ACID_TCA_CYCLE_AND_RESPIRATORY_ELECTRON_TRANSPORT	REACTOME_THE_CITRIC_ACID_TCA_CYCLE_AND_RESPIRATORY_ELECTRON_TRANSPORT	158	0.563145	1.44104	0.0255131	0.200139	0.175613	1544	tags=23%, list=10%, signal=21%	MT-ND6/MT-ND5/MT-CYB/NDUFA4/MT-CO2/MT-CO3/MT-ATP6/MT-ND4/NDUFB2/UQCRQ/NDUFS5/NDUFA12/MT-CO1/IDH2/UQCR10/VDAC1/MT-ATP8/NDUFA10/MT-ND1/NDUFA6/LDHA/NDUFAB1/NDUFB3/NDUFB11/PDHB/COX5A/COX7B/NDUFV3/NDUFA5/LRPPRC/ETFA/PDHA1/NDUFS1/NDUFV1/MDH2/CYCS/COX8A	CAF-0
GOBP_DEVELOPMENTAL_CELL_GROWTH	GOBP_DEVELOPMENTAL_CELL_GROWTH	179	0.52594	1.37294	0.0253482	0.200139	0.175613	1665	tags=20%, list=11%, signal=18%	FN1/POSTN/PDLIM5/VCL/MACF1/DBN1/LRP1/MAP1B/IQGAP1/EIF4G2/CTTN/GOLGA4/APP/AKAP13/NIN/CTNNB1/CDKL5/EIF2AK4/PRMT2/TGFBR2/RTN4/USP9X/CYFIP1/PTPRS/ITGA4/TWF2/SPAG9/SEMA3D/IST1/PAK1/BMPR2/ARIH2/PPP3CB/PLXNA3/GSK3B	CAF-0
GOBP_NEGATIVE_REGULATION_OF_RELEASE_OF_CYTOCHROME_C_FROM_MITOCHONDRIA	GOBP_NEGATIVE_REGULATION_OF_RELEASE_OF_CYTOCHROME_C_FROM_MITOCHONDRIA	14	-0.892395	-1.60367	0.0256984	0.200548	0.175972	353	tags=29%, list=2%, signal=28%	HGF/PPIF/IGF1/CLU	CAF-0
GOBP_MORPHOGENESIS_OF_AN_EPITHELIAL_BUD	GOBP_MORPHOGENESIS_OF_AN_EPITHELIAL_BUD	14	0.831089	1.52734	0.0256666	0.200548	0.175972	185	tags=14%, list=1%, signal=14%	SULF1/WNT2	CAF-0
GOBP_ICOSANOID_METABOLIC_PROCESS	GOBP_ICOSANOID_METABOLIC_PROCESS	71	-0.683509	-1.48311	0.025683	0.200548	0.175972	994	tags=34%, list=7%, signal=32%	TLR2/PNPLA8/HPGD/SIRT1/PTGR1/AKR1C3/PLA2G4C/FADS1/TNFRSF1A/PTGIS/PTGES3/AKR1C1/MGLL/MAPKAPK2/IL1B/EPHX1/PTGS2/PTGS1/CYP1B1/PTGES/GPX4/CD74/GGT5/PTGDS	CAF-0
GOBP_MYD88_INDEPENDENT_TOLL_LIKE_RECEPTOR_SIGNALING_PATHWAY	GOBP_MYD88_INDEPENDENT_TOLL_LIKE_RECEPTOR_SIGNALING_PATHWAY	33	-0.777786	-1.55352	0.0258094	0.200892	0.176274	1116	tags=30%, list=7%, signal=28%	LY96/TANK/BIRC3/UBA52/UBE2D3/IRF7/CD40/RPS27A/UBB/UBC	CAF-0
REACTOME_NEGATIVE_REGULATION_OF_FGFR2_SIGNALING	REACTOME_NEGATIVE_REGULATION_OF_FGFR2_SIGNALING	26	-0.775193	-1.49203	0.0257789	0.200892	0.176274	845	tags=27%, list=6%, signal=25%	FGF2/SPRY2/UBA52/RPS27A/FGF7/UBB/UBC	CAF-0
GOBP_REGULATION_OF_B_CELL_PROLIFERATION	GOBP_REGULATION_OF_B_CELL_PROLIFERATION	49	-0.742863	-1.55695	0.0259637	0.201571	0.17687	1378	tags=27%, list=9%, signal=24%	BCL2/MEF2C/IRS2/ADA/IL10/AHR/BCL6/CD40/TNFSF13B/TNFRSF21/CD74/CDKN1A/CD81	CAF-0
GOBP_OSTEOCLAST_DEVELOPMENT	GOBP_OSTEOCLAST_DEVELOPMENT	14	0.830458	1.52618	0.0259411	0.201571	0.17687	688	tags=29%, list=5%, signal=27%	FBN1/ANXA2/FOXP1/NOTCH2	CAF-0
GOBP_REGULATION_OF_INFLAMMATORY_RESPONSE_TO_ANTIGENIC_STIMULUS	GOBP_REGULATION_OF_INFLAMMATORY_RESPONSE_TO_ANTIGENIC_STIMULUS	18	-0.846461	-1.54476	0.0259979	0.201576	0.176874	195	tags=22%, list=1%, signal=22%	IL10/C3/HLA-E/CD81	CAF-0
GOBP_NEGATIVE_REGULATION_OF_INCLUSION_BODY_ASSEMBLY	GOBP_NEGATIVE_REGULATION_OF_INCLUSION_BODY_ASSEMBLY	10	-0.91288	-1.56231	0.0261729	0.202671	0.177835	583	tags=70%, list=4%, signal=67%	HSF1/DNAJB6/HSPA2/DNAJA4/DNAJB1/HSPA1A/HSPA1B	CAF-0
GOBP_REGULATION_OF_T_HELPER_CELL_DIFFERENTIATION	GOBP_REGULATION_OF_T_HELPER_CELL_DIFFERENTIATION	32	-0.780792	-1.54876	0.0262546	0.202781	0.177932	920	tags=16%, list=6%, signal=15%	RIPK2/BCL6/ZC3H12A/NFKBIZ/CCL19	CAF-0
GOBP_FATTY_ACID_METABOLIC_PROCESS	GOBP_FATTY_ACID_METABOLIC_PROCESS	299	-0.52143	-1.35053	0.0262234	0.202781	0.177932	1418	tags=14%, list=9%, signal=13%	AKR1C3/ADH4/AUH/ACADS/PLA2G4C/FADS1/TNFRSF1A/BDH2/IRS2/ALDH3A2/PTGIS/PTGES3/AKR1C1/MGLL/ELOVL5/INSIG1/ACADVL/ADH5/TECR/NR4A3/MID1IP1/CAV1/PRKAR2B/ACSL1/ASAH1/PDK4/LPL/ACSL4/APOC1/ABHD5/IL1B/EPHX1/PTGS2/PTGS1/FADS3/CYP1B1/PTGES/C3/GPX4/TWIST1/CD74/GGT5/PTGDS	CAF-0
GOBP_ORGAN_OR_TISSUE_SPECIFIC_IMMUNE_RESPONSE	GOBP_ORGAN_OR_TISSUE_SPECIFIC_IMMUNE_RESPONSE	14	-0.887616	-1.59508	0.0263532	0.202786	0.177936	344	tags=21%, list=2%, signal=21%	LTF/RPL39/IL6	CAF-0
GOBP_MYELIN_MAINTENANCE	GOBP_MYELIN_MAINTENANCE	14	-0.887197	-1.59433	0.0263532	0.202786	0.177936	399	tags=21%, list=3%, signal=21%	SOD1/NDRG1/CLU	CAF-0
GOBP_NEGATIVE_REGULATION_OF_ENDOTHELIAL_CELL_APOPTOTIC_PROCESS	GOBP_NEGATIVE_REGULATION_OF_ENDOTHELIAL_CELL_APOPTOTIC_PROCESS	22	-0.816883	-1.54887	0.0263565	0.202786	0.177936	695	tags=36%, list=5%, signal=35%	SCG2/RAMP2/NDNF/SERPINE1/NFE2L2/TNFAIP3/ANGPTL4/ICAM1	CAF-0
GOBP_REGULATION_OF_ANTIGEN_PROCESSING_AND_PRESENTATION	GOBP_REGULATION_OF_ANTIGEN_PROCESSING_AND_PRESENTATION	20	-0.837108	-1.57009	0.0264643	0.203355	0.178435	927	tags=25%, list=6%, signal=23%	FGL2/CCL21/CD68/CD74/CCL19	CAF-0
REACTOME_SENSORY_PERCEPTION_OF_TASTE	REACTOME_SENSORY_PERCEPTION_OF_TASTE	18	0.77674	1.49578	0.0265251	0.203562	0.178617	143	tags=6%, list=1%, signal=6%	GNB1	CAF-0
REACTOME_FOXO_MEDIATED_TRANSCRIPTION_OF_OXIDATIVE_STRESS_METABOLIC_AND_NEURONAL_GENES	REACTOME_FOXO_MEDIATED_TRANSCRIPTION_OF_OXIDATIVE_STRESS_METABOLIC_AND_NEURONAL_GENES	24	-0.813426	-1.55768	0.0266276	0.203826	0.178848	524	tags=21%, list=3%, signal=20%	NR3C1/FOXO3/ABCA6/FBXO32/SOD2	CAF-0
GOBP_RIBOSOMAL_LARGE_SUBUNIT_ASSEMBLY	GOBP_RIBOSOMAL_LARGE_SUBUNIT_ASSEMBLY	24	-0.813091	-1.55704	0.0266276	0.203826	0.178848	808	tags=38%, list=5%, signal=36%	RPL5/RPL38/RSL24D1/RPL23A/RPL10/RPL3/RPL6/RPL24/RPL11	CAF-0
KEGG_STEROID_HORMONE_BIOSYNTHESIS	KEGG_STEROID_HORMONE_BIOSYNTHESIS	22	-0.814422	-1.5442	0.0266612	0.203826	0.178848	1418	tags=32%, list=9%, signal=29%	AKR1C3/HSD11B2/AKR1C1/HSD11B1/COMT/CYP7B1/CYP1B1	CAF-0
GOBP_NEGATIVE_REGULATION_OF_RESPONSE_TO_BIOTIC_STIMULUS	GOBP_NEGATIVE_REGULATION_OF_RESPONSE_TO_BIOTIC_STIMULUS	85	-0.661039	-1.47414	0.0267353	0.204133	0.179118	1077	tags=19%, list=7%, signal=18%	SLAMF8/PRDX2/IRAK3/GRN/RPS19/FGL2/LGALS9/TRIB1/IFI16/HLA-F/TNFAIP3/A2M/HLA-B/HLA-A/HLA-E/SERPING1	CAF-0
GOBP_ENDOCHONDRAL_BONE_MORPHOGENESIS	GOBP_ENDOCHONDRAL_BONE_MORPHOGENESIS	46	0.719739	1.58227	0.0267702	0.20414	0.179124	1486	tags=28%, list=10%, signal=26%	COL1A1/SERPINH1/ANXA6/COL27A1/MMP14/TGFBR2/ZMPSTE24/EXT1/TSKU/TMEM119/NAB1/BMPR2/INPPL1	CAF-0
GOBP_NEUTROPHIL_EXTRAVASATION	GOBP_NEUTROPHIL_EXTRAVASATION	10	0.884289	1.5491	0.0268972	0.204848	0.179745	85	tags=20%, list=1%, signal=20%	CD99/MDK	CAF-0
GOBP_PEPTIDYL_PROLINE_MODIFICATION	GOBP_PEPTIDYL_PROLINE_MODIFICATION	49	0.707579	1.56011	0.0269548	0.205027	0.179902	628	tags=31%, list=4%, signal=29%	P4HB/PPIB/P3H1/PPIC/FKBP10/PRDX4/FKBP11/FKBP9/P4HA1/FKBP7/FKBP14/P4HA2/P3H3/PPIA/NKTR	CAF-0
GOBP_POSITIVE_REGULATION_OF_ACUTE_INFLAMMATORY_RESPONSE	GOBP_POSITIVE_REGULATION_OF_ACUTE_INFLAMMATORY_RESPONSE	23	-0.804655	-1.54282	0.0272973	0.20737	0.181958	923	tags=30%, list=6%, signal=29%	C2CD4B/IL6ST/IL1B/PTGS2/C3/IL6/HLA-E	CAF-0
GOBP_DETOXIFICATION_OF_INORGANIC_COMPOUND	GOBP_DETOXIFICATION_OF_INORGANIC_COMPOUND	13	-0.89714	-1.6128	0.0273906	0.207816	0.182349	828	tags=54%, list=6%, signal=51%	MT1A/MT1G/MT1F/MT1M/MT1E/MT1X/MT2A	CAF-0
GOBP_NEGATIVE_REGULATION_OF_MYOBLAST_DIFFERENTIATION	GOBP_NEGATIVE_REGULATION_OF_MYOBLAST_DIFFERENTIATION	21	-0.853309	-1.60142	0.0276315	0.209116	0.18349	974	tags=38%, list=6%, signal=36%	BMP4/DLL1/TGFB1/DDIT3/TBX3/ID3/CXCL10/CXCL14	CAF-0
GOBP_LIPID_CATABOLIC_PROCESS	GOBP_LIPID_CATABOLIC_PROCESS	252	-0.531017	-1.35402	0.02763	0.209116	0.18349	1450	tags=14%, list=10%, signal=13%	PLCE1/AKR1C3/BSCL2/AUH/ACADS/PLA2G4C/ABHD16A/FUCA1/ADRA2A/ENPP2/BDH2/IRS2/ALDH3A2/HSD17B11/CYP27A1/MGLL/NEU1/ACADVL/LDLR/GBA/CYP26B1/HSD11B1/ASAH1/LPL/APOC1/RAB7A/HEXB/ABHD5/IL1B/GLA/PNPLA2/CYP1B1/TWIST1/PLA2G2A/CRABP1/APOE	CAF-0
GOBP_BRANCHING_INVOLVED_IN_LABYRINTHINE_LAYER_MORPHOGENESIS	GOBP_BRANCHING_INVOLVED_IN_LABYRINTHINE_LAYER_MORPHOGENESIS	11	-0.904795	-1.57659	0.027674	0.209174	0.183541	87	tags=27%, list=1%, signal=27%	IL10/SOCS3/ADM	CAF-0
GOBP_REGULATION_OF_LYASE_ACTIVITY	GOBP_REGULATION_OF_LYASE_ACTIVITY	32	0.766179	1.56981	0.0278233	0.210038	0.184299	1438	tags=28%, list=10%, signal=25%	TIMP2/CAP1/PHPT1/GNAI2/PARK7/GNAI3/CAP2/CACNA1C/NF1	CAF-0
GOBP_REGULATION_OF_TUMOR_NECROSIS_FACTOR_MEDIATED_SIGNALING_PATHWAY	GOBP_REGULATION_OF_TUMOR_NECROSIS_FACTOR_MEDIATED_SIGNALING_PATHWAY	52	-0.718055	-1.49906	0.0279439	0.210683	0.184865	303	tags=8%, list=2%, signal=8%	BIRC3/TNFAIP3/HSPA1A/HSPA1B	CAF-0
GOBP_SUBSTANTIA_NIGRA_DEVELOPMENT	GOBP_SUBSTANTIA_NIGRA_DEVELOPMENT	38	0.737182	1.5722	0.0281847	0.211967	0.185992	846	tags=24%, list=6%, signal=22%	ACTB/RHOA/CALM2/BASP1/CDC42/YWHAQ/CALM1/GNB4/SEC16A	CAF-0
GOBP_REGULATION_OF_PATTERN_RECOGNITION_RECEPTOR_SIGNALING_PATHWAY	GOBP_REGULATION_OF_PATTERN_RECOGNITION_RECEPTOR_SIGNALING_PATHWAY	80	-0.66354	-1.45903	0.0281728	0.211967	0.185992	1116	tags=15%, list=7%, signal=14%	LY96/IRAK3/IFI35/SLC15A4/BIRC3/CAV1/DDX3X/IRF7/TNFAIP3/IRF1/HSPA1A/HSPA1B	CAF-0
KEGG_PARKINSONS_DISEASE	KEGG_PARKINSONS_DISEASE	105	0.600207	1.44661	0.0282815	0.212429	0.186397	1742	tags=37%, list=12%, signal=33%	MT-ND6/MT-ND5/MT-CYB/NDUFA4/MT-CO2/MT-CO3/MT-ND4L/MT-ATP6/MT-ND4/NDUFB2/UCHL1/UQCRQ/COX7A2/NDUFS5/PARK7/MT-CO1/UQCR10/VDAC1/MT-ATP8/NDUFA10/MT-ND1/NDUFA6/NDUFAB1/VDAC2/NDUFB3/UBA1/UBE2L3/COX5A/COX7B/NDUFV3/NDUFA5/UBE2J1/NDUFS1/NDUFV1/CYCS/COX8A/NDUFV2/UBE2G2/PPID	CAF-0
GOBP_POSITIVE_REGULATION_OF_CALCIUM_ION_TRANSPORT	GOBP_POSITIVE_REGULATION_OF_CALCIUM_ION_TRANSPORT	94	-0.651915	-1.46079	0.0284625	0.213522	0.187356	855	tags=17%, list=6%, signal=16%	CCL5/RAMP3/CX3CL1/CAV1/ANK2/CXCL12/HSPA2/TRPC6/STC1/CEMIP/CCL3/F2R/LGALS3/CXCL10/CCL2/CXCL9	CAF-0
GOBP_REGULATION_OF_ADENYLATE_CYCLASE_ACTIVITY	GOBP_REGULATION_OF_ADENYLATE_CYCLASE_ACTIVITY	22	0.806559	1.59673	0.0285454	0.213611	0.187434	1438	tags=32%, list=10%, signal=29%	TIMP2/CAP1/GNAI2/GNAI3/CAP2/CACNA1C/NF1	CAF-0
GOBP_NEGATIVE_REGULATION_OF_AMYLOID_FIBRIL_FORMATION	GOBP_NEGATIVE_REGULATION_OF_AMYLOID_FIBRIL_FORMATION	10	-0.907908	-1.5538	0.0285368	0.213611	0.187434	760	tags=50%, list=5%, signal=48%	LDLR/CRYAB/PFDN5/APOE/CLU	CAF-0
GOBP_DETECTION_OF_ABIOTIC_STIMULUS	GOBP_DETECTION_OF_ABIOTIC_STIMULUS	87	0.612997	1.45421	0.0285966	0.213728	0.187537	1961	tags=18%, list=13%, signal=16%	COL11A1/GNB1/CALM1/CTNNB1/PIEZO1/CDH2/NR2F6/GNAQ/MKKS/METAP2/ANO1/OPN3/GNA11/LXN/PKD1/PTK2	CAF-0
GOBP_POSITIVE_REGULATION_OF_NEUROGENESIS	GOBP_POSITIVE_REGULATION_OF_NEUROGENESIS	190	0.539628	1.41476	0.028729	0.21445	0.18817	1477	tags=18%, list=10%, signal=17%	FN1/MDK/RHOA/MACF1/WNT2/DBN1/LRP1/MAP1B/CAPRIN1/EIF4G2/GOLGA4/TSPO/GLI3/ACTR2/PLXNB2/NIN/TENM4/PLXNC1/KDM1A/CTNNB1/CDKL5/NAP1L1/MAN2A1/ARHGDIA/HIF1A/HDAC2/PTN/CYFIP1/XRCC5/TWF2/METRN/ROBO1/IST1/PAK1/BMPR2	CAF-0
GOBP_POSITIVE_REGULATION_OF_ERYTHROCYTE_DIFFERENTIATION	GOBP_POSITIVE_REGULATION_OF_ERYTHROCYTE_DIFFERENTIATION	27	-0.777228	-1.49495	0.0288742	0.215267	0.188887	532	tags=19%, list=4%, signal=18%	STAT3/FOXO3/ISG15/HSPA1A/HSPA1B	CAF-0
GOBP_PLATELET_DERIVED_GROWTH_FACTOR_RECEPTOR_BETA_SIGNALING_PATHWAY	GOBP_PLATELET_DERIVED_GROWTH_FACTOR_RECEPTOR_BETA_SIGNALING_PATHWAY	14	0.8258	1.51762	0.028966	0.215569	0.189152	1140	tags=29%, list=8%, signal=26%	LOX/LRP1/PTPN12/PDGFRB	CAF-0
GOBP_POSITIVE_REGULATION_OF_CELL_PROJECTION_ORGANIZATION	GOBP_POSITIVE_REGULATION_OF_CELL_PROJECTION_ORGANIZATION	297	0.481164	1.31861	0.0289865	0.215569	0.189152	1811	tags=24%, list=12%, signal=22%	FN1/FLNA/PFN1/MDK/P3H1/DPYSL3/RHOA/MACF1/NME2/ACTR3/DBN1/LRP1/MAP1B/ARPC2/IQGAP1/CAPRIN1/EIF4G2/PTK7/GOLGA4/FSCN1/CORO1C/TENM3/CDC42/FZD1/FAM98A/ACTR2/PLXNB2/TMEM30A/NIN/ABI2/NCKAP1/PLXNC1/TGFBR1/CCDC88A/KDM1A/SCARB2/ABL2/CDKL5/AGRN/NME1/RALA/ARHGDIA/DVL3/PTN/ENC1/SETX/DEF8/CYFIP1/CDC42EP3/TWF2/METRN/FMR1/DZIP1/ROBO1/UBE2V2/ROR2/CROCC/IST1/PAK1/BMPR2/AP2A1/EP300/PIK3CA/FNBP1L/PLXNA3/KIDINS220/CDC…	CAF-0
GOBP_REGULATION_OF_NUCLEOTIDE_BINDING_OLIGOMERIZATION_DOMAIN_CONTAINING_SIGNALING_PATHWAY	GOBP_REGULATION_OF_NUCLEOTIDE_BINDING_OLIGOMERIZATION_DOMAIN_CONTAINING_SIGNALING_PATHWAY	10	-0.905747	-1.5501	0.0292123	0.216341	0.189829	303	tags=50%, list=2%, signal=49%	SLC15A4/BIRC3/TNFAIP3/HSPA1A/HSPA1B	CAF-0
GOBP_POSITIVE_REGULATION_OF_T_HELPER_CELL_DIFFERENTIATION	GOBP_POSITIVE_REGULATION_OF_T_HELPER_CELL_DIFFERENTIATION	18	-0.838886	-1.53094	0.0291878	0.216341	0.189829	186	tags=17%, list=1%, signal=16%	RIPK2/NFKBIZ/CCL19	CAF-0
REACTOME_MAPK6_MAPK4_SIGNALING	REACTOME_MAPK6_MAPK4_SIGNALING	85	-0.653912	-1.45824	0.0292342	0.216341	0.189829	1073	tags=21%, list=7%, signal=20%	PSMB10/CCND3/PSME1/PSMF1/PSMD9/PSMB8/UBA52/CDC42EP5/FOXO3/CDC42EP2/PSMA2/MYC/RPS27A/UBB/UBC/HSPB1/JUN/DNAJB1	CAF-0
GOBP_NEURAL_PRECURSOR_CELL_PROLIFERATION	GOBP_NEURAL_PRECURSOR_CELL_PROLIFERATION	107	0.588385	1.42527	0.0292279	0.216341	0.189829	1667	tags=25%, list=11%, signal=23%	FLNA/MDK/WNT2/DBN1/GLI3/GNAI2/CTNNA1/NES/PLXNB2/KDM1A/CTNNB1/HHIP/IFT20/NAP1L1/HIF1A/PTN/CDH2/LEF1/HOOK3/LIMS2/DOCK7/APPL2/NF1/RAB10/EML1/NF2/FZD6	CAF-0
REACTOME_MAP3K8_TPL2_DEPENDENT_MAPK1_3_ACTIVATION	REACTOME_MAP3K8_TPL2_DEPENDENT_MAPK1_3_ACTIVATION	16	-0.861066	-1.56412	0.0293637	0.217031	0.190435	915	tags=31%, list=6%, signal=29%	MAP3K8/UBA52/RPS27A/UBB/UBC	CAF-0
GOBP_NEGATIVE_REGULATION_OF_PATHWAY_RESTRICTED_SMAD_PROTEIN_PHOSPHORYLATION	GOBP_NEGATIVE_REGULATION_OF_PATHWAY_RESTRICTED_SMAD_PROTEIN_PHOSPHORYLATION	11	0.87933	1.55455	0.0294746	0.217583	0.19092	463	tags=27%, list=3%, signal=26%	GREM1/EMILIN1/PMEPA1	CAF-0
GOBP_ANATOMICAL_STRUCTURE_MATURATION	GOBP_ANATOMICAL_STRUCTURE_MATURATION	156	-0.590335	-1.42176	0.0296496	0.218339	0.191583	894	tags=10%, list=6%, signal=10%	EPAS1/EDNRB/CCL21/GBA/CX3CL1/NRCAM/DDIT3/KLF2/BMP2/C3/HES1/AKR1B1/NR4A2/CDKN1A/IGF1/CCL19	CAF-0
REACTOME_INTRACELLULAR_SIGNALING_BY_SECOND_MESSENGERS	REACTOME_INTRACELLULAR_SIGNALING_BY_SECOND_MESSENGERS	284	-0.528612	-1.36315	0.0296213	0.218339	0.191583	1352	tags=15%, list=9%, signal=14%	PSMB1/FGF2/HBEGF/LAMTOR4/IL33/RRAGA/PSMA5/ADCY4/ADCY3/IRS2/HGF/PSMB10/HDAC5/PSME1/RBBP7/CSNK2B/PSMF1/PSMD9/FLT3LG/PSMB8/UBA52/AREG/PRKAR2B/PRR5/IL1RL1/PIK3R3/FOXO3/CBX4/PSMA2/PIK3R1/PDGFRA/RPS27A/FGF7/PHC2/SNAI1/UBB/CDKN1A/UBC/NR4A1/IER3/EGR1/JUN	CAF-0
GOBP_ATP_DEPENDENT_CHROMATIN_REMODELING	GOBP_ATP_DEPENDENT_CHROMATIN_REMODELING	66	0.674918	1.55586	0.0298898	0.219838	0.192898	2505	tags=41%, list=17%, signal=34%	ACTB/SMARCC1/CHD3/SMARCA1/RBBP4/ANP32E/CHD4/PSME4/PBRM1/HDAC2/ZNHIT1/SMARCA4/SMARCA5/SMARCB1/SMARCE1/HNRNPC/RUVBL1/ARID1B/SMARCC2/MTA2/CHD8/NASP/ACTL6A/CENPP/SMARCA2/CENPW/SMARCAD1	CAF-0
REACTOME_NRIF_SIGNALS_CELL_DEATH_FROM_THE_NUCLEUS	REACTOME_NRIF_SIGNALS_CELL_DEATH_FROM_THE_NUCLEUS	16	-0.859304	-1.56092	0.0300199	0.219987	0.193029	1430	tags=50%, list=9%, signal=45%	PSEN2/APH1A/PSENEN/UBA52/RPS27A/UBB/UBC/SQSTM1	CAF-0
GOBP_WOUND_HEALING_SPREADING_OF_EPIDERMAL_CELLS	GOBP_WOUND_HEALING_SPREADING_OF_EPIDERMAL_CELLS	16	0.804989	1.51253	0.0300144	0.219987	0.193029	454	tags=19%, list=3%, signal=18%	COL5A1/ITGA5/FERMT2	CAF-0
GOBP_REGULATION_OF_VIRAL_GENOME_REPLICATION	GOBP_REGULATION_OF_VIRAL_GENOME_REPLICATION	73	-0.664869	-1.43993	0.0299554	0.219987	0.193029	855	tags=22%, list=6%, signal=21%	CCL5/MPHOSPH8/RAD23A/OAS1/DDX3X/IFI16/ISG15/IFIT1/OASL/PLSCR1/ISG20/BST2/IFITM3/IFITM2/IFITM1/CXCL8	CAF-0
GOBP_FATTY_ACID_HOMEOSTASIS	GOBP_FATTY_ACID_HOMEOSTASIS	12	-0.907157	-1.61507	0.0301471	0.220371	0.193366	23	tags=25%, list=0%, signal=25%	XBP1/SIRT1/APOE	CAF-0
GOBP_CELLULAR_OXIDANT_DETOXIFICATION	GOBP_CELLULAR_OXIDANT_DETOXIFICATION	71	-0.67277	-1.45981	0.0301823	0.220371	0.193366	496	tags=18%, list=3%, signal=18%	NQO1/MGST1/SOD1/NFE2L2/PTGS2/PTGS1/PTGES/GPX4/GPX3/CYGB/SOD2/APOE/SOD3	CAF-0
GOBP_REGULATION_OF_RESPONSE_TO_CYTOKINE_STIMULUS	GOBP_REGULATION_OF_RESPONSE_TO_CYTOKINE_STIMULUS	153	-0.583806	-1.40522	0.0301744	0.220371	0.193366	1266	tags=16%, list=8%, signal=15%	RBCK1/IRAK2/TNFRSF1A/PTPN1/IRAK3/AGPAT2/DDX58/RIPK2/BIRC3/CCL5/IFIH1/CD24/CAV1/IRF7/IFNGR1/JAK1/SOCS1/TNFAIP3/HSP90AB1/KLF4/IL6/CD74/SOCS3/HSPA1A/HSPA1B	CAF-0
GOBP_POSITIVE_REGULATION_OF_T_CELL_RECEPTOR_SIGNALING_PATHWAY	GOBP_POSITIVE_REGULATION_OF_T_CELL_RECEPTOR_SIGNALING_PATHWAY	13	-0.891978	-1.60352	0.0302738	0.220771	0.193717	1134	tags=31%, list=8%, signal=28%	ADA/RELA/RPS3/CD81	CAF-0
GOBP_REGULATION_OF_RESPONSE_TO_ENDOPLASMIC_RETICULUM_STRESS	GOBP_REGULATION_OF_RESPONSE_TO_ENDOPLASMIC_RETICULUM_STRESS	75	-0.673371	-1.46609	0.0303532	0.221081	0.193989	721	tags=23%, list=5%, signal=22%	PTPN1/ERN1/TMEM259/ERP29/DNAJC3/CAV1/HERPUD1/DDIT3/PMAIP1/GRINA/UBXN1/PIK3R1/NFE2L2/NUPR1/PPP1R15A/HSPA1A/CLU	CAF-0
GOBP_MRNA_PROCESSING	GOBP_MRNA_PROCESSING	470	0.438364	1.25978	0.0305537	0.222272	0.195034	3549	tags=45%, list=24%, signal=35%	YBX1/NONO/NCL/RBM3/SRRM2/ADAR/LSM7/APP/SYNCRIP/HNRNPU/HNRNPA3/UBL5/HNRNPM/TXNL4A/HNRNPK/SFPQ/SNRPF/RBM25/SNRPD1/ZC3H11A/HNRNPH1/SF3B2/RBFOX2/SNRPB2/KHDRBS1/HNRNPA2B1/SNRPG/PTBP3/SF3B1/KDM1A/HNRNPD/PCBP2/SUPT6H/NELFE/SRSF4/DDX1/SNRNP200/HNRNPH3/HNRNPR/RBM15B/SNRPA/XRN2/SNRPD3/RBM6/THRAP3/TCERG1/REST/SRSF1/SCAF11/PNN/SNRPC/MFAP1/SF3B6/MAGOHB/SETX/PRPF40A/RNMT/IK/ZRANB2/ACIN1/PAPOLA/LSM3/TIA1/LSM1/S…	CAF-0
GOBP_STRESS_RESPONSE_TO_METAL_ION	GOBP_STRESS_RESPONSE_TO_METAL_ION	13	-0.891359	-1.60241	0.0305942	0.222298	0.195057	828	tags=54%, list=6%, signal=51%	MT1A/MT1G/MT1F/MT1M/MT1E/MT1X/MT2A	CAF-0
REACTOME_PEXOPHAGY	REACTOME_PEXOPHAGY	11	-0.900528	-1.56916	0.030693	0.222746	0.19545	894	tags=64%, list=6%, signal=60%	EPAS1/UBA52/MAP1LC3B/RPS27A/UBB/UBC/SQSTM1	CAF-0
REACTOME_INTERACTION_BETWEEN_L1_AND_ANKYRINS	REACTOME_INTERACTION_BETWEEN_L1_AND_ANKYRINS	21	0.825381	1.62297	0.030833	0.222797	0.195494	304	tags=14%, list=2%, signal=14%	ACTB/ACTG1/SPTAN1	CAF-0
GOBP_POSITIVE_REGULATION_OF_MYELOID_LEUKOCYTE_DIFFERENTIATION	GOBP_POSITIVE_REGULATION_OF_MYELOID_LEUKOCYTE_DIFFERENTIATION	49	-0.733031	-1.53634	0.0307465	0.222797	0.195494	933	tags=20%, list=6%, signal=19%	CA2/IL34/TGFB1/ATP6AP1/KLF10/TRIB1/ZFP36L1/CD74/JUN/FOS	CAF-0
REACTOME_B_WICH_COMPLEX_POSITIVELY_REGULATES_RRNA_EXPRESSION	REACTOME_B_WICH_COMPLEX_POSITIVELY_REGULATES_RRNA_EXPRESSION	28	0.747764	1.50676	0.0308482	0.222797	0.195494	1665	tags=32%, list=11%, signal=29%	ACTB/SF3B1/MYO1C/SMARCA5/DEK/BAZ1B/MYBBP1A/EP300/GSK3B	CAF-0
GOBP_LONG_CHAIN_FATTY_ACID_METABOLIC_PROCESS	GOBP_LONG_CHAIN_FATTY_ACID_METABOLIC_PROCESS	83	-0.677568	-1.50566	0.0307907	0.222797	0.195494	994	tags=16%, list=7%, signal=15%	PTGIS/PTGES3/MGLL/ELOVL5/ACSL1/ACSL4/EPHX1/PTGS2/PTGS1/CYP1B1/PTGES/GPX4/PTGDS	CAF-0
GOBP_REGULATION_OF_EPITHELIAL_CELL_APOPTOTIC_PROCESS	GOBP_REGULATION_OF_EPITHELIAL_CELL_APOPTOTIC_PROCESS	66	-0.69117	-1.48025	0.0309789	0.223472	0.196087	695	tags=23%, list=5%, signal=22%	NDNF/CFLAR/SERPINE1/CD40/NFE2L2/NUPR1/TNFAIP3/ANGPTL4/HMOX1/GSN/IL6/ICAM1/ZFP36L1/CCL2/ZFP36	CAF-0
GOBP_REGULATION_OF_LYMPHOCYTE_MEDIATED_IMMUNITY	GOBP_REGULATION_OF_LYMPHOCYTE_MEDIATED_IMMUNITY	114	-0.630123	-1.4566	0.0310589	0.223781	0.196358	1093	tags=16%, list=7%, signal=15%	IL10/NDFIP1/SLC15A4/TGFB1/LGALS9/BCL6/LAMP1/IL1B/CD40/HLA-F/HSPD1/C3/B2M/HLA-B/IL6/HLA-A/HLA-E/CD81	CAF-0
REACTOME_L1CAM_INTERACTIONS	REACTOME_L1CAM_INTERACTIONS	96	0.598296	1.43929	0.031221	0.224679	0.197146	720	tags=19%, list=5%, signal=18%	ACTB/ACTG1/ITGB1/ITGAV/ITGA5/TUBA1B/LAMC1/TUBB6/MSN/SPTAN1/CLTC/TUBA1A/DNM1/AP2M1/LAMB1/TUBA1C/ITGA1/RDX	CAF-0
GOBP_RESPONSE_TO_PROTOZOAN	GOBP_RESPONSE_TO_PROTOZOAN	19	-0.840534	-1.55456	0.0313894	0.225621	0.197972	1093	tags=42%, list=7%, signal=39%	BATF2/IL10/LYST/IRF8/GBP4/BCL3/GBP2/CD40	CAF-0
GOBP_POSITIVE_REGULATION_OF_POTASSIUM_ION_TRANSMEMBRANE_TRANSPORT	GOBP_POSITIVE_REGULATION_OF_POTASSIUM_ION_TRANSMEMBRANE_TRANSPORT	30	0.741598	1.50842	0.03151	0.226217	0.198495	868	tags=13%, list=6%, signal=13%	FLNA/WNK1/ANO6/AKAP9	CAF-0
GOBP_ACYLGLYCEROL_HOMEOSTASIS	GOBP_ACYLGLYCEROL_HOMEOSTASIS	21	-0.844402	-1.58471	0.0316037	0.226619	0.198848	577	tags=38%, list=4%, signal=37%	NR1H3/SCARB1/XBP1/PNPLA8/SIRT1/LPL/ANGPTL4/APOE	CAF-0
GOBP_TROPHOBLAST_GIANT_CELL_DIFFERENTIATION	GOBP_TROPHOBLAST_GIANT_CELL_DIFFERENTIATION	11	-0.899292	-1.567	0.0316993	0.227033	0.199212	276	tags=36%, list=2%, signal=36%	SOX15/SNAI1/NR2F2/SOCS3	CAF-0
GOBP_POSITIVE_REGULATION_OF_GLYCOPROTEIN_METABOLIC_PROCESS	GOBP_POSITIVE_REGULATION_OF_GLYCOPROTEIN_METABOLIC_PROCESS	24	-0.80002	-1.53201	0.0318638	0.227747	0.199838	92	tags=12%, list=1%, signal=12%	CCL21/IGF1/CCL19	CAF-0
KEGG_HEMATOPOIETIC_CELL_LINEAGE	KEGG_HEMATOPOIETIC_CELL_LINEAGE	64	-0.696523	-1.49	0.0318747	0.227747	0.199838	818	tags=19%, list=5%, signal=18%	IL11RA/FLT3LG/MME/CD44/IL1B/ANPEP/CD59/IL6/CD9/CSF2/CSF3/IL11	CAF-0
REACTOME_POSITIVE_EPIGENETIC_REGULATION_OF_RRNA_EXPRESSION	REACTOME_POSITIVE_EPIGENETIC_REGULATION_OF_RRNA_EXPRESSION	43	0.702334	1.51997	0.0320617	0.228539	0.200533	1665	tags=30%, list=11%, signal=27%	ACTB/CHD3/RBBP4/SF3B1/CHD4/MYO1C/HDAC2/SMARCA5/DEK/BAZ1B/MYBBP1A/EP300/GSK3B	CAF-0
GOBP_CARDIAC_MUSCLE_TISSUE_MORPHOGENESIS	GOBP_CARDIAC_MUSCLE_TISSUE_MORPHOGENESIS	43	0.699532	1.51391	0.0320617	0.228539	0.200533	617	tags=12%, list=4%, signal=11%	TPM1/COL11A1/WNT2/HEG1/TGFBR1	CAF-0
GOBP_RESPONSE_TO_MUSCLE_STRETCH	GOBP_RESPONSE_TO_MUSCLE_STRETCH	21	-0.844117	-1.58417	0.0322173	0.228808	0.200769	150	tags=19%, list=1%, signal=19%	RELA/GSN/NFKBIA/FOS	CAF-0
GOBP_POSITIVE_REGULATION_OF_INFLAMMATORY_RESPONSE_TO_ANTIGENIC_STIMULUS	GOBP_POSITIVE_REGULATION_OF_INFLAMMATORY_RESPONSE_TO_ANTIGENIC_STIMULUS	10	-0.900425	-1.54099	0.0322517	0.228808	0.200769	195	tags=30%, list=1%, signal=30%	C3/HLA-E/CD81	CAF-0
GOBP_ADENYLATE_CYCLASE_ACTIVATING_G_PROTEIN_COUPLED_RECEPTOR_SIGNALING_PATHWAY	GOBP_ADENYLATE_CYCLASE_ACTIVATING_G_PROTEIN_COUPLED_RECEPTOR_SIGNALING_PATHWAY	92	-0.640114	-1.4348	0.0321766	0.228808	0.200769	1399	tags=20%, list=9%, signal=18%	CXCL11/ADGRD1/RAMP2/ADRA2A/PDE4D/ADCY4/ADCY3/ADGRE5/PTGFR/ADGRE2/ARRDC3/PTGIR/RAMP3/S1PR3/LPAR1/ADM/CXCL10/CXCL9	CAF-0
GOBP_RNA_SPLICING_VIA_TRANSESTERIFICATION_REACTIONS	GOBP_RNA_SPLICING_VIA_TRANSESTERIFICATION_REACTIONS	331	0.478059	1.32992	0.0322261	0.228808	0.200769	3549	tags=48%, list=24%, signal=37%	YBX1/NONO/NCL/RBM3/SRRM2/LSM7/SYNCRIP/HNRNPU/HNRNPA3/UBL5/HNRNPM/TXNL4A/HNRNPK/SFPQ/SNRPF/RBM25/SNRPD1/HNRNPH1/SF3B2/RBFOX2/SNRPB2/KHDRBS1/HNRNPA2B1/SNRPG/SF3B1/KDM1A/HNRNPD/PCBP2/SRSF4/DDX1/SNRNP200/HNRNPH3/HNRNPR/RBM15B/SNRPA/SNRPD3/RBM6/MPHOSPH10/THRAP3/REST/SRSF1/SCAF11/PNN/SNRPC/MFAP1/SF3B6/MAGOHB/SETX/PRPF40A/IK/PAPOLA/LSM3/TIA1/LSM1/SNRNP70/SRSF2/DDX42/SNRPD2/SRPK1/CPSF2/PRPF8/CCAR1/DHX38/…	CAF-0
GOBP_GLOMERULAR_BASEMENT_MEMBRANE_DEVELOPMENT	GOBP_GLOMERULAR_BASEMENT_MEMBRANE_DEVELOPMENT	10	0.875798	1.53422	0.0325438	0.230608	0.202348	108	tags=20%, list=1%, signal=20%	SULF1/SULF2	CAF-0
REACTOME_COLLAGEN_DEGRADATION	REACTOME_COLLAGEN_DEGRADATION	59	0.65744	1.49432	0.0326705	0.231233	0.202897	274	tags=29%, list=2%, signal=28%	COL1A1/COL1A2/COL3A1/COL5A1/COL6A3/COL11A1/COL5A2/COL12A1/COL6A1/MMP7/COL5A3/COL8A1/MMP11/COL10A1/COL6A2/COL7A1/COL16A1	CAF-0
GOBP_HEPARAN_SULFATE_PROTEOGLYCAN_METABOLIC_PROCESS	GOBP_HEPARAN_SULFATE_PROTEOGLYCAN_METABOLIC_PROCESS	26	0.74681	1.48925	0.0327757	0.231433	0.203072	1914	tags=38%, list=13%, signal=34%	SULF1/SULF2/DSE/CTNNB1/UGDH/EXT1/EXTL2/NDST1/B3GALT6/XYLT1	CAF-0
GOBP_POSITIVE_REGULATION_OF_NEUTROPHIL_MIGRATION	GOBP_POSITIVE_REGULATION_OF_NEUTROPHIL_MIGRATION	28	-0.767023	-1.48189	0.0327757	0.231433	0.203072	111	tags=18%, list=1%, signal=18%	CCL21/CD74/THBS4/CXCL8/CCL19	CAF-0
GOBP_PEPTIDE_CROSS_LINKING	GOBP_PEPTIDE_CROSS_LINKING	23	0.78306	1.54091	0.0329813	0.232338	0.203867	428	tags=22%, list=3%, signal=21%	FN1/COL3A1/BGN/THBS1/ANXA1	CAF-0
GOBP_REGULATION_OF_CELL_SIZE	GOBP_REGULATION_OF_CELL_SIZE	154	0.539134	1.37105	0.0329554	0.232338	0.203867	1665	tags=18%, list=11%, signal=16%	FN1/RHOA/IL7R/MACF1/DBN1/LRP1/MAP1B/EIF4G2/CTTN/MSN/GOLGA4/KDM1A/CDKL5/RDX/ANO6/ADD1/SCT/RTN4/CYFIP1/PTPRS/TWF2/SEMA3D/IST1/PAK1/BMPR2/PTEN/PLXNA3/GSK3B	CAF-0
GOBP_PROTEIN_LOCALIZATION_TO_LYSOSOME	GOBP_PROTEIN_LOCALIZATION_TO_LYSOSOME	38	-0.738716	-1.49236	0.033247	0.233936	0.205269	729	tags=13%, list=5%, signal=13%	LMBRD1/RAB7A/HSPA8/CD81/CLU	CAF-0
GOBP_REGULATION_OF_HYDROGEN_PEROXIDE_METABOLIC_PROCESS	GOBP_REGULATION_OF_HYDROGEN_PEROXIDE_METABOLIC_PROCESS	16	-0.853707	-1.55075	0.0333007	0.23404	0.205359	31	tags=25%, list=0%, signal=25%	PINK1/PRDX2/SOD2/MMP3	CAF-0
GOBP_RESPONSE_TO_MINERALOCORTICOID	GOBP_RESPONSE_TO_MINERALOCORTICOID	21	-0.842244	-1.58066	0.0334446	0.234776	0.206006	844	tags=24%, list=6%, signal=23%	FOSL1/SGK1/CDKN1A/FOSB/FOS	CAF-0
GOBP_NEURAL_CREST_CELL_MIGRATION	GOBP_NEURAL_CREST_CELL_MIGRATION	47	0.703218	1.54042	0.0335849	0.234938	0.206148	364	tags=6%, list=2%, signal=6%	FN1/ANXA6/CORO1C	CAF-0
GOBP_CELLULAR_RESPONSE_TO_NUTRIENT	GOBP_CELLULAR_RESPONSE_TO_NUTRIENT	34	0.72269	1.50173	0.0335817	0.234938	0.206148	5	tags=6%, list=0%, signal=6%	COL1A1/POSTN	CAF-0
GOBP_RIBOSOMAL_LARGE_SUBUNIT_BIOGENESIS	GOBP_RIBOSOMAL_LARGE_SUBUNIT_BIOGENESIS	67	-0.67992	-1.45746	0.0335699	0.234938	0.206148	1209	tags=27%, list=8%, signal=25%	NSA2/RPL5/WDR74/NPM1/RPL38/RPL7/RSL24D1/RPL23A/RPL10/RPL3/RPL7A/RPL6/RPL35A/RPL24/RPL10A/RPL11/RPL14/RPL26	CAF-0
GOBP_CELLULAR_RESPONSE_TO_ACID_CHEMICAL	GOBP_CELLULAR_RESPONSE_TO_ACID_CHEMICAL	60	0.646901	1.48014	0.0337257	0.235649	0.206771	731	tags=15%, list=5%, signal=14%	COL1A1/COL1A2/COL5A2/COL6A1/COL16A1/CAPN2/PDGFC/HNRNPD/IPO5	CAF-0
REACTOME_GAP_JUNCTION_TRAFFICKING_AND_REGULATION	REACTOME_GAP_JUNCTION_TRAFFICKING_AND_REGULATION	32	0.756972	1.55095	0.0339198	0.236316	0.207356	736	tags=34%, list=5%, signal=33%	ACTB/ACTG1/GJA1/TUBA1B/TUBB6/CLTC/TUBA1A/DNM1/AP2M1/TUBA1C/TJP1	CAF-0
GOBP_HEART_TRABECULA_FORMATION	GOBP_HEART_TRABECULA_FORMATION	10	-0.897457	-1.53591	0.0339402	0.236316	0.207356	825	tags=40%, list=5%, signal=38%	TGFBR3/FKBP1A/HEY1/ADAMTS1	CAF-0
GOBP_REPLACEMENT_OSSIFICATION	GOBP_REPLACEMENT_OSSIFICATION	26	0.745939	1.48752	0.0339785	0.236316	0.207356	1486	tags=23%, list=10%, signal=21%	COL1A1/MMP14/EXT1/TMEM119/NAB1/INPPL1	CAF-0
GOBP_CHROMATIN_REMODELING	GOBP_CHROMATIN_REMODELING	160	0.529681	1.35652	0.0338899	0.236316	0.207356	3337	tags=40%, list=22%, signal=31%	ACTB/SMARCC1/ATRX/CHD3/SMARCA1/RBBP4/KDM5B/ANP32E/CHD4/PSME4/PBRM1/HDAC2/ZNHIT1/SMARCA4/SMARCA5/SMARCB1/DNMT1/BAZ1B/RUVBL2/SMARCE1/DAXX/DNMT3A/PAK1/KDM5C/HNRNPC/RUVBL1/ZBTB1/CENPV/ARID1B/CHD1L/KDM5A/SMARCC2/NPM3/MTA2/CHD8/HCFC1/ATF7IP/NASP/INO80E/KAT2A/KDM5D/ACTL6A/CENPP/KDM4A/SMARCA2/CENPW/SMARCAD1/TET1/HELLS/SETDB1/POLE3/BPTF/BAZ1A/CHRAC1/KDM4B/MYSM1/CENPT/CENPN/TPR/HCFC2/PPHLN1/ARID1A/SATB1/HD…	CAF-0
GOBP_C21_STEROID_HORMONE_BIOSYNTHETIC_PROCESS	GOBP_C21_STEROID_HORMONE_BIOSYNTHETIC_PROCESS	21	-0.841277	-1.57884	0.0340583	0.236597	0.207603	297	tags=29%, list=2%, signal=28%	BMP5/DKK3/BMP2/AKR1B1/ADM/EGR1	CAF-0
GOBP_REGULATION_OF_MODIFICATION_OF_SYNAPTIC_STRUCTURE	GOBP_REGULATION_OF_MODIFICATION_OF_SYNAPTIC_STRUCTURE	10	0.871284	1.52632	0.0341575	0.237012	0.207968	1099	tags=40%, list=7%, signal=37%	RHOA/CDC42/CYFIP1/ITSN1	CAF-0
REACTOME_HSP90_CHAPERONE_CYCLE_FOR_STEROID_HORMONE_RECEPTORS_SHR_IN_THE_PRESENCE_OF_LIGAND	REACTOME_HSP90_CHAPERONE_CYCLE_FOR_STEROID_HORMONE_RECEPTORS_SHR_IN_THE_PRESENCE_OF_LIGAND	47	-0.738655	-1.53789	0.034209	0.237095	0.208041	778	tags=32%, list=5%, signal=30%	NR3C1/PTGES3/TUBB2A/FKBP4/HSPA2/DNAJA4/FKBP5/HSP90AB1/TUBB4B/DNAJA1/HSPA8/HSP90AA1/DNAJB1/HSPA1A/HSPA1B	CAF-0
REACTOME_ALK_MUTANTS_BIND_TKIS	REACTOME_ALK_MUTANTS_BIND_TKIS	11	0.871735	1.54113	0.0343418	0.237742	0.208608	337	tags=18%, list=2%, signal=18%	FN1/CLTC	CAF-0
GOBP_DOPAMINE_RECEPTOR_SIGNALING_PATHWAY	GOBP_DOPAMINE_RECEPTOR_SIGNALING_PATHWAY	32	0.753924	1.54471	0.034531	0.238776	0.209516	1781	tags=22%, list=12%, signal=19%	FLNA/GNB1/GNAI3/VPS35/CAV2/GSK3B/GNA11	CAF-0
GOBP_NEGATIVE_REGULATION_OF_ANION_TRANSPORT	GOBP_NEGATIVE_REGULATION_OF_ANION_TRANSPORT	149	-0.594646	-1.42707	0.0348972	0.241031	0.211494	610	tags=19%, list=4%, signal=18%	SNX3/ADRA2A/INPP5K/BMP8A/IRS2/ADA/NDFIP1/SFRP4/PSMD9/ERP29/INSIG1/SP100/APOC1/RGS2/IL1B/PKIG/PIM3/MIDN/GPM6B/ARL6IP5/PID1/OAZ1/F2R/SFRP1/BAG3/CD74/APOE/APOD	CAF-0
REACTOME_AMYLOID_FIBER_FORMATION	REACTOME_AMYLOID_FIBER_FORMATION	39	-0.74681	-1.51425	0.035081	0.242022	0.212364	317	tags=31%, list=2%, signal=30%	UBA52/RPS27A/TSPAN15/SAA1/MFGE8/B2M/ITM2B/GSN/CST3/UBB/UBC/APOE	CAF-0
GOBP_INTERLEUKIN_6_MEDIATED_SIGNALING_PATHWAY	GOBP_INTERLEUKIN_6_MEDIATED_SIGNALING_PATHWAY	22	-0.798881	-1.51473	0.0352137	0.242381	0.212679	555	tags=23%, list=4%, signal=22%	IL6ST/STAT3/JAK1/IL6/SOCS3	CAF-0
GOBP_NUCLEAR_TRANSCRIBED_MRNA_POLY_A_TAIL_SHORTENING	GOBP_NUCLEAR_TRANSCRIBED_MRNA_POLY_A_TAIL_SHORTENING	28	-0.762453	-1.47306	0.0351812	0.242381	0.212679	478	tags=11%, list=3%, signal=10%	TOB1/BTG2/ZFP36	CAF-0
GOBP_PLATELET_DERIVED_GROWTH_FACTOR_RECEPTOR_SIGNALING_PATHWAY	GOBP_PLATELET_DERIVED_GROWTH_FACTOR_RECEPTOR_SIGNALING_PATHWAY	53	-0.694192	-1.45531	0.0353588	0.243102	0.213311	878	tags=23%, list=6%, signal=21%	PTGIR/NR4A3/TIPARP/CBLB/PLAT/PDGFRA/F3/TXNIP/CSRNP1/ARID5B/ZFAND5/APOD	CAF-0
GOBP_SPINDLE_LOCALIZATION	GOBP_SPINDLE_LOCALIZATION	45	0.696967	1.52526	0.0354302	0.243314	0.213497	925	tags=24%, list=6%, signal=23%	MYH9/ITGB1/CFL1/GJA1/MAP4/ACTR3/DYNC1H1/ACTR2/DCTN1/KPNB1/SPDL1	CAF-0
GOBP_REGULATION_OF_T_CELL_MEDIATED_CYTOTOXICITY	GOBP_REGULATION_OF_T_CELL_MEDIATED_CYTOTOXICITY	27	-0.768156	-1.4775	0.0357826	0.245454	0.215375	354	tags=22%, list=2%, signal=22%	HLA-DRA/HLA-F/B2M/HLA-B/HLA-A/HLA-E	CAF-0
GOBP_CELLULAR_RESPONSE_TO_CORTICOSTEROID_STIMULUS	GOBP_CELLULAR_RESPONSE_TO_CORTICOSTEROID_STIMULUS	47	-0.736497	-1.53339	0.0359338	0.245929	0.215792	696	tags=34%, list=5%, signal=33%	NR3C1/FAM107A/ASS1/MT-ND3/CFLAR/SGK1/STC1/SERPINF1/HEY1/KLF9/ZFP36L2/ICAM1/ZFP36L1/FBXO32/DDIT4/ZFP36	CAF-0
GOBP_CARDIAC_MUSCLE_TISSUE_DEVELOPMENT	GOBP_CARDIAC_MUSCLE_TISSUE_DEVELOPMENT	158	0.545265	1.39529	0.0359299	0.245929	0.215792	1166	tags=16%, list=8%, signal=15%	TPM1/COL11A1/GREM1/GJA1/PDLIM5/WNT2/RUNX1/CALR/DSG2/HEG1/SGCD/CDC42/HNRNPU/ALPK2/AKAP13/FHOD3/TENM4/TGFBR1/IFT20/TGFBR2/ZMPSTE24/MAPK1/PDGFRB/TGFB2/PRKAR1A	CAF-0
GOBP_CD4_POSITIVE_ALPHA_BETA_T_CELL_ACTIVATION	GOBP_CD4_POSITIVE_ALPHA_BETA_T_CELL_ACTIVATION	82	-0.663356	-1.46636	0.0360497	0.246442	0.216242	690	tags=15%, list=5%, signal=14%	LGALS9/BCL6/CD83/STAT3/BCL3/ZC3H12A/SOCS1/NFKBIZ/CTSL/IL6/CD81/CCL19	CAF-0
REACTOME_COMMON_PATHWAY_OF_FIBRIN_CLOT_FORMATION	REACTOME_COMMON_PATHWAY_OF_FIBRIN_CLOT_FORMATION	13	-0.886776	-1.59417	0.0363795	0.246857	0.216606	1169	tags=38%, list=8%, signal=36%	F10/PROS1/PROCR/SERPINE2/F2R	CAF-0
GOBP_PLATELET_MORPHOGENESIS	GOBP_PLATELET_MORPHOGENESIS	17	0.815417	1.55526	0.0363384	0.246857	0.216606	212	tags=18%, list=1%, signal=17%	MYH9/ACTN1/WDR1	CAF-0
GOBP_FEEDING_BEHAVIOR	GOBP_FEEDING_BEHAVIOR	48	-0.729887	-1.52552	0.036439	0.246857	0.216606	766	tags=15%, list=5%, signal=14%	NR4A3/GDF15/SGIP1/STAT3/NTRK2/LEPR/FOS	CAF-0
GOBP_NEGATIVE_REGULATION_OF_CELL_MORPHOGENESIS_INVOLVED_IN_DIFFERENTIATION	GOBP_NEGATIVE_REGULATION_OF_CELL_MORPHOGENESIS_INVOLVED_IN_DIFFERENTIATION	13	0.841325	1.51364	0.0362518	0.246857	0.216606	364	tags=23%, list=2%, signal=23%	POSTN/ACTN4/CORO1C	CAF-0
REACTOME_RA_BIOSYNTHESIS_PATHWAY	REACTOME_RA_BIOSYNTHESIS_PATHWAY	18	-0.823374	-1.50263	0.0362244	0.246857	0.216606	1480	tags=44%, list=10%, signal=40%	DHRS4/AKR1C3/ADH4/ALDH1A3/ALDH1A1/CYP26B1/RDH10/CRABP1	CAF-0
GOBP_T_CELL_SELECTION	GOBP_T_CELL_SELECTION	43	-0.724171	-1.49627	0.0362107	0.246857	0.216606	532	tags=12%, list=4%, signal=11%	BCL2/STAT3/CTSL/IL6/CD74	CAF-0
GOBP_RIBOSOME_ASSEMBLY	GOBP_RIBOSOME_ASSEMBLY	55	-0.700861	-1.46036	0.036439	0.246857	0.216606	968	tags=31%, list=6%, signal=29%	RPS19/NPM1/RPL38/DDX3X/RSL24D1/SBDS/RPS14/RPL23A/RPL10/RPL3/RPS5/RPL6/RPL24/RPS15/RPL11/RPS28/RPS27	CAF-0
GOBP_MESENCHYME_DEVELOPMENT	GOBP_MESENCHYME_DEVELOPMENT	240	0.49855	1.34189	0.0363071	0.246857	0.216606	1167	tags=16%, list=8%, signal=15%	FN1/COL1A1/ACTA2/FLNA/MDK/GREM1/WNT2/BNC2/SFRP2/ANXA6/ACTG2/TGFB1I1/BASP1/PTK7/PDPN/CORO1C/SNAI2/GLIPR2/FERMT2/TGFBR1/PHLDB1/CTNNB1/S100A4/HNRNPAB/HIF1A/JAG1/HDAC2/DCHS1/TGFBR2/RTN4/SPRED1/POFUT2/EXT1/CDH2/LEF1/MAPK1/PDGFRB/TGFB2/HAS2	CAF-0
GOBP_POSITIVE_REGULATION_OF_MONOCYTE_DIFFERENTIATION	GOBP_POSITIVE_REGULATION_OF_MONOCYTE_DIFFERENTIATION	11	-0.889538	-1.55001	0.0367441	0.248092	0.21769	116	tags=36%, list=1%, signal=36%	IL34/ZFP36L1/CD74/JUN	CAF-0
GOBP_SERINE_PHOSPHORYLATION_OF_STAT_PROTEIN	GOBP_SERINE_PHOSPHORYLATION_OF_STAT_PROTEIN	11	-0.888538	-1.54826	0.0367441	0.248092	0.21769	606	tags=18%, list=4%, signal=17%	GADD45A/IL24	CAF-0
GOBP_EPITHELIAL_CELL_APOPTOTIC_PROCESS	GOBP_EPITHELIAL_CELL_APOPTOTIC_PROCESS	88	-0.653181	-1.45908	0.0367452	0.248092	0.21769	695	tags=17%, list=5%, signal=16%	NDNF/CFLAR/SERPINE1/CD40/NFE2L2/NUPR1/TNFAIP3/ANGPTL4/HMOX1/GSN/IL6/ICAM1/ZFP36L1/CCL2/ZFP36	CAF-0
GOBP_REGULATION_OF_NITRIC_OXIDE_SYNTHASE_ACTIVITY	GOBP_REGULATION_OF_NITRIC_OXIDE_SYNTHASE_ACTIVITY	39	-0.744918	-1.51041	0.0368497	0.248262	0.217839	708	tags=15%, list=5%, signal=15%	CAV1/IL1B/GLA/CYGB/HSP90AA1/APOE	CAF-0
KEGG_AXON_GUIDANCE	KEGG_AXON_GUIDANCE	110	0.575158	1.40734	0.036853	0.248262	0.217839	2892	tags=35%, list=19%, signal=29%	ITGB1/CFL1/RHOA/CDC42/GNAI2/PLXNB2/ROCK1/PLXNC1/KRAS/NFAT5/GNAI3/MAPK1/SRGAP2/CFL2/SEMA3D/ROBO1/NRAS/PAK1/SRGAP1/PPP3CB/PLXNA3/GSK3B/EPHB3/SLIT2/ARHGEF12/PTK2/SEMA3C/EPHB4/PLXNA1/RASA1/PAK2/UNC5C/CDK5/RAC1/NRP1/RAC3/PPP3CA/SEMA3B/FYN	CAF-0
GOBP_T_CELL_TOLERANCE_INDUCTION	GOBP_T_CELL_TOLERANCE_INDUCTION	13	-0.88507	-1.5911	0.0370234	0.249037	0.218519	573	tags=23%, list=4%, signal=22%	CBLB/HLA-B/IDO1	CAF-0
REACTOME_RECYCLING_PATHWAY_OF_L1	REACTOME_RECYCLING_PATHWAY_OF_L1	38	0.72205	1.53993	0.0370509	0.249037	0.218519	1111	tags=34%, list=7%, signal=32%	ACTB/ACTG1/TUBA1B/TUBB6/MSN/CLTC/TUBA1A/DNM1/AP2M1/TUBA1C/RDX/AP2B1/MAPK1	CAF-0
GOBP_POSITIVE_REGULATION_OF_CYTOSOLIC_CALCIUM_ION_CONCENTRATION_INVOLVED_IN_PHOSPHOLIPASE_C_ACTIVATING_G_PROTEIN_COUPLED_SIGNALING_PATHWAY	GOBP_POSITIVE_REGULATION_OF_CYTOSOLIC_CALCIUM_ION_CONCENTRATION_INVOLVED_IN_PHOSPHOLIPASE_C_ACTIVATING_G_PROTEIN_COUPLED_SIGNALING_PATHWAY	21	-0.837714	-1.57216	0.0371265	0.249039	0.218521	635	tags=19%, list=4%, signal=18%	EDN1/TGM2/LPAR1/F2R	CAF-0
GOBP_NEGATIVE_REGULATION_OF_VIRAL_TRANSCRIPTION	GOBP_NEGATIVE_REGULATION_OF_VIRAL_TRANSCRIPTION	14	-0.869876	-1.5632	0.0371756	0.249039	0.218521	960	tags=29%, list=6%, signal=27%	HEXIM1/TRIM8/IFITM3/ZFP36	CAF-0
GOBP_NEGATIVE_REGULATION_OF_PROTEIN_MODIFICATION_BY_SMALL_PROTEIN_CONJUGATION_OR_REMOVAL	GOBP_NEGATIVE_REGULATION_OF_PROTEIN_MODIFICATION_BY_SMALL_PROTEIN_CONJUGATION_OR_REMOVAL	82	-0.660251	-1.4595	0.0371675	0.249039	0.218521	845	tags=16%, list=6%, signal=15%	SPRY2/CAMLG/CAV1/RPS7/RPS3/ISG15/UBXN1/TNFAIP3/RPL11/DNAJA1/SQSTM1/HSPA1A/HSPA1B	CAF-0
REACTOME_ALPHA_PROTEIN_KINASE_1_SIGNALING_PATHWAY	REACTOME_ALPHA_PROTEIN_KINASE_1_SIGNALING_PATHWAY	11	-0.887175	-1.54589	0.0374183	0.24975	0.219145	792	tags=36%, list=5%, signal=34%	UBA52/RPS27A/UBB/UBC	CAF-0
GOBP_CD4_POSITIVE_OR_CD8_POSITIVE_ALPHA_BETA_T_CELL_LINEAGE_COMMITMENT	GOBP_CD4_POSITIVE_OR_CD8_POSITIVE_ALPHA_BETA_T_CELL_LINEAGE_COMMITMENT	19	-0.82894	-1.53311	0.0373513	0.24975	0.219145	532	tags=21%, list=4%, signal=20%	BCL2/STAT3/CTSL/IL6	CAF-0
GOBP_STEROL_TRANSPORT	GOBP_STEROL_TRANSPORT	83	-0.660008	-1.46664	0.037448	0.24975	0.219145	889	tags=13%, list=6%, signal=13%	AKR1C1/LDLR/CAV1/APOC1/GRAMD1A/PLTP/ABCA8/NPC2/NFKBIA/APOE/CLU	CAF-0
REACTOME_NUCLEOTIDE_BINDING_DOMAIN_LEUCINE_RICH_REPEAT_CONTAINING_RECEPTOR_NLR_SIGNALING_PATHWAYS	REACTOME_NUCLEOTIDE_BINDING_DOMAIN_LEUCINE_RICH_REPEAT_CONTAINING_RECEPTOR_NLR_SIGNALING_PATHWAYS	56	-0.687208	-1.43852	0.0374438	0.24975	0.219145	1378	tags=25%, list=9%, signal=23%	BCL2/NFKB2/IRAK2/RELA/RIPK2/BIRC3/UBA52/RPS27A/TNFAIP3/HMOX1/TXNIP/HSP90AB1/UBB/UBC	CAF-0
GOBP_MALE_MEIOSIS_I	GOBP_MALE_MEIOSIS_I	17	-0.86051	-1.56635	0.0375868	0.250321	0.219646	583	tags=18%, list=4%, signal=17%	UBR2/HSPA2/UBB	CAF-0
GOBP_VESICLE_CARGO_LOADING	GOBP_VESICLE_CARGO_LOADING	19	0.793781	1.52664	0.0376585	0.250321	0.219646	1190	tags=58%, list=8%, signal=53%	SEC13/SEC31A/SEC24D/SEC23A/SAR1A/TMED2/TMED10/PICALM/MIA3/RAB1A/TBC1D20	CAF-0
GOBP_ESTABLISHMENT_OR_MAINTENANCE_OF_MONOPOLAR_CELL_POLARITY	GOBP_ESTABLISHMENT_OR_MAINTENANCE_OF_MONOPOLAR_CELL_POLARITY	19	0.793289	1.52569	0.0376585	0.250321	0.219646	753	tags=42%, list=5%, signal=40%	RHOA/MAP1B/MSN/PTK7/FSCN1/CDC42/GBF1/IFT20	CAF-0
GOBP_REGULATION_OF_PROTEIN_KINASE_C_SIGNALING	GOBP_REGULATION_OF_PROTEIN_KINASE_C_SIGNALING	14	-0.864654	-1.55382	0.0378335	0.251206	0.220422	405	tags=29%, list=3%, signal=28%	VEGFA/CD40/AKAP12/MYADM	CAF-0
GOBP_EOSINOPHIL_MIGRATION	GOBP_EOSINOPHIL_MIGRATION	18	-0.820445	-1.49729	0.0381477	0.253013	0.222008	855	tags=44%, list=6%, signal=42%	CCL5/CCL21/CX3CL1/CCL26/CCL3/LGALS3/CCL8/CCL2	CAF-0
KEGG_NATURAL_KILLER_CELL_MEDIATED_CYTOTOXICITY	KEGG_NATURAL_KILLER_CELL_MEDIATED_CYTOTOXICITY	102	-0.629752	-1.44326	0.0382142	0.253175	0.22215	571	tags=11%, list=4%, signal=10%	SHC2/LCP2/IFNGR1/PIK3R3/PIK3R1/HLA-C/HLA-B/ICAM1/HLA-A/CSF2/HLA-E	CAF-0
GOBP_OSTEOBLAST_DEVELOPMENT	GOBP_OSTEOBLAST_DEVELOPMENT	14	-0.863055	-1.55094	0.0384915	0.254731	0.223515	874	tags=21%, list=6%, signal=20%	PTHLH/TNN/JUND	CAF-0
GOBP_NEGATIVE_REGULATION_OF_VIRAL_GENOME_REPLICATION	GOBP_NEGATIVE_REGULATION_OF_VIRAL_GENOME_REPLICATION	45	-0.720858	-1.49122	0.0389029	0.25717	0.225655	855	tags=38%, list=6%, signal=36%	IFIT5/SLPI/INPP5K/ZC3HAV1/CCL5/MPHOSPH8/OAS1/IFI16/ISG15/IFIT1/OASL/PLSCR1/ISG20/BST2/IFITM3/IFITM2/IFITM1	CAF-0
GOBP_POSITIVE_REGULATION_OF_ASTROCYTE_DIFFERENTIATION	GOBP_POSITIVE_REGULATION_OF_ASTROCYTE_DIFFERENTIATION	10	-0.888052	-1.51981	0.0390292	0.257721	0.226139	555	tags=50%, list=4%, signal=48%	CLCF1/IL6ST/SERPINE2/BMP2/HES1	CAF-0
GOBP_RESPONSE_TO_COPPER_ION	GOBP_RESPONSE_TO_COPPER_ION	32	-0.765105	-1.51764	0.039208	0.258335	0.226677	828	tags=41%, list=6%, signal=38%	MT1A/MAP1LC3A/MT1G/PRNP/MT1F/SOD1/NFE2L2/MT1M/ICAM1/MT1E/MT1X/SOD3/MT2A	CAF-0
GOBP_REGULATION_OF_NEUTROPHIL_MIGRATION	GOBP_REGULATION_OF_NEUTROPHIL_MIGRATION	39	-0.742648	-1.50581	0.039208	0.258335	0.226677	111	tags=13%, list=1%, signal=13%	CCL21/CD74/THBS4/CXCL8/CCL19	CAF-0
GOBP_INNERVATION	GOBP_INNERVATION	19	0.791079	1.52144	0.0393833	0.259205	0.227441	108	tags=11%, list=1%, signal=10%	SULF1/SULF2	CAF-0
GOBP_REGULATION_OF_NUCLEAR_TRANSCRIBED_MRNA_POLY_A_TAIL_SHORTENING	GOBP_REGULATION_OF_NUCLEAR_TRANSCRIBED_MRNA_POLY_A_TAIL_SHORTENING	13	-0.880874	-1.58356	0.0395989	0.260339	0.228436	478	tags=23%, list=3%, signal=22%	TOB1/BTG2/ZFP36	CAF-0
GOBP_PROTEIN_LOCALIZATION_TO_CELL_JUNCTION	GOBP_PROTEIN_LOCALIZATION_TO_CELL_JUNCTION	88	0.620513	1.47657	0.0396838	0.260612	0.228676	736	tags=12%, list=5%, signal=12%	ACTB/FLNA/ACTG1/VCL/DBN1/GPC6/HEG1/FERMT2/MAP1A/NETO1/TJP1	CAF-0
GOBP_POSITIVE_REGULATION_OF_HORMONE_METABOLIC_PROCESS	GOBP_POSITIVE_REGULATION_OF_HORMONE_METABOLIC_PROCESS	12	-0.892043	-1.58817	0.0398549	0.261165	0.22916	540	tags=25%, list=4%, signal=24%	RDH10/ADM/EGR1	CAF-0
GOBP_POSITIVE_REGULATION_OF_INTERLEUKIN_6_PRODUCTION	GOBP_POSITIVE_REGULATION_OF_INTERLEUKIN_6_PRODUCTION	70	-0.666321	-1.44003	0.0398475	0.261165	0.22916	945	tags=21%, list=6%, signal=20%	IL33/LBP/DDX58/AKIRIN2/RIPK2/IFIH1/LGALS9/LPL/STAT3/IL1B/HSPD1/F2R/IL6/TWIST1/CD74	CAF-0
REACTOME_TICAM1_TRAF6_DEPENDENT_INDUCTION_OF_TAK1_COMPLEX	REACTOME_TICAM1_TRAF6_DEPENDENT_INDUCTION_OF_TAK1_COMPLEX	11	-0.883083	-1.53876	0.040115	0.262467	0.230303	792	tags=36%, list=5%, signal=34%	UBA52/RPS27A/UBB/UBC	CAF-0
GOBP_REGULATION_OF_SMALL_MOLECULE_METABOLIC_PROCESS	GOBP_REGULATION_OF_SMALL_MOLECULE_METABOLIC_PROCESS	358	-0.495483	-1.30488	0.040141	0.262467	0.230303	905	tags=11%, list=6%, signal=10%	PSMF1/PSMD9/ELOVL5/INSIG1/ACADVL/PSMB8/NR4A3/MID1IP1/CAV1/PDK4/PHLDA2/APOC1/RDH10/PMAIP1/NQO1/LEPR/IL1B/SOD1/PSMA2/MIDN/PTGS2/NUPR1/PFKFB3/DKK3/BMP2/PID1/ZBTB20/SNAI1/OAZ1/TWIST1/CD74/IGFBP3/IGF1/DDIT4/ADM/IGFBP4/EGR1/APOE	CAF-0
GOBP_REGULATION_OF_CELL_PROLIFERATION_INVOLVED_IN_KIDNEY_DEVELOPMENT	GOBP_REGULATION_OF_CELL_PROLIFERATION_INVOLVED_IN_KIDNEY_DEVELOPMENT	12	-0.890663	-1.58571	0.0405029	0.264089	0.231726	974	tags=42%, list=6%, signal=39%	PDGFD/BMP4/CFLAR/MYC/EGR1	CAF-0
GOBP_ACTIN_CROSSLINK_FORMATION	GOBP_ACTIN_CROSSLINK_FORMATION	12	0.844749	1.50703	0.0405209	0.264089	0.231726	96	tags=25%, list=1%, signal=25%	FLNA/MARCKS/DPYSL3	CAF-0
GOBP_PROTEIN_OXIDATION	GOBP_PROTEIN_OXIDATION	12	0.844164	1.50599	0.0405209	0.264089	0.231726	147	tags=17%, list=1%, signal=17%	LOX/LOXL1	CAF-0
GOBP_CELL_CELL_SIGNALING_INVOLVED_IN_CARDIAC_CONDUCTION	GOBP_CELL_CELL_SIGNALING_INVOLVED_IN_CARDIAC_CONDUCTION	23	0.765968	1.50727	0.0407065	0.265011	0.232536	115	tags=9%, list=1%, signal=9%	FLNA/GJA1	CAF-0
GOBP_NEGATIVE_REGULATION_OF_ALCOHOL_BIOSYNTHETIC_PROCESS	GOBP_NEGATIVE_REGULATION_OF_ALCOHOL_BIOSYNTHETIC_PROCESS	13	-0.878129	-1.57863	0.0408866	0.265896	0.233312	399	tags=38%, list=3%, signal=37%	BMP5/SOD1/DKK3/BMP2/APOE	CAF-0
GOBP_DEFENSE_RESPONSE_TO_GRAM_POSITIVE_BACTERIUM	GOBP_DEFENSE_RESPONSE_TO_GRAM_POSITIVE_BACTERIUM	48	-0.724017	-1.51325	0.0410297	0.265963	0.23337	534	tags=23%, list=4%, signal=22%	LBP/TNFRSF14/RIPK2/KRT6A/GBP4/GBP2/RPL39/IL6/HLA-A/HLA-E/PLA2G2A	CAF-0
REACTOME_TRANSCRIPTIONAL_REGULATION_BY_THE_AP_2_TFAP2_FAMILY_OF_TRANSCRIPTION_FACTORS	REACTOME_TRANSCRIPTIONAL_REGULATION_BY_THE_AP_2_TFAP2_FAMILY_OF_TRANSCRIPTION_FACTORS	32	-0.762068	-1.51162	0.0409768	0.265963	0.23337	819	tags=28%, list=5%, signal=27%	TFAP2A/CITED4/NPM1/TFAP2C/CITED2/MYC/HSPD1/CDKN1A/APOE	CAF-0
GOBP_REGULATION_OF_NERVOUS_SYSTEM_DEVELOPMENT	GOBP_REGULATION_OF_NERVOUS_SYSTEM_DEVELOPMENT	353	0.460386	1.29587	0.0410039	0.265963	0.23337	2217	tags=22%, list=15%, signal=20%	FN1/THY1/MDK/RHOA/MACF1/WNT2/DBN1/CCL11/LRP1/MAP1B/CAPRIN1/EIF4G2/GOLGA4/TSPO/GLI3/CTNNA1/ACTR2/SRPX2/IDH2/PLXNB2/NIN/BHLHE41/TENM4/PLXNC1/KDM1A/CTNNB1/CDKL5/AGRN/CLSTN2/NAP1L1/MAN2A1/ARHGDIA/HIF1A/MTMR2/REST/HDAC2/PTN/RTN4/CYFIP1/PTPRS/XRCC5/HOOK3/TWF2/DOCK7/METRN/SEMA3D/EIF2AK3/ROBO1/APPL2/UBE2V2/CLSTN1/NF1/IST1/PAK1/BMPR2/DAAM2/NF2/PTEN/PLXNA3/SNW1/YAP1/CUX1/CRABP2/EPHB3/AMIGO2/SLIT2/UFL1/SEMA…	CAF-0
GOBP_REGULATION_OF_DENDRITIC_CELL_DIFFERENTIATION	GOBP_REGULATION_OF_DENDRITIC_CELL_DIFFERENTIATION	12	-0.889399	-1.58346	0.041151	0.266461	0.233808	690	tags=42%, list=5%, signal=40%	LGALS9/TMEM176A/HLA-B/TMEM176B/CEBPB	CAF-0
GOBP_CELL_PROLIFERATION_INVOLVED_IN_KIDNEY_DEVELOPMENT	GOBP_CELL_PROLIFERATION_INVOLVED_IN_KIDNEY_DEVELOPMENT	18	-0.81824	-1.49326	0.0413534	0.267484	0.234705	974	tags=44%, list=6%, signal=42%	OSR1/PDGFD/BMP4/CFLAR/GPC3/MYC/BMP2/EGR1	CAF-0
REACTOME_TICAM1_DEPENDENT_ACTIVATION_OF_IRF3_IRF7	REACTOME_TICAM1_DEPENDENT_ACTIVATION_OF_IRF3_IRF7	12	-0.888381	-1.58165	0.041799	0.269653	0.236609	1053	tags=50%, list=7%, signal=47%	TANK/UBA52/IRF7/RPS27A/UBB/UBC	CAF-0
GOBP_CELLULAR_RESPONSE_TO_REACTIVE_NITROGEN_SPECIES	GOBP_CELLULAR_RESPONSE_TO_REACTIVE_NITROGEN_SPECIES	14	-0.857818	-1.54153	0.0417813	0.269653	0.236609	608	tags=14%, list=4%, signal=14%	CFLAR/MMP3	CAF-0
GOBP_NEGATIVE_REGULATION_OF_PLATELET_DERIVED_GROWTH_FACTOR_RECEPTOR_SIGNALING_PATHWAY	GOBP_NEGATIVE_REGULATION_OF_PLATELET_DERIVED_GROWTH_FACTOR_RECEPTOR_SIGNALING_PATHWAY	11	-0.88156	-1.53611	0.0421376	0.269653	0.236609	2	tags=18%, list=0%, signal=18%	PTGIR/APOD	CAF-0
GOBP_RESPONSE_TO_PEPTIDOGLYCAN	GOBP_RESPONSE_TO_PEPTIDOGLYCAN	11	-0.879586	-1.53267	0.0421376	0.269653	0.236609	1052	tags=36%, list=7%, signal=34%	IRAK3/RELA/RIPK2/IL6	CAF-0
GOBP_CHAPERONE_MEDIATED_PROTEIN_TRANSPORT	GOBP_CHAPERONE_MEDIATED_PROTEIN_TRANSPORT	11	-0.879143	-1.53189	0.0421376	0.269653	0.236609	178	tags=27%, list=1%, signal=27%	BAG3/HSPA8/CLU	CAF-0
GOBP_CYCLOOXYGENASE_PATHWAY	GOBP_CYCLOOXYGENASE_PATHWAY	11	-0.877723	-1.52942	0.0421376	0.269653	0.236609	994	tags=55%, list=7%, signal=51%	PTGIS/PTGES3/PTGS2/PTGS1/PTGES/PTGDS	CAF-0
GOBP_CELLULAR_RESPONSE_TO_OXYGEN_LEVELS	GOBP_CELLULAR_RESPONSE_TO_OXYGEN_LEVELS	200	-0.554894	-1.38843	0.0420168	0.269653	0.236609	1095	tags=22%, list=7%, signal=21%	PSMA5/EGLN2/PINK1/SLC29A1/PSMB10/PSME1/PTGIS/BNIP3/PSMF1/PSMD9/EPAS1/ATP6AP1/HIPK2/COX4I2/PLK3/HIGD1A/PSMB8/UBA52/ATF4/CAV1/NDNF/CFLAR/BNIP3L/TRPC6/PMAIP1/STC1/CITED2/PSMA2/NFE2L2/LPAR1/MYC/PTGS2/RPS27A/VASN/HMOX1/NDRG1/LMNA/SFRP1/STC2/ICAM1/TWIST1/ZFP36L1/UBB/UBC/EGR1	CAF-0
GOBP_REGULATION_OF_PROTEIN_STABILITY	GOBP_REGULATION_OF_PROTEIN_STABILITY	264	-0.523789	-1.34076	0.041876	0.269653	0.236609	1219	tags=17%, list=8%, signal=16%	RNF5/RPL5/BAG1/PINK1/PIM2/RNF149/LAMP2/PIM1/ATP1B3/GRN/GOLGA7/PTGES3/FAM107A/RAD23A/CAMLG/TCP1/SAV1/CRTAP/ANK2/RPS7/PRNP/LAMP1/MYLIP/CRYAB/MSX1/UBE2B/CTSH/PIK3R1/TOMM7/BMP2/HSPD1/HSP90AB1/BAG3/IFI30/RPL11/PLPP3/GSN/CDKN1A/IGF1/HSPA8/CD81/HSP90AA1/HSPA1A/HSPA1B/CLU	CAF-0
GOBP_REGULATION_OF_ANIMAL_ORGAN_MORPHOGENESIS	GOBP_REGULATION_OF_ANIMAL_ORGAN_MORPHOGENESIS	157	0.523556	1.34043	0.0421111	0.269653	0.236609	1667	tags=22%, list=11%, signal=19%	CTHRC1/SULF1/PFN1/GREM1/RHOA/WNT2/SFRP2/GPC6/PTK7/CLTC/DACT1/CDC42/FZD1/PSMD8/AP2M1/PSMB5/PRICKLE1/NKD1/PSME4/PSMB6/PSMA4/PSMD2/DVL3/AP2B1/PRICKLE2/ROBO1/PSMB2/ROR2/AP2A1/PSME3/PSMC3/PSMB9/PSMD1/FZD6	CAF-0
GOBP_REGULATION_OF_HORMONE_LEVELS	GOBP_REGULATION_OF_HORMONE_LEVELS	362	-0.488742	-1.2892	0.0419355	0.269653	0.236609	1446	tags=16%, list=10%, signal=15%	GPR68/RAB11B/AKR1C3/CPA3/ADH4/DPP4/MPC2/ATP6AP2/ADRA2A/BMP5/ALDH1A3/BMP8A/NMB/ECE1/IRS2/PCSK1/ALDH1A1/AGT/HSD17B11/SLC7A5/KCNS3/PSMD9/AKR1C1/CCL5/MME/CYP26B1/ATP1A1/SLC25A5/TIPARP/ENPEP/ACSL4/ARL2/TBX3/RDH10/LTBP4/ADH1B/CAMK2N1/IL1B/DIO2/PNPLA2/SLC25A6/PIM3/MIDN/PDGFRA/DKK3/BMP2/SCPEP1/CYP1B1/SFRP1/STC2/CTSL/AKR1B1/IL6/ADM/IL11/CRABP1/EGR1	CAF-0
GOBP_T_CELL_DIFFERENTIATION_INVOLVED_IN_IMMUNE_RESPONSE	GOBP_T_CELL_DIFFERENTIATION_INVOLVED_IN_IMMUNE_RESPONSE	63	-0.693341	-1.48312	0.042355	0.270757	0.237577	927	tags=16%, list=6%, signal=15%	FGL2/RIPK2/LGALS9/BCL6/STAT3/BCL3/ZC3H12A/NFKBIZ/IL6/CCL19	CAF-0
REACTOME_APOPTOTIC_CLEAVAGE_OF_CELL_ADHESION_PROTEINS	REACTOME_APOPTOTIC_CLEAVAGE_OF_CELL_ADHESION_PROTEINS	11	0.861112	1.52235	0.0424539	0.2711	0.237879	736	tags=27%, list=5%, signal=26%	DSG2/CTNNB1/TJP1	CAF-0
GOBP_NEGATIVE_REGULATION_OF_INTERLEUKIN_10_PRODUCTION	GOBP_NEGATIVE_REGULATION_OF_INTERLEUKIN_10_PRODUCTION	15	-0.872037	-1.58335	0.0428161	0.272971	0.23952	959	tags=20%, list=6%, signal=19%	DLL1/TNFRSF21/IDO1	CAF-0
GOBP_POSITIVE_REGULATION_OF_SYNAPTIC_TRANSMISSION	GOBP_POSITIVE_REGULATION_OF_SYNAPTIC_TRANSMISSION	111	-0.615396	-1.42317	0.0428376	0.272971	0.23952	866	tags=10%, list=6%, signal=9%	FAM107A/MME/CLSTN3/NTRK2/LAMA2/VAMP2/SERPINE2/ARC/SQSTM1/CCL2/APOE	CAF-0
GOBP_MUSCLE_ORGAN_MORPHOGENESIS	GOBP_MUSCLE_ORGAN_MORPHOGENESIS	54	0.646551	1.46688	0.043001	0.273721	0.240178	617	tags=13%, list=4%, signal=12%	TPM1/COL11A1/WNT2/EFEMP2/HEG1/MYLK/TGFBR1	CAF-0
GOBP_NEGATIVE_REGULATION_OF_MAST_CELL_ACTIVATION	GOBP_NEGATIVE_REGULATION_OF_MAST_CELL_ACTIVATION	10	-0.875915	-1.49904	0.0431017	0.273968	0.240395	690	tags=40%, list=5%, signal=38%	IL13RA2/LGALS9/FOXF1/HMOX1	CAF-0
GOBP_NEGATIVE_REGULATION_OF_PHOSPHORYLATION	GOBP_NEGATIVE_REGULATION_OF_PHOSPHORYLATION	340	-0.49535	-1.30192	0.043131	0.273968	0.240395	1147	tags=16%, list=8%, signal=15%	ITPRIP/IRS2/SFN/HGF/IRAK3/AGT/NTRK3/BMP4/HEXIM1/SH3BP5/TGFB1/SPRY2/NPM1/GBA/GMFG/ENG/DNAJC3/CAV1/PRKAR2B/TRIB1/SPRY4/GADD45A/CBLB/PRNP/RGS2/FBLN1/CAMK2N1/DBNDD2/DUSP14/IL1B/UBE2B/DUSP5/ZC3H12A/PKIG/MIDN/SOCS1/PPIF/NUPR1/TNFAIP3/PID1/CDKN1C/SFRP1/PLPP3/DNAJA1/MYADM/TWIST1/SPRY1/IGFBP3/NR2F2/CDKN1A/DDIT4/SOCS3/HSPB1/DUSP1/APOE	CAF-0
GOBP_NEGATIVE_REGULATION_OF_NUCLEOTIDE_METABOLIC_PROCESS	GOBP_NEGATIVE_REGULATION_OF_NUCLEOTIDE_METABOLIC_PROCESS	17	-0.850995	-1.54902	0.0434698	0.275829	0.242028	329	tags=29%, list=2%, signal=29%	PPARGC1A/FLCN/NUPR1/PID1/DDIT4	CAF-0
GOBP_REGULATION_OF_VESICLE_FUSION	GOBP_REGULATION_OF_VESICLE_FUSION	17	0.807004	1.53922	0.0435505	0.276049	0.242221	429	tags=18%, list=3%, signal=17%	ANXA2/ANXA1/SPHK1	CAF-0
GOBP_NEUROEPITHELIAL_CELL_DIFFERENTIATION	GOBP_NEUROEPITHELIAL_CELL_DIFFERENTIATION	14	-0.855164	-1.53676	0.0437552	0.277054	0.243103	434	tags=36%, list=3%, signal=35%	SERPINE1/BMP2/FAM20C/HES1/CEBPB	CAF-0
GOBP_NEGATIVE_REGULATION_OF_AMYLOID_PRECURSOR_PROTEIN_CATABOLIC_PROCESS	GOBP_NEGATIVE_REGULATION_OF_AMYLOID_PRECURSOR_PROTEIN_CATABOLIC_PROCESS	21	-0.828681	-1.5552	0.0438766	0.277531	0.243521	568	tags=33%, list=4%, signal=32%	SPON1/RTN3/PRNP/NTRK2/IGF1/APOE/CLU	CAF-0
GOBP_VENTRICULAR_CARDIAC_MUSCLE_TISSUE_DEVELOPMENT	GOBP_VENTRICULAR_CARDIAC_MUSCLE_TISSUE_DEVELOPMENT	38	0.710244	1.51475	0.0443997	0.280544	0.246165	617	tags=13%, list=4%, signal=13%	TPM1/COL11A1/DSG2/HEG1/TGFBR1	CAF-0
GOBP_PROTEIN_FOLDING_IN_ENDOPLASMIC_RETICULUM	GOBP_PROTEIN_FOLDING_IN_ENDOPLASMIC_RETICULUM	11	0.856829	1.51477	0.0446171	0.280737	0.246335	431	tags=45%, list=3%, signal=44%	P4HB/HSP90B1/PDIA3/CALR/CANX	CAF-0
GOBP_G_PROTEIN_COUPLED_ACETYLCHOLINE_RECEPTOR_SIGNALING_PATHWAY	GOBP_G_PROTEIN_COUPLED_ACETYLCHOLINE_RECEPTOR_SIGNALING_PATHWAY	11	0.856141	1.51356	0.0446171	0.280737	0.246335	1781	tags=55%, list=12%, signal=48%	GNB1/GNAI2/AGRN/RGS10/GNAQ/GNA11	CAF-0
GOBP_CELLULAR_RESPONSE_TO_STARVATION	GOBP_CELLULAR_RESPONSE_TO_STARVATION	139	-0.601252	-1.42585	0.0445633	0.280737	0.246335	1418	tags=24%, list=9%, signal=22%	AKR1C3/FNIP1/BCL2/FADS1/RRAGA/WIPI2/RNF152/LAMP2/WDR45/SESN3/MAX/STK24/KLF10/GBA/MAP1LC3A/ATF4/UPP1/WIPI1/PDK4/SLC38A2/GABARAPL1/IFI16/FOXO3/PMAIP1/GABARAPL2/ZC3H12A/MAP1LC3B/NFE2L2/SFRP1/ATF3/CDKN1A/HSPA8/JUN	CAF-0
REACTOME_G_ALPHA_Q_SIGNALLING_EVENTS	REACTOME_G_ALPHA_Q_SIGNALLING_EVENTS	143	-0.593112	-1.41348	0.044484	0.280737	0.246335	1047	tags=11%, list=7%, signal=11%	PTGFR/AGT/GNG11/EDNRB/MGLL/TRPC6/RGS2/PIK3R3/PIK3R1/LPAR1/EDNRA/SAA1/F2R/RGS16/RGS5/MMP3	CAF-0
GOBP_CD8_POSITIVE_ALPHA_BETA_T_CELL_ACTIVATION	GOBP_CD8_POSITIVE_ALPHA_BETA_T_CELL_ACTIVATION	24	-0.78683	-1.50675	0.0448564	0.281822	0.247286	362	tags=21%, list=2%, signal=20%	BCL2/SOCS1/HLA-A/IRF1/HLA-E	CAF-0
GOBP_POSITIVE_REGULATION_OF_HEMOPOIESIS	GOBP_POSITIVE_REGULATION_OF_HEMOPOIESIS	135	-0.602546	-1.42292	0.0448833	0.281822	0.247286	1134	tags=17%, list=8%, signal=16%	ADA/CA2/IL10/PNP/IL34/RIPK2/TGFB1/TNFSF9/ATP6AP1/KLF10/LGALS9/BCL6/TRIB1/CD83/ZBTB16/EGR3/SOCS1/NFKBIZ/ZFP36L1/CD74/JUN/FOS/CCL19	CAF-0
GOBP_ACTIVATION_OF_TRANSMEMBRANE_RECEPTOR_PROTEIN_TYROSINE_KINASE_ACTIVITY	GOBP_ACTIVATION_OF_TRANSMEMBRANE_RECEPTOR_PROTEIN_TYROSINE_KINASE_ACTIVITY	11	0.830096	1.46751	0.044964	0.282034	0.247473	1318	tags=27%, list=9%, signal=25%	GREM1/PDGFC/NRG1	CAF-0
GOBP_CELLULAR_RESPONSE_TO_VITAMIN	GOBP_CELLULAR_RESPONSE_TO_VITAMIN	24	0.78966	1.56501	0.0451622	0.282499	0.24788	5	tags=8%, list=0%, signal=8%	COL1A1/POSTN	CAF-0
GOBP_NAD_BIOSYNTHETIC_PROCESS	GOBP_NAD_BIOSYNTHETIC_PROCESS	21	-0.827777	-1.55351	0.0451039	0.282499	0.24788	1066	tags=52%, list=7%, signal=49%	AFMID/HAAO/NMRK1/NAPRT/KYNU/PTGIS/QPRT/NNMT/PTGS2/NAMPT/IDO1	CAF-0
GOBP_CD4_POSITIVE_ALPHA_BETA_T_CELL_DIFFERENTIATION	GOBP_CD4_POSITIVE_ALPHA_BETA_T_CELL_DIFFERENTIATION	69	-0.681005	-1.46866	0.0451891	0.282499	0.24788	690	tags=17%, list=5%, signal=17%	RIPK2/LGALS9/BCL6/CD83/STAT3/BCL3/ZC3H12A/SOCS1/NFKBIZ/CTSL/IL6/CCL19	CAF-0
GOBP_REGULATION_OF_CATION_TRANSMEMBRANE_TRANSPORT	GOBP_REGULATION_OF_CATION_TRANSMEMBRANE_TRANSPORT	264	-0.520009	-1.33108	0.0452261	0.282499	0.24788	834	tags=10%, list=6%, signal=10%	CD63/RAMP3/CX3CL1/ISCU/CAV1/ANK2/FKBP1A/FHL1/HSPA2/PRNP/RGS2/VAMP2/KCNE4/FXYD1/GLRX/CEMIP/PPIF/ARC/STOM/F2R/TWIST1/RRAD/MMP9/CXCL10/GEM/CCL2/CXCL9	CAF-0
GOBP_REGULATION_OF_MITOTIC_SPINDLE_ASSEMBLY	GOBP_REGULATION_OF_MITOTIC_SPINDLE_ASSEMBLY	17	-0.845169	-1.53842	0.0460845	0.287263	0.252061	13	tags=18%, list=0%, signal=18%	CHMP5/HSPA1A/HSPA1B	CAF-0
GOBP_POSITIVE_REGULATION_OF_CYTOKINE_PRODUCTION_INVOLVED_IN_INFLAMMATORY_RESPONSE	GOBP_POSITIVE_REGULATION_OF_CYTOKINE_PRODUCTION_INVOLVED_IN_INFLAMMATORY_RESPONSE	17	-0.844164	-1.53659	0.0460845	0.287263	0.252061	532	tags=24%, list=4%, signal=23%	GPSM3/STAT3/GBP5/IL6	CAF-0
GOBP_AXON_ENSHEATHMENT_IN_CENTRAL_NERVOUS_SYSTEM	GOBP_AXON_ENSHEATHMENT_IN_CENTRAL_NERVOUS_SYSTEM	15	-0.865638	-1.57173	0.0467381	0.290503	0.254904	8	tags=13%, list=0%, signal=13%	TLR2/CLU	CAF-0
GOBP_POSITIVE_REGULATION_OF_AMYLOID_BETA_FORMATION	GOBP_POSITIVE_REGULATION_OF_AMYLOID_BETA_FORMATION	17	-0.84366	-1.53567	0.0467381	0.290503	0.254904	571	tags=18%, list=4%, signal=17%	RELA/IFNGR1/CLU	CAF-0
GOBP_AMINO_SUGAR_CATABOLIC_PROCESS	GOBP_AMINO_SUGAR_CATABOLIC_PROCESS	11	-0.873659	-1.52234	0.0468569	0.290503	0.254904	129	tags=27%, list=1%, signal=27%	CTBS/CHI3L2/CHI3L1	CAF-0
GOBP_NEGATIVE_REGULATION_OF_MAP_KINASE_ACTIVITY	GOBP_NEGATIVE_REGULATION_OF_MAP_KINASE_ACTIVITY	69	-0.679175	-1.46471	0.0468944	0.290503	0.254904	1411	tags=30%, list=9%, signal=28%	PDCD4/GPS2/DUSP6/INPP5K/PTPN1/IRAK3/AGT/BMP4/SPRY2/GBA/CAV1/SPRY4/RGS2/DUSP14/IL1B/DUSP5/SFRP1/DNAJA1/SPRY1/DUSP1/APOE	CAF-0
GOBP_ANATOMICAL_STRUCTURE_REGRESSION	GOBP_ANATOMICAL_STRUCTURE_REGRESSION	11	0.827456	1.46285	0.0467626	0.290503	0.254904	1096	tags=18%, list=7%, signal=17%	CD248/LEF1	CAF-0
GOBP_ALPHA_BETA_T_CELL_DIFFERENTIATION	GOBP_ALPHA_BETA_T_CELL_DIFFERENTIATION	91	-0.636339	-1.42869	0.0468165	0.290503	0.254904	717	tags=15%, list=5%, signal=15%	RPL22/LGALS9/BCL6/CD83/STAT3/ZBTB16/BCL3/ZC3H12A/SOCS1/NFKBIZ/CTSL/IL6/IRF1/CCL19	CAF-0
GOBP_OXIDATIVE_PHOSPHORYLATION	GOBP_OXIDATIVE_PHOSPHORYLATION	119	0.568215	1.40547	0.0470041	0.290883	0.255237	1648	tags=30%, list=11%, signal=27%	MT-ND6/MT-ND5/MT-CYB/NDUFA4/MT-CO2/MT-CO3/MT-ND4L/MT-ATP6/MT-ND4/NDUFB2/UQCRQ/COX7A2/NDUFS5/PARK7/NDUFA12/MT-CO1/UQCR10/UQCC2/MT-ATP8/NDUFA10/MT-ND1/NDUFA6/NDUFAB1/NDUFB3/NDUFB11/COX5A/COX7B/NDUFV3/NDUFA5/NDUFS1/NDUFV1/VCP/CYCS/COX8A/CCNB1/NDUFV2	CAF-0
GOBP_REGULATION_OF_TYPE_2_IMMUNE_RESPONSE	GOBP_REGULATION_OF_TYPE_2_IMMUNE_RESPONSE	25	-0.785277	-1.50644	0.0472691	0.291025	0.255361	134	tags=32%, list=1%, signal=32%	IL33/RARA/NDFIP1/BCL6/IL6/CD74/CD81/IDO1	CAF-0
GOBP_POSITIVE_REGULATION_OF_MRNA_CATABOLIC_PROCESS	GOBP_POSITIVE_REGULATION_OF_MRNA_CATABOLIC_PROCESS	49	-0.705633	-1.47892	0.0471066	0.291025	0.255361	478	tags=12%, list=3%, signal=12%	TOB1/ZC3H12A/ZFP36L2/BTG2/ZFP36L1/ZFP36	CAF-0
GOBP_POSITIVE_REGULATION_OF_FOCAL_ADHESION_ASSEMBLY	GOBP_POSITIVE_REGULATION_OF_FOCAL_ADHESION_ASSEMBLY	23	0.751351	1.47851	0.0472432	0.291025	0.255361	593	tags=35%, list=4%, signal=33%	S100A10/THY1/LIMS1/IQGAP1/COL16A1/MAP4K4/FERMT2/ROCK1	CAF-0
GOBP_NEUTRAL_LIPID_METABOLIC_PROCESS	GOBP_NEUTRAL_LIPID_METABOLIC_PROCESS	95	-0.625552	-1.4091	0.0471698	0.291025	0.255361	884	tags=24%, list=6%, signal=23%	NR1H3/NR1H2/SCARB1/PCK2/ANG/ABHD12/SIRT1/PLCE1/SLC22A4/ABHD16A/MGLL/INSIG1/LDLR/CAV1/ACSL1/LPL/ACSL4/APOC1/ABHD5/GK/PNPLA2/C3/APOE	CAF-0
REACTOME_CHROMATIN_MODIFYING_ENZYMES	REACTOME_CHROMATIN_MODIFYING_ENZYMES	194	0.500438	1.31473	0.0472625	0.291025	0.255361	3000	tags=35%, list=20%, signal=28%	ACTB/NCOR2/SMARCC1/CHD3/RBBP4/KDM5B/SMYD3/MORF4L2/KDM1A/NSD1/CHD4/USP22/PBRM1/REST/HDAC2/SMARCA4/OGT/SMARCB1/HAT1/RUVBL2/SMARCE1/TADA3/DNMT3A/SUPT20H/KDM5C/EP300/PRMT1/EP400/RUVBL1/ARID1B/CARM1/KMT2C/EHMT1/YEATS2/KDM5A/SETD2/KMT5B/SMARCC2/SUPT7L/MTA2/ELP2/SMYD2/HCFC1/ATF7IP/ENY2/SUDS3/SAP30L/KAT2A/CLOCK/KDM5D/KMT5A/KMT2D/ACTL6A/KDM4A/SMARCA2/TBL1XR1/MSL3/TRRAP/CREBBP/BRPF3/SETDB1/NCOR1/SETD7/RBBP…	CAF-0
GOBP_MICROTUBULE_NUCLEATION	GOBP_MICROTUBULE_NUCLEATION	29	-0.788451	-1.5364	0.0479322	0.294805	0.258678	13	tags=14%, list=0%, signal=14%	MECP2/SLAIN2/HSPA1A/HSPA1B	CAF-0
GOBP_LIPID_HOMEOSTASIS	GOBP_LIPID_HOMEOSTASIS	110	-0.608811	-1.40395	0.0480591	0.295284	0.259098	889	tags=15%, list=6%, signal=14%	AKR1C1/INSIG1/LDLR/CD24/CAV1/DDX3X/LPL/ABHD5/MYLIP/CNBP/PNPLA2/CYP7B1/ANGPTL4/ZBTB20/NPC2/APOE	CAF-0
GOBP_GLIAL_CELL_APOPTOTIC_PROCESS	GOBP_GLIAL_CELL_APOPTOTIC_PROCESS	14	-0.851776	-1.53068	0.0483609	0.296834	0.260459	373	tags=29%, list=2%, signal=28%	DLL1/AKAP12/TNFRSF21/CCL2	CAF-0
GOBP_PROTEIN_FOLDING	GOBP_PROTEIN_FOLDING	196	-0.544626	-1.36213	0.0485762	0.297852	0.261352	988	tags=18%, list=7%, signal=17%	DNAJB6/CSNK2B/PTGES3/ERP44/ERP29/TCP1/CRTAP/DNAJC3/HSPB6/FKBP4/FKBP1A/GNAI1/HSPA2/DNAJA4/LTBP4/CRYAB/UBXN1/FKBP5/PPIF/HSPD1/PFDN5/HSPE1/HSP90AB1/BAG3/B2M/HSPH1/DNAJA1/CD74/HSPA8/HSPB1/HSP90AA1/HSPA6/DNAJB1/HSPA1A/HSPA1B/CLU	CAF-0
GOBP_POSITIVE_REGULATION_OF_RECEPTOR_MEDIATED_ENDOCYTOSIS	GOBP_POSITIVE_REGULATION_OF_RECEPTOR_MEDIATED_ENDOCYTOSIS	45	-0.711572	-1.47201	0.0486381	0.297927	0.261418	837	tags=22%, list=6%, signal=21%	WASL/SFRP4/CCL21/CD63/SGIP1/SERPINE1/C3/B2M/CLU/CCL19	CAF-0
GOBP_MORPHOGENESIS_OF_AN_EPITHELIUM	GOBP_MORPHOGENESIS_OF_AN_EPITHELIUM	457	0.42876	1.23088	0.048704	0.298027	0.261505	913	tags=13%, list=6%, signal=13%	COL5A1/CTHRC1/SULF1/ACTB/FLNA/ACTG1/PFN1/MDK/ADAMTS12/MICAL2/GREM1/GJA1/KIF26B/RHOA/VCL/WNT2/ITGA5/CCL11/SFRP2/WDR1/CLIC4/GPC6/TGFB1I1/MSN/PTK7/CLTC/SOX4/PDPN/FOXP1/GLI3/DACT1/CDC42/FZD1/FERMT2/MMP14/PSMD8/AP2M1/PSMB5/PLXNB2/KDM5B/PRICKLE1/NKD1/TMED2/CD151/CTNNB1/NOTCH2/PPP1CA/HHIP/PSME4/IFT20/PSMB6/PSMA4/RALA/HIF1A/JAG1/DCHS1/PSMD2/TGFBR2/DVL3/KRAS	CAF-0
GOBP_PEPTIDYL_PROLINE_HYDROXYLATION	GOBP_PEPTIDYL_PROLINE_HYDROXYLATION	15	0.819594	1.5123	0.0490982	0.298753	0.262142	422	tags=40%, list=3%, signal=39%	P4HB/P3H1/PRDX4/P4HA1/P4HA2/P3H3	CAF-0
REACTOME_CYCLIN_D_ASSOCIATED_EVENTS_IN_G1	REACTOME_CYCLIN_D_ASSOCIATED_EVENTS_IN_G1	47	-0.713827	-1.48619	0.0491571	0.298753	0.262142	317	tags=15%, list=2%, signal=15%	CCND3/UBA52/RPS27A/CDKN1C/UBB/CDKN1A/UBC	CAF-0
GOBP_POSITIVE_REGULATION_OF_VASCULAR_ASSOCIATED_SMOOTH_MUSCLE_CELL_PROLIFERATION	GOBP_POSITIVE_REGULATION_OF_VASCULAR_ASSOCIATED_SMOOTH_MUSCLE_CELL_PROLIFERATION	31	-0.754025	-1.48548	0.0491159	0.298753	0.262142	124	tags=29%, list=1%, signal=29%	ERN1/IL10/NQO2/NR4A3/ADAMTS1/IGF1/IGFBP5/MMP9/JUN	CAF-0
GOBP_APICAL_PROTEIN_LOCALIZATION	GOBP_APICAL_PROTEIN_LOCALIZATION	13	0.825113	1.48447	0.0491786	0.298753	0.262142	1005	tags=31%, list=7%, signal=29%	ACTB/ARF4/RDX/GOPC	CAF-0
GOBP_NATURAL_KILLER_CELL_MEDIATED_IMMUNITY	GOBP_NATURAL_KILLER_CELL_MEDIATED_IMMUNITY	50	-0.694241	-1.45171	0.0492424	0.298753	0.262142	900	tags=16%, list=6%, signal=15%	LYST/LGALS9/LAMP1/HLA-F/TUBB4B/HLA-B/HLA-A/HLA-E	CAF-0
GOBP_POSITIVE_REGULATION_OF_SMOOTH_MUSCLE_CELL_PROLIFERATION	GOBP_POSITIVE_REGULATION_OF_SMOOTH_MUSCLE_CELL_PROLIFERATION	74	-0.661178	-1.43518	0.0492424	0.298753	0.262142	974	tags=23%, list=6%, signal=22%	ERN1/IL10/BMP4/NQO2/CCL5/NR4A3/CX3CL1/TGM2/HMOX1/ID2/AKR1B1/IL6/ADAMTS1/IGF1/IGFBP5/MMP9/JUN	CAF-0
GOBP_ENSHEATHMENT_OF_NEURONS	GOBP_ENSHEATHMENT_OF_NEURONS	108	-0.615981	-1.42364	0.0492701	0.298753	0.262142	699	tags=10%, list=5%, signal=10%	EGR2/HEXB/NTRK2/SOD1/LPAR1/TNFRSF21/NDRG1/PMP22/CTSC/CD9/CLU	CAF-0
GOBP_NEGATIVE_REGULATION_OF_CYTOKINE_PRODUCTION	GOBP_NEGATIVE_REGULATION_OF_CYTOKINE_PRODUCTION	228	-0.53562	-1.35185	0.0490694	0.298753	0.262142	756	tags=14%, list=5%, signal=13%	GBA/IFIH1/CX3CL1/CD24/LGALS9/FKBP1A/BCL6/SRGN/IL1RL1/CD83/DDIT3/PRNP/NDRG2/ISG15/BCL3/ZC3H12A/HLA-F/KLF2/TNFAIP3/HMOX1/GPNMB/TNFRSF21/BST2/HSP90AB1/KLF4/IL6/TWIST1/IGF1/IDO1/ZFP36/APOD	CAF-0
GOBP_POSITIVE_REGULATION_OF_CELLULAR_COMPONENT_BIOGENESIS	GOBP_POSITIVE_REGULATION_OF_CELLULAR_COMPONENT_BIOGENESIS	451	-0.469085	-1.26681	0.0491551	0.298753	0.262142	772	tags=9%, list=5%, signal=8%	RAP1B/CLSTN3/CDC42EP4/CDC42EP5/GMFG/CX3CL1/CAV1/DDX3X/ZDHHC1/CCL26/ARL2/RPS3/RAB7A/NTRK2/TPPP3/SDC4/EPS8/CDC42EP2/SDCBP/PIK3R1/LPAR1/ID1/RHOQ/SNX9/SFRP1/GBP5/GSN/LGALS3/ICAM1/CSF2/CSF3/HSP90AA1/CXCL13/HSPA1A/HSPA1B/CLU/MMP1/CCL19/MMP3	CAF-0
GOBP_MYOBLAST_DIFFERENTIATION	GOBP_MYOBLAST_DIFFERENTIATION	68	-0.667833	-1.43928	0.0493359	0.29885	0.262228	974	tags=25%, list=6%, signal=23%	BMP4/DLL1/EPAS1/TGFB1/MYF5/DDIT3/TBX3/IFRD1/TBX2/ID3/BTG1/ZFP36L1/IGFBP3/IGF1/CXCL10/CXCL14/CXCL9	CAF-0
GOBP_ATRIAL_CARDIAC_MUSCLE_CELL_TO_AV_NODE_CELL_SIGNALING	GOBP_ATRIAL_CARDIAC_MUSCLE_CELL_TO_AV_NODE_CELL_SIGNALING	12	0.833584	1.48711	0.0500222	0.299386	0.262698	115	tags=17%, list=1%, signal=17%	FLNA/GJA1	CAF-0
GOBP_GOLGI_LOCALIZATION	GOBP_GOLGI_LOCALIZATION	13	0.82286	1.48042	0.0497406	0.299386	0.262698	1102	tags=46%, list=7%, signal=43%	ARCN1/YWHAZ/CDC42/COPG1/ARHGAP21/HOOK3	CAF-0
GOBP_RESPONSE_TO_MUSCLE_ACTIVITY	GOBP_RESPONSE_TO_MUSCLE_ACTIVITY	17	0.776156	1.48038	0.0498155	0.299386	0.262698	5	tags=6%, list=0%, signal=6%	POSTN	CAF-0
REACTOME_RIPK1_MEDIATED_REGULATED_NECROSIS	REACTOME_RIPK1_MEDIATED_REGULATED_NECROSIS	29	-0.759082	-1.47917	0.049505	0.299386	0.262698	862	tags=28%, list=6%, signal=26%	BIRC3/UBA52/CFLAR/SDCBP/RPS27A/UBB/UBC/HSP90AA1	CAF-0
REACTOME_GLUCONEOGENESIS	REACTOME_GLUCONEOGENESIS	27	0.73353	1.47264	0.0498008	0.299386	0.262698	864	tags=26%, list=6%, signal=24%	GAPDH/TPI1/PGK1/PGAM1/ENO1/GPI/G6PC3	CAF-0
GOBP_RESPONSE_TO_VITAMIN_D	GOBP_RESPONSE_TO_VITAMIN_D	28	-0.761162	-1.47056	0.05	0.299386	0.262698	517	tags=25%, list=3%, signal=24%	PIM1/PENK/STC1/TNC/SFRP1/STC2/CXCL10	CAF-0
GOBP_POSITIVE_REGULATION_OF_NEURON_MIGRATION	GOBP_POSITIVE_REGULATION_OF_NEURON_MIGRATION	15	0.793488	1.46413	0.0498155	0.299386	0.262698	85	tags=13%, list=1%, signal=13%	FLNA/MDK	CAF-0
GOBP_COPII_COATED_VESICLE_CARGO_LOADING	GOBP_COPII_COATED_VESICLE_CARGO_LOADING	15	0.79193	1.46126	0.0498155	0.299386	0.262698	1190	tags=53%, list=8%, signal=49%	SEC13/SEC31A/SEC24D/SEC23A/SAR1A/MIA3/RAB1A/TBC1D20	CAF-0
GOBP_CELLULAR_RESPONSE_TO_TOXIC_SUBSTANCE	GOBP_CELLULAR_RESPONSE_TO_TOXIC_SUBSTANCE	85	-0.642866	-1.43361	0.05	0.299386	0.262698	1186	tags=25%, list=8%, signal=23%	GSTO1/PINK1/PIM1/PRDX2/TXNRD1/FBLN5/ADH5/GSTM3/NQO1/MGST1/SOD1/NFE2L2/PTGS2/PTGS1/PTGES/GPX4/GPX3/CYGB/SOD2/APOE/SOD3	CAF-0
GOBP_MUSCLE_ADAPTATION	GOBP_MUSCLE_ADAPTATION	85	-0.642613	-1.43305	0.05	0.299386	0.262698	766	tags=20%, list=5%, signal=19%	TNFRSF1A/P2RX4/AGT/NR4A3/PI16/CFLAR/RGS2/IL6ST/FOXO3/IL1B/HMOX1/LMNA/KLF4/GSN/IGF1/FBXO32/IGFBP5	CAF-0
REACTOME_REGULATION_OF_MRNA_STABILITY_BY_PROTEINS_THAT_BIND_AU_RICH_ELEMENTS	REACTOME_REGULATION_OF_MRNA_STABILITY_BY_PROTEINS_THAT_BIND_AU_RICH_ELEMENTS	84	-0.643665	-1.4328	0.0499076	0.299386	0.262698	905	tags=19%, list=6%, signal=18%	PSMB10/PSME1/PSMF1/PSMD9/PSMB8/UBA52/MAPKAPK2/PSMA2/RPS27A/ZFP36L1/UBB/UBC/HSPA8/HSPB1/ZFP36/HSPA1A	CAF-0
GOBP_CELLULAR_KETONE_METABOLIC_PROCESS	GOBP_CELLULAR_KETONE_METABOLIC_PROCESS	202	-0.532324	-1.33708	0.0498339	0.299386	0.262698	1553	tags=21%, list=10%, signal=19%	PSMC6/HAGH/SIRT1/PSMA6/DHRS4/AKR1C3/ADH4/PSMB1/BMP5/PSMA5/SLC7A7/IRS2/AIFM2/PSMB10/KYNU/PSME1/PSMF1/PSMD9/AKR1C1/ELOVL5/INSIG1/ACADVL/PSMB8/NR4A3/MID1IP1/CAV1/KDSR/PDK4/APOC1/RDH10/NQO1/IL1B/PSMA2/PTGS2/DKK3/BMP2/OAZ1/AKR1B1/TWIST1/CD74/ADM/IDO1/EGR1	CAF-0
GOBP_REGULATION_OF_CELLULAR_CARBOHYDRATE_CATABOLIC_PROCESS	GOBP_REGULATION_OF_CELLULAR_CARBOHYDRATE_CATABOLIC_PROCESS	11	0.822174	1.45351	0.0503597	0.301106	0.264207	895	tags=45%, list=6%, signal=43%	PGAM1/HMGB1/SCARB2/PPP1CA/PPP1CB	CAF-0
REACTOME_REGULATION_OF_INNATE_IMMUNE_RESPONSES_TO_CYTOSOLIC_DNA	REACTOME_REGULATION_OF_INNATE_IMMUNE_RESPONSES_TO_CYTOSOLIC_DNA	12	-0.876794	-1.56102	0.0508715	0.301517	0.264568	792	tags=33%, list=5%, signal=32%	UBA52/RPS27A/UBB/UBC	CAF-0
GOBP_T_CELL_CHEMOTAXIS	GOBP_T_CELL_CHEMOTAXIS	22	-0.798263	-1.51356	0.0509165	0.301517	0.264568	855	tags=41%, list=6%, signal=39%	CXCL11/SLC12A2/CCL5/CCL21/CXCL16/CCL26/CCL3/CXCL13/CXCL10	CAF-0
GOBP_EMBRYONIC_PLACENTA_MORPHOGENESIS	GOBP_EMBRYONIC_PLACENTA_MORPHOGENESIS	22	-0.798202	-1.51345	0.0509165	0.301517	0.264568	116	tags=23%, list=1%, signal=23%	BMP5/IL10/ZFP36L1/SOCS3/ADM	CAF-0
GOBP_AMYLOID_BETA_CLEARANCE	GOBP_AMYLOID_BETA_CLEARANCE	33	-0.743509	-1.48506	0.0506823	0.301517	0.264568	826	tags=21%, list=5%, signal=20%	LRPAP1/MME/LDLR/IFNGR1/C3/APOE/CLU	CAF-0
REACTOME_SIGNAL_TRANSDUCTION_BY_L1	REACTOME_SIGNAL_TRANSDUCTION_BY_L1	21	0.753272	1.48118	0.0507812	0.301517	0.264568	191	tags=14%, list=1%, signal=14%	ITGB1/ITGAV/ITGA5	CAF-0
GOBP_REGULATION_OF_INTRINSIC_APOPTOTIC_SIGNALING_PATHWAY_IN_RESPONSE_TO_DNA_DAMAGE	GOBP_REGULATION_OF_INTRINSIC_APOPTOTIC_SIGNALING_PATHWAY_IN_RESPONSE_TO_DNA_DAMAGE	35	-0.73779	-1.47188	0.0509804	0.301517	0.264568	679	tags=26%, list=5%, signal=25%	CXCL12/RPS3/CD44/SNAI1/TPT1/RPL26/ACKR3/CD74/CLU	CAF-0
REACTOME_NEGATIVE_REGULATORS_OF_DDX58_IFIH1_SIGNALING	REACTOME_NEGATIVE_REGULATORS_OF_DDX58_IFIH1_SIGNALING	35	-0.736825	-1.46996	0.0509804	0.301517	0.264568	1166	tags=31%, list=8%, signal=29%	UBE2L6/HERC5/DDX58/UBA52/IFIH1/UBE2D3/ISG15/RPS27A/TNFAIP3/UBB/UBC	CAF-0
REACTOME_RUNX1_REGULATES_GENES_INVOLVED_IN_MEGAKARYOCYTE_DIFFERENTIATION_AND_PLATELET_FUNCTION	REACTOME_RUNX1_REGULATES_GENES_INVOLVED_IN_MEGAKARYOCYTE_DIFFERENTIATION_AND_PLATELET_FUNCTION	35	0.702212	1.46994	0.050813	0.301517	0.264568	192	tags=9%, list=1%, signal=8%	MYL9/THBS1/RUNX1	CAF-0
GOBP_NEGATIVE_REGULATION_OF_CATION_CHANNEL_ACTIVITY	GOBP_NEGATIVE_REGULATION_OF_CATION_CHANNEL_ACTIVITY	35	-0.736037	-1.46839	0.0509804	0.301517	0.264568	708	tags=14%, list=5%, signal=14%	CAV1/KCNE4/RRAD/MMP9/GEM	CAF-0
GOBP_DEVELOPMENTAL_GROWTH_INVOLVED_IN_MORPHOGENESIS	GOBP_DEVELOPMENTAL_GROWTH_INVOLVED_IN_MORPHOGENESIS	191	0.518193	1.35879	0.0508471	0.301517	0.264568	1181	tags=16%, list=8%, signal=15%	FN1/POSTN/KIF26B/VCL/MACF1/DBN1/CCL11/SFRP2/LRP1/MAP1B/IQGAP1/EIF4G2/CTTN/PTK7/GOLGA4/APP/NIN/KDM5B/NKD1/CTNNB1/CDKL5/EIF2AK4/TGFBR2/RTN4/USP9X/CYFIP1/PTPRS/EXT1/ITGA4/TWF2	CAF-0
GOBP_NEGATIVE_REGULATION_OF_KINASE_ACTIVITY	GOBP_NEGATIVE_REGULATION_OF_KINASE_ACTIVITY	227	-0.531291	-1.34107	0.0505902	0.301517	0.264568	1182	tags=18%, list=8%, signal=16%	PTPN1/ITPRIP/IRS2/SFN/IRAK3/AGT/BMP4/HEXIM1/SH3BP5/SPRY2/NPM1/GBA/GMFG/DNAJC3/CAV1/PRKAR2B/TRIB1/SPRY4/GADD45A/CBLB/RGS2/CAMK2N1/DBNDD2/DUSP14/IL1B/DUSP5/PKIG/MIDN/SOCS1/TNFAIP3/CDKN1C/SFRP1/DNAJA1/SPRY1/NR2F2/CDKN1A/SOCS3/HSPB1/DUSP1/APOE	CAF-0
GOBP_RESPONSE_TO_INTERFERON_ALPHA	GOBP_RESPONSE_TO_INTERFERON_ALPHA	20	-0.813045	-1.52496	0.0511247	0.301549	0.264596	343	tags=35%, list=2%, signal=34%	MX2/IFIT3/IFIT2/BST2/IFITM3/IFITM2/IFITM1	CAF-0
GOBP_VASCULOGENESIS	GOBP_VASCULOGENESIS	69	-0.659769	-1.42286	0.0510397	0.301549	0.264596	883	tags=19%, list=6%, signal=18%	TGFB1/TGFBR3/ENG/CAV1/FOXF1/TIPARP/NTRK2/EMP2/HEY1/ACKR3/ZFP36L1/ADM/JUNB	CAF-0
GOBP_POSITIVE_REGULATION_OF_PHAGOCYTOSIS	GOBP_POSITIVE_REGULATION_OF_PHAGOCYTOSIS	59	-0.672825	-1.41666	0.0511364	0.301549	0.264596	958	tags=17%, list=6%, signal=16%	CD47/PTX3/IL15RA/C2/IL1B/SOD1/RAB31/MFGE8/C3/CCL2	CAF-0
GOBP_REGULATION_OF_SPINDLE_ASSEMBLY	GOBP_REGULATION_OF_SPINDLE_ASSEMBLY	24	-0.780361	-1.49436	0.0516621	0.303755	0.266532	13	tags=12%, list=0%, signal=13%	CHMP5/HSPA1A/HSPA1B	CAF-0
REACTOME_OTHER_SEMAPHORIN_INTERACTIONS	REACTOME_OTHER_SEMAPHORIN_INTERACTIONS	17	0.772145	1.47273	0.0516605	0.303755	0.266532	706	tags=18%, list=5%, signal=17%	ITGB1/PLXNC1/ITGA1	CAF-0
GOBP_POSITIVE_REGULATION_OF_STRESS_ACTIVATED_PROTEIN_KINASE_SIGNALING_CASCADE	GOBP_POSITIVE_REGULATION_OF_STRESS_ACTIVATED_PROTEIN_KINASE_SIGNALING_CASCADE	103	-0.617336	-1.41773	0.0516605	0.303755	0.266532	920	tags=14%, list=6%, signal=13%	RIPK2/HIPK2/CCL21/RNF13/LTBR/GADD45A/GADD45G/IL1B/ZC3H12A/SDCBP/ARL6IP5/BMP2/GADD45B/CCL19	CAF-0
GOBP_PLACENTA_BLOOD_VESSEL_DEVELOPMENT	GOBP_PLACENTA_BLOOD_VESSEL_DEVELOPMENT	27	-0.76119	-1.4641	0.052	0.305443	0.268013	202	tags=22%, list=1%, signal=22%	FOSL1/HEY1/HES1/NR2F2/SOCS3/JUNB	CAF-0
REACTOME_SYNTHESIS_OF_PROSTAGLANDINS_PG_AND_THROMBOXANES_TX	REACTOME_SYNTHESIS_OF_PROSTAGLANDINS_PG_AND_THROMBOXANES_TX	13	-0.864658	-1.55441	0.0524763	0.305917	0.268429	994	tags=46%, list=7%, signal=43%	PTGIS/PTGES3/PTGS2/PTGS1/PTGES/PTGDS	CAF-0
GOBP_RESPONSE_TO_ARSENIC_CONTAINING_SUBSTANCE	GOBP_RESPONSE_TO_ARSENIC_CONTAINING_SUBSTANCE	29	-0.783465	-1.52669	0.0526955	0.305917	0.268429	1186	tags=48%, list=8%, signal=45%	GSTO1/ZFAND1/HSF1/MKNK2/ATF4/DDX3X/SLC38A2/TNFRSF11B/SERPINF1/ZC3H12A/PPIF/HMOX1/ATF3/CDKN1A	CAF-0
GOBP_RESPONSE_TO_MISFOLDED_PROTEIN	GOBP_RESPONSE_TO_MISFOLDED_PROTEIN	23	-0.784864	-1.50487	0.0524194	0.305917	0.268429	8	tags=13%, list=0%, signal=13%	RNF5/AUP1/CLU	CAF-0
GOBP_NEGATIVE_REGULATION_OF_CELL_KILLING	GOBP_NEGATIVE_REGULATION_OF_CELL_KILLING	23	-0.777825	-1.49138	0.0524194	0.305917	0.268429	690	tags=30%, list=5%, signal=29%	LGALS9/KRT6A/HLA-F/HSP90AB1/HLA-B/HLA-A/HLA-E	CAF-0
GOBP_ICOSANOID_BIOSYNTHETIC_PROCESS	GOBP_ICOSANOID_BIOSYNTHETIC_PROCESS	34	-0.744019	-1.48825	0.0525292	0.305917	0.268429	430	tags=26%, list=3%, signal=26%	PTGIS/PTGES3/IL1B/PTGS2/PTGS1/PTGES/CD74/GGT5/PTGDS	CAF-0
GOBP_RESPONSE_TO_AMYLOID_BETA	GOBP_RESPONSE_TO_AMYLOID_BETA	42	-0.722947	-1.48569	0.0522244	0.305917	0.268429	121	tags=14%, list=1%, signal=14%	RAMP3/PRNP/ICAM1/IGF1/MMP9/MMP3	CAF-0
GOBP_MAINTENANCE_OF_PROTEIN_LOCALIZATION_IN_ENDOPLASMIC_RETICULUM	GOBP_MAINTENANCE_OF_PROTEIN_LOCALIZATION_IN_ENDOPLASMIC_RETICULUM	13	0.819257	1.47394	0.0525508	0.305917	0.268429	894	tags=46%, list=6%, signal=43%	KDELR3/GJA1/KDELR2/KDELR1/OS9/RER1	CAF-0
GOBP_PEPTIDYL_PROLINE_HYDROXYLATION_TO_4_HYDROXY_L_PROLINE	GOBP_PEPTIDYL_PROLINE_HYDROXYLATION_TO_4_HYDROXY_L_PROLINE	10	0.838556	1.46898	0.0524462	0.305917	0.268429	278	tags=40%, list=2%, signal=39%	P4HB/PRDX4/P4HA1/P4HA2	CAF-0
GOBP_POSITIVE_REGULATION_OF_JNK_CASCADE	GOBP_POSITIVE_REGULATION_OF_JNK_CASCADE	77	-0.656647	-1.43426	0.0526316	0.305917	0.268429	920	tags=13%, list=6%, signal=12%	RIPK2/HIPK2/CCL21/LTBR/GADD45A/GADD45G/IL1B/SDCBP/GADD45B/CCL19	CAF-0
REACTOME_IRE1ALPHA_ACTIVATES_CHAPERONES	REACTOME_IRE1ALPHA_ACTIVATES_CHAPERONES	50	0.64478	1.42916	0.0527426	0.305917	0.268429	857	tags=34%, list=6%, signal=32%	KDELR3/MYDGF/TLN1/SEC31A/SSR1/FKBP14/YIF1A/SERP1/PDIA6/ARFGAP1/SRPRB/DCTN1/HYOU1/SHC1/PDIA5/ADD1/CTDSP2	CAF-0
GOBP_PRODUCTION_OF_MOLECULAR_MEDIATOR_OF_IMMUNE_RESPONSE	GOBP_PRODUCTION_OF_MOLECULAR_MEDIATOR_OF_IMMUNE_RESPONSE	190	-0.546424	-1.35503	0.0527211	0.305917	0.268429	1093	tags=22%, list=7%, signal=21%	HLA-DRB1/IGLV1-44/PKN1/XBP1/DHX36/CLCF1/TNFRSF1B/IGLV2-8/IGLV2-23/GPRC5B/DNAJB9/SIRT1/HMCES/TMBIM6/CUEDC2/MAD2L2/IL33/IGKV1-5/IL10/TNFRSF14/NDFIP1/IRAK3/SLC7A5/DDX58/SLC15A4/TGFB1/NR4A3/BCL6/IGKV1-6/IL1B/CD40/HLA-F/HMOX1/HSPD1/BST2/B2M/IL6/HLA-A/CD74/HLA-E/IGKV1-17/CD81	CAF-0
GOBP_POSITIVE_REGULATION_OF_GROWTH	GOBP_POSITIVE_REGULATION_OF_GROWTH	191	0.516148	1.35342	0.0523103	0.305917	0.268429	1181	tags=14%, list=8%, signal=13%	FN1/PPIB/MACF1/WNT2/DBN1/SFRP2/LRP1/MAP1B/EIF4G1/EIF4G2/BASP1/GOLGA4/CDC42/SPHK1/MMP14/IGF2/TGFBR1/CDKL5/AGRN/PRKDC/TGFBR2/CYFIP1/MAPK1/TGFB2/USP47/TWF2	CAF-0
GOBP_EPITHELIAL_CELL_PROLIFERATION	GOBP_EPITHELIAL_CELL_PROLIFERATION	324	-0.49472	-1.29009	0.0522876	0.305917	0.268429	886	tags=14%, list=6%, signal=13%	EDNRB/TGFB1/TGFBR3/SAV1/AREG/NR4A3/PGF/CAV1/CXCL12/FST/CFLAR/GPC3/CCL26/EGR3/SERPINF1/CYP7B1/MYC/ID1/NUPR1/FGF7/F3/TNFAIP3/BMP2/HMOX1/NRARP/CDKN1C/ID2/KLF9/SFRP1/B2M/HES1/IL6/TWIST1/ZFP36L1/IGFBP3/NR2F2/THBS4/IGF1/IGFBP5/NR4A1/IGFBP4/CCL2/CEBPB/APOE/ZFP36	CAF-0
REACTOME_RHO_GTPASES_ACTIVATE_PKNS	REACTOME_RHO_GTPASES_ACTIVATE_PKNS	32	0.716196	1.4674	0.0528455	0.30615	0.268633	645	tags=31%, list=4%, signal=30%	MYL9/MYH9/MYL6/RHOA/YWHAZ/MYH10/YWHAB/YWHAG/YWHAQ/KDM1A	CAF-0
GOBP_RESPONSE_TO_EXTRACELLULAR_STIMULUS	GOBP_RESPONSE_TO_EXTRACELLULAR_STIMULUS	375	-0.477267	-1.2656	0.0528846	0.30615	0.268633	1033	tags=17%, list=7%, signal=17%	HSF1/RELA/WDR45/BNIP3/HSD11B2/RPS19/SESN3/MAX/MBD2/FAM107A/COX4I1/FOSL1/STK24/KLF10/LDLR/GBA/MAP1LC3A/ATF4/CYP26B1/NENF/UPP1/ASS1/GDF15/SGIP1/ACSL1/WIPI1/PDK4/DDIT3/CD68/LPL/SLC38A2/ACSL4/GABARAPL1/IFI16/FOXO3/PMAIP1/PENK/NQO1/GABARAPL2/TNFRSF11B/C2/STC1/CD40/ZC3H12A/SOD1/MAP1LC3B/TNC/NFE2L2/HMOX1/SFRP1/STC2/GSN/NR4A2/ICAM1/ATF3/CDKN1A/IGFBP2/HSPA8/ADM/CXCL10/JUN/SOD2/APOE/FOS/ZFP36	CAF-0
GOBP_NEGATIVE_REGULATION_OF_EPITHELIAL_CELL_DIFFERENTIATION	GOBP_NEGATIVE_REGULATION_OF_EPITHELIAL_CELL_DIFFERENTIATION	32	-0.744828	-1.47742	0.0529412	0.306182	0.268662	959	tags=31%, list=6%, signal=29%	DLL1/SPRY2/CAV1/TBX3/S1PR3/FRZB/ID1/HES1/SPRY1/MMP9	CAF-0
KEGG_PPAR_SIGNALING_PATHWAY	KEGG_PPAR_SIGNALING_PATHWAY	50	-0.692785	-1.44867	0.0530303	0.306403	0.268855	666	tags=18%, list=4%, signal=17%	CYP27A1/ACSL1/LPL/ACSL4/GK/PLTP/ANGPTL4/UBC/MMP1	CAF-0
GOBP_DETECTION_OF_OTHER_ORGANISM	GOBP_DETECTION_OF_OTHER_ORGANISM	13	-0.864369	-1.55389	0.0531202	0.306619	0.269045	138	tags=38%, list=1%, signal=38%	TLR4/HLA-DRB1/TLR2/HLA-B/HLA-A	CAF-0
GOBP_EXTRACELLULAR_MATRIX_ASSEMBLY	GOBP_EXTRACELLULAR_MATRIX_ASSEMBLY	41	0.683398	1.47168	0.0531697	0.306619	0.269045	646	tags=20%, list=4%, signal=19%	COL1A2/LOX/FKBP10/EMILIN1/PXDN/EFEMP2/LAMB1/PHLDB1	CAF-0
GOBP_T_HELPER_17_CELL_LINEAGE_COMMITMENT	GOBP_T_HELPER_17_CELL_LINEAGE_COMMITMENT	12	-0.872319	-1.55305	0.0534636	0.307716	0.270007	532	tags=33%, list=4%, signal=32%	IL6R/IL23A/STAT3/IL6	CAF-0
GOBP_COLLATERAL_SPROUTING	GOBP_COLLATERAL_SPROUTING	20	0.770093	1.4956	0.0536322	0.307716	0.270007	1811	tags=30%, list=12%, signal=26%	LRP1/APP/NIN/PTPRS/IST1/CRABP2	CAF-0
REACTOME_RHO_GTPASES_ACTIVATE_ROCKS	REACTOME_RHO_GTPASES_ACTIVATE_ROCKS	19	0.758669	1.45911	0.0535373	0.307716	0.270007	593	tags=37%, list=4%, signal=35%	MYL9/MYH9/MYL6/CFL1/RHOA/MYH10/ROCK1	CAF-0
REACTOME_FOLDING_OF_ACTIN_BY_CCT_TRIC	REACTOME_FOLDING_OF_ACTIN_BY_CCT_TRIC	10	0.828696	1.45171	0.0536673	0.307716	0.270007	1218	tags=50%, list=8%, signal=46%	ACTB/CCT6A/CCT3/CCT2/CCT5	CAF-0
GOBP_LIPOPROTEIN_LOCALIZATION	GOBP_LIPOPROTEIN_LOCALIZATION	10	0.827876	1.45027	0.0536673	0.307716	0.270007	972	tags=20%, list=6%, signal=19%	LRP1/MIA3	CAF-0
GOBP_REGULATION_OF_CD4_POSITIVE_ALPHA_BETA_T_CELL_ACTIVATION	GOBP_REGULATION_OF_CD4_POSITIVE_ALPHA_BETA_T_CELL_ACTIVATION	55	-0.676112	-1.40879	0.0534351	0.307716	0.270007	690	tags=16%, list=5%, signal=16%	RIPK2/LGALS9/BCL6/CD83/ZC3H12A/SOCS1/NFKBIZ/CD81/CCL19	CAF-0
GOBP_REGULATION_OF_CHOLESTEROL_EFFLUX	GOBP_REGULATION_OF_CHOLESTEROL_EFFLUX	25	-0.77807	-1.49262	0.0539782	0.308909	0.271054	708	tags=20%, list=5%, signal=19%	CAV1/PLTP/ABCA8/NFKBIA/APOE	CAF-0
GOBP_EXTRACELLULAR_REGULATION_OF_SIGNAL_TRANSDUCTION	GOBP_EXTRACELLULAR_REGULATION_OF_SIGNAL_TRANSDUCTION	11	0.818669	1.44731	0.0539568	0.308909	0.271054	608	tags=27%, list=4%, signal=26%	FBN1/GREM1/FBN2	CAF-0
REACTOME_PINK1_PRKN_MEDIATED_MITOPHAGY	REACTOME_PINK1_PRKN_MEDIATED_MITOPHAGY	19	-0.818485	-1.51378	0.0542797	0.309463	0.27154	858	tags=53%, list=6%, signal=50%	PINK1/TOMM20/UBA52/MAP1LC3A/MAP1LC3B/TOMM7/RPS27A/UBB/UBC/SQSTM1	CAF-0
REACTOME_ACTIVATION_OF_IRF3_IRF7_MEDIATED_BY_TBK1_IKK_EPSILON	REACTOME_ACTIVATION_OF_IRF3_IRF7_MEDIATED_BY_TBK1_IKK_EPSILON	17	-0.825407	-1.50245	0.0543478	0.309463	0.27154	1116	tags=47%, list=7%, signal=44%	CD14/LY96/TANK/UBA52/IRF7/RPS27A/UBB/UBC	CAF-0
GOBP_POSITIVE_REGULATION_OF_LYMPHOCYTE_CHEMOTAXIS	GOBP_POSITIVE_REGULATION_OF_LYMPHOCYTE_CHEMOTAXIS	17	-0.824657	-1.50108	0.0543478	0.309463	0.27154	855	tags=29%, list=6%, signal=28%	CCL5/CCL21/CCL3/CXCL13/CXCL14	CAF-0
REACTOME_ACTIVATED_TAK1_MEDIATES_P38_MAPK_ACTIVATION	REACTOME_ACTIVATED_TAK1_MEDIATES_P38_MAPK_ACTIVATION	23	-0.775407	-1.48674	0.0544355	0.309463	0.27154	920	tags=35%, list=6%, signal=33%	IRAK2/RIPK2/UBA52/MAP2K3/MAPKAPK2/RPS27A/UBB/UBC	CAF-0
REACTOME_SEMA4D_IN_SEMAPHORIN_SIGNALING	REACTOME_SEMA4D_IN_SEMAPHORIN_SIGNALING	24	0.7339	1.45451	0.0542636	0.309463	0.27154	593	tags=25%, list=4%, signal=24%	MYL9/MYH9/MYL6/RHOA/MYH10/ROCK1	CAF-0
GOBP_TRANSITION_METAL_ION_TRANSPORT	GOBP_TRANSITION_METAL_ION_TRANSPORT	97	-0.620786	-1.40377	0.054409	0.309463	0.27154	1177	tags=23%, list=8%, signal=21%	PGRMC2/ATP6V1E1/CP/SLC22A17/TMEM165/STEAP4/SLC39A8/ATP6AP1/SCARA5/ATP6V1B2/ISCU/FKBP4/SLC39A1/STEAP2/SLC25A37/TRPC6/ATP6V0E1/SLC40A1/ATP6V0C/B2M/FTL/FTH1	CAF-0
GOBP_REGULATION_OF_ENDOTHELIAL_CELL_MIGRATION	GOBP_REGULATION_OF_ENDOTHELIAL_CELL_MIGRATION	151	-0.56919	-1.36479	0.054386	0.309463	0.27154	1100	tags=21%, list=7%, signal=19%	SASH1/HDAC5/GRN/AGT/FOXC2/BMP4/CSNK2B/TGFB1/ANGPT2/MAP2K3/SMOC2/SP100/GADD45A/DNAJA4/STC1/SERPINF1/CD40/ZC3H12A/NFE2L2/PTGS2/HMOX1/EMP2/KLF4/PLPP3/NR2F2/RHOB/HSPB1/DCN/CXCL13/GLUL/APOE	CAF-0
GOBP_EXPLORATION_BEHAVIOR	GOBP_EXPLORATION_BEHAVIOR	14	-0.849622	-1.5268	0.0547046	0.310029	0.272037	517	tags=29%, list=3%, signal=28%	DPP4/PENK/EIF4A3/APOE	CAF-0
GOBP_RESPONSE_TO_UV_B	GOBP_RESPONSE_TO_UV_B	14	-0.848447	-1.52469	0.0547046	0.310029	0.272037	1015	tags=43%, list=7%, signal=40%	BCL2/RELA/MME/MFAP4/CRIP1/CDKN1A	CAF-0
GOBP_LIPOPROTEIN_CATABOLIC_PROCESS	GOBP_LIPOPROTEIN_CATABOLIC_PROCESS	14	-0.847993	-1.52388	0.0547046	0.310029	0.272037	192	tags=29%, list=1%, signal=28%	ABHD12/ABHD17C/CTSD/APOE	CAF-0
GOBP_NEGATIVE_REGULATION_OF_CATION_TRANSMEMBRANE_TRANSPORT	GOBP_NEGATIVE_REGULATION_OF_CATION_TRANSMEMBRANE_TRANSPORT	69	-0.6565	-1.41581	0.0548204	0.310029	0.272037	710	tags=19%, list=5%, signal=18%	CLIC2/ADRA2A/GSTO1/SLN/ISCU/CAV1/RGS2/KCNE4/PPIF/TWIST1/RRAD/MMP9/GEM	CAF-0
KEGG_OXIDATIVE_PHOSPHORYLATION	KEGG_OXIDATIVE_PHOSPHORYLATION	105	0.574547	1.38477	0.0548242	0.310029	0.272037	1138	tags=24%, list=8%, signal=22%	MT-ND6/MT-ND5/MT-CYB/NDUFA4/MT-CO2/MT-CO3/MT-ND4L/MT-ATP6/MT-ND4/NDUFB2/UQCRQ/COX7A2/NDUFS5/MT-CO1/UQCR10/MT-ATP8/NDUFA10/MT-ND1/NDUFA6/NDUFAB1/NDUFB3/COX5A/COX7B/NDUFV3/NDUFA5	CAF-0
GOBP_RESPONSE_TO_CORTICOSTEROID	GOBP_RESPONSE_TO_CORTICOSTEROID	115	-0.582871	-1.3469	0.0548446	0.310029	0.272037	866	tags=23%, list=6%, signal=22%	FAM107A/FOSL1/CDO1/GBA/ENG/ASS1/MT-ND3/CFLAR/SGK1/STC1/SERPINF1/HEY1/KLF9/ZFP36L2/IGFBP7/IL6/ICAM1/ZFP36L1/CDKN1A/FBXO32/DDIT4/IGFBP2/ADM/FOSB/DUSP1/FOS/ZFP36	CAF-0
KEGG_CYTOSOLIC_DNA_SENSING_PATHWAY	KEGG_CYTOSOLIC_DNA_SENSING_PATHWAY	39	-0.730997	-1.48219	0.054902	0.310062	0.272066	1015	tags=21%, list=7%, signal=19%	RELA/DDX58/CCL5/IRF7/IL1B/IL6/NFKBIA/CXCL10	CAF-0
GOBP_POSITIVE_REGULATION_OF_SYNAPTIC_TRANSMISSION_GLUTAMATERGIC	GOBP_POSITIVE_REGULATION_OF_SYNAPTIC_TRANSMISSION_GLUTAMATERGIC	20	-0.809056	-1.51748	0.0552147	0.311535	0.273359	37	tags=10%, list=0%, signal=10%	ADORA2A/CCL2	CAF-0
GOBP_RECEPTOR_MEDIATED_ENDOCYTOSIS	GOBP_RECEPTOR_MEDIATED_ENDOCYTOSIS	266	-0.514754	-1.31781	0.0552764	0.311591	0.273407	837	tags=12%, list=6%, signal=12%	CCL21/CD63/RAMP3/LRPAP1/CLTA/LDLR/CAV1/CXCL16/SGIP1/APOC1/IGHA1/SERPINE1/SDCBP/ARC/SAA1/RAB31/SNX9/MASP1/C3/B2M/CTSL/HSPH1/CD9/ACKR3/IGKV1-17/CD81/ADM/HSP90AA1/APOE/CXCL8/CLU/CCL19	CAF-0
GOBP_POSITIVE_REGULATION_OF_DENDRITIC_SPINE_MORPHOGENESIS	GOBP_POSITIVE_REGULATION_OF_DENDRITIC_SPINE_MORPHOGENESIS	17	0.768295	1.46539	0.0553506	0.311716	0.273517	447	tags=18%, list=3%, signal=17%	DBN1/CAPRIN1/ACTR2	CAF-0
GOBP_MORPHOGENESIS_OF_AN_EPITHELIAL_FOLD	GOBP_MORPHOGENESIS_OF_AN_EPITHELIAL_FOLD	19	0.754731	1.45154	0.0554493	0.31198	0.273749	185	tags=11%, list=1%, signal=10%	SULF1/WNT2	CAF-0
GOBP_REGULATION_OF_AMYLOID_FIBRIL_FORMATION	GOBP_REGULATION_OF_AMYLOID_FIBRIL_FORMATION	13	-0.861281	-1.54834	0.0556957	0.312197	0.273939	760	tags=38%, list=5%, signal=37%	LDLR/CRYAB/PFDN5/APOE/CLU	CAF-0
GOBP_MONOCYTE_CHEMOTACTIC_PROTEIN_1_PRODUCTION	GOBP_MONOCYTE_CHEMOTACTIC_PROTEIN_1_PRODUCTION	13	-0.851551	-1.53085	0.0556745	0.312197	0.273939	690	tags=31%, list=5%, signal=29%	LGALS9/IL1B/TWIST1/APOD	CAF-0
GOBP_CELL_MIGRATION_IN_HINDBRAIN	GOBP_CELL_MIGRATION_IN_HINDBRAIN	12	0.824317	1.47058	0.0556112	0.312197	0.273939	1096	tags=25%, list=7%, signal=23%	FLNA/RBFOX2/LEF1	CAF-0
GOBP_BONE_TRABECULA_MORPHOGENESIS	GOBP_BONE_TRABECULA_MORPHOGENESIS	10	0.833713	1.4605	0.055679	0.312197	0.273939	608	tags=30%, list=4%, signal=29%	COL1A1/GREM1/FBN2	CAF-0
GOBP_PHOSPHOLIPID_HOMEOSTASIS	GOBP_PHOSPHOLIPID_HOMEOSTASIS	12	0.813175	1.4507	0.0557621	0.312278	0.27401	127	tags=8%, list=1%, signal=8%	RCN3	CAF-0
GOBP_STEROID_ESTERIFICATION	GOBP_STEROID_ESTERIFICATION	12	-0.851851	-1.51661	0.0560345	0.313142	0.274768	1021	tags=25%, list=7%, signal=23%	AGT/APOC1/APOE	CAF-0
GOBP_MUSCLE_ATROPHY	GOBP_MUSCLE_ATROPHY	11	-0.865913	-1.50884	0.0562955	0.313142	0.274768	608	tags=36%, list=4%, signal=35%	PPARGC1A/CFLAR/FOXO3/GSN	CAF-0
REACTOME_RESPONSE_TO_METAL_IONS	REACTOME_RESPONSE_TO_METAL_IONS	11	-0.864519	-1.50641	0.0562955	0.313142	0.274768	828	tags=64%, list=6%, signal=60%	MT1A/MT1G/MT1F/MT1M/MT1E/MT1X/MT2A	CAF-0
REACTOME_INTERLEUKIN_6_SIGNALING	REACTOME_INTERLEUKIN_6_SIGNALING	11	-0.863552	-1.50473	0.0562955	0.313142	0.274768	555	tags=45%, list=4%, signal=44%	IL6ST/STAT3/JAK1/IL6/SOCS3	CAF-0
GOBP_REGULATION_OF_DENDRITIC_CELL_ANTIGEN_PROCESSING_AND_PRESENTATION	GOBP_REGULATION_OF_DENDRITIC_CELL_ANTIGEN_PROCESSING_AND_PRESENTATION	11	-0.854945	-1.48973	0.0560538	0.313142	0.274768	927	tags=45%, list=6%, signal=43%	FGL2/CCL21/CD68/CD74/CCL19	CAF-0
GOBP_REGULATION_OF_DENDRITIC_SPINE_MAINTENANCE	GOBP_REGULATION_OF_DENDRITIC_SPINE_MAINTENANCE	10	-0.870269	-1.48938	0.0564334	0.313142	0.274768	568	tags=20%, list=4%, signal=19%	PRNP/APOE	CAF-0
REACTOME_IRAK2_MEDIATED_ACTIVATION_OF_TAK1_COMPLEX	REACTOME_IRAK2_MEDIATED_ACTIVATION_OF_TAK1_COMPLEX	10	-0.865146	-1.48061	0.0564334	0.313142	0.274768	792	tags=50%, list=5%, signal=47%	IRAK2/UBA52/RPS27A/UBB/UBC	CAF-0
REACTOME_JOSEPHIN_DOMAIN_DUBS	REACTOME_JOSEPHIN_DOMAIN_DUBS	10	-0.863281	-1.47742	0.0564334	0.313142	0.274768	847	tags=50%, list=6%, signal=47%	RAD23A/UBA52/RPS27A/UBB/UBC	CAF-0
GOBP_NAD_BIOSYNTHESIS_VIA_NICOTINAMIDE_RIBOSIDE_SALVAGE_PATHWAY	GOBP_NAD_BIOSYNTHESIS_VIA_NICOTINAMIDE_RIBOSIDE_SALVAGE_PATHWAY	10	-0.859584	-1.47109	0.0564334	0.313142	0.274768	994	tags=50%, list=7%, signal=47%	NAPRT/PTGIS/NNMT/PTGS2/NAMPT	CAF-0
GOBP_LYMPHOCYTE_ACTIVATION_INVOLVED_IN_IMMUNE_RESPONSE	GOBP_LYMPHOCYTE_ACTIVATION_INVOLVED_IN_IMMUNE_RESPONSE	147	-0.571916	-1.36783	0.0564374	0.313142	0.274768	1134	tags=18%, list=8%, signal=17%	ADA/IL10/NDFIP1/ITM2A/DLL1/FGL2/RIPK2/SLC15A4/TGFB1/RPS6/LGALS9/BCL6/STAT3/LAMP1/BCL3/CD40/ZC3H12A/HLA-F/HSPD1/NFKBIZ/IL6/LGALS3/ICAM1/CD74/CD81/CCL19	CAF-0
REACTOME_SEMA4D_INDUCED_CELL_MIGRATION_AND_GROWTH_CONE_COLLAPSE	REACTOME_SEMA4D_INDUCED_CELL_MIGRATION_AND_GROWTH_CONE_COLLAPSE	20	0.748685	1.45402	0.0565302	0.313367	0.274966	593	tags=30%, list=4%, signal=29%	MYL9/MYH9/MYL6/RHOA/MYH10/ROCK1	CAF-0
KEGG_NITROGEN_METABOLISM	KEGG_NITROGEN_METABOLISM	16	-0.844563	-1.53414	0.0570175	0.313753	0.275304	1609	tags=31%, list=11%, signal=28%	GLUD1/CA8/CA2/CA12/GLUL	CAF-0
REACTOME_GASTRIN_CREB_SIGNALLING_PATHWAY_VIA_PKC_AND_MAPK	REACTOME_GASTRIN_CREB_SIGNALLING_PATHWAY_VIA_PKC_AND_MAPK	16	-0.843797	-1.53275	0.0570175	0.313753	0.275304	4	tags=19%, list=0%, signal=19%	RPS6KA2/HBEGF/MMP3	CAF-0
GOBP_NEURAL_NUCLEUS_DEVELOPMENT	GOBP_NEURAL_NUCLEUS_DEVELOPMENT	47	0.68002	1.4896	0.0568113	0.313753	0.275304	846	tags=19%, list=6%, signal=18%	ACTB/RHOA/CALM2/BASP1/CDC42/YWHAQ/CALM1/GNB4/SEC16A	CAF-0
GOBP_NEGATIVE_REGULATION_OF_RESPONSE_TO_ENDOPLASMIC_RETICULUM_STRESS	GOBP_NEGATIVE_REGULATION_OF_RESPONSE_TO_ENDOPLASMIC_RETICULUM_STRESS	39	-0.72669	-1.47345	0.0568627	0.313753	0.275304	721	tags=18%, list=5%, signal=17%	DNAJC3/HERPUD1/GRINA/UBXN1/PPP1R15A/HSPA1A/CLU	CAF-0
GOBP_PROTEIN_KINASE_C_SIGNALING	GOBP_PROTEIN_KINASE_C_SIGNALING	25	-0.766373	-1.47018	0.0567951	0.313753	0.275304	405	tags=16%, list=3%, signal=16%	VEGFA/CD40/AKAP12/MYADM	CAF-0
GOBP_CALCIUM_DEPENDENT_CELL_CELL_ADHESION_VIA_PLASMA_MEMBRANE_CELL_ADHESION_MOLECULES	GOBP_CALCIUM_DEPENDENT_CELL_CELL_ADHESION_VIA_PLASMA_MEMBRANE_CELL_ADHESION_MOLECULES	35	0.696741	1.45849	0.0569106	0.313753	0.275304	1088	tags=14%, list=7%, signal=13%	CDH11/KIFAP3/FXYD5/DCHS1/CDH2	CAF-0
GOBP_REGULATION_OF_COLLATERAL_SPROUTING	GOBP_REGULATION_OF_COLLATERAL_SPROUTING	14	0.787131	1.44655	0.0568807	0.313753	0.275304	1811	tags=29%, list=12%, signal=25%	LRP1/PTPRS/IST1/CRABP2	CAF-0
GOBP_REGULATION_OF_B_CELL_ACTIVATION	GOBP_REGULATION_OF_B_CELL_ACTIVATION	143	-0.58341	-1.39036	0.0569395	0.313753	0.275304	1137	tags=18%, list=8%, signal=17%	IRS2/ADA/SH3KBP1/IGHV1-18/IL10/SLAMF8/NDFIP1/IGHV3-30/AHR/SLC15A4/TGFB1/IGHV3-49/BCL6/IGHA1/IGHG4/CD40/TNFSF13B/TNFAIP3/TNFRSF21/SFRP1/ZFP36L2/IL6/ZFP36L1/CD74/CDKN1A/CD81	CAF-0
GOBP_VASCULAR_ENDOTHELIAL_GROWTH_FACTOR_SIGNALING_PATHWAY	GOBP_VASCULAR_ENDOTHELIAL_GROWTH_FACTOR_SIGNALING_PATHWAY	36	-0.729499	-1.46374	0.0570866	0.313846	0.275386	1083	tags=28%, list=7%, signal=26%	FOXC1/VEGFB/DLL1/SPRY2/CD63/SMOC2/PGF/PDGFRA/HSPB1/DCN	CAF-0
GOBP_REGULATION_OF_VASCULATURE_DEVELOPMENT	GOBP_REGULATION_OF_VASCULATURE_DEVELOPMENT	230	-0.517614	-1.30953	0.0571429	0.313868	0.275405	1100	tags=23%, list=7%, signal=22%	SASH1/HGF/IL10/FOXC1/VEGFB/ANGPTL7/GRN/FOXC2/PTGIS/DLL1/HIPK2/SPRY2/ANGPT2/SMOC2/ENG/PGF/HSPB6/SP100/GADD45A/SERPINE1/IL1B/SERPINF1/JAK1/CD40/ZC3H12A/CTSH/NFE2L2/ID1/F3/KLF2/TNFAIP3/ANGPTL4/HMOX1/GPNMB/EMP2/CYP1B1/C3/SFRP1/KLF4/BTG1/IL6/ADAMTS1/TWIST1/THBS4/RHOB/HSPB1/ADM/DCN/CHI3L1/CXCL13/GLUL/CXCL10/CXCL8	CAF-0
GOBP_POSITIVE_REGULATION_OF_CYCLASE_ACTIVITY	GOBP_POSITIVE_REGULATION_OF_CYCLASE_ACTIVITY	15	0.779257	1.43787	0.0571956	0.31387	0.275407	1438	tags=20%, list=10%, signal=18%	TIMP2/CACNA1C/NF1	CAF-0
GOBP_REGULATION_OF_PROTEIN_IMPORT	GOBP_REGULATION_OF_PROTEIN_IMPORT	55	-0.675933	-1.40842	0.0572519	0.313893	0.275427	404	tags=13%, list=3%, signal=12%	ZC3H12A/PKIG/PIK3R1/HSP90AB1/BAG3/HSPA8/APOD	CAF-0
GOBP_CELL_COMMUNICATION_INVOLVED_IN_CARDIAC_CONDUCTION	GOBP_CELL_COMMUNICATION_INVOLVED_IN_CARDIAC_CONDUCTION	45	0.662199	1.44917	0.057377	0.314292	0.275778	653	tags=13%, list=4%, signal=13%	FLNA/GJA1/DSG2/CALM2/SRI/CALM1	CAF-0
GOBP_HINDLIMB_MORPHOGENESIS	GOBP_HINDLIMB_MORPHOGENESIS	25	-0.775255	-1.48722	0.0576377	0.315432	0.276778	974	tags=36%, list=6%, signal=34%	PTCH1/OSR1/BMP4/OSR2/GPC3/TBX3/ZBTB16/MSX1/TWIST1	CAF-0
GOBP_REGULATION_OF_VASCULOGENESIS	GOBP_REGULATION_OF_VASCULOGENESIS	15	-0.855156	-1.5527	0.0585042	0.316144	0.277402	235	tags=27%, list=2%, signal=26%	RAMP2/EMP2/HEY1/ADM	CAF-0
GOBP_POSITIVE_REGULATION_OF_ALPHA_BETA_T_CELL_PROLIFERATION	GOBP_POSITIVE_REGULATION_OF_ALPHA_BETA_T_CELL_PROLIFERATION	19	-0.81132	-1.50052	0.0584551	0.316144	0.277402	920	tags=26%, list=6%, signal=25%	RIPK2/LGALS9/HLA-A/HLA-E/CD81	CAF-0
REACTOME_TICAM1_RIP1_MEDIATED_IKK_COMPLEX_RECRUITMENT	REACTOME_TICAM1_RIP1_MEDIATED_IKK_COMPLEX_RECRUITMENT	19	-0.810855	-1.49966	0.0584551	0.316144	0.277402	862	tags=32%, list=6%, signal=30%	BIRC3/UBA52/UBE2D3/RPS27A/UBB/UBC	CAF-0
GOBP_MACROPHAGE_PROLIFERATION	GOBP_MACROPHAGE_PROLIFERATION	11	-0.859182	-1.49711	0.0583181	0.316144	0.277402	933	tags=45%, list=6%, signal=43%	IL33/IL34/GBA/CX3CL1/CLU	CAF-0
GOBP_NEGATIVE_REGULATION_OF_GLYCOLYTIC_PROCESS	GOBP_NEGATIVE_REGULATION_OF_GLYCOLYTIC_PROCESS	11	-0.853322	-1.4869	0.058296	0.316144	0.277402	329	tags=27%, list=2%, signal=27%	PPARGC1A/NUPR1/DDIT4	CAF-0
REACTOME_DAP12_INTERACTIONS	REACTOME_DAP12_INTERACTIONS	34	-0.734263	-1.46874	0.0583658	0.316144	0.277402	372	tags=18%, list=2%, signal=17%	LCP2/PIK3R1/B2M/HLA-C/HLA-B/HLA-E	CAF-0
REACTOME_CYTOCHROME_P450_ARRANGED_BY_SUBSTRATE_TYPE	REACTOME_CYTOCHROME_P450_ARRANGED_BY_SUBSTRATE_TYPE	34	-0.733929	-1.46807	0.0583658	0.316144	0.277402	994	tags=38%, list=7%, signal=36%	NCOA1/CYP4B1/RXRA/CYP2U1/FDX1/CYP51A1/PTGIS/CYP27A1/AHR/POR/CYP26B1/CYP7B1/CYP1B1	CAF-0
GOBP_NEGATIVE_REGULATION_OF_REACTIVE_OXYGEN_SPECIES_METABOLIC_PROCESS	GOBP_NEGATIVE_REGULATION_OF_REACTIVE_OXYGEN_SPECIES_METABOLIC_PROCESS	46	-0.706257	-1.46147	0.0584795	0.316144	0.277402	1378	tags=26%, list=9%, signal=24%	BCL2/TFAP2A/PINK1/IL10/PTGIS/BNIP3/CAV1/CFLAR/CRYAB/GLA/ZC3H12A/MMP3	CAF-0
REACTOME_TRANSCRIPTIONAL_ACTIVITY_OF_SMAD2_SMAD3_SMAD4_HETEROTRIMER	REACTOME_TRANSCRIPTIONAL_ACTIVITY_OF_SMAD2_SMAD3_SMAD4_HETEROTRIMER	45	-0.706199	-1.46089	0.0583658	0.316144	0.277402	792	tags=20%, list=5%, signal=19%	UBA52/UBE2D3/SERPINE1/TGIF1/MYC/RPS27A/UBB/UBC/JUNB	CAF-0
GOBP_REGULATION_OF_MONOOXYGENASE_ACTIVITY	GOBP_REGULATION_OF_MONOOXYGENASE_ACTIVITY	49	-0.692841	-1.45211	0.0581614	0.316144	0.277402	860	tags=16%, list=6%, signal=15%	WASL/POR/CAV1/IL1B/GLA/CYGB/HSP90AA1/APOE	CAF-0
GOBP_MONOAMINE_TRANSPORT	GOBP_MONOAMINE_TRANSPORT	52	0.635152	1.42467	0.0583333	0.316144	0.277402	457	tags=4%, list=3%, signal=4%	ACTB/PARK7	CAF-0
GOBP_NEGATIVE_REGULATION_OF_CELLULAR_AMIDE_METABOLIC_PROCESS	GOBP_NEGATIVE_REGULATION_OF_CELLULAR_AMIDE_METABOLIC_PROCESS	147	-0.570414	-1.36423	0.0582011	0.316144	0.277402	744	tags=14%, list=5%, signal=14%	ATF4/RPL13A/EIF3E/DDX3X/PRNP/RPS3/RGS2/STAT3/NTRK2/TOB1/ZC3H12A/CIRBP/EIF4A3/ZFP36L2/BTG2/ZFP36L1/IGF1/IGFBP5/APOE/ZFP36/CLU	CAF-0
GOBP_RIBONUCLEOPROTEIN_COMPLEX_BIOGENESIS	GOBP_RIBONUCLEOPROTEIN_COMPLEX_BIOGENESIS	408	-0.472418	-1.26384	0.0583596	0.316144	0.277402	1061	tags=12%, list=7%, signal=12%	EIF3F/LSM6/WDR74/EIF3L/EIF3H/RPS19/PTGES3/SRSF5/TRMT112/NPM1/RPL38/RPL7/RPS6/EIF3G/RPL13A/IMP3/EIF3E/DDX3X/RSL24D1/RPS2/RPS7/SBDS/RPS8/EIF5/RPS14/RPL23A/RPL10/ISG20/RPS24/RPL3/RPL7A/RPS5/RPS25/RPL6/RPS21/RPL35A/RPL24/HSP90AB1/RPS15/EIF4A3/RPS16/RPL10A/RPL11/RPL14/RPS28/RPS9/RPL26/RPS27/HSP90AA1/GLUL	CAF-0
GOBP_NEGATIVE_REGULATION_OF_PHOSPHORUS_METABOLIC_PROCESS	GOBP_NEGATIVE_REGULATION_OF_PHOSPHORUS_METABOLIC_PROCESS	435	-0.462658	-1.24623	0.058104	0.316144	0.277402	1182	tags=14%, list=8%, signal=14%	PTPN1/PHACTR2/ITPRIP/IRS2/SFN/HGF/IRAK3/AGT/NTRK3/BMP4/HEXIM1/SH3BP5/TGFB1/SPRY2/NPM1/PPP1R10/PPP1R14A/GBA/GMFG/ENG/DNAJC3/CAV1/PRKAR2B/FKBP1A/TRIB1/SPRY4/GADD45A/CBLB/PRNP/APOC1/RGS2/FBLN1/CAMK2N1/DBNDD2/DUSP14/IL1B/UBE2B/DUSP5/ZC3H12A/PKIG/MIDN/SOCS1/PPIF/NUPR1/TNFAIP3/PID1/CDKN1C/SFRP1/PLPP3/DNAJA1/MYADM/LGALS3/TWIST1/SPRY1/PPP1R15A/IGFBP3/NR2F2/CDKN1A/DDIT4/SOCS3/HSPB1/DUSP1/APOE	CAF-0
REACTOME_TRANSLESION_SYNTHESIS_BY_POLK	REACTOME_TRANSLESION_SYNTHESIS_BY_POLK	17	-0.819665	-1.492	0.0586957	0.316432	0.277655	792	tags=35%, list=5%, signal=33%	MAD2L2/UBA52/REV3L/RPS27A/UBB/UBC	CAF-0
GOBP_MITOCHONDRIAL_ELECTRON_TRANSPORT_NADH_TO_UBIQUINONE	GOBP_MITOCHONDRIAL_ELECTRON_TRANSPORT_NADH_TO_UBIQUINONE	53	0.63788	1.43735	0.0586946	0.316432	0.277655	1415	tags=36%, list=9%, signal=33%	MT-ND6/MT-ND5/NDUFA4/MT-ND4L/MT-ND4/NDUFB2/NDUFS5/PARK7/NDUFA12/NDUFA10/MT-ND1/NDUFA6/NDUFAB1/NDUFB3/NDUFB11/NDUFV3/NDUFA5/NDUFS1/NDUFV1	CAF-0
GOBP_VIRAL_GENOME_REPLICATION	GOBP_VIRAL_GENOME_REPLICATION	112	-0.589658	-1.36308	0.0587156	0.316432	0.277655	855	tags=20%, list=6%, signal=19%	CCL5/MPHOSPH8/RAD23A/OAS1/DDX3X/IFI16/ISG15/NFIA/IFIT1/ZC3H12A/OASL/PLSCR1/ISG20/BST2/STOM/IFITM3/CCL8/IFITM2/HSPA8/IFITM1/CCL2/CXCL8	CAF-0
REACTOME_FATTY_ACID_METABOLISM	REACTOME_FATTY_ACID_METABOLISM	139	-0.580491	-1.37662	0.0588235	0.31673	0.277916	994	tags=12%, list=7%, signal=11%	PTGIS/PTGES3/ELOVL5/ACADVL/TECR/MID1IP1/MAPKAPK2/ACSL1/ACSL4/PTGS2/PTGS1/CYP1B1/PTGES/GPX4/GGT5/PTGDS	CAF-0
REACTOME_FOXO_MEDIATED_TRANSCRIPTION_OF_CELL_CYCLE_GENES	REACTOME_FOXO_MEDIATED_TRANSCRIPTION_OF_CELL_CYCLE_GENES	15	-0.852811	-1.54844	0.0591579	0.316826	0.278001	708	tags=40%, list=5%, signal=38%	CAV1/GADD45A/FOXO3/KLF4/BTG1/CDKN1A	CAF-0
GOBP_RESPONSE_TO_IMMOBILIZATION_STRESS	GOBP_RESPONSE_TO_IMMOBILIZATION_STRESS	16	-0.837395	-1.52112	0.0592105	0.316826	0.278001	31	tags=19%, list=0%, signal=19%	HNMT/SOD2/FOS	CAF-0
GOBP_NEGATIVE_REGULATION_OF_CYTOKINE_PRODUCTION_INVOLVED_IN_IMMUNE_RESPONSE	GOBP_NEGATIVE_REGULATION_OF_CYTOKINE_PRODUCTION_INVOLVED_IN_IMMUNE_RESPONSE	22	-0.788869	-1.49575	0.0590631	0.316826	0.278001	1431	tags=36%, list=10%, signal=33%	CUEDC2/IL10/IRAK3/TGFB1/BCL6/HLA-F/HMOX1/BST2	CAF-0
GOBP_POSITIVE_REGULATION_OF_OSTEOCLAST_DIFFERENTIATION	GOBP_POSITIVE_REGULATION_OF_OSTEOCLAST_DIFFERENTIATION	21	-0.79298	-1.4882	0.0591837	0.316826	0.278001	1113	tags=24%, list=7%, signal=22%	GPR68/CA2/ATP6AP1/KLF10/FOS	CAF-0
REACTOME_TERMINATION_OF_TRANSLESION_DNA_SYNTHESIS	REACTOME_TERMINATION_OF_TRANSLESION_DNA_SYNTHESIS	31	-0.74497	-1.46765	0.0589391	0.316826	0.278001	1166	tags=23%, list=8%, signal=21%	UBE2L6/POLD2/UBA52/ISG15/RPS27A/UBB/UBC	CAF-0
GOBP_TRANSFORMING_GROWTH_FACTOR_BETA_PRODUCTION	GOBP_TRANSFORMING_GROWTH_FACTOR_BETA_PRODUCTION	40	0.680307	1.46134	0.0590631	0.316826	0.278001	186	tags=8%, list=1%, signal=7%	FN1/ITGAV/THBS1	CAF-0
GOBP_VACUOLAR_TRANSPORT	GOBP_VACUOLAR_TRANSPORT	140	-0.581554	-1.38094	0.059034	0.316826	0.278001	599	tags=11%, list=4%, signal=11%	PINK1/LAMP2/NDFIP1/GRN/SLC15A4/LYST/CHMP5/RAB7A/LAMP1/PSAP/TMEM50A/LEPROT/HSPA8/RHOB/HSPA1A/CLU	CAF-0
KEGG_PORPHYRIN_AND_CHLOROPHYLL_METABOLISM	KEGG_PORPHYRIN_AND_CHLOROPHYLL_METABOLISM	20	-0.80573	-1.51124	0.0593047	0.317048	0.278196	622	tags=25%, list=4%, signal=24%	CP/ALAS1/BLVRB/HMOX1/FTH1	CAF-0
REACTOME_NEGATIVE_REGULATION_OF_FGFR3_SIGNALING	REACTOME_NEGATIVE_REGULATION_OF_FGFR3_SIGNALING	24	-0.760308	-1.45596	0.0596708	0.318156	0.279168	845	tags=25%, list=6%, signal=24%	FGF2/SPRY2/UBA52/RPS27A/UBB/UBC	CAF-0
GOBP_SENSORY_PERCEPTION_OF_CHEMICAL_STIMULUS	GOBP_SENSORY_PERCEPTION_OF_CHEMICAL_STIMULUS	44	0.665913	1.44978	0.0596708	0.318156	0.279168	143	tags=5%, list=1%, signal=5%	CST1/GNB1	CAF-0
GOBP_DETECTION_OF_CHEMICAL_STIMULUS	GOBP_DETECTION_OF_CHEMICAL_STIMULUS	44	0.664073	1.44577	0.0596708	0.318156	0.279168	1245	tags=9%, list=8%, signal=8%	CST1/CALM2/CALM1/SSC5D	CAF-0
REACTOME_LYSOSPHINGOLIPID_AND_LPA_RECEPTORS	REACTOME_LYSOSPHINGOLIPID_AND_LPA_RECEPTORS	12	-0.867996	-1.54535	0.059944	0.318552	0.279516	982	tags=33%, list=7%, signal=31%	PLPPR2/PLPPR4/S1PR3/LPAR1	CAF-0
GOBP_NEGATIVE_REGULATION_OF_VOLTAGE_GATED_CALCIUM_CHANNEL_ACTIVITY	GOBP_NEGATIVE_REGULATION_OF_VOLTAGE_GATED_CALCIUM_CHANNEL_ACTIVITY	13	-0.849167	-1.52656	0.0599572	0.318552	0.279516	84	tags=31%, list=1%, signal=31%	REM1/GNB5/RRAD/GEM	CAF-0
GOBP_NEGATIVE_REGULATION_OF_SIGNAL_TRANSDUCTION_IN_ABSENCE_OF_LIGAND	GOBP_NEGATIVE_REGULATION_OF_SIGNAL_TRANSDUCTION_IN_ABSENCE_OF_LIGAND	29	-0.77169	-1.50374	0.0598406	0.318552	0.279516	430	tags=14%, list=3%, signal=13%	IL1B/CSF2/HSPA1A/HSPA1B	CAF-0
GOBP_REGULATION_OF_BIOLOGICAL_PROCESS_INVOLVED_IN_SYMBIOTIC_INTERACTION	GOBP_REGULATION_OF_BIOLOGICAL_PROCESS_INVOLVED_IN_SYMBIOTIC_INTERACTION	165	-0.551506	-1.34548	0.0599315	0.318552	0.279516	855	tags=16%, list=6%, signal=16%	CCL5/MPHOSPH8/RAD23A/OAS1/PTX3/CAV1/LGALS9/DDX3X/TRIM8/LY6E/RAB7A/KRT6A/IFI16/ISG15/IFIT1/OASL/PLSCR1/ISG20/BST2/IFITM3/GSN/CD74/CXCL6/IFITM2/IFITM1/ZFP36/CXCL8	CAF-0
GOBP_NEGATIVE_REGULATION_OF_TRANSPORTER_ACTIVITY	GOBP_NEGATIVE_REGULATION_OF_TRANSPORTER_ACTIVITY	64	-0.662991	-1.41827	0.0600375	0.318697	0.279643	1294	tags=19%, list=9%, signal=17%	CLIC2/ADRA2A/GSTO1/NDFIP1/SLN/CAV1/KCNE4/PPIF/TWIST1/RRAD/MMP9/GEM	CAF-0
GOBP_INDUCTION_OF_POSITIVE_CHEMOTAXIS	GOBP_INDUCTION_OF_POSITIVE_CHEMOTAXIS	13	-0.856996	-1.54064	0.0602028	0.319293	0.280165	1056	tags=31%, list=7%, signal=29%	VEGFB/PGF/CXCL12/CXCL8	CAF-0
KEGG_LEISHMANIA_INFECTION	KEGG_LEISHMANIA_INFECTION	65	-0.662413	-1.41707	0.0602637	0.319334	0.280201	1093	tags=18%, list=7%, signal=17%	IL10/ELK1/RELA/TGFB1/IFNGR1/IL1B/JAK1/PTGS2/C3/NFKBIA/JUN/FOS	CAF-0
REACTOME_TRAF6_MEDIATED_IRF7_ACTIVATION_IN_TLR7_8_OR_9_SIGNALING	REACTOME_TRAF6_MEDIATED_IRF7_ACTIVATION_IN_TLR7_8_OR_9_SIGNALING	11	-0.850431	-1.48186	0.0605381	0.31966	0.280488	792	tags=45%, list=5%, signal=43%	UBA52/IRF7/RPS27A/UBB/UBC	CAF-0
GOBP_NEGATIVE_REGULATION_OF_MUSCLE_ADAPTATION	GOBP_NEGATIVE_REGULATION_OF_MUSCLE_ADAPTATION	11	-0.849408	-1.48008	0.0605381	0.31966	0.280488	207	tags=36%, list=1%, signal=36%	FOXO1/LMNA/KLF4/IGFBP5	CAF-0
GOBP_NEGATIVE_REGULATION_OF_BONE_RESORPTION	GOBP_NEGATIVE_REGULATION_OF_BONE_RESORPTION	11	-0.848307	-1.47816	0.0605381	0.31966	0.280488	475	tags=36%, list=3%, signal=35%	GPR137/TNFRSF11B/TNFAIP3/IL6	CAF-0
REACTOME_BIOSYNTHESIS_OF_SPECIALIZED_PRORESOLVING_MEDIATORS_SPMS	REACTOME_BIOSYNTHESIS_OF_SPECIALIZED_PRORESOLVING_MEDIATORS_SPMS	11	-0.848081	-1.47777	0.0605381	0.31966	0.280488	1556	tags=36%, list=10%, signal=33%	HPGD/PTGR1/PTGS2/GPX4	CAF-0
GOBP_DENDRITIC_CELL_ANTIGEN_PROCESSING_AND_PRESENTATION	GOBP_DENDRITIC_CELL_ANTIGEN_PROCESSING_AND_PRESENTATION	14	-0.841556	-1.51231	0.0612691	0.319866	0.280669	927	tags=36%, list=6%, signal=34%	FGL2/CCL21/CD68/CD74/CCL19	CAF-0
GOBP_METANEPHRIC_GLOMERULUS_DEVELOPMENT	GOBP_METANEPHRIC_GLOMERULUS_DEVELOPMENT	11	-0.857341	-1.4939	0.0610149	0.319866	0.280669	337	tags=27%, list=2%, signal=27%	OSR1/PDGFRA/EGR1	CAF-0
GOBP_COCHLEA_MORPHOGENESIS	GOBP_COCHLEA_MORPHOGENESIS	15	0.805186	1.48572	0.0607704	0.319866	0.280669	314	tags=13%, list=2%, signal=13%	CTHRC1/PTK7	CAF-0
GOBP_REGULATION_OF_PROTEIN_COMPLEX_STABILITY	GOBP_REGULATION_OF_PROTEIN_COMPLEX_STABILITY	10	-0.856922	-1.46654	0.0609481	0.319866	0.280669	76	tags=30%, list=1%, signal=30%	ECSIT/HSPA8/SQSTM1	CAF-0
GOBP_NEGATIVE_REGULATION_OF_NEUROINFLAMMATORY_RESPONSE	GOBP_NEGATIVE_REGULATION_OF_NEUROINFLAMMATORY_RESPONSE	10	-0.85421	-1.4619	0.0609481	0.319866	0.280669	1029	tags=50%, list=7%, signal=47%	TNFRSF1B/GRN/LDLR/CX3CL1/IGF1	CAF-0
GOBP_REGULATION_OF_GLIAL_CELL_APOPTOTIC_PROCESS	GOBP_REGULATION_OF_GLIAL_CELL_APOPTOTIC_PROCESS	10	-0.853813	-1.46122	0.0609481	0.319866	0.280669	959	tags=30%, list=6%, signal=28%	DLL1/AKAP12/CCL2	CAF-0
GOBP_REGULATION_OF_ACUTE_INFLAMMATORY_RESPONSE	GOBP_REGULATION_OF_ACUTE_INFLAMMATORY_RESPONSE	37	-0.722826	-1.45571	0.0609037	0.319866	0.280669	923	tags=24%, list=6%, signal=23%	C2CD4B/EDNRB/IL6ST/IL1B/PTGS2/PTGES/C3/IL6/HLA-E	CAF-0
GOBP_LAMELLIPODIUM_ASSEMBLY	GOBP_LAMELLIPODIUM_ASSEMBLY	59	0.627245	1.42569	0.0611814	0.319866	0.280669	2193	tags=34%, list=15%, signal=29%	ITGB1/VCL/ACTR3/ARPC2/FSCN1/CDC42/CAPZB/ACTR2/ABI2/NCKAP1/CCDC88A/CYFIP1/TWF2/SRGAP2/PIK3CA/TWF1/SLIT2/VAV2/ARFIP2/GOLPH3	CAF-0
GOBP_NEGATIVE_REGULATION_OF_WOUND_HEALING	GOBP_NEGATIVE_REGULATION_OF_WOUND_HEALING	53	-0.679588	-1.4247	0.0611855	0.319866	0.280669	434	tags=19%, list=3%, signal=18%	PROS1/SERPINE1/PRKG1/PLAT/PDGFRA/SERPINE2/TFPI/CD9/SERPING1/APOE	CAF-0
REACTOME_SEMAPHORIN_INTERACTIONS	REACTOME_SEMAPHORIN_INTERACTIONS	61	0.620404	1.41946	0.0611814	0.319866	0.280669	706	tags=20%, list=5%, signal=19%	MYL9/MYH9/MYL6/ITGB1/CFL1/DPYSL3/TLN1/RHOA/MYH10/ROCK1/PLXNC1/ITGA1	CAF-0
GOBP_LAMELLIPODIUM_ORGANIZATION	GOBP_LAMELLIPODIUM_ORGANIZATION	74	0.610916	1.41895	0.0611814	0.319866	0.280669	1234	tags=26%, list=8%, signal=24%	ITGB1/VCL/ACTR3/ARPC2/CTTN/FSCN1/PDPN/CORO1C/CDC42/CAPZB/ACTR2/ABI2/NCKAP1/CCDC88A/ARPC5/PLEKHO1/CYFIP1/TWF2/SRGAP2	CAF-0
REACTOME_RHO_GTPASES_ACTIVATE_FORMINS	REACTOME_RHO_GTPASES_ACTIVATE_FORMINS	124	0.544628	1.35566	0.0612691	0.319866	0.280669	1677	tags=23%, list=11%, signal=21%	ACTB/ACTG1/ITGB1/PFN1/RHOA/SEC13/TUBA1B/TUBB6/TUBA1A/CDC42/DYNC1H1/TAOK1/TUBA1C/DYNC1I2/CKAP5/FMNL3/DVL3/SPDL1/CENPF/RANBP2/DYNC1LI2/SRGAP2/AHCTF1/EVL/SKA2/XPO1/TUBB3/RCC2/BIRC5	CAF-0
REACTOME_SENSORY_PERCEPTION	REACTOME_SENSORY_PERCEPTION	139	0.535391	1.34953	0.0612245	0.319866	0.280669	806	tags=13%, list=5%, signal=12%	ACTB/MYH9/ACTG1/SDC1/GNB1/HSPG2/LRP1/SDC2/GPC6/MSN/SPTAN1/CASK/CAPZB/RBP1/CALM1/AGRN/RDX/MYO1C	CAF-0
GOBP_ACTIVATION_OF_NF_KAPPAB_INDUCING_KINASE_ACTIVITY	GOBP_ACTIVATION_OF_NF_KAPPAB_INDUCING_KINASE_ACTIVITY	16	-0.831311	-1.51007	0.0614035	0.32029	0.28104	48	tags=12%, list=0%, signal=12%	ZFP91/CHI3L1	CAF-0
GOBP_G_PROTEIN_COUPLED_RECEPTOR_INTERNALIZATION	GOBP_G_PROTEIN_COUPLED_RECEPTOR_INTERNALIZATION	13	-0.85461	-1.53635	0.0614905	0.320465	0.281194	62	tags=15%, list=0%, signal=15%	ARRB2/ADM	CAF-0
GOBP_ERROR_PRONE_TRANSLESION_SYNTHESIS	GOBP_ERROR_PRONE_TRANSLESION_SYNTHESIS	21	-0.812952	-1.52568	0.0616725	0.32063	0.281338	792	tags=29%, list=5%, signal=27%	MAD2L2/UBA52/REV3L/RPS27A/UBB/UBC	CAF-0
GOBP_NEGATIVE_REGULATION_OF_CYCLIN_DEPENDENT_PROTEIN_KINASE_ACTIVITY	GOBP_NEGATIVE_REGULATION_OF_CYCLIN_DEPENDENT_PROTEIN_KINASE_ACTIVITY	29	-0.762685	-1.48619	0.0616328	0.32063	0.281338	451	tags=21%, list=3%, signal=20%	HEXIM1/CAMK2N1/TNFAIP3/CDKN1C/NR2F2/CDKN1A	CAF-0
GOBP_CELLULAR_RESPONSE_TO_ARSENIC_CONTAINING_SUBSTANCE	GOBP_CELLULAR_RESPONSE_TO_ARSENIC_CONTAINING_SUBSTANCE	18	-0.808882	-1.47618	0.0618337	0.32063	0.281338	1186	tags=61%, list=8%, signal=56%	GSTO1/ZFAND1/HSF1/MKNK2/ATF4/DDX3X/SLC38A2/ZC3H12A/PPIF/HMOX1/ATF3	CAF-0
REACTOME_NEGATIVE_REGULATION_OF_MAPK_PATHWAY	REACTOME_NEGATIVE_REGULATION_OF_MAPK_PATHWAY	42	-0.706243	-1.45136	0.0618956	0.32063	0.281338	792	tags=17%, list=5%, signal=16%	UBA52/PEBP1/DUSP5/RPS27A/UBB/UBC/DUSP1	CAF-0
GOBP_POSITIVE_REGULATION_OF_BIOMINERALIZATION	GOBP_POSITIVE_REGULATION_OF_BIOMINERALIZATION	42	-0.705475	-1.44978	0.0618956	0.32063	0.281338	1650	tags=36%, list=11%, signal=32%	ATP2B1/OSR1/ATRAID/WNT6/TFAP2A/MEF2C/BMP4/OSR2/TGFB1/FBLN7/ATF4/ISG15/GPM6B/BMP2/CEBPB	CAF-0
GOBP_POSITIVE_REGULATION_OF_ENDOCYTOSIS	GOBP_POSITIVE_REGULATION_OF_ENDOCYTOSIS	89	-0.628023	-1.40428	0.0616822	0.32063	0.281338	1082	tags=16%, list=7%, signal=15%	WASL/SFRP4/DLL1/CCL21/CD63/SGIP1/GPC3/SERPINE1/RAB31/C3/B2M/APOE/CLU/CCL19	CAF-0
GOBP_CELL_SUBSTRATE_JUNCTION_ORGANIZATION	GOBP_CELL_SUBSTRATE_JUNCTION_ORGANIZATION	104	0.565425	1.36484	0.0618102	0.32063	0.281338	652	tags=25%, list=4%, signal=24%	FN1/S100A10/ACTG1/THY1/ACTN1/GREM1/PLEC/TLN1/RHOA/VCL/MACF1/THBS1/ITGA5/LRP1/LIMS1/LAMC1/IQGAP1/COL16A1/CTTN/CORO1C/MAP4K4/FERMT2/MMP14/ROCK1/CD151/DST	CAF-0
GOBP_LOCOMOTOR_RHYTHM	GOBP_LOCOMOTOR_RHYTHM	12	-0.842472	-1.49991	0.0625	0.321819	0.282382	215	tags=17%, list=1%, signal=16%	ID2/EGR1	CAF-0
GOBP_INACTIVATION_OF_MAPK_ACTIVITY	GOBP_INACTIVATION_OF_MAPK_ACTIVITY	23	-0.769704	-1.47581	0.0625	0.321819	0.282382	1678	tags=39%, list=11%, signal=35%	DUSP2/DUSP8/DUSP4/GPS2/DUSP6/CAV1/DUSP14/DUSP5/DUSP1	CAF-0
GOBP_ALPHA_BETA_T_CELL_PROLIFERATION	GOBP_ALPHA_BETA_T_CELL_PROLIFERATION	33	-0.735093	-1.46825	0.0623782	0.321819	0.282382	1091	tags=24%, list=7%, signal=23%	TNFRSF14/RIPK2/LGALS9/CBLB/HLA-A/IRF1/HLA-E/CD81	CAF-0
GOBP_RNA_DESTABILIZATION	GOBP_RNA_DESTABILIZATION	33	-0.73408	-1.46623	0.0623782	0.321819	0.282382	404	tags=12%, list=3%, signal=12%	ZC3H12A/ZFP36L2/ZFP36L1/ZFP36	CAF-0
GOBP_POSITIVE_REGULATION_OF_LYMPHOCYTE_MIGRATION	GOBP_POSITIVE_REGULATION_OF_LYMPHOCYTE_MIGRATION	33	-0.733771	-1.46561	0.0623782	0.321819	0.282382	855	tags=24%, list=6%, signal=23%	CCL5/CCL21/CXCL12/CCL3/CCL20/CXCL13/CXCL10/CXCL14	CAF-0
GOBP_REGULATION_OF_OSSIFICATION	GOBP_REGULATION_OF_OSSIFICATION	95	-0.61212	-1.37884	0.0622642	0.321819	0.282382	1381	tags=21%, list=9%, signal=19%	SIX2/BCL2/TFAP2A/TXLNG/MEF2C/KREMEN1/BMP4/OSR2/TGFB1/EGR2/COMP/SRGN/ZBTB16/ISG15/GPM6B/BMP2/CCL3/SFRP1/TWIST1/MGP	CAF-0
GOBP_CALCIUM_ION_TRANSMEMBRANE_TRANSPORT	GOBP_CALCIUM_ION_TRANSMEMBRANE_TRANSPORT	229	-0.512769	-1.29589	0.0623946	0.321819	0.282382	985	tags=9%, list=7%, signal=9%	TMEM165/SMDT1/SLN/CCL21/RAMP3/CACNA2D3/CX3CL1/ANK2/FKBP1A/DDIT3/HSPA2/TRPC6/PRNP/CEMIP/CCL3/F2R/RRAD/CXCL10/GEM/CXCL9/CCL19	CAF-0
GOBP_NEGATIVE_REGULATION_OF_LEUKOCYTE_PROLIFERATION	GOBP_NEGATIVE_REGULATION_OF_LEUKOCYTE_PROLIFERATION	68	-0.649252	-1.39923	0.0626186	0.322153	0.282675	1093	tags=21%, list=7%, signal=19%	IL10/TNFRSF14/NDFIP1/BMP4/LGALS9/CBLB/PRNP/SDC4/TNFAIP3/GPNMB/TNFRSF21/CCL8/IDO1/CEBPB	CAF-0
REACTOME_REGULATION_OF_SIGNALING_BY_CBL	REACTOME_REGULATION_OF_SIGNALING_BY_CBL	22	-0.786445	-1.49115	0.0631365	0.323433	0.283798	792	tags=32%, list=5%, signal=30%	HCK/UBA52/PIK3R3/PIK3R1/RPS27A/UBB/UBC	CAF-0
GOBP_CELLULAR_RESPONSE_TO_VIRUS	GOBP_CELLULAR_RESPONSE_TO_VIRUS	53	-0.676506	-1.41823	0.0630975	0.323433	0.283798	945	tags=21%, list=6%, signal=20%	DDX58/BIRC3/IFIH1/LGALS9/DDX3X/IRF7/PENK/ZC3H12A/IL6/HSP90AA1/CCL19	CAF-0
GOBP_SEQUESTERING_OF_CALCIUM_ION	GOBP_SEQUESTERING_OF_CALCIUM_ION	105	-0.598034	-1.3827	0.0630631	0.323433	0.283798	837	tags=10%, list=6%, signal=10%	CCL21/CX3CL1/ANK2/FKBP1A/DDIT3/CEMIP/CCL3/F2R/CXCL10/CXCL9/CCL19	CAF-0
GOBP_PROTEIN_STABILIZATION	GOBP_PROTEIN_STABILIZATION	170	-0.546248	-1.3374	0.0629252	0.323433	0.283798	1199	tags=19%, list=8%, signal=18%	RPL5/BAG1/PINK1/PIM2/LAMP2/PIM1/ATP1B3/GRN/GOLGA7/PTGES3/CAMLG/TCP1/SAV1/CRTAP/ANK2/RPS7/LAMP1/CRYAB/MSX1/UBE2B/PIK3R1/HSPD1/HSP90AB1/BAG3/IFI30/RPL11/PLPP3/CDKN1A/IGF1/HSP90AA1/HSPA1A/HSPA1B/CLU	CAF-0
GOBP_REGULATION_OF_VESICLE_MEDIATED_TRANSPORT	GOBP_REGULATION_OF_VESICLE_MEDIATED_TRANSPORT	428	-0.461865	-1.2433	0.0630769	0.323433	0.283798	880	tags=9%, list=6%, signal=9%	DLL1/CD47/ATP6AP1/CCL21/CD63/LRPAP1/RAP1B/PTX3/CAV1/LGALS9/SGIP1/FOXF1/RAB13/GPC3/APOC1/RAB7A/LAMP1/IL15RA/VAMP2/C2/SERPINE1/IL1B/SDC4/SOD1/SDCBP/HLA-F/PLSCR1/ARC/HMOX1/RAB31/GAS1/MFGE8/C3/B2M/LGALS3/CCL2/APOE/CLU/CCL19	CAF-0
GOBP_SMOOTH_MUSCLE_CELL_APOPTOTIC_PROCESS	GOBP_SMOOTH_MUSCLE_CELL_APOPTOTIC_PROCESS	20	-0.801896	-1.50405	0.0633947	0.323572	0.28392	92	tags=30%, list=1%, signal=30%	SIRT1/PDE1A/PDCD4/ATF4/IGF1/SOD2	CAF-0
GOBP_REGULATION_OF_SYNCYTIUM_FORMATION_BY_PLASMA_MEMBRANE_FUSION	GOBP_REGULATION_OF_SYNCYTIUM_FORMATION_BY_PLASMA_MEMBRANE_FUSION	20	-0.800958	-1.50229	0.0633947	0.323572	0.28392	677	tags=20%, list=4%, signal=19%	GDF15/CFLAR/CXCL10/CXCL9	CAF-0
REACTOME_TNFR1_INDUCED_NFKAPPAB_SIGNALING_PATHWAY	REACTOME_TNFR1_INDUCED_NFKAPPAB_SIGNALING_PATHWAY	29	-0.74476	-1.45126	0.0633663	0.323572	0.28392	1266	tags=28%, list=8%, signal=25%	RBCK1/TNFRSF1A/BIRC3/UBA52/RPS27A/TNFAIP3/UBB/UBC	CAF-0
GOBP_POSITIVE_REGULATION_OF_STRESS_FIBER_ASSEMBLY	GOBP_POSITIVE_REGULATION_OF_STRESS_FIBER_ASSEMBLY	46	0.653053	1.43567	0.0633947	0.323572	0.28392	636	tags=15%, list=4%, signal=15%	TPM1/S100A10/RHOA/CDC42/FERMT2/TGFBR1/CCDC88A	CAF-0
GOBP_SENSORY_PERCEPTION_OF_PAIN	GOBP_SENSORY_PERCEPTION_OF_PAIN	63	-0.658036	-1.4076	0.0634328	0.323572	0.28392	1192	tags=21%, list=8%, signal=19%	P2RX4/IL10/TMEM120A/NDN/EDNRB/MGLL/MME/CXCL12/PENK/CCL3/PTGES/F2R/CCL2	CAF-0
GOBP_SENSORY_PERCEPTION_OF_MECHANICAL_STIMULUS	GOBP_SENSORY_PERCEPTION_OF_MECHANICAL_STIMULUS	113	0.556254	1.36524	0.0637363	0.324844	0.285036	555	tags=4%, list=4%, signal=4%	COL1A1/COL11A1/WDR1/SNAI2/TIMM13	CAF-0
GOBP_REGULATION_OF_CD4_POSITIVE_ALPHA_BETA_T_CELL_DIFFERENTIATION	GOBP_REGULATION_OF_CD4_POSITIVE_ALPHA_BETA_T_CELL_DIFFERENTIATION	44	-0.701894	-1.44769	0.0639535	0.325675	0.285765	690	tags=18%, list=5%, signal=17%	RIPK2/LGALS9/BCL6/CD83/ZC3H12A/SOCS1/NFKBIZ/CCL19	CAF-0
GOBP_NEGATIVE_REGULATION_OF_MEIOTIC_CELL_CYCLE	GOBP_NEGATIVE_REGULATION_OF_MEIOTIC_CELL_CYCLE	12	-0.862384	-1.53536	0.0651283	0.326728	0.286689	27	tags=17%, list=0%, signal=17%	NPPC/DUSP1	CAF-0
GOBP_ACUTE_INFLAMMATORY_RESPONSE_TO_ANTIGENIC_STIMULUS	GOBP_ACUTE_INFLAMMATORY_RESPONSE_TO_ANTIGENIC_STIMULUS	15	-0.8385	-1.52246	0.0652174	0.326728	0.286689	195	tags=40%, list=1%, signal=40%	IL31RA/ZP3/ADCYAP1/C3/ICAM1/HLA-E	CAF-0
REACTOME_GLYCOGEN_STORAGE_DISEASES	REACTOME_GLYCOGEN_STORAGE_DISEASES	14	-0.840341	-1.51013	0.0656455	0.326728	0.286689	792	tags=29%, list=5%, signal=27%	UBA52/RPS27A/UBB/UBC	CAF-0
GOBP_POSITIVE_REGULATION_OF_STEROID_BIOSYNTHETIC_PROCESS	GOBP_POSITIVE_REGULATION_OF_STEROID_BIOSYNTHETIC_PROCESS	14	-0.839532	-1.50867	0.0656455	0.326728	0.286689	62	tags=14%, list=0%, signal=14%	PPARGC1A/ADM	CAF-0
GOBP_POSITIVE_REGULATION_OF_SMOOTH_MUSCLE_CELL_APOPTOTIC_PROCESS	GOBP_POSITIVE_REGULATION_OF_SMOOTH_MUSCLE_CELL_APOPTOTIC_PROCESS	13	-0.838526	-1.50743	0.0642398	0.326728	0.286689	744	tags=23%, list=5%, signal=22%	PDCD4/ATF4/SOD2	CAF-0
GOBP_REGULATION_OF_MYOBLAST_FUSION	GOBP_REGULATION_OF_MYOBLAST_FUSION	14	-0.837487	-1.505	0.0656455	0.326728	0.286689	677	tags=29%, list=4%, signal=27%	GDF15/CFLAR/CXCL10/CXCL9	CAF-0
REACTOME_NEGATIVE_REGULATION_OF_FLT3	REACTOME_NEGATIVE_REGULATION_OF_FLT3	14	-0.835516	-1.50146	0.0656455	0.326728	0.286689	818	tags=36%, list=5%, signal=34%	FLT3LG/UBA52/RPS27A/UBB/UBC	CAF-0
REACTOME_SUPPRESSION_OF_PHAGOSOMAL_MATURATION	REACTOME_SUPPRESSION_OF_PHAGOSOMAL_MATURATION	12	-0.841715	-1.49856	0.0646552	0.326728	0.286689	792	tags=42%, list=5%, signal=40%	UBA52/RAB7A/RPS27A/UBB/UBC	CAF-0
GOBP_POSITIVE_REGULATION_OF_SIGNAL_TRANSDUCTION_BY_P53_CLASS_MEDIATOR	GOBP_POSITIVE_REGULATION_OF_SIGNAL_TRANSDUCTION_BY_P53_CLASS_MEDIATOR	21	-0.785953	-1.47502	0.0653061	0.326728	0.286689	960	tags=33%, list=6%, signal=31%	HEXIM1/RPS7/PMAIP1/MSX1/RPL11/RPL26/UBB	CAF-0
GOBP_NUCLEOTIDE_EXCISION_REPAIR_DNA_GAP_FILLING	GOBP_NUCLEOTIDE_EXCISION_REPAIR_DNA_GAP_FILLING	23	-0.764827	-1.46646	0.0645161	0.326728	0.286689	1036	tags=22%, list=7%, signal=20%	POLD2/UBA52/RPS27A/UBB/UBC	CAF-0
REACTOME_GAP_FILLING_DNA_REPAIR_SYNTHESIS_AND_LIGATION_IN_GG_NER	REACTOME_GAP_FILLING_DNA_REPAIR_SYNTHESIS_AND_LIGATION_IN_GG_NER	25	-0.759509	-1.45701	0.0649087	0.326728	0.286689	1036	tags=20%, list=7%, signal=19%	POLD2/UBA52/RPS27A/UBB/UBC	CAF-0
GOBP_POSITIVE_REGULATION_OF_T_CELL_APOPTOTIC_PROCESS	GOBP_POSITIVE_REGULATION_OF_T_CELL_APOPTOTIC_PROCESS	10	-0.849395	-1.45366	0.0654628	0.326728	0.286689	855	tags=30%, list=6%, signal=28%	CCL5/LGALS9/IDO1	CAF-0
GOBP_GLOMERULAR_MESANGIAL_CELL_PROLIFERATION	GOBP_GLOMERULAR_MESANGIAL_CELL_PROLIFERATION	10	-0.848805	-1.45265	0.0654628	0.326728	0.286689	974	tags=40%, list=6%, signal=37%	PDGFD/BMP4/CFLAR/EGR1	CAF-0
GOBP_BONE_CELL_DEVELOPMENT	GOBP_BONE_CELL_DEVELOPMENT	28	0.719526	1.44986	0.0657371	0.326728	0.286689	688	tags=14%, list=5%, signal=14%	FBN1/ANXA2/FOXP1/NOTCH2	CAF-0
GOBP_REGULATION_OF_VASCULAR_PERMEABILITY	GOBP_REGULATION_OF_VASCULAR_PERMEABILITY	36	-0.721107	-1.4469	0.0649606	0.326728	0.286689	923	tags=19%, list=6%, signal=18%	BDKRB2/RAMP2/C2CD4B/TGFB1/AKAP12/ADM/APOE	CAF-0
GOBP_NEGATIVE_REGULATION_OF_INTRACELLULAR_PROTEIN_TRANSPORT	GOBP_NEGATIVE_REGULATION_OF_INTRACELLULAR_PROTEIN_TRANSPORT	37	-0.717185	-1.44435	0.064833	0.326728	0.286689	610	tags=14%, list=4%, signal=13%	INSIG1/SP100/PKIG/BAG3/APOD	CAF-0
GOBP_INFLAMMATORY_RESPONSE_TO_ANTIGENIC_STIMULUS	GOBP_INFLAMMATORY_RESPONSE_TO_ANTIGENIC_STIMULUS	37	-0.716459	-1.44288	0.064833	0.326728	0.286689	588	tags=19%, list=4%, signal=18%	KDM6B/IL10/CD68/C3/ICAM1/HLA-E/CD81	CAF-0
GOBP_POSITIVE_REGULATION_OF_EMBRYONIC_DEVELOPMENT	GOBP_POSITIVE_REGULATION_OF_EMBRYONIC_DEVELOPMENT	12	0.80143	1.42975	0.0650558	0.326728	0.286689	592	tags=17%, list=4%, signal=16%	CFL1/TENM4	CAF-0
GOBP_POSTTRANSLATIONAL_PROTEIN_TARGETING_TO_ENDOPLASMIC_RETICULUM_MEMBRANE	GOBP_POSTTRANSLATIONAL_PROTEIN_TARGETING_TO_ENDOPLASMIC_RETICULUM_MEMBRANE	11	0.807333	1.42727	0.0647482	0.326728	0.286689	716	tags=45%, list=5%, signal=43%	SEC61G/SEC61A1/SEC61B/SEC63/CHMP4B	CAF-0
KEGG_N_GLYCAN_BIOSYNTHESIS	KEGG_N_GLYCAN_BIOSYNTHESIS	46	0.64712	1.42262	0.0654397	0.326728	0.286689	2895	tags=48%, list=19%, signal=39%	RPN1/B4GALT2/STT3A/GANAB/MGAT5/MAN2A1/FUT8/B4GALT1/MAN1B1/MAN1A2/DPM2/MAN1A1/DDOST/MOGS/TUSC3/RPN2/MGAT2/STT3B/MGAT1/DPAGT1/MGAT4B/ALG1	CAF-0
GOBP_CELLULAR_BIOGENIC_AMINE_METABOLIC_PROCESS	GOBP_CELLULAR_BIOGENIC_AMINE_METABOLIC_PROCESS	71	-0.652794	-1.41647	0.065666	0.326728	0.286689	1150	tags=17%, list=8%, signal=16%	DHPS/KYNU/HNMT/AMD1/EPAS1/SAT2/COMT/OAZ1/AKR1B1/NR4A2/IDO1/SAT1	CAF-0
GOBP_SPLICEOSOMAL_COMPLEX_ASSEMBLY	GOBP_SPLICEOSOMAL_COMPLEX_ASSEMBLY	54	0.616622	1.39898	0.0647182	0.326728	0.286689	3464	tags=54%, list=23%, signal=41%	TXNL4A/SNRPD1/SNRPG/SF3B1/DDX1/SNRNP200/SRSF1/SCAF11/SNRPC/SETX/SNRPD2/SRPK1/DDX23/RBMX/CELF1/SF3A3/SRSF10/CRNKL1/SRSF6/LUC7L/ISY1/SRPK2/RBM5/SRSF9/NCBP1/PRPF39/SNRPE/PRPF6/LUC7L3	CAF-0
GOBP_DENDRITIC_SPINE_MORPHOGENESIS	GOBP_DENDRITIC_SPINE_MORPHOGENESIS	52	0.623262	1.398	0.0645833	0.326728	0.286689	2101	tags=29%, list=14%, signal=25%	CFL1/PDLIM5/DBN1/CAPRIN1/CDC42/ACTR2/ABI2/TANC2/UBE3A/PTEN/ADAM10/EPHB3/DIP2A/SIPA1L1/ZNF365	CAF-0
GOBP_NEGATIVE_REGULATION_OF_CELLULAR_PROTEIN_LOCALIZATION	GOBP_NEGATIVE_REGULATION_OF_CELLULAR_PROTEIN_LOCALIZATION	101	-0.602843	-1.37653	0.0652985	0.326728	0.286689	914	tags=13%, list=6%, signal=12%	TMBIM1/TGFB1/INSIG1/SP100/PKIG/GPM6B/LEPROT/PID1/RHOQ/TMEM59/BAG3/DNAJA1/APOD	CAF-0
KEGG_T_CELL_RECEPTOR_SIGNALING_PATHWAY	KEGG_T_CELL_RECEPTOR_SIGNALING_PATHWAY	100	-0.604107	-1.37535	0.0655431	0.326728	0.286689	1093	tags=11%, list=7%, signal=10%	IL10/RELA/MAP3K8/LCP2/CBLB/PIK3R3/PIK3R1/CSF2/NFKBIA/JUN/FOS	CAF-0
GOBP_REGULATION_OF_EXTENT_OF_CELL_GROWTH	GOBP_REGULATION_OF_EXTENT_OF_CELL_GROWTH	92	0.572295	1.37235	0.0654008	0.326728	0.286689	1665	tags=21%, list=11%, signal=18%	FN1/MACF1/DBN1/LRP1/MAP1B/EIF4G2/CTTN/GOLGA4/CDKL5/RTN4/CYFIP1/PTPRS/TWF2/SEMA3D/IST1/PAK1/BMPR2/PLXNA3/GSK3B	CAF-0
GOBP_REGULATION_OF_CALCIUM_ION_TRANSMEMBRANE_TRANSPORT	GOBP_REGULATION_OF_CALCIUM_ION_TRANSMEMBRANE_TRANSPORT	121	-0.582163	-1.3561	0.0649819	0.326728	0.286689	921	tags=11%, list=6%, signal=10%	SLN/RAMP3/CX3CL1/ANK2/FKBP1A/HSPA2/PRNP/CEMIP/F2R/RRAD/CXCL10/GEM/CXCL9	CAF-0
REACTOME_BIOLOGICAL_OXIDATIONS	REACTOME_BIOLOGICAL_OXIDATIONS	129	-0.578478	-1.35253	0.0656934	0.326728	0.286689	1526	tags=25%, list=10%, signal=22%	CYB5R3/ESD/AIP/ADH4/SMOX/GSTM5/GSTO1/FMO3/ALDH1A1/PTGIS/PTGES3/CYP27A1/AHR/FMO2/NQO2/POR/MAT2A/TRMT112/ADH5/CYP26B1/GSTM3/ADH1B/MGST1/COMT/NNMT/FMO1/CYP7B1/EPHX1/PTGS1/CYP1B1/HSP90AB1/GGT5	CAF-0
GOBP_JNK_CASCADE	GOBP_JNK_CASCADE	168	-0.547623	-1.34204	0.0646259	0.326728	0.286689	920	tags=11%, list=6%, signal=10%	RIPK2/HIPK2/CCL21/UBA52/CDC42EP5/LTBR/TRIB1/GADD45A/GADD45G/IL1B/SDCBP/RPS27A/SFRP1/DNAJA1/UBB/UBC/GADD45B/CCL19	CAF-0
KEGG_ETHER_LIPID_METABOLISM	KEGG_ETHER_LIPID_METABOLISM	24	-0.756116	-1.44793	0.0658436	0.326954	0.286888	214	tags=21%, list=1%, signal=21%	ENPP2/CHPT1/PLPP1/PLPP3/PLA2G2A	CAF-0
REACTOME_INTERLEUKIN_3_INTERLEUKIN_5_AND_GM_CSF_SIGNALING	REACTOME_INTERLEUKIN_3_INTERLEUKIN_5_AND_GM_CSF_SIGNALING	44	-0.696749	-1.43708	0.0658915	0.326954	0.286888	792	tags=23%, list=5%, signal=22%	STAT5A/HCK/UBA52/PIK3R3/JAK1/PIK3R1/RPS27A/CSF2/UBB/UBC	CAF-0
GOBP_NEGATIVE_REGULATION_OF_STEROID_METABOLIC_PROCESS	GOBP_NEGATIVE_REGULATION_OF_STEROID_METABOLIC_PROCESS	21	-0.81051	-1.5211	0.0659862	0.32714	0.287051	829	tags=38%, list=6%, signal=36%	BMP5/INSIG1/ATP1A1/SOD1/DKK3/BMP2/SNAI1/APOE	CAF-0
GOBP_FEMALE_SEX_DIFFERENTIATION	GOBP_FEMALE_SEX_DIFFERENTIATION	93	-0.615089	-1.38288	0.0660377	0.32714	0.287051	804	tags=15%, list=5%, signal=14%	MMP19/PTX3/TIPARP/FST/TBX3/SOD1/PDGFRA/NUPR1/ARID5B/SFRP1/ADAMTS1/ICAM1/UBB/CEBPB	CAF-0
REACTOME_EXTRA_NUCLEAR_ESTROGEN_SIGNALING	REACTOME_EXTRA_NUCLEAR_ESTROGEN_SIGNALING	69	-0.649152	-1.39997	0.0661626	0.327488	0.287357	770	tags=17%, list=5%, signal=17%	AREG/CAV1/GNAI1/PIK3R3/FOXO3/S1PR3/PIK3R1/HSPB1/HSP90AA1/MMP9/FOS/MMP3	CAF-0
GOBP_NEGATIVE_REGULATION_OF_DNA_BINDING	GOBP_NEGATIVE_REGULATION_OF_DNA_BINDING	46	-0.699576	-1.44765	0.0662768	0.327784	0.287616	610	tags=22%, list=4%, signal=21%	SP100/DDIT3/IFI16/MSX1/ID1/MSX2/HMOX1/HEY1/NFKBIA/JUN	CAF-0
GOBP_NEGATIVE_REGULATION_OF_MULTI_ORGANISM_PROCESS	GOBP_NEGATIVE_REGULATION_OF_MULTI_ORGANISM_PROCESS	13	-0.835607	-1.50218	0.0663812	0.328019	0.287822	1849	tags=54%, list=12%, signal=47%	LTF/SIGIRR/ADA/PRDX2/TRIB1/TNFAIP3/BST2	CAF-0
GOBP_REGULATION_OF_STRESS_ACTIVATED_PROTEIN_KINASE_SIGNALING_CASCADE	GOBP_REGULATION_OF_STRESS_ACTIVATED_PROTEIN_KINASE_SIGNALING_CASCADE	159	-0.552529	-1.33117	0.0664336	0.328019	0.287822	920	tags=11%, list=6%, signal=11%	RIPK2/HIPK2/CCL21/RNF13/LTBR/GADD45A/GADD45G/IL1B/ZC3H12A/SDCBP/MYC/ARL6IP5/BMP2/SFRP1/DNAJA1/GADD45B/DUSP1/CCL19	CAF-0
GOBP_POSITIVE_REGULATION_OF_MONONUCLEAR_CELL_MIGRATION	GOBP_POSITIVE_REGULATION_OF_MONONUCLEAR_CELL_MIGRATION	56	-0.664269	-1.3905	0.0665399	0.328275	0.288046	855	tags=20%, list=6%, signal=19%	CCL5/CCL21/LGALS9/CXCL12/SERPINE1/CCL3/CCL20/LGALS3/CXCL13/CXCL10/CXCL14	CAF-0
GOBP_REGULATION_OF_ICOSANOID_SECRETION	GOBP_REGULATION_OF_ICOSANOID_SECRETION	12	-0.836608	-1.48947	0.0668103	0.32853	0.28827	1192	tags=25%, list=8%, signal=23%	P2RX4/IL1B/PTGES	CAF-0
GOBP_RESPONSE_TO_LAMINAR_FLUID_SHEAR_STRESS	GOBP_RESPONSE_TO_LAMINAR_FLUID_SHEAR_STRESS	12	-0.834414	-1.48556	0.0668103	0.32853	0.28827	696	tags=50%, list=5%, signal=48%	SMAD7/ETS1/ASS1/NFE2L2/KLF2/KLF4	CAF-0
GOBP_RESPONSE_TO_INTERLEUKIN_4	GOBP_RESPONSE_TO_INTERLEUKIN_4	31	-0.73571	-1.4494	0.0667976	0.32853	0.28827	282	tags=13%, list=2%, signal=13%	NFIL3/RPL3/HSP90AB1/IL24	CAF-0
GOBP_RESPONSE_TO_IONIZING_RADIATION	GOBP_RESPONSE_TO_IONIZING_RADIATION	131	-0.574187	-1.34752	0.0666667	0.32853	0.28827	606	tags=13%, list=4%, signal=13%	TANK/ELK1/HSF1/TMEM109/GADD45A/IFI16/CRYAB/KRT14/MYC/SFRP1/EEF1D/RPL26/ICAM1/CDKN1A/RHOB/CXCL10/EGR1	CAF-0
REACTOME_AUF1_HNRNP_D0_BINDS_AND_DESTABILIZES_MRNA	REACTOME_AUF1_HNRNP_D0_BINDS_AND_DESTABILIZES_MRNA	52	-0.677546	-1.41449	0.0670498	0.329438	0.289067	1073	tags=25%, list=7%, signal=23%	PSMB10/PSME1/PSMF1/PSMD9/PSMB8/UBA52/PSMA2/RPS27A/UBB/UBC/HSPA8/HSPB1/HSPA1A	CAF-0
GOBP_ADAPTATION_OF_SIGNALING_PATHWAY	GOBP_ADAPTATION_OF_SIGNALING_PATHWAY	15	-0.837482	-1.52061	0.0673913	0.329499	0.289121	62	tags=13%, list=0%, signal=13%	ARRB2/ADM	CAF-0
REACTOME_RESPONSE_OF_EIF2AK1_HRI_TO_HEME_DEFICIENCY	REACTOME_RESPONSE_OF_EIF2AK1_HRI_TO_HEME_DEFICIENCY	15	-0.836719	-1.51922	0.0673913	0.329499	0.289121	744	tags=33%, list=5%, signal=32%	ATF4/DDIT3/ATF3/PPP1R15A/CEBPB	CAF-0
GOBP_POSITIVE_REGULATION_OF_NATURAL_KILLER_CELL_MEDIATED_IMMUNITY	GOBP_POSITIVE_REGULATION_OF_NATURAL_KILLER_CELL_MEDIATED_IMMUNITY	21	-0.780985	-1.46569	0.0673469	0.329499	0.289121	512	tags=14%, list=3%, signal=14%	LAMP1/HLA-F/HLA-E	CAF-0
GOBP_ERROR_FREE_TRANSLESION_SYNTHESIS	GOBP_ERROR_FREE_TRANSLESION_SYNTHESIS	21	-0.780472	-1.46473	0.0673469	0.329499	0.289121	792	tags=19%, list=5%, signal=18%	UBA52/RPS27A/UBB/UBC	CAF-0
GOBP_ZINC_ION_HOMEOSTASIS	GOBP_ZINC_ION_HOMEOSTASIS	29	-0.743512	-1.44883	0.0673267	0.329499	0.289121	929	tags=31%, list=6%, signal=29%	SLC39A8/S100A8/MT1A/MT1G/MT1F/MT1M/MT1E/MT1X/MT2A	CAF-0
KEGG_PROTEIN_EXPORT	KEGG_PROTEIN_EXPORT	23	0.724134	1.42495	0.0671937	0.329499	0.289121	1394	tags=48%, list=9%, signal=43%	SEC61G/SEC61A1/SRP72/SEC61B/SRPRB/SRP54/SEC63/SRP9/SPCS3/SRP14/SPCS1	CAF-0
GOBP_CD4_POSITIVE_ALPHA_BETA_T_CELL_CYTOKINE_PRODUCTION	GOBP_CD4_POSITIVE_ALPHA_BETA_T_CELL_CYTOKINE_PRODUCTION	14	-0.832178	-1.49546	0.0678337	0.331123	0.290546	430	tags=21%, list=3%, signal=21%	IL1B/IL6/CD81	CAF-0
GOBP_REGULATION_OF_TRANSMEMBRANE_TRANSPORT	GOBP_REGULATION_OF_TRANSMEMBRANE_TRANSPORT	408	-0.464336	-1.24221	0.0678233	0.331123	0.290546	921	tags=15%, list=6%, signal=14%	CLIC2/MEF2C/ADRA2A/INPP5K/PDE4D/GSTO1/SCN1B/PINK1/IRS2/CA2/OSBPL8/PIM1/CTSS/ATP1B3/SLN/KCNJ8/KCNS3/CD63/RAMP3/TMEM109/CACNA2D3/NR4A3/CX3CL1/ISCU/CAV1/ARL6IP1/ANK2/FKBP1A/ACSL1/FHL1/HSPA2/GPC3/TRPC6/PRNP/RGS2/VAMP2/IL1B/KCNE4/FXYD1/GLRX/CEMIP/PIK3R1/NFE2L2/PPIF/ARL6IP5/EDNRA/PID1/RHOQ/ARC/STOM/OAZ1/F2R/C3/TWIST1/IGF1/RRAD/MMP9/CXCL10/GEM/CCL2/CXCL9	CAF-0
GOBP_RNA_DECAPPING	GOBP_RNA_DECAPPING	16	-0.826137	-1.50067	0.0679825	0.33158	0.290947	15	tags=12%, list=0%, signal=13%	PNRC2/ZFP36	CAF-0
GOBP_REGULATION_OF_CD8_POSITIVE_ALPHA_BETA_T_CELL_ACTIVATION	GOBP_REGULATION_OF_CD8_POSITIVE_ALPHA_BETA_T_CELL_ACTIVATION	18	-0.804159	-1.46756	0.0682303	0.332519	0.291771	362	tags=22%, list=2%, signal=22%	SOCS1/HLA-A/IRF1/HLA-E	CAF-0
REACTOME_IKK_COMPLEX_RECRUITMENT_MEDIATED_BY_RIP1	REACTOME_IKK_COMPLEX_RECRUITMENT_MEDIATED_BY_RIP1	23	-0.760208	-1.4576	0.0685484	0.333528	0.292656	1116	tags=35%, list=7%, signal=32%	CD14/LY96/BIRC3/UBA52/UBE2D3/RPS27A/UBB/UBC	CAF-0
REACTOME_NEGATIVE_REGULATION_OF_FGFR4_SIGNALING	REACTOME_NEGATIVE_REGULATION_OF_FGFR4_SIGNALING	23	-0.760154	-1.4575	0.0685484	0.333528	0.292656	845	tags=26%, list=6%, signal=25%	FGF2/SPRY2/UBA52/RPS27A/UBB/UBC	CAF-0
GOBP_NEGATIVE_REGULATION_OF_LYMPHOCYTE_MEDIATED_IMMUNITY	GOBP_NEGATIVE_REGULATION_OF_LYMPHOCYTE_MEDIATED_IMMUNITY	37	-0.710485	-1.43085	0.0687623	0.333859	0.292947	690	tags=19%, list=5%, signal=18%	NDFIP1/LGALS9/BCL6/HLA-F/HLA-B/HLA-A/HLA-E	CAF-0
GOBP_PRIMARY_ALCOHOL_METABOLIC_PROCESS	GOBP_PRIMARY_ALCOHOL_METABOLIC_PROCESS	67	-0.643897	-1.38024	0.0687023	0.333859	0.292947	1418	tags=24%, list=9%, signal=22%	AKR1C3/ADH4/BMP5/ALDH1A3/ALDH3A2/ALDH1A1/AKR1C1/ADH5/RDH10/ADH1B/PNPLA2/DKK3/BMP2/CYP1B1/AKR1B1/IGF1	CAF-0
GOBP_REGULATION_OF_LYMPHOCYTE_DIFFERENTIATION	GOBP_REGULATION_OF_LYMPHOCYTE_DIFFERENTIATION	147	-0.56231	-1.34485	0.0687831	0.333859	0.292947	1134	tags=19%, list=8%, signal=18%	ADA/IL10/SLAMF8/PRDX2/NDFIP1/PNP/CLPTM1/BMP4/FGL2/RIPK2/TNFSF9/CYP26B1/LGALS9/BCL6/CD83/ZBTB16/EGR3/ZC3H12A/SOD1/SOCS1/NRARP/SFRP1/NFKBIZ/ZFP36L2/ZFP36L1/CD74/IRF1/CCL19	CAF-0
GOBP_POSITIVE_REGULATION_OF_PATTERN_RECOGNITION_RECEPTOR_SIGNALING_PATHWAY	GOBP_POSITIVE_REGULATION_OF_PATTERN_RECOGNITION_RECEPTOR_SIGNALING_PATHWAY	36	-0.713391	-1.43142	0.0688976	0.333924	0.293003	1009	tags=17%, list=7%, signal=16%	IFI35/SLC15A4/CAV1/DDX3X/HSPA1A/HSPA1B	CAF-0
GOBP_DEVELOPMENTAL_MATURATION	GOBP_DEVELOPMENTAL_MATURATION	200	-0.521708	-1.30539	0.0689076	0.333924	0.293003	894	tags=9%, list=6%, signal=9%	EPAS1/EDNRB/CCL21/CD63/GBA/CX3CL1/NRCAM/DDIT3/NFIA/KLF2/BMP2/C3/HES1/AKR1B1/NR4A2/CDKN1A/IGF1/CCL19	CAF-0
GOBP_REGULATION_OF_LIPOPROTEIN_METABOLIC_PROCESS	GOBP_REGULATION_OF_LIPOPROTEIN_METABOLIC_PROCESS	12	-0.827626	-1.47348	0.0689655	0.333935	0.293014	2	tags=17%, list=0%, signal=17%	GBA/APOD	CAF-0
GOBP_NEGATIVE_REGULATION_OF_INTRINSIC_APOPTOTIC_SIGNALING_PATHWAY_IN_RESPONSE_TO_DNA_DAMAGE	GOBP_NEGATIVE_REGULATION_OF_INTRINSIC_APOPTOTIC_SIGNALING_PATHWAY_IN_RESPONSE_TO_DNA_DAMAGE	29	-0.740562	-1.44308	0.0693069	0.335049	0.29399	679	tags=24%, list=5%, signal=23%	CXCL12/CD44/SNAI1/TPT1/ACKR3/CD74/CLU	CAF-0
GOBP_RHYTHMIC_PROCESS	GOBP_RHYTHMIC_PROCESS	240	-0.504368	-1.27758	0.0692568	0.335049	0.29399	919	tags=12%, list=6%, signal=12%	TOP1/AHR/IMPDH2/MMP19/KLF10/PTX3/ATF4/EGR2/ASS1/HEBP1/EGR3/NTRK2/SERPINE1/SERPINF1/ID1/PDGFRA/NAMPT/NFIL3/ID2/KLF9/ID4/ID3/ADAMTS1/TWIST1/CSF2/JUND/EGR1/JUN/PTGDS	CAF-0
GOBP_POSITIVE_REGULATION_OF_MYELOID_LEUKOCYTE_MEDIATED_IMMUNITY	GOBP_POSITIVE_REGULATION_OF_MYELOID_LEUKOCYTE_MEDIATED_IMMUNITY	15	-0.834884	-1.51589	0.0695652	0.335218	0.294139	945	tags=20%, list=6%, signal=19%	DDX58/C3/HLA-E	CAF-0
GOBP_VASCULAR_WOUND_HEALING	GOBP_VASCULAR_WOUND_HEALING	17	-0.813632	-1.48102	0.0695652	0.335218	0.294139	1306	tags=47%, list=9%, signal=43%	XBP1/SLC12A2/FOXC2/SMOC2/NDNF/MCAM/SERPINE1/TNFAIP3	CAF-0
GOBP_PROTEOGLYCAN_METABOLIC_PROCESS	GOBP_PROTEOGLYCAN_METABOLIC_PROCESS	73	0.599507	1.3872	0.0694737	0.335218	0.294139	354	tags=11%, list=2%, signal=11%	VCAN/SULF1/COL11A1/ADAMTS12/SULF2/BGN/CHPF/DSE	CAF-0
KEGG_LYSOSOME	KEGG_LYSOSOME	115	-0.571449	-1.32051	0.0694698	0.335218	0.294139	1211	tags=23%, list=8%, signal=22%	CLTB/CTSO/LAMP2/CTSS/DNASE2/ATP6AP1/NEU1/CD164/ACP5/CD63/TPP1/CLTA/GBA/ASAH1/CD68/LAMP1/HEXB/CTSF/PSAP/GLA/CTSH/LAPTM4A/ATP6V0C/CTSD/CTSC/CTSL/NPC2	CAF-0
REACTOME_HCMV_EARLY_EVENTS	REACTOME_HCMV_EARLY_EVENTS	66	0.598617	1.37997	0.0697674	0.335655	0.294522	1587	tags=27%, list=11%, signal=25%	ITGB1/SEC13/NCOR2/TUBA1B/TUBB6/CBX1/TUBA1A/DYNC1H1/RBBP4/TUBA1C/DYNC1I2/RANBP2/DYNC1LI2/PML/NUP214/POM121/DAXX/TUBB3	CAF-0
KEGG_NEUROACTIVE_LIGAND_RECEPTOR_INTERACTION	KEGG_NEUROACTIVE_LIGAND_RECEPTOR_INTERACTION	124	-0.573614	-1.33636	0.0697248	0.335655	0.294522	1926	tags=15%, list=13%, signal=13%	GRM8/FPR1/ADORA2A/THRB/HRH2/CYSLTR2/SSTR2/BDKRB2/ADRA2A/P2RX4/PTGFR/NR3C1/EDNRB/PTGIR/S1PR3/LEPR/LPAR1/EDNRA/F2R	CAF-0
REACTOME_AKT_PHOSPHORYLATES_TARGETS_IN_THE_NUCLEUS	REACTOME_AKT_PHOSPHORYLATES_TARGETS_IN_THE_NUCLEUS	10	-0.847934	-1.45116	0.0699774	0.336395	0.295172	524	tags=30%, list=3%, signal=29%	FOXO1/FOXO3/NR4A1	CAF-0
GOBP_ACTIVATION_OF_JUN_KINASE_ACTIVITY	GOBP_ACTIVATION_OF_JUN_KINASE_ACTIVITY	34	-0.724722	-1.44965	0.0700389	0.336422	0.295195	5	tags=12%, list=0%, signal=12%	PTPN1/ERN1/RIPK2/CCL19	CAF-0
GOBP_POSITIVE_REGULATION_OF_CHOLESTEROL_EFFLUX	GOBP_POSITIVE_REGULATION_OF_CHOLESTEROL_EFFLUX	18	-0.799008	-1.45816	0.0703625	0.337706	0.296322	708	tags=28%, list=5%, signal=27%	CAV1/PLTP/ABCA8/NFKBIA/APOE	CAF-0
GOBP_OLIGODENDROCYTE_DEVELOPMENT	GOBP_OLIGODENDROCYTE_DEVELOPMENT	32	-0.732179	-1.45233	0.0705882	0.338249	0.296799	351	tags=9%, list=2%, signal=9%	LPAR1/GSN/CLU	CAF-0
GOBP_T_HELPER_1_TYPE_IMMUNE_RESPONSE	GOBP_T_HELPER_1_TYPE_IMMUNE_RESPONSE	35	-0.716374	-1.42916	0.0705882	0.338249	0.296799	623	tags=14%, list=4%, signal=14%	RIPK2/IL1RL1/BCL3/IL1B/CCL19	CAF-0
GOBP_REGULATION_OF_KILLING_OF_CELLS_OF_OTHER_ORGANISM	GOBP_REGULATION_OF_KILLING_OF_CELLS_OF_OTHER_ORGANISM	13	-0.828726	-1.48981	0.0706638	0.338342	0.29688	534	tags=38%, list=4%, signal=37%	SERPINB9/BCL2L1/BAD/KRT6A/CXCL6	CAF-0
KEGG_MELANOGENESIS	KEGG_MELANOGENESIS	88	0.574722	1.36761	0.0708155	0.338798	0.29728	2472	tags=30%, list=16%, signal=25%	CREB3L1/WNT2/CALM2/GNAI2/FZD1/CALM1/CTNNB1/DVL3/KRAS/GNAI3/LEF1/MAPK1/NRAS/GNAQ/EP300/GSK3B/FZD6/ADCY7/PRKACB/CREB1/WNT5A/CREB3L2/FZD2/CAMK2G/CALM3/CREB3	CAF-0
GOBP_FRUCTOSE_METABOLIC_PROCESS	GOBP_FRUCTOSE_METABOLIC_PROCESS	12	-0.857174	-1.52609	0.0709861	0.339275	0.297698	1026	tags=33%, list=7%, signal=31%	ALDH1A1/ALDOA/PFKFB3/AKR1B1	CAF-0
GOBP_POSITIVE_REGULATION_OF_CHROMOSOME_SEGREGATION	GOBP_POSITIVE_REGULATION_OF_CHROMOSOME_SEGREGATION	13	0.789675	1.42072	0.071028	0.339275	0.297698	1747	tags=46%, list=12%, signal=41%	HNRNPU/SMC6/SMC5/CCNB1/RCC2/NUMA1	CAF-0
GOBP_TROPHECTODERMAL_CELL_DIFFERENTIATION	GOBP_TROPHECTODERMAL_CELL_DIFFERENTIATION	12	-0.826551	-1.47157	0.0711207	0.339414	0.297821	685	tags=25%, list=5%, signal=24%	ADA/HOPX/JUNB	CAF-0
REACTOME_RAF_INDEPENDENT_MAPK1_3_ACTIVATION	REACTOME_RAF_INDEPENDENT_MAPK1_3_ACTIVATION	22	-0.768864	-1.45782	0.0712831	0.339414	0.297821	555	tags=45%, list=4%, signal=44%	DUSP2/MAP2K2/DUSP8/DUSP4/DUSP6/IL6ST/JAK1/DUSP5/IL6/DUSP1	CAF-0
GOBP_GLUTAMATE_METABOLIC_PROCESS	GOBP_GLUTAMATE_METABOLIC_PROCESS	22	-0.767096	-1.45447	0.0712831	0.339414	0.297821	44	tags=18%, list=0%, signal=18%	GLS/SLC7A11/GLUD1/GLUL	CAF-0
GOBP_CYTOSOLIC_TRANSPORT	GOBP_CYTOSOLIC_TRANSPORT	147	0.524294	1.32345	0.0712644	0.339414	0.297821	2830	tags=37%, list=19%, signal=31%	FLNA/MSN/CLTC/ACTR2/TMEM87B/DCTN1/YKT6/TANC2/ARL1/ERC1/RDX/RAB6A/GBF1/MON2/MTMR2/VPS26B/HOOK3/MAPK1/SNF8/DNAJC13/BET1L/VPS35/SPAG9/AP2A1/VTI1B/KIF5B/RHOBTB3/ANKFY1/TBC1D10B/PTPN23/AP1G1/CHMP3/VPS13C/VPS29/STX16/SRSF10/ARFRP1/GAK/PLEKHJ1/GOSR1/EHD3/USP7/TBC1D5/PIKFYVE/EEA1/KIF1B/SNX8/TRIM27/VAMP3/VTI1A/UBE2O/WDR81/STX6/RIC1/PIK3C3	CAF-0
REACTOME_PTK6_REGULATES_RHO_GTPASES_RAS_GTPASE_AND_MAP_KINASES	REACTOME_PTK6_REGULATES_RHO_GTPASES_RAS_GTPASE_AND_MAP_KINASES	14	0.775772	1.42568	0.0715596	0.340461	0.298739	2674	tags=71%, list=18%, signal=59%	RHOA/KRAS/DOCK1/NRAS/CRK/ARHGAP35/RASA1/PXN/RAC1/BCAR1	CAF-0
GOBP_PHOSPHATIDYLETHANOLAMINE_ACYL_CHAIN_REMODELING	GOBP_PHOSPHATIDYLETHANOLAMINE_ACYL_CHAIN_REMODELING	15	-0.830279	-1.50753	0.0717391	0.340506	0.298779	86	tags=20%, list=1%, signal=20%	PNPLA8/PLA2G4C/PLA2G2A	CAF-0
GOBP_LEUKOTRIENE_METABOLIC_PROCESS	GOBP_LEUKOTRIENE_METABOLIC_PROCESS	17	-0.811589	-1.4773	0.0717391	0.340506	0.298779	689	tags=24%, list=5%, signal=22%	TLR2/PTGR1/MAPKAPK2/GGT5	CAF-0
GOBP_GLIOGENESIS	GOBP_GLIOGENESIS	234	-0.502718	-1.2777	0.0716667	0.340506	0.298779	1080	tags=18%, list=7%, signal=17%	IL33/POU3F1/CERS2/P2RX4/LGI4/NFIB/GRN/RELA/BNIP3/DLL1/IL34/S100A8/NDN/TGFB1/LAMC3/LDLR/GBA/CX3CL1/EGR2/IFNGR1/IL6ST/STAT3/PENK/HEXB/NTRK2/LAMA2/LEPR/IL1B/SOD1/LPAR1/SERPINE2/BMP2/CCL3/TNFRSF21/NDRG1/GSN/HES1/IL6/CD9/CCL2/CLU	CAF-0
REACTOME_DEFECTS_OF_CONTACT_ACTIVATION_SYSTEM_CAS_AND_KALLIKREIN_KININ_SYSTEM_KKS	REACTOME_DEFECTS_OF_CONTACT_ACTIVATION_SYSTEM_CAS_AND_KALLIKREIN_KININ_SYSTEM_KKS	10	-0.845405	-1.44683	0.0722348	0.342318	0.300369	30	tags=20%, list=0%, signal=20%	F10/SERPING1	CAF-0
GOBP_LIPOPROTEIN_BIOSYNTHETIC_PROCESS	GOBP_LIPOPROTEIN_BIOSYNTHETIC_PROCESS	81	-0.629592	-1.39042	0.0722222	0.342318	0.300369	1271	tags=12%, list=8%, signal=11%	WIPI2/PIGP/WDR45/GOLGA7/GBA/UGCG/ZDHHC1/WIPI1/GLUL/APOE	CAF-0
GOBP_NEGATIVE_REGULATION_OF_TRANSFORMING_GROWTH_FACTOR_BETA_PRODUCTION	GOBP_NEGATIVE_REGULATION_OF_TRANSFORMING_GROWTH_FACTOR_BETA_PRODUCTION	12	0.793265	1.41518	0.0724907	0.342554	0.300576	1	tags=8%, list=0%, signal=8%	FN1	CAF-0
GOBP_REGULATION_OF_OSTEOBLAST_PROLIFERATION	GOBP_REGULATION_OF_OSTEOBLAST_PROLIFERATION	22	0.711528	1.4086	0.072407	0.342554	0.300576	151	tags=18%, list=1%, signal=18%	CTHRC1/ITGAV/GREM1/RHOA	CAF-0
GOBP_IRE1_MEDIATED_UNFOLDED_PROTEIN_RESPONSE	GOBP_IRE1_MEDIATED_UNFOLDED_PROTEIN_RESPONSE	64	0.608596	1.39523	0.0724947	0.342554	0.300576	1362	tags=33%, list=9%, signal=30%	KDELR3/MYDGF/TLN1/SEC31A/SSR1/FKBP14/YIF1A/SERP1/PDIA6/ARFGAP1/SRPRB/DCTN1/BAX/HYOU1/SHC1/PDIA5/ADD1/CTDSP2/EXTL2/VAPB/DNAJB11	CAF-0
GOBP_MAINTENANCE_OF_LOCATION_IN_CELL	GOBP_MAINTENANCE_OF_LOCATION_IN_CELL	183	-0.529728	-1.30974	0.0725126	0.342554	0.300576	837	tags=12%, list=6%, signal=11%	CCL21/INSIG1/CX3CL1/CAV1/ANK2/FKBP1A/SRGN/SP100/DDIT3/ARL2/BCL3/CEMIP/CHCHD10/CCL3/F2R/GSN/FTL/CXCL10/APOE/FTH1/CXCL9/CCL19	CAF-0
REACTOME_RHO_GTPASES_ACTIVATE_CIT	REACTOME_RHO_GTPASES_ACTIVATE_CIT	19	0.741756	1.42658	0.0726577	0.3427	0.300704	376	tags=26%, list=2%, signal=26%	MYL9/MYH9/MYL6/RHOA/MYH10	CAF-0
GOBP_RESPONSE_TO_ACETYLCHOLINE	GOBP_RESPONSE_TO_ACETYLCHOLINE	19	0.741678	1.42643	0.0726577	0.3427	0.300704	2499	tags=42%, list=17%, signal=35%	GNB1/GNAI2/AGRN/RGS10/GNAQ/GNA11/ATP2B4/CRKL	CAF-0
GOBP_EMBRYONIC_HINDLIMB_MORPHOGENESIS	GOBP_EMBRYONIC_HINDLIMB_MORPHOGENESIS	21	-0.801835	-1.50482	0.0733863	0.345324	0.303006	974	tags=38%, list=6%, signal=36%	OSR1/BMP4/OSR2/GPC3/TBX3/ZBTB16/MSX1/TWIST1	CAF-0
GOBP_REGULATION_OF_T_HELPER_1_TYPE_IMMUNE_RESPONSE	GOBP_REGULATION_OF_T_HELPER_1_TYPE_IMMUNE_RESPONSE	21	-0.801815	-1.50478	0.0733863	0.345324	0.303006	920	tags=19%, list=6%, signal=18%	RIPK2/IL1RL1/IL1B/CCL19	CAF-0
GOBP_REGULATION_OF_ODONTOGENESIS	GOBP_REGULATION_OF_ODONTOGENESIS	12	-0.826114	-1.47079	0.0732759	0.345324	0.303006	974	tags=33%, list=6%, signal=31%	BMP4/TNFRSF11B/MSX1/BMP2	CAF-0
REACTOME_METALLOPROTEASE_DUBS	REACTOME_METALLOPROTEASE_DUBS	17	-0.809646	-1.47376	0.073913	0.345464	0.303129	792	tags=24%, list=5%, signal=22%	UBA52/RPS27A/UBB/UBC	CAF-0
GOBP_NITRIC_OXIDE_MEDIATED_SIGNAL_TRANSDUCTION	GOBP_NITRIC_OXIDE_MEDIATED_SIGNAL_TRANSDUCTION	17	-0.803826	-1.46317	0.073913	0.345464	0.303129	23	tags=24%, list=0%, signal=24%	AGT/NDNF/APOE/RASD1	CAF-0
GOBP_NEGATIVE_REGULATION_OF_HEMATOPOIETIC_PROGENITOR_CELL_DIFFERENTIATION	GOBP_NEGATIVE_REGULATION_OF_HEMATOPOIETIC_PROGENITOR_CELL_DIFFERENTIATION	11	-0.831663	-1.44916	0.073991	0.345464	0.303129	1046	tags=27%, list=7%, signal=25%	N4BP2L2/NFE2L2/HES1	CAF-0
GOBP_POSITIVE_REGULATION_OF_TOLERANCE_INDUCTION	GOBP_POSITIVE_REGULATION_OF_TOLERANCE_INDUCTION	11	-0.830375	-1.44692	0.073991	0.345464	0.303129	1052	tags=27%, list=7%, signal=25%	IRAK3/CBLB/IDO1	CAF-0
GOBP_REGULATION_OF_HEAT_GENERATION	GOBP_REGULATION_OF_HEAT_GENERATION	11	-0.829853	-1.44601	0.073991	0.345464	0.303129	1017	tags=45%, list=7%, signal=42%	ARRDC3/EDNRB/IL1B/PTGS2/PTGES	CAF-0
GOBP_MAMMARY_GLAND_EPITHELIAL_CELL_DIFFERENTIATION	GOBP_MAMMARY_GLAND_EPITHELIAL_CELL_DIFFERENTIATION	11	-0.829643	-1.44564	0.073991	0.345464	0.303129	648	tags=36%, list=4%, signal=35%	ZNF703/FOXF1/ID2/CEBPB	CAF-0
GOBP_CELLULAR_RESPONSE_TO_NITROGEN_STARVATION	GOBP_CELLULAR_RESPONSE_TO_NITROGEN_STARVATION	11	-0.829181	-1.44484	0.073991	0.345464	0.303129	746	tags=36%, list=5%, signal=35%	MAP1LC3A/GABARAPL1/GABARAPL2/MAP1LC3B	CAF-0
REACTOME_LAMININ_INTERACTIONS	REACTOME_LAMININ_INTERACTIONS	30	0.705363	1.43472	0.0738523	0.345464	0.303129	706	tags=30%, list=5%, signal=29%	ITGB1/ITGAV/HSPG2/COL7A1/NID2/LAMC1/LAMA4/LAMB1/ITGA1	CAF-0
GOBP_GLYCOLYTIC_PROCESS_THROUGH_FRUCTOSE_6_PHOSPHATE	GOBP_GLYCOLYTIC_PROCESS_THROUGH_FRUCTOSE_6_PHOSPHATE	24	0.706486	1.40017	0.0736434	0.345464	0.303129	811	tags=29%, list=5%, signal=28%	PKM/GAPDH/TPI1/PGK1/PGAM1/ENO1/GPI	CAF-0
GOBP_CONNECTIVE_TISSUE_DEVELOPMENT	GOBP_CONNECTIVE_TISSUE_DEVELOPMENT	200	0.48567	1.27693	0.0735106	0.345464	0.303129	704	tags=14%, list=5%, signal=14%	COL1A1/ACTA2/COL5A1/SULF1/COL11A1/SERPINH1/LOX/TGFBI/MDK/ADAMTS12/SULF2/GREM1/BGN/RUNX1/SFRP2/RUNX2/ANXA6/SH3PXD2B/GLG1/PRRX1/GLI3/COL27A1/SNAI2/EVC/SLC39A13/TGFBR1/BMP1/TRPS1	CAF-0
GOBP_NEUROBLAST_PROLIFERATION	GOBP_NEUROBLAST_PROLIFERATION	44	0.643511	1.40101	0.0740741	0.345583	0.303234	2438	tags=36%, list=16%, signal=31%	GLI3/CTNNA1/PLXNB2/KDM1A/CTNNB1/HHIP/HIF1A/PTN/LEF1/DOCK7/NF1/RAB10/EML1/NUMB/PAFAH1B1/TEAD3	CAF-0
GOBP_REGULATION_OF_MORPHOGENESIS_OF_A_BRANCHING_STRUCTURE	GOBP_REGULATION_OF_MORPHOGENESIS_OF_A_BRANCHING_STRUCTURE	42	0.648533	1.39841	0.0742268	0.346027	0.303623	185	tags=10%, list=1%, signal=9%	SULF1/MDK/GREM1/WNT2	CAF-0
REACTOME_TRANSLESION_SYNTHESIS_BY_POLH	REACTOME_TRANSLESION_SYNTHESIS_BY_POLH	18	-0.797503	-1.45542	0.0746269	0.346684	0.3042	792	tags=22%, list=5%, signal=21%	UBA52/RPS27A/UBB/UBC	CAF-0
GOBP_AMINE_CATABOLIC_PROCESS	GOBP_AMINE_CATABOLIC_PROCESS	23	-0.758023	-1.45341	0.0745968	0.346684	0.3042	1641	tags=35%, list=11%, signal=31%	MAOA/MOXD1/SMOX/KYNU/HNMT/COMT/IDO1/SAT1	CAF-0
GOBP_RESPONSE_TO_INCREASED_OXYGEN_LEVELS	GOBP_RESPONSE_TO_INCREASED_OXYGEN_LEVELS	25	0.712587	1.41215	0.0746562	0.346684	0.3042	362	tags=16%, list=2%, signal=16%	COL1A1/MT-CYB/MT-ATP6/PDPN	CAF-0
GOBP_NEGATIVE_REGULATION_OF_EPITHELIAL_CELL_MIGRATION	GOBP_NEGATIVE_REGULATION_OF_EPITHELIAL_CELL_MIGRATION	62	-0.649079	-1.38131	0.0746269	0.346684	0.3042	1320	tags=27%, list=9%, signal=25%	FGF2/MEF2C/ACVRL1/HDAC5/CSNK2B/TGFB1/ANGPT2/SP100/GADD45A/DNAJA4/STC1/SERPINF1/KLF4/NR2F2/DCN/CXCL13/APOE	CAF-0
REACTOME_PROCESSING_OF_CAPPED_INTRON_CONTAINING_PRE_MRNA	REACTOME_PROCESSING_OF_CAPPED_INTRON_CONTAINING_PRE_MRNA	237	0.463535	1.24309	0.0744417	0.346684	0.3042	3549	tags=49%, list=24%, signal=38%	YBX1/SEC13/SRRM2/LSM7/HNRNPU/HNRNPA3/HNRNPM/TXNL4A/HNRNPK/SNRPF/SNRPD1/ZC3H11A/HNRNPH1/SF3B2/SNRPB2/HNRNPA2B1/SNRPG/SF3B1/HNRNPD/PCBP2/SRSF4/SNRNP200/HNRNPR/SNRPA/SNRPD3/SRSF1/SNRPC/RANBP2/SF3B6/MAGOHB/PRPF40A/PAPOLA/LSM3/SNRNP70/SRSF2/DDX42/SNRPD2/CPSF2/PRPF8/CCAR1/DHX38/NUP214/NUDT21/DDX23/POLR2C/DHX16/RBMX/SRSF11/POM121/THOC2/LSM4/U2AF2/SF3A3/CPSF3/HNRNPC/HNRNPUL1/CWC15/SNW1/SF3B3/LSM5/LSM8/NU…	CAF-0
GOBP_REGULATION_OF_MUSCLE_CONTRACTION	GOBP_REGULATION_OF_MUSCLE_CONTRACTION	114	0.550363	1.35494	0.0747253	0.346737	0.304246	657	tags=11%, list=4%, signal=10%	TPM1/MYL9/DSG2/ANXA6/CTTN/CALM2/CNN1/ENO1/SPHK1/SRI/CALM1/ATP2A2	CAF-0
GOBP_POSITIVE_REGULATION_OF_VASCULAR_PERMEABILITY	GOBP_POSITIVE_REGULATION_OF_VASCULAR_PERMEABILITY	13	-0.82477	-1.4827	0.0749465	0.347495	0.304911	23	tags=15%, list=0%, signal=15%	TGFB1/APOE	CAF-0
GOBP_RESPONSE_TO_HYPEROXIA	GOBP_RESPONSE_TO_HYPEROXIA	18	0.742845	1.43051	0.0750469	0.347561	0.304969	362	tags=22%, list=2%, signal=22%	COL1A1/MT-CYB/MT-ATP6/PDPN	CAF-0
GOBP_GOLGI_VESICLE_BUDDING	GOBP_GOLGI_VESICLE_BUDDING	10	0.808971	1.41716	0.0751342	0.347561	0.304969	815	tags=50%, list=5%, signal=47%	TMED9/TMED2/TMED10/GBF1/ARFGAP3	CAF-0
GOBP_APICAL_JUNCTION_ASSEMBLY	GOBP_APICAL_JUNCTION_ASSEMBLY	63	0.607613	1.38999	0.0751073	0.347561	0.304969	851	tags=17%, list=6%, signal=17%	GJA1/RHOA/VCL/RUNX1/WDR1/CTNNA1/SNAI2/ROCK1/TJP1/MYO1C/PDCD6IP	CAF-0
GOBP_3_UTR_MEDIATED_MRNA_STABILIZATION	GOBP_3_UTR_MEDIATED_MRNA_STABILIZATION	15	-0.826704	-1.50104	0.076087	0.350825	0.307833	966	tags=27%, list=6%, signal=25%	HNRNPA0/MAPKAPK2/YBX3/ZFP36	CAF-0
REACTOME_IL_6_TYPE_CYTOKINE_RECEPTOR_LIGAND_INTERACTIONS	REACTOME_IL_6_TYPE_CYTOKINE_RECEPTOR_LIGAND_INTERACTIONS	15	-0.826271	-1.50025	0.076087	0.350825	0.307833	1051	tags=40%, list=7%, signal=37%	CLCF1/OSMR/IL11RA/IL6ST/JAK1/IL11	CAF-0
KEGG_ALANINE_ASPARTATE_AND_GLUTAMATE_METABOLISM	KEGG_ALANINE_ASPARTATE_AND_GLUTAMATE_METABOLISM	24	-0.749496	-1.43525	0.0761317	0.350825	0.307833	696	tags=17%, list=5%, signal=16%	GLUD1/ASS1/GFPT2/GLUL	CAF-0
GOBP_NEGATIVE_REGULATION_OF_LIPID_BIOSYNTHETIC_PROCESS	GOBP_NEGATIVE_REGULATION_OF_LIPID_BIOSYNTHETIC_PROCESS	46	-0.6897	-1.42721	0.0760234	0.350825	0.307833	829	tags=20%, list=6%, signal=19%	INSIG1/ACADVL/ATP1A1/APOC1/SOD1/DKK3/BMP2/SNAI1/APOE	CAF-0
GOBP_POSITIVE_REGULATION_OF_TELOMERE_MAINTENANCE	GOBP_POSITIVE_REGULATION_OF_TELOMERE_MAINTENANCE	50	0.624448	1.38409	0.0759494	0.350825	0.307833	1714	tags=36%, list=11%, signal=32%	ATRX/CCT6A/HNRNPA2B1/RAD50/HNRNPD/GNL3/NEK7/CCT3/ATM/XRCC5/CCT2/MAPK1/CCT5/PML/ERCC1/MAP3K4/TNKS2/DKC1	CAF-0
REACTOME_RUNX2_REGULATES_OSTEOBLAST_DIFFERENTIATION	REACTOME_RUNX2_REGULATES_OSTEOBLAST_DIFFERENTIATION	22	0.704193	1.39408	0.0763209	0.351427	0.308362	381	tags=14%, list=3%, signal=13%	COL1A1/RUNX2/GLI3	CAF-0
GOBP_NEGATIVE_REGULATION_OF_AMINE_TRANSPORT	GOBP_NEGATIVE_REGULATION_OF_AMINE_TRANSPORT	14	-0.824943	-1.48245	0.0765864	0.351999	0.308863	1283	tags=29%, list=9%, signal=26%	SLC43A1/ADRA2A/RGS2/ARL6IP5	CAF-0
REACTOME_IRAK1_RECRUITS_IKK_COMPLEX	REACTOME_IRAK1_RECRUITS_IKK_COMPLEX	14	-0.824021	-1.4808	0.0765864	0.351999	0.308863	792	tags=29%, list=5%, signal=27%	UBA52/RPS27A/UBB/UBC	CAF-0
REACTOME_TRANSLESION_SYNTHESIS_BY_Y_FAMILY_DNA_POLYMERASES_BYPASSES_LESIONS_ON_DNA_TEMPLATE	REACTOME_TRANSLESION_SYNTHESIS_BY_Y_FAMILY_DNA_POLYMERASES_BYPASSES_LESIONS_ON_DNA_TEMPLATE	37	-0.701929	-1.41362	0.0766208	0.351999	0.308863	1519	tags=27%, list=10%, signal=24%	UBA7/MAD2L2/UBE2L6/POLD2/UBA52/REV3L/ISG15/RPS27A/UBB/UBC	CAF-0
GOBP_CELLULAR_RESPONSE_TO_ORGANIC_CYCLIC_COMPOUND	GOBP_CELLULAR_RESPONSE_TO_ORGANIC_CYCLIC_COMPOUND	430	-0.456022	-1.22814	0.0766871	0.352034	0.308895	883	tags=14%, list=6%, signal=14%	NR3C1/BMP4/DDX58/AHR/TGFB1/MBD2/FAM107A/WBP2/CCL5/RAMP3/INSIG1/NPM1/RAP1B/NR4A3/IFIH1/ATF4/ATP1A1/CAV1/ASS1/MT-ND3/FOXF1/TIPARP/CFLAR/GNAI1/PENK/SGK1/HEYL/STC1/IL1B/GRAMD1A/IFIT1/SERPINF1/ZC3H12A/SOD1/CYP7B1/TNC/ID1/KLF2/BMP2/CCL3/CYP1B1/PLPP1/HSP90AB1/HEY1/KLF9/SFRP1/ZFP36L2/KLF4/ID3/TFPI/DNAJA1/ICAM1/ZFP36L1/FBXO32/DDIT4/IGFBP5/CCL2/EGR1/CEBPB/ZFP36/CLU	CAF-0
GOBP_REGULATION_OF_ACUTE_INFLAMMATORY_RESPONSE_TO_ANTIGENIC_STIMULUS	GOBP_REGULATION_OF_ACUTE_INFLAMMATORY_RESPONSE_TO_ANTIGENIC_STIMULUS	10	-0.837716	-1.43367	0.0767494	0.352051	0.30891	195	tags=40%, list=1%, signal=40%	ZP3/ADCYAP1/C3/HLA-E	CAF-0
GOBP_INTRINSIC_APOPTOTIC_SIGNALING_PATHWAY_BY_P53_CLASS_MEDIATOR	GOBP_INTRINSIC_APOPTOTIC_SIGNALING_PATHWAY_BY_P53_CLASS_MEDIATOR	70	-0.641681	-1.38678	0.0770677	0.352527	0.309327	846	tags=23%, list=6%, signal=22%	HIPK2/TMEM109/PERP/RPS7/IFI16/PMAIP1/BCL3/MSX1/CD44/NUPR1/RPL11/RPL26/CD74/UBB/CDKN1A/DDIT4	CAF-0
GOBP_BONE_MORPHOGENESIS	GOBP_BONE_MORPHOGENESIS	79	0.58263	1.36419	0.0770878	0.352527	0.309327	1486	tags=24%, list=10%, signal=22%	COL1A1/SERPINH1/SFRP2/ANXA6/GLG1/GLI3/COL27A1/MMP14/RAB23/TGFBR2/ZMPSTE24/EXT1/TSKU/HAS2/TMEM119/CHSY1/NAB1/BMPR2/INPPL1	CAF-0
GOBP_MAINTENANCE_OF_PROTEIN_LOCATION	GOBP_MAINTENANCE_OF_PROTEIN_LOCATION	86	0.570417	1.35349	0.0770878	0.352527	0.309327	1335	tags=30%, list=9%, signal=28%	FLNA/FBN1/TMSB10/KDELR3/GJA1/KDELR2/DBN1/TSPO/HNRNPU/YWHAB/TMSB4X/PARK7/SRI/KDELR1/ARL2BP/FBN2/CCDC88A/OS9/SYNE1/MDFI/RER1/GOPC/TWF2/PML/LTBP1/DZIP1	CAF-0
GOBP_CELLULAR_RESPONSE_TO_STEROID_HORMONE_STIMULUS	GOBP_CELLULAR_RESPONSE_TO_STEROID_HORMONE_STIMULUS	165	-0.537176	-1.31052	0.0770548	0.352527	0.309327	991	tags=16%, list=7%, signal=15%	NR3C1/BMP4/FAM107A/WBP2/NR4A3/ATP1A1/ASS1/MT-ND3/CFLAR/SGK1/HEYL/STC1/SERPINF1/CYP7B1/PLPP1/HEY1/KLF9/SFRP1/ZFP36L2/TFPI/DNAJA1/ICAM1/ZFP36L1/FBXO32/DDIT4/ZFP36	CAF-0
GOBP_CYTOLYSIS	GOBP_CYTOLYSIS	20	-0.782394	-1.46747	0.0777096	0.354831	0.311348	1537	tags=30%, list=10%, signal=27%	MMD/LBP/TGFB1/C7/KRT6A/PLA2G2A	CAF-0
GOBP_REGULATION_OF_PROGRAMMED_NECROTIC_CELL_DEATH	GOBP_REGULATION_OF_PROGRAMMED_NECROTIC_CELL_DEATH	20	-0.781587	-1.46596	0.0777096	0.354831	0.311348	862	tags=35%, list=6%, signal=33%	RBCK1/BIRC3/CAV1/ASAH1/CFLAR/NUPR1/YBX3	CAF-0
GOBP_ADHERENS_JUNCTION_ASSEMBLY	GOBP_ADHERENS_JUNCTION_ASSEMBLY	12	0.786438	1.403	0.0780669	0.356191	0.312542	666	tags=25%, list=4%, signal=24%	ACTB/VCL/CTNNB1	CAF-0
GOBP_HIGH_DENSITY_LIPOPROTEIN_PARTICLE_ASSEMBLY	GOBP_HIGH_DENSITY_LIPOPROTEIN_PARTICLE_ASSEMBLY	11	-0.825781	-1.43891	0.0784753	0.356431	0.312752	23	tags=18%, list=0%, signal=18%	NR1H2/APOE	CAF-0
GOBP_NEGATIVE_REGULATION_OF_SMOOTH_MUSCLE_CELL_PROLIFERATION	GOBP_NEGATIVE_REGULATION_OF_SMOOTH_MUSCLE_CELL_PROLIFERATION	39	-0.702547	-1.4245	0.0784314	0.356431	0.312752	482	tags=28%, list=3%, signal=27%	TRIB1/NDRG2/PRKG1/TNFAIP3/HMOX1/KLF4/IGFBP3/CDKN1A/IGFBP5/SOD2/APOD	CAF-0
GOBP_CELLULAR_RESPONSE_TO_VASCULAR_ENDOTHELIAL_GROWTH_FACTOR_STIMULUS	GOBP_CELLULAR_RESPONSE_TO_VASCULAR_ENDOTHELIAL_GROWTH_FACTOR_STIMULUS	55	-0.662363	-1.38014	0.0782443	0.356431	0.312752	1159	tags=33%, list=8%, signal=30%	ERN1/FOXC1/VEGFB/RELA/DLL1/SPRY2/CD63/MAP2K3/SMOC2/PGF/MAPKAPK2/MT1G/EGR3/PDGFRA/GAS1/HSPB1/DCN/NR4A1	CAF-0
GOBP_ALPHA_AMINO_ACID_CATABOLIC_PROCESS	GOBP_ALPHA_AMINO_ACID_CATABOLIC_PROCESS	63	-0.645169	-1.38007	0.0783582	0.356431	0.312752	59	tags=6%, list=0%, signal=6%	KYNU/CDO1/IDO1/GLUL	CAF-0
GOBP_REGULATION_OF_RESPONSE_TO_OXIDATIVE_STRESS	GOBP_REGULATION_OF_RESPONSE_TO_OXIDATIVE_STRESS	67	-0.637403	-1.36632	0.0782443	0.356431	0.312752	1162	tags=21%, list=8%, signal=19%	PINK1/AIFM2/HGF/IL10/FBLN5/SESN3/NR4A3/ATF4/SOD1/NFE2L2/NCOA7/HSPB1/SOD2/MMP3	CAF-0
GOBP_REGULATION_OF_SYNAPSE_STRUCTURE_OR_ACTIVITY	GOBP_REGULATION_OF_SYNAPSE_STRUCTURE_OR_ACTIVITY	171	0.496466	1.27361	0.0784314	0.356431	0.312752	1099	tags=18%, list=7%, signal=16%	SPARC/CFL1/ARF4/RHOA/PDLIM5/TUBB/DBN1/EIF4G1/GPC6/CAPRIN1/YWHAZ/APP/TUBA1A/CDC42/DNM1/ACTR2/SRPX2/ABI2/DCTN1/SETD5/TANC2/CDKL5/AGRN/CLSTN2/PTN/UBE3A/CYFIP1/PTPRS/CDH2/ITSN1	CAF-0
REACTOME_SIGNALING_BY_EGFR_IN_CANCER	REACTOME_SIGNALING_BY_EGFR_IN_CANCER	23	-0.753883	-1.44547	0.078629	0.356859	0.313128	792	tags=30%, list=5%, signal=29%	UBA52/AREG/PIK3R1/RPS27A/UBB/UBC/HSP90AA1	CAF-0
REACTOME_HATS_ACETYLATE_HISTONES	REACTOME_HATS_ACETYLATE_HISTONES	77	0.587512	1.37252	0.0787234	0.356981	0.313235	2701	tags=30%, list=18%, signal=25%	ACTB/MORF4L2/USP22/OGT/HAT1/RUVBL2/TADA3/SUPT20H/EP300/EP400/RUVBL1/YEATS2/SUPT7L/ELP2/HCFC1/ENY2/KAT2A/CLOCK/ACTL6A/MSL3/TRRAP/CREBBP/BRPF3	CAF-0
GOBP_HISTONE_METHYLATION	GOBP_HISTONE_METHYLATION	112	0.548557	1.34464	0.0787746	0.356981	0.313235	2903	tags=32%, list=19%, signal=26%	BRD4/ATRX/SETD5/SMYD3/KDM1A/CTNNB1/NSD1/SUPT6H/NELFE/PRMT2/RIF1/PWP1/OGT/SMARCB1/DNMT1/WDR82/PRMT1/SNW1/CARM1/KMT2C/EHMT1/SETD2/KMT5B/SMYD2/KMT5A/SMAD4/KMT2D/RLF/TET1/IWS1/CREBBP/SETDB1/WDR61/SETD7/TET2/RBBP5	CAF-0
REACTOME_TRAF6_MEDIATED_INDUCTION_OF_TAK1_COMPLEX_WITHIN_TLR4_COMPLEX	REACTOME_TRAF6_MEDIATED_INDUCTION_OF_TAK1_COMPLEX_WITHIN_TLR4_COMPLEX	16	-0.814055	-1.47872	0.0789474	0.357225	0.313449	1457	tags=44%, list=10%, signal=40%	CD14/IRAK2/LY96/UBA52/RPS27A/UBB/UBC	CAF-0
REACTOME_REGULATION_OF_FZD_BY_UBIQUITINATION	REACTOME_REGULATION_OF_FZD_BY_UBIQUITINATION	18	-0.793301	-1.44775	0.0788913	0.357225	0.313449	792	tags=28%, list=5%, signal=26%	RSPO1/UBA52/RPS27A/UBB/UBC	CAF-0
GOBP_MESENCHYMAL_CELL_DIFFERENTIATION	GOBP_MESENCHYMAL_CELL_DIFFERENTIATION	199	0.486958	1.28161	0.0790544	0.35744	0.313638	1167	tags=16%, list=8%, signal=15%	FN1/COL1A1/FLNA/MDK/GREM1/WNT2/SFRP2/ANXA6/TGFB1I1/PDPN/CORO1C/SNAI2/GLIPR2/FERMT2/TGFBR1/PHLDB1/CTNNB1/S100A4/HNRNPAB/HIF1A/JAG1/HDAC2/TGFBR2/RTN4/SPRED1/POFUT2/EXT1/CDH2/LEF1/MAPK1/TGFB2/HAS2	CAF-0
GOBP_REGULATION_OF_DENDRITIC_SPINE_MORPHOGENESIS	GOBP_REGULATION_OF_DENDRITIC_SPINE_MORPHOGENESIS	39	0.653198	1.3972	0.0792683	0.357939	0.314076	982	tags=21%, list=7%, signal=19%	CFL1/PDLIM5/DBN1/CAPRIN1/ACTR2/ABI2/TANC2/UBE3A	CAF-0
GOBP_REGULATION_OF_CELLULAR_COMPONENT_SIZE	GOBP_REGULATION_OF_CELLULAR_COMPONENT_SIZE	316	0.450978	1.24403	0.0792839	0.357939	0.314076	1770	tags=21%, list=12%, signal=19%	FN1/TMSB10/PFN1/RHOA/IL7R/MACF1/ACTR3/DBN1/CCL11/LRP1/MAP1B/WDR1/ARPC2/EIF4G2/CTTN/MSN/SPTAN1/ARPC1B/GOLGA4/COTL1/CAPZB/ACTR2/TMSB4X/AP2M1/ARPC3/ABI2/KANK4/NCKAP1/FHOD3/LIMA1/KDM1A/CDKL5/SVIL/RDX/PPP1CA/MYO1C/ANO6/ARPC5/ADD1/SCT/PICALM/RTN4/CYFIP1/PTPRS/SNF8/CDC42EP3/TWF2/ARPC1A/CFL2/EVL/SEMA3D/GMFB/IST1/SPTBN1/PAK1/BMPR2/PIK3CA/PTEN/PLXNA3/GSK3B/MKKS/ARF1/VASP/CDC42EP1/SSH1/TWF1	CAF-0
GOBP_DEVELOPMENT_OF_PRIMARY_FEMALE_SEXUAL_CHARACTERISTICS	GOBP_DEVELOPMENT_OF_PRIMARY_FEMALE_SEXUAL_CHARACTERISTICS	81	-0.622773	-1.37536	0.0796296	0.35923	0.315208	804	tags=16%, list=5%, signal=15%	MMP19/PTX3/TIPARP/FST/SOD1/PDGFRA/NUPR1/ARID5B/SFRP1/ADAMTS1/ICAM1/UBB/CEBPB	CAF-0
REACTOME_METHYLATION	REACTOME_METHYLATION	12	-0.821962	-1.4634	0.0797414	0.359464	0.315414	1186	tags=42%, list=8%, signal=38%	GSTO1/MAT2A/TRMT112/COMT/NNMT	CAF-0
GOBP_REGULATION_OF_SYNAPTIC_TRANSMISSION_GLUTAMATERGIC	GOBP_REGULATION_OF_SYNAPTIC_TRANSMISSION_GLUTAMATERGIC	46	-0.680436	-1.40804	0.079922	0.359551	0.31549	322	tags=7%, list=2%, signal=6%	MEF2C/SERPINE2/CCL2	CAF-0
GOBP_CELLULAR_RESPONSE_TO_GONADOTROPIN_STIMULUS	GOBP_CELLULAR_RESPONSE_TO_GONADOTROPIN_STIMULUS	12	0.783718	1.39815	0.0799257	0.359551	0.31549	1023	tags=25%, list=7%, signal=23%	INHBA/NSMF/HMGCS1	CAF-0
GOBP_REGULATION_OF_TELOMERE_CAPPING	GOBP_REGULATION_OF_TELOMERE_CAPPING	26	0.698793	1.3935	0.08	0.359551	0.31549	1455	tags=35%, list=10%, signal=31%	RAD50/HNRNPD/NEK7/ATM/MAPK1/ERCC1/MAP3K4/TNKS2/SMG6	CAF-0
GOBP_ENDOPLASMIC_RETICULUM_TO_CYTOSOL_TRANSPORT	GOBP_ENDOPLASMIC_RETICULUM_TO_CYTOSOL_TRANSPORT	26	0.694869	1.38568	0.08	0.359551	0.31549	1819	tags=42%, list=12%, signal=37%	HSP90B1/SEC61B/ERLEC1/OS9/SEL1L/UBE2J1/HM13/VCP/EDEM1/UBE2G2/NPLOC4	CAF-0
GOBP_RETINOIC_ACID_METABOLIC_PROCESS	GOBP_RETINOIC_ACID_METABOLIC_PROCESS	17	-0.797942	-1.45246	0.0804348	0.359838	0.315742	736	tags=41%, list=5%, signal=39%	AKR1C3/ALDH1A3/CYP26B1/RDH10/ADH1B/SCPEP1/CRABP1	CAF-0
REACTOME_MATURATION_OF_SARS_COV_2_SPIKE_PROTEIN	REACTOME_MATURATION_OF_SARS_COV_2_SPIKE_PROTEIN	29	0.700993	1.41778	0.0804829	0.359838	0.315742	2959	tags=66%, list=20%, signal=53%	RPN1/CANX/STT3A/GANAB/MGAT5/MAN2A1/FUT8/MAN1B1/PRKCSH/DDOST/MOGS/TUSC3/RPN2/MGAT2/ST3GAL2/MGAT1/MGAT4B/ST3GAL3/MAGT1	CAF-0
REACTOME_TRANSCRIPTIONAL_REGULATION_OF_WHITE_ADIPOCYTE_DIFFERENTIATION	REACTOME_TRANSCRIPTIONAL_REGULATION_OF_WHITE_ADIPOCYTE_DIFFERENTIATION	79	-0.630013	-1.38452	0.0803738	0.359838	0.315742	1111	tags=15%, list=7%, signal=14%	EBF1/CCND3/RELA/TGFB1/EGR2/LPL/ANGPTL4/ADIRF/KLF4/NR2F2/CEBPD/CEBPB	CAF-0
GOBP_REGULATION_OF_RECEPTOR_MEDIATED_ENDOCYTOSIS	GOBP_REGULATION_OF_RECEPTOR_MEDIATED_ENDOCYTOSIS	89	-0.613528	-1.37187	0.0803738	0.359838	0.315742	837	tags=13%, list=6%, signal=13%	CCL21/CD63/LRPAP1/SGIP1/APOC1/SERPINE1/SDCBP/ARC/C3/B2M/CLU/CCL19	CAF-0
GOBP_PROTEIN_LOCALIZATION_TO_VACUOLE	GOBP_PROTEIN_LOCALIZATION_TO_VACUOLE	62	-0.642565	-1.36744	0.0802239	0.359838	0.315742	729	tags=10%, list=5%, signal=9%	LMBRD1/RAB7A/TNFAIP3/HSPA8/CD81/CLU	CAF-0
GOBP_CELLULAR_RESPONSE_TO_TOPOLOGICALLY_INCORRECT_PROTEIN	GOBP_CELLULAR_RESPONSE_TO_TOPOLOGICALLY_INCORRECT_PROTEIN	153	-0.54999	-1.32382	0.0802792	0.359838	0.315742	892	tags=16%, list=6%, signal=15%	AUP1/RHBDD2/ACADVL/TPP1/ATF4/DNAJC3/HERPUD1/WIPI1/DDIT3/HSPA2/HSPB8/PIK3R1/NFE2L2/HSPD1/LMNA/BAG3/ATF3/PPP1R15A/HSPA8/CCL2/HSPA6/HSPA1A/HSPA1B/CXCL8	CAF-0
GOBP_REGULATION_OF_MRNA_CATABOLIC_PROCESS	GOBP_REGULATION_OF_MRNA_CATABOLIC_PROCESS	188	-0.522594	-1.29392	0.0802048	0.359838	0.315742	1073	tags=14%, list=7%, signal=13%	PSMB10/ALKBH5/PSME1/HNRNPA0/PSMF1/PSMD9/NPM1/PSMB8/FUS/UBA52/MAPKAPK2/TOB1/ZC3H12A/PSMA2/CIRBP/RPS27A/ZFP36L2/BTG2/ZFP36L1/UBB/YBX3/UBC/HSPA8/HSPB1/ZFP36/HSPA1A	CAF-0
GOBP_NEGATIVE_REGULATION_OF_PHOSPHATIDYLINOSITOL_3_KINASE_SIGNALING	GOBP_NEGATIVE_REGULATION_OF_PHOSPHATIDYLINOSITOL_3_KINASE_SIGNALING	11	-0.825024	-1.43759	0.0807175	0.360083	0.315957	322	tags=36%, list=2%, signal=36%	PIK3IP1/SERPINE2/KLF4/TWIST1	CAF-0
GOBP_ENDOTHELIAL_CELL_MIGRATION	GOBP_ENDOTHELIAL_CELL_MIGRATION	193	-0.514772	-1.28316	0.0806723	0.360083	0.315957	1100	tags=20%, list=7%, signal=19%	SASH1/HDAC5/GRN/AGT/FOXC2/BMP4/CSNK2B/CORO1B/TGFB1/ANGPT2/MAP2K3/SMOC2/SP100/GADD45A/RAB13/PIK3R3/DNAJA4/EGR3/STC1/SERPINF1/CD40/ZC3H12A/NFE2L2/PTGS2/ID1/S100A2/HMOX1/EMP2/CYP1B1/KLF4/PLPP3/NR2F2/RHOB/HSPB1/DCN/CXCL13/GLUL/NR4A1/APOE	CAF-0
GOBP_REGULATION_OF_EPITHELIAL_CELL_MIGRATION	GOBP_REGULATION_OF_EPITHELIAL_CELL_MIGRATION	208	-0.51024	-1.28104	0.0806723	0.360083	0.315957	1100	tags=17%, list=7%, signal=16%	SASH1/HDAC5/GRN/AGT/FOXC2/BMP4/MAPRE2/CSNK2B/TGFB1/ANGPT2/MAP2K3/SMOC2/SP100/GADD45A/DNAJA4/STC1/SERPINF1/CD40/ZC3H12A/CTSH/NFE2L2/PTGS2/FGF7/HMOX1/EMP2/KLF4/PLPP3/NR2F2/RHOB/HSPB1/DCN/CXCL13/MMP9/GLUL/APOE	CAF-0
GOBP_COPULATION	GOBP_COPULATION	14	-0.821635	-1.47651	0.0809628	0.360367	0.316206	1230	tags=29%, list=8%, signal=26%	PI3/ADA/EDNRB/SERPINE2	CAF-0
GOBP_DETECTION_OF_EXTERNAL_BIOTIC_STIMULUS	GOBP_DETECTION_OF_EXTERNAL_BIOTIC_STIMULUS	18	-0.791092	-1.44372	0.0810235	0.360367	0.316206	1891	tags=44%, list=13%, signal=39%	TLR4/SCARB1/HLA-DRB1/TLR2/LBP/LY96/HLA-B/HLA-A	CAF-0
GOBP_AUTONOMIC_NERVOUS_SYSTEM_DEVELOPMENT	GOBP_AUTONOMIC_NERVOUS_SYSTEM_DEVELOPMENT	36	0.660281	1.39164	0.0809717	0.360367	0.316206	666	tags=8%, list=4%, signal=8%	FN1/SOX4/CTNNB1	CAF-0
GOBP_DENDRITE_MORPHOGENESIS	GOBP_DENDRITE_MORPHOGENESIS	124	0.527853	1.3139	0.0809628	0.360367	0.316206	2947	tags=31%, list=20%, signal=25%	CFL1/PDLIM5/DBN1/SDC2/FARP1/CAPRIN1/CDC42/ACTR2/ABI2/RBFOX2/TANC2/CDKL5/PICALM/PTN/UBE3A/NSMF/KLF7/PTEN/GSK3B/KIDINS220/ADAM10/CUX1/EPHB3/DIP2A/SIPA1L1/GORASP1/ZNF365/FBXW8/CDK5/TAOK2/PTPRD/OPA1/HPRT1/NRP1/DBNL/PPP3CA/FYN/EEF2K	CAF-0
GOBP_MONOSACCHARIDE_METABOLIC_PROCESS	GOBP_MONOSACCHARIDE_METABOLIC_PROCESS	220	-0.508856	-1.28168	0.0810811	0.360367	0.316206	744	tags=8%, list=5%, signal=8%	ATF4/TKT/PDK4/SLC2A3/PHLDA2/BPGM/CYB5A/PMAIP1/LEPR/ALDOA/MIDN/PFKFB3/AKR1B1/ATF3/IGFBP3/IGF1/IGFBP4/APOD	CAF-0
REACTOME_MRNA_SPLICING_MINOR_PATHWAY	REACTOME_MRNA_SPLICING_MINOR_PATHWAY	52	0.61659	1.38303	0.08125	0.360851	0.316631	2696	tags=50%, list=18%, signal=41%	YBX1/TXNL4A/SNRPF/SNRPD1/SF3B2/SNRPG/SF3B1/SNRNP200/SNRPD3/SRSF1/SF3B6/SRSF2/DDX42/SNRPD2/PRPF8/DDX23/POLR2C/SF3B3/NCBP2/POLR2D/EFTUD2/POLR2F/SRSF6/GTF2F1/SNRNP48/POLR2G	CAF-0
GOBP_PROSTAGLANDIN_TRANSPORT	GOBP_PROSTAGLANDIN_TRANSPORT	13	-0.822052	-1.47781	0.0813704	0.361119	0.316866	1192	tags=31%, list=8%, signal=28%	P2RX4/SLCO3A1/IL1B/PTGES	CAF-0
GOBP_G_PROTEIN_COUPLED_RECEPTOR_SIGNALING_PATHWAY_COUPLED_TO_CYCLIC_NUCLEOTIDE_SECOND_MESSENGER	GOBP_G_PROTEIN_COUPLED_RECEPTOR_SIGNALING_PATHWAY_COUPLED_TO_CYCLIC_NUCLEOTIDE_SECOND_MESSENGER	26	-0.745681	-1.43523	0.0816733	0.361833	0.317493	1312	tags=15%, list=9%, signal=14%	SSTR2/AGT/PTGIR/CCL2	CAF-0
GOBP_POSITIVE_REGULATION_OF_DNA_BINDING	GOBP_POSITIVE_REGULATION_OF_DNA_BINDING	45	-0.682217	-1.41128	0.0817121	0.361833	0.317493	883	tags=20%, list=6%, signal=19%	FOXC1/TGFB1/HIPK2/EDF1/KLF4/HES1/TWIST1/IGF1/MMP9	CAF-0
GOBP_CELLULAR_RESPONSE_TO_KETONE	GOBP_CELLULAR_RESPONSE_TO_KETONE	80	-0.62352	-1.37103	0.0816327	0.361833	0.317493	1047	tags=22%, list=7%, signal=21%	PTGFR/ELK1/NR3C1/AHR/ASS1/CFLAR/GNAI1/SGK1/SERPINF1/TNC/KLF2/KLF9/SFRP1/KLF4/AKR1B1/ICAM1/FBXO32/DDIT4	CAF-0
GOBP_NEUROTROPHIN_TRK_RECEPTOR_SIGNALING_PATHWAY	GOBP_NEUROTROPHIN_TRK_RECEPTOR_SIGNALING_PATHWAY	30	-0.735029	-1.42748	0.0818363	0.36185	0.317508	1021	tags=23%, list=7%, signal=22%	AGT/NTRK3/NDN/SPRY2/NTRK2/SPRY1/DDIT4	CAF-0
GOBP_POSITIVE_REGULATION_OF_MICROTUBULE_POLYMERIZATION_OR_DEPOLYMERIZATION	GOBP_POSITIVE_REGULATION_OF_MICROTUBULE_POLYMERIZATION_OR_DEPOLYMERIZATION	30	-0.73404	-1.42556	0.0818363	0.36185	0.317508	563	tags=13%, list=4%, signal=13%	ARL2/RPS3/HSPA1A/HSPA1B	CAF-0
GOBP_DETECTION_OF_MECHANICAL_STIMULUS_INVOLVED_IN_SENSORY_PERCEPTION	GOBP_DETECTION_OF_MECHANICAL_STIMULUS_INVOLVED_IN_SENSORY_PERCEPTION	22	0.699966	1.38571	0.0821918	0.363155	0.318652	14	tags=5%, list=0%, signal=5%	COL11A1	CAF-0
GOBP_NEGATIVE_REGULATION_OF_INTERLEUKIN_6_PRODUCTION	GOBP_NEGATIVE_REGULATION_OF_INTERLEUKIN_6_PRODUCTION	35	-0.703886	-1.40424	0.0823529	0.363432	0.318895	1098	tags=23%, list=7%, signal=21%	HGF/IL10/IRAK3/GBA/CX3CL1/ZC3H12A/KLF2/TNFAIP3	CAF-0
REACTOME_REGULATED_NECROSIS	REACTOME_REGULATED_NECROSIS	52	-0.668289	-1.39517	0.0823755	0.363432	0.318895	862	tags=19%, list=6%, signal=18%	BIRC3/UBA52/CFLAR/IL1B/SDCBP/RPS27A/UBB/IRF1/UBC/HSP90AA1	CAF-0
GOBP_REGULATION_OF_ENDOCYTOSIS	GOBP_REGULATION_OF_ENDOCYTOSIS	180	-0.5292	-1.29992	0.0824742	0.363601	0.319043	837	tags=9%, list=6%, signal=9%	CCL21/CD63/LRPAP1/CAV1/SGIP1/GPC3/APOC1/SERPINE1/SDCBP/ARC/RAB31/C3/B2M/LGALS3/APOE/CLU/CCL19	CAF-0
GOBP_EOSINOPHIL_CHEMOTAXIS	GOBP_EOSINOPHIL_CHEMOTAXIS	15	-0.822231	-1.49292	0.0826087	0.36366	0.319095	855	tags=53%, list=6%, signal=50%	CCL5/CCL21/CX3CL1/CCL26/CCL3/LGALS3/CCL8/CCL2	CAF-0
GOBP_REGULATION_OF_AMYLOID_BETA_CLEARANCE	GOBP_REGULATION_OF_AMYLOID_BETA_CLEARANCE	15	-0.819078	-1.48719	0.0826087	0.36366	0.319095	826	tags=27%, list=5%, signal=25%	LRPAP1/IFNGR1/APOE/CLU	CAF-0
GOBP_MAINTENANCE_OF_LOCATION	GOBP_MAINTENANCE_OF_LOCATION	279	-0.490775	-1.25796	0.0827703	0.364104	0.319485	911	tags=13%, list=6%, signal=13%	S100A8/AUP1/CCL21/INSIG1/GBA/CX3CL1/CAV1/ANK2/FKBP1A/SRGN/SP100/DDIT3/LPL/ARL2/ASXL1/MEST/HEXB/ABHD5/BCL3/IL1B/PNPLA2/ZC3H12A/CEMIP/CHCHD10/CCL3/F2R/C3/PLIN2/GSN/IL6/NFKBIA/FTL/CXCL10/APOE/FTH1/CXCL9/CCL19	CAF-0
GOBP_GLIAL_CELL_PROLIFERATION	GOBP_GLIAL_CELL_PROLIFERATION	42	-0.688493	-1.41488	0.0831721	0.365605	0.320802	1293	tags=29%, list=9%, signal=26%	IL33/CERS2/LGI4/IL34/GBA/CX3CL1/PENK/LEPR/IL1B/HES1/IL6/CLU	CAF-0
GOBP_RESPONSE_TO_GAMMA_RADIATION	GOBP_RESPONSE_TO_GAMMA_RADIATION	50	-0.668292	-1.39745	0.0833333	0.365778	0.320954	459	tags=18%, list=3%, signal=18%	ELK1/HSF1/TMEM109/CRYAB/MYC/RPL26/CDKN1A/CXCL10/EGR1	CAF-0
GOBP_CELLULAR_RESPONSE_TO_IONIZING_RADIATION	GOBP_CELLULAR_RESPONSE_TO_IONIZING_RADIATION	61	-0.645373	-1.36119	0.0833333	0.365778	0.320954	1053	tags=21%, list=7%, signal=20%	TANK/ELK1/HSF1/TMEM109/GADD45A/IFI16/CRYAB/SFRP1/EEF1D/RPL26/CDKN1A/RHOB/EGR1	CAF-0
GOBP_HEAT_GENERATION	GOBP_HEAT_GENERATION	13	-0.817939	-1.47042	0.0835118	0.366069	0.321209	1017	tags=38%, list=7%, signal=36%	ARRDC3/EDNRB/IL1B/PTGS2/PTGES	CAF-0
GOBP_PHOSPHATIDYLINOSITOL_ACYL_CHAIN_REMODELING	GOBP_PHOSPHATIDYLINOSITOL_ACYL_CHAIN_REMODELING	10	-0.82872	-1.41827	0.0835214	0.366069	0.321209	86	tags=20%, list=1%, signal=20%	PLA2G4C/PLA2G2A	CAF-0
GOBP_RRNA_TRANSCRIPTION	GOBP_RRNA_TRANSCRIPTION	27	0.686303	1.37783	0.0836653	0.366432	0.321528	2679	tags=48%, list=18%, signal=40%	NCL/GTF3A/GTF3C6/PWP1/SMARCA4/SMARCB1/GTF3C1/NIFK/SPIN1/GTF3C3/NPM3/MTOR/GTF3C4	CAF-0
GOBP_POSITIVE_REGULATION_OF_WNT_SIGNALING_PATHWAY	GOBP_POSITIVE_REGULATION_OF_WNT_SIGNALING_PATHWAY	165	0.498937	1.28349	0.0837321	0.366457	0.32155	1703	tags=22%, list=11%, signal=20%	COL1A1/SULF1/SULF2/MACF1/SFRP2/PTK7/SOX4/DACT1/ILK/PSMD8/WNK1/PSMB5/NKD1/UBR5/PSME4/PSMB6/PSMA4/PSMD2/SMARCA4/USP8/DAPK3/USP47/TMEM9/PSMB2/SPIN1/ROR2/TNKS2/VCP/CSNK1G3/PSME3/PSMC3/PSMB9/DAAM2/PSMD1/RUVBL1/RNF220/XIAP	CAF-0
REACTOME_CHAPERONE_MEDIATED_AUTOPHAGY	REACTOME_CHAPERONE_MEDIATED_AUTOPHAGY	20	-0.778197	-1.4596	0.0838446	0.366683	0.321748	317	tags=45%, list=2%, signal=44%	UBA52/RPS27A/EEF1A1/HSP90AB1/PLIN2/UBB/UBC/HSPA8/HSP90AA1	CAF-0
REACTOME_G_BETA_GAMMA_SIGNALLING_THROUGH_PI3KGAMMA	REACTOME_G_BETA_GAMMA_SIGNALLING_THROUGH_PI3KGAMMA	21	0.708335	1.39281	0.0839844	0.36676	0.321816	755	tags=19%, list=5%, signal=18%	GNB1/RHOA/GNG5/GNB4	CAF-0
GOBP_CELL_DEATH_IN_RESPONSE_TO_OXIDATIVE_STRESS	GOBP_CELL_DEATH_IN_RESPONSE_TO_OXIDATIVE_STRESS	67	-0.635939	-1.36318	0.0839695	0.36676	0.321816	780	tags=15%, list=5%, signal=14%	STK24/NR4A3/ATF4/SOD1/NFE2L2/ARL6IP5/CYP1B1/HSPB1/SOD2/MMP3	CAF-0
GOBP_CYTOPLASMIC_MICROTUBULE_ORGANIZATION	GOBP_CYTOPLASMIC_MICROTUBULE_ORGANIZATION	58	0.604549	1.37482	0.0842105	0.367214	0.322214	2414	tags=31%, list=16%, signal=26%	RHOA/DYNC1H1/DCTN1/CCDC88A/DST/CLIP3/KPNB1/HOOK3/STMN3/CIB1/CRIPT/NUMA1/CAMSAP2/CLASP1/DLG1/PCM1/CENPJ/CLIP1	CAF-0
GOBP_NEGATIVE_REGULATION_OF_AXONOGENESIS	GOBP_NEGATIVE_REGULATION_OF_AXONOGENESIS	58	0.604254	1.37415	0.0842105	0.367214	0.322214	2871	tags=24%, list=19%, signal=20%	THY1/RHOA/ARHGDIA/RTN4/PTPRS/SEMA3D/PTEN/PLXNA3/SEMA3C/WNT5A/CDK5/NRP1/RUFY3/SEMA3B	CAF-0
GOBP_LYMPH_NODE_DEVELOPMENT	GOBP_LYMPH_NODE_DEVELOPMENT	14	0.766377	1.40841	0.0844037	0.367523	0.322485	1668	tags=36%, list=11%, signal=32%	IL7R/CD248/PDPN/RC3H2/FADD	CAF-0
GOBP_REGULATION_OF_T_CELL_DIFFERENTIATION	GOBP_REGULATION_OF_T_CELL_DIFFERENTIATION	124	-0.563524	-1.31285	0.0844037	0.367523	0.322485	1134	tags=18%, list=8%, signal=17%	ADA/PRDX2/PNP/CLPTM1/BMP4/FGL2/RIPK2/TNFSF9/CYP26B1/LGALS9/BCL6/CD83/ZBTB16/EGR3/ZC3H12A/SOD1/SOCS1/NRARP/NFKBIZ/CD74/IRF1/CCL19	CAF-0
GOBP_REGULATION_OF_G_PROTEIN_COUPLED_RECEPTOR_SIGNALING_PATHWAY	GOBP_REGULATION_OF_G_PROTEIN_COUPLED_RECEPTOR_SIGNALING_PATHWAY	105	-0.583085	-1.34814	0.0846847	0.36848	0.323325	1017	tags=10%, list=7%, signal=10%	ADA/ARRDC3/MGLL/CCL5/RAMP3/RGS2/C3/RGS16/RGS5/ADM/CXCL8	CAF-0
[truncated: 22,662 more rows]
