# Supplementary material for: Bioengineered Hydrogels Recapitulate Fibroblast Heterogeneity in Cancer
Source: Adv Sci (Weinh). 2024 Mar 17;11(20):2307129. doi: 10.1002/advs.202307129 (PMC11132030; doi:10.1002/advs.202307129)
Supplement: Supplementary file 5 — Supplemental Table 4 [file ADVS-11-2307129-s001.xlsx]

## Sheet: ARACNE_AP
ID	Description	setSize	enrichmentScore	NES	pvalue	p.adjust	qvalue	rank	leading_edge	core_enrichment	Cluster
CREB3L1	CREB3L1	147	0.831756	2.12986	3.5084e-11	3.92941e-09	2.06811e-09	311	tags=81%, list=2%, signal=80%	FN1/TAGLN/COL1A1/COL1A2/POSTN/COL3A1/ACTA2/TPM1/COL5A1/VCAN/CTHRC1/COL6A3/SULF1/COL11A1/ACTB/SPARC/COL5A2/MYL9/CALD1/TPM2/LGALS1/COL6A1/MYL6/MFAP5/TPM4/PALLD/SERPINH1/ISLR/ADAM12/LOX/TMSB10/PCSK7/CALU/ACTG1/THY1/OSTC/OST4/ITGB1/MFAP2/THBS2/TIMP2/COL5A3/COL8A1/P4HB/NREP/ACTN1/C12orf75/PFN1/CKAP4/ADAMTS2/PDLIM7/PPIB/PCOLCE/ANXA2/SSR3/S100A11/COL10A1/CFL1/FSTL1/MARCKS/CERCAM/P3H1/PKM/KDELR3/DPYSL3/V…	myCAF
TRPS1	TRPS1	6	0.999269	1.58219	1.01252e-10	5.67013e-09	2.98428e-09	17	tags=100%, list=0%, signal=100%	COL1A2/COL3A1/COL5A1/VCAN/COL6A3/COL5A2	myCAF
CEBPB	CEBPB	309	-0.737696	-1.91782	3.79774e-09	1.41782e-07	7.46223e-08	848	tags=60%, list=6%, signal=58%	SLC15A4/PSMD9/C17orf49/MBD2/VWA8/HIPK2/BARX1/SLC16A3/ARHGAP42/TMBIM4/HES4/ARID5A/CDIPT/LRP10/MAP2K3/FOXF2/RPL22/NENF/MAPKAPK2/SGIP1/ACSL1/PROCR/MXRA7/GFPT2/TRIM8/PRR5/MRPS24/WIPI1/PALM2-AKAP2/DYRK3/ALAS1/SPRY4/METRNL/ANXA11/CSGALNACT1/PHLDA2/BPGM/SLC25A37/HSPB8/ARL2/IRF9/COL13A1/RAB7A/BRI3/BSG/S1PR3/ELL2/COL4A1/FBLN1/KRT17/EVA1B/VAMP2/JDP2/COMT/COL23A1/C2/TMEM132A/GK/MSX1/DUSP14/TSPAN4/OLFM2/TBX2…	myCAF
NR2F2	NR2F2	49	-0.903358	-1.93056	8.16076e-06	0.000228501	0.000120264	671	tags=78%, list=4%, signal=74%	CLMN/MCAM/LPL/TNS2/INAFM1/COL4A1/RNASET2/MTHFD2/EPS8/COL18A1/EDNRA/TSPAN15/TAP2/PLPP1/F2R/HEY1/A2M/CTSC/IGFBP7/IFITM3/HLA-C/GSN/HLA-B/TFPI/ADAMTS1/HLA-A/CYGB/NCOA7/GGT5/IFITM1/SPON2/SERPING1/SPARCL1/SOD3/HSPA1A/HSPA1B/CXCL9/MGP	myCAF
SNAI1	SNAI1	3	-0.999203	-1.54974	1.17013e-05	0.000262109	0.000137952	16	tags=100%, list=0%, signal=100%	HSPA1A/HSPA1B	myCAF
SNAI2	SNAI2	46	0.860088	1.8536	2.56122e-05	0.000478094	0.000251628	200	tags=63%, list=1%, signal=62%	COL1A1/COL1A2/POSTN/COL3A1/COL5A1/VCAN/COL6A3/SULF1/SPARC/COL5A2/CALD1/TPM2/LGALS1/COL6A1/SERPINH1/THY1/COL5A3/NREP/CREB3L1/ADAMTS2/FSTL1/PKM/GAPDH/TAGLN2/BGN/CLEC11A/CD248/RPS4Y1/SFRP2	myCAF
BNC2	BNC2	50	0.861354	1.88707	6.04052e-05	0.000619777	0.000326198	286	tags=80%, list=2%, signal=79%	FN1/TAGLN/COL1A1/COL1A2/POSTN/COL3A1/TPM1/COL5A1/VCAN/CTHRC1/COL6A3/SULF1/COL11A1/SPARC/COL5A2/MFAP5/MXRA5/PALLD/ADAM12/FBN1/LOX/MT-ND5/NEAT1/TIMP2/COL8A1/RRBP1/MT-CYB/ENAH/DPYSL3/KIAA1217/LRRC17/KIF26B/MT-CO3/FAP/CCDC80/CDH11/MT-ND4L/MT-ND4/MALAT1/FNDC1	myCAF
AEBP1	AEBP1	212	0.665415	1.75874	3.89179e-05	0.000619777	0.000326198	838	tags=52%, list=6%, signal=50%	COL1A1/COL1A2/COL3A1/COL5A1/COL6A3/SULF1/COL11A1/COL5A2/COL12A1/COL6A1/FLNA/MXRA5/SERPINH1/ISLR/FBN1/MFAP2/THBS2/TIMP2/MMP11/ADAMTS2/COL10A1/FSTL1/CERCAM/P3H1/VIM/KIAA1217/ITGA11/GREM1/FKBP10/COL6A2/HTRA1/TLN1/CLEC11A/FAP/EMILIN1/CDH11/VCL/CD248/FKBP9/LRRC15/WNT2/EDIL3/RUNX1/COL7A1/LRP1/PXDN/NCOR2/TWSG1/ITGB5/MALAT1/LAMC1/ANXA6/CHPF/GOLM1/FNDC1/NTM/CNN3/FILIP1L/ZEB1/HEG1/BASP1/PTK7/MARVELD1/ADAR/…	myCAF
MXD4	MXD4	11	0.975506	1.71209	5.00779e-05	0.000619777	0.000326198	127	tags=64%, list=1%, signal=63%	COL1A1/COL1A2/COL3A1/CTHRC1/LGALS1/ISLR/RCN3	myCAF
MSC	MSC	3	-0.998339	-1.5484	6.08709e-05	0.000619777	0.000326198	29	tags=100%, list=0%, signal=100%	C11orf96/HSPA1A	myCAF
MSX1	MSX1	3	-0.998339	-1.5484	6.08709e-05	0.000619777	0.000326198	29	tags=100%, list=0%, signal=100%	HSPA1A/HSPA1B	myCAF
RBCK1	RBCK1	12	-0.95991	-1.69031	0.000241776	0.00225658	0.00118767	616	tags=100%, list=4%, signal=96%	WARS/IFIT3/BST2/GBP5/IFITM3/HLA-C/HLA-B/GGT5/IFITM1/SERPING1/CXCL9	myCAF
IRF1	IRF1	32	-0.912015	-1.83393	0.000280928	0.0024203	0.00127384	920	tags=75%, list=6%, signal=71%	RIPK2/IRF8/XIRP1/HAPLN3/C5orf56/ARL6IP1/STAT3/TAP1/GBP4/IL15RA/WARS/SOCS1/PLSCR1/GBP5/RGS16/ICAM1/HLA-E/IDO1/UBD/CXCL10/CEBPB/HSPA1A/HSPA1B/CXCL9	myCAF
STAT1	STAT1	77	-0.800925	-1.79429	0.000343019	0.00256121	0.00134801	1050	tags=58%, list=7%, signal=55%	RPS29/IFI35/PSME1/MX2/RPS19/OAS1/RPL38/PSMB8/CALCOCO2/LGALS9/RPS2/TAP1/GBP4/CFH/ISG15/PPA1/WARS/GBP2/LAP3/RPL8/RPS14/TNFSF13B/IFIT3/RPL23A/RPS18/RPL3/BST2/RPS21/RPL21/GBP5/RPL37/RPL10A/B2M/HLA-C/RPS28/RPL13/C1S/RPS27/IRF1/IFITM1/IDO1/DCN/CXCL10/SERPING1/CXCL9	myCAF
ZEB1	ZEB1	12	0.9467	1.69533	0.000332269	0.00256121	0.00134801	210	tags=83%, list=1%, signal=82%	COL1A1/COL1A2/COL3A1/COL6A3/COL5A2/FBN1/TIMP2/AEBP1/TM9SF2/NONO	myCAF
RELB	RELB	3	-0.995615	-1.54418	0.000411388	0.00287972	0.00151564	70	tags=100%, list=0%, signal=100%	SOD2/C11orf96	myCAF
NR3C1	NR3C1	2	0.997475	1.39977	0.000460878	0.00303637	0.00159809	40	tags=100%, list=0%, signal=100%	LGALS1/TMSB10	myCAF
ZNF503	ZNF503	4	-0.993421	-1.59051	0.000586151	0.00364716	0.00191956	104	tags=100%, list=1%, signal=99%	CEBPB/HSPA1A/HSPA1B	myCAF
POU2F2	POU2F2	6	-0.986315	-1.61368	0.000660835	0.00389545	0.00205024	59	tags=83%, list=0%, signal=83%	TMEM158/IDO1/IER3/FTH1/CXCL8	myCAF
GLI3	GLI3	53	0.80427	1.78621	0.000713028	0.00399296	0.00210156	573	tags=68%, list=4%, signal=66%	COL1A1/COL1A2/COL6A3/COL11A1/COL12A1/ISLR/COL8A1/DPYSL3/GJA1/SUGCT/VMP1/BGN/CCDC80/MRC2/EDIL3/HMCN1/MT-ATP6/PCSK5/ITGB5/FARP1/NUAK1/SGCD/GALNT5/PLPP4/TENM3/FZD1/TCF4/PMEPA1/COLEC12/MEGF6/XIST/GLT8D2/PAM/PDZRN3/FHOD3/NKD1	myCAF
RORA	RORA	6	0.974358	1.54275	0.00083142	0.00443424	0.00233381	250	tags=83%, list=2%, signal=82%	COL6A3/COL5A2/COL6A1/NEAT1/MALAT1	myCAF
MYC	MYC	3	-0.994485	-1.54243	0.000871233	0.00443537	0.00233441	87	tags=100%, list=1%, signal=99%	DNAJB1/JUNB	myCAF
IRF8	IRF8	3	-0.994086	-1.54181	0.00105991	0.00516128	0.00271646	93	tags=100%, list=1%, signal=99%	HSPA1A/HSPA1B	myCAF
KLF13	KLF13	2	-0.997143	-1.45403	0.00144131	0.00672613	0.00354007	46	tags=100%, list=0%, signal=100%	CEBPB	myCAF
KDM5B	KDM5B	3	0.992093	1.43132	0.00166807	0.00747297	0.00393314	122	tags=100%, list=1%, signal=99%	COL6A3/COL12A1/AEBP1	myCAF
SP100	SP100	7	-0.97049	-1.60236	0.00192458	0.00769834	0.00405176	452	tags=100%, list=3%, signal=97%	WARS/IFIT3/PLSCR1/BST2/IFITM1/SERPING1	myCAF
NR2F6	NR2F6	2	0.995416	1.39688	0.00182994	0.00769834	0.00405176	71	tags=100%, list=0%, signal=100%	SERPINH1/ADAMTS2	myCAF
CAMTA1	CAMTA1	2	0.995283	1.39669	0.00186177	0.00769834	0.00405176	73	tags=100%, list=0%, signal=100%	NREP/PPIB	myCAF
TWIST2	TWIST2	62	-0.788584	-1.73155	0.00201816	0.00779429	0.00410226	589	tags=45%, list=4%, signal=44%	CYP26B1/ASS1/STEAP2/CH25H/MRPS6/TNFRSF11B/TNC/PDGFRA/STEAP1/APCDD1/GAS1/MFAP4/MASP1/PLPP3/AKR1B1/TMEM176B/ACKR3/IGFBP2/ADM/IL11/DCN/CRABP1/IGFBP4/IER3/DUSP1/CXCL1/MMP1/MMP3	myCAF
STAT2	STAT2	5	0.96983	1.4965	0.00237129	0.00885282	0.00465938	459	tags=100%, list=3%, signal=97%	LGALS1/NEAT1/AEBP1/RNF213/S100A6	myCAF
SOX4	SOX4	15	0.917476	1.68854	0.00251126	0.00907296	0.00477524	200	tags=87%, list=1%, signal=86%	FN1/POSTN/VCAN/CTHRC1/COL6A3/COL5A2/MT-ND5/MT-CYB/MT-CO2/MT-CO3/MT-ND4L/BNC2/SFRP2	myCAF
HIVEP2	HIVEP2	6	-0.976075	-1.59693	0.00347271	0.0121545	0.0063971	367	tags=100%, list=2%, signal=98%	RPL39/RPS27A/RPL32/RPL34/RPS12	myCAF
ZNF469	ZNF469	44	0.785275	1.67758	0.00404234	0.013417	0.00706157	501	tags=75%, list=3%, signal=73%	FN1/COL1A1/COL1A2/COL3A1/COL5A1/COL6A3/COL11A1/SPARC/COL5A2/COL12A1/COL6A1/SERPINH1/ISLR/ADAM12/FBN1/COL5A3/RRBP1/CREB3L1/ADAMTS12/MICAL2/GREM1/COL6A2/HSPG2/RUNX1/COL7A1/NCOR2/ITGB5/ADAMTS14/PCDH7/PTK7/COL27A1/PMEPA1/TNFRSF19	myCAF
MAX	MAX	2	-0.995083	-1.45102	0.00407301	0.013417	0.00706157	77	tags=100%, list=1%, signal=100%	SERPING1	myCAF
TSC22D1	TSC22D1	2	-0.994951	-1.45083	0.00429082	0.0137306	0.00722664	79	tags=100%, list=1%, signal=99%	CEBPB	myCAF
SMYD3	SMYD3	11	0.908206	1.59397	0.0047473	0.0147694	0.00777335	73	tags=82%, list=0%, signal=81%	FN1/COL1A1/POSTN/ACTB/TPM2/LGALS1/MFAP5/TMSB10/PPIB	myCAF
SLC2A4RG	SLC2A4RG	3	0.983874	1.41947	0.00542054	0.0164081	0.00863586	34	tags=67%, list=0%, signal=67%	COL1A1/ISLR	myCAF
HEY1	HEY1	27	-0.85911	-1.69621	0.00561256	0.0165423	0.00870646	624	tags=59%, list=4%, signal=57%	MMP28/ENPEP/ARHGEF7/TNFSF13B/COL18A1/C1QTNF5/CYP1B1/CYGB/NR2F2/GGT5/SPON2/TIMP1/SERPING1/HSPA1A/HSPA1B/CXCL9	myCAF
IRX3	IRX3	4	-0.983853	-1.57519	0.00607831	0.0174557	0.0091872	248	tags=100%, list=2%, signal=98%	CYGB/HSPA1B/CXCL9	myCAF
NR4A1	NR4A1	20	-0.87819	-1.6601	0.00626565	0.0175438	0.00923359	975	tags=65%, list=6%, signal=61%	BHLHE40/MAP3K8/NR4A3/SGK1/RPL36AL/DUSP5/PTGS2/NR4A2/PHLDA1/FOSB/JUND/IER3/ZFP36	myCAF
FOXS1	FOXS1	3	-0.986844	-1.53058	0.00662309	0.0176616	0.00929556	202	tags=100%, list=1%, signal=99%	IGFBP7/CXCL9	myCAF
ZNF358	ZNF358	2	-0.993555	-1.4488	0.0066103	0.0176616	0.00929556	100	tags=100%, list=1%, signal=99%	JUND	myCAF
RUNX2	RUNX2	46	0.721526	1.55498	0.00804101	0.020944	0.0110232	155	tags=59%, list=1%, signal=58%	FN1/COL1A1/COL1A2/POSTN/COL3A1/COL5A1/CTHRC1/COL6A3/SULF1/COL11A1/SPARC/COL5A2/TPM2/LGALS1/COL12A1/MXRA5/SERPINH1/ISLR/THY1/MFAP2/TIMP2/CREB3L1/PCOLCE/COL10A1/GJA1/IL7R/FAP	myCAF
PRRX1	PRRX1	3	0.974571	1.40604	0.0110206	0.0280524	0.0147644	122	tags=67%, list=1%, signal=66%	MARCKS/AEBP1	myCAF
ZBTB16	ZBTB16	3	-0.976013	-1.51378	0.0171148	0.0418367	0.0220193	365	tags=100%, list=2%, signal=98%	TXNIP/CEBPD	myCAF
ASH1L	ASH1L	2	0.983523	1.38019	0.0171829	0.0418367	0.0220193	250	tags=100%, list=2%, signal=98%	TMSB10/MALAT1	myCAF
ELK1	ELK1	4	-0.967107	-1.54838	0.0211279	0.0503474	0.0264986	500	tags=100%, list=3%, signal=97%	CYGB/SPON2/C11orf96	myCAF
HBP1	HBP1	2	-0.982991	-1.43339	0.0235199	0.0548798	0.0288841	259	tags=100%, list=2%, signal=98%	SERPING1	myCAF
YBX1	YBX1	37	0.712062	1.48062	0.0249346	0.0569933	0.0299965	936	tags=62%, list=6%, signal=58%	CFL1/GAPDH/TAGLN2/VMP1/BGN/MT-ATP6/EIF4G1/NCL/BRD4/RPL4/AP3D1/IFNGR2/PDAP1/XIST/CLIC1/KHDRBS1/CLIP3/MT-ATP8/MT-ND1/GPI/ZNF267/EOGT/GSPT1	myCAF
EBF1	EBF1	5	-0.940745	-1.52768	0.0257616	0.0577059	0.0303715	500	tags=80%, list=3%, signal=77%	NOTCH3/COL4A1/COL18A1/SPARCL1	myCAF
MSX2	MSX2	6	-0.94052	-1.53876	0.0301133	0.0639029	0.0336331	442	tags=50%, list=3%, signal=49%	CA12/CEBPB/CXCL1	myCAF
NFKB1	NFKB1	2	-0.980068	-1.42913	0.0302398	0.0639029	0.0336331	303	tags=100%, list=2%, signal=98%	FOSB	myCAF
TCF12	TCF12	2	0.973091	1.36555	0.0293424	0.0639029	0.0336331	407	tags=100%, list=3%, signal=97%	ENAH/TCF4	myCAF
NFIX	NFIX	13	-0.866407	-1.55787	0.0317083	0.0657654	0.0346134	688	tags=69%, list=5%, signal=66%	MT-ND3/CXCL12/FBLN1/DPT/COL14A1/MFAP4/PRELP/PTGDS/APOD	myCAF
ZFHX3	ZFHX3	2	-0.978473	-1.4268	0.0337766	0.0680695	0.035826	327	tags=100%, list=2%, signal=98%	IFITM3	myCAF
NME2	NME2	137	0.545748	1.38943	0.0340347	0.0680695	0.035826	699	tags=38%, list=5%, signal=37%	TAGLN/CTHRC1/ACTB/SPARC/MYL9/TPM2/LGALS1/MYL6/SERPINH1/TMSB10/ACTG1/OSTC/OST4/SH3BGRL3/PFN1/PPIB/ANXA2/SERF2/S100A11/CFL1/NDUFA4/KDELR3/PPIC/SEC61G/PPP1R14B/GPX8/PPDPF/GSTP1/MALAT1/RBM3/SRM/SPTAN1/SRRM2/YIF1A/C4orf48/ARPC1B/TSPO/NDUFS5/IGFBP6/HNRNPU/MIF/UBL5/S100A6/TMEM45A/MT-CO1/RPLP2/JTB/PPIA/RPL27A/RPS17/S100A4/NME1	myCAF
SP110	SP110	4	-0.944382	-1.51199	0.0577667	0.113506	0.0597402	842	tags=100%, list=6%, signal=94%	ISG15/IFIT3/CXCL10	myCAF
AHR	AHR	35	-0.717736	-1.45404	0.0588235	0.11359	0.0597843	627	tags=69%, list=4%, signal=66%	PALM2-AKAP2/PAG1/COL4A1/RPL36/RPLP1/RPS8/RPL8/RPL39/RPS13/RPS27A/F3/RPL10/RPS24/EEF1A1/RPL7A/RPS15A/RPL32/RPS23/RPL34/RPS12/RPL30/IER3/CXCL8/IL24	myCAF
HES4	HES4	12	-0.849985	-1.49674	0.062201	0.118076	0.0621455	142	tags=58%, list=1%, signal=58%	HTRA3/CYGB/GGT5/SPON2/CEBPB/C11orf96/HSPA1A	myCAF
RUNX1	RUNX1	36	0.687791	1.42293	0.0695297	0.129789	0.0683098	316	tags=42%, list=2%, signal=41%	FN1/COL1A1/COL3A1/COL5A1/COL6A3/COL5A2/PALLD/NEAT1/RRBP1/ITGAV/VMP1/ZNF469/LPP/TRIO/COPA	myCAF
HIF1A	HIF1A	94	-0.614595	-1.39471	0.0769231	0.141236	0.0743346	635	tags=48%, list=4%, signal=46%	TGM2/WIPI1/STEAP2/ACSL4/C12orf57/RPL36/RPLP1/CA12/GRAMD1A/TNC/LAPTM4A/RPL39/RPS18/RPS21/RPS15A/RPL32/RPS23/RPS15/PLAC9/RPL30/RPL37/RPL14/IGFBP7/RPS28/CST3/RPL13/RPS4X/C1S/CXCL6/RPS27/PHLDA1/ADM/IL11/CXCL5/IER3/SOD2/C11orf96/FTH1/CXCL1/CXCL8/IL24/MMP1/MMP3/MGP/APOD	myCAF
CEBPD	CEBPD	29	-0.713062	-1.42549	0.0808081	0.145976	0.0768294	528	tags=69%, list=4%, signal=67%	MT1F/NNMT/SERPINF1/CD302/FGF7/CFB/SCPEP1/C3/TMEM176A/PLPP3/MT1M/GPX3/MT1X/CRABP1/CCL2/CEBPB/APOE/PTGDS/CLU/APOD	myCAF
PLSCR1	PLSCR1	27	-0.718301	-1.4182	0.0824742	0.146621	0.0771689	610	tags=85%, list=4%, signal=82%	SP100/IRF7/TAP1/RNF114/GBP4/ISG15/WARS/IFIT1/LAP3/IFIT3/IFIT2/GBP5/B2M/IFITM3/HLA-C/HLA-A/IRF1/HLA-E/GGT5/IFITM1/IDO1/CXCL10/SERPING1	myCAF
DRAP1	DRAP1	40	0.664862	1.40619	0.0838446	0.146728	0.0772253	459	tags=45%, list=3%, signal=44%	COL5A2/LGALS1/SERPINH1/IFI27/PPIB/ANXA2/S100A11/CFL1/S100A16/GAPDH/AEBP1/RABAC1/EMP3/GSTP1/TPM3/PGAM1/SEC61B/S100A6	myCAF
NR2F1	NR2F1	4	-0.91281	-1.46145	0.0916031	0.157839	0.0830732	427	tags=75%, list=3%, signal=73%	DIO2/IGFBP2/CXCL14	myCAF
IRF7	IRF7	13	-0.803778	-1.44525	0.0960187	0.161673	0.0850913	1009	tags=85%, list=7%, signal=79%	IFI35/OAS1/LY6E/ISG15/IFIT3/PLSCR1/BST2/IFITM3/HLA-B/IFITM1/SERPING1	myCAF
JUND	JUND	134	-0.557405	-1.33503	0.0967153	0.161673	0.0850913	808	tags=29%, list=5%, signal=28%	COX4I1/RPL38/HIGD1A/MMP19/MIR100HG/TUBB2A/BLOC1S1/CCNI/NDUFC2/NDUFA13/NDUFB8/CBX4/CTSF/SERPINE1/FOXQ1/PIM3/EEF1G/NACA/KLF2/APCDD1/NDUFA11/CDKN1C/PFDN5/LMNA/CRIP1/RPL36A/RPL13/MYADM/RPL26/ACKR3/MT1E/RRAD/TSC22D3/SQSTM1/NR4A1/CEBPB/CXCL2/JUNB/ZFP36	myCAF
FOS	FOS	13	-0.798079	-1.43501	0.0983607	0.162006	0.0852662	340	tags=77%, list=2%, signal=75%	RPL28/ID1/ID3/ATF3/FOSB/EGR1/JUN/DUSP1/JUNB/HSPA1A	myCAF
NFIA	NFIA	11	-0.817289	-1.4107	0.108959	0.171879	0.0904625	246	tags=73%, list=2%, signal=72%	COL14A1/ABI3BP/C1S/SPARCL1/SOD3/PTGDS/MGP/APOD	myCAF
FOSB	FOSB	10	-0.815369	-1.40425	0.108108	0.171879	0.0904625	782	tags=60%, list=5%, signal=57%	TRA2B/DDX3X/TNFAIP3/KLF4/NR4A1/FOS	myCAF
TCF4	TCF4	34	-0.673351	-1.3604	0.107843	0.171879	0.0904625	477	tags=50%, list=3%, signal=49%	LAMP5/MT-ND3/MRPS6/CA12/DIO2/DPT/ANGPTL4/MFAP4/TMEM176B/DDIT4/IGFBP2/HSPB1/SAT1/CRABP1/FTH1/MT2A/CXCL8	myCAF
FOSL2	FOSL2	34	0.653794	1.34271	0.111789	0.173893	0.0915228	206	tags=38%, list=1%, signal=38%	COL1A1/COL1A2/COL3A1/COL5A1/COL6A3/COL11A1/COL5A2/COL12A1/FBN1/S100A11/LRRC17/EDIL3/HMCN1	myCAF
BACH1	BACH1	6	-0.857269	-1.40256	0.115385	0.177028	0.0931729	340	tags=83%, list=2%, signal=81%	RPL28/RPS23/RPL34/RPS12/RPL26	myCAF
FOXQ1	FOXQ1	4	-0.897216	-1.43648	0.117048	0.177154	0.0932391	46	tags=50%, list=0%, signal=50%	FGFR1/JUND	myCAF
TBX2	TBX2	7	-0.841782	-1.38985	0.13486	0.201391	0.105995	500	tags=71%, list=3%, signal=69%	RNF24/COL4A1/CYGB/SPON2/CEBPB	myCAF
HMGN3	HMGN3	4	-0.873445	-1.39842	0.152672	0.22499	0.118416	29	tags=50%, list=0%, signal=50%	CEBPB/HSPA1B	myCAF
NFE2L2	NFE2L2	4	0.851107	1.27223	0.157635	0.226348	0.119131	40	tags=75%, list=0%, signal=75%	TPM2/LGALS1/TMSB10	myCAF
EGR1	EGR1	62	-0.577795	-1.2687	0.15619	0.226348	0.119131	966	tags=53%, list=6%, signal=50%	HNRNPA0/COX7C/SCARA5/NEU1/INTS6/FUS/PPP1R10/KLF10/RBBP6/SEC62/TRIB1/SLC38A2/DNAJA4/IFRD1/EGR3/ABHD5/CITED2/ARL4D/EFEMP1/ZFAND2A/HSPE1/ID2/TUBB4B/EIF4A3/NFKBIZ/ID4/BAG3/HSPH1/DNAJA1/CDKN1A/IER2/HSP90AA1/FOS	myCAF
ETS1	ETS1	22	-0.678148	-1.29546	0.169811	0.240745	0.126708	500	tags=45%, list=3%, signal=44%	COL4A1/RPLP1/COL18A1/RPL39/RPS27A/RPL34/RPS12/RPL37/SPON2/DCN	myCAF
TBX3	TBX3	5	-0.837546	-1.36009	0.178571	0.25	0.131579	60	tags=40%, list=0%, signal=40%	IL11/IER3	myCAF
ETS2	ETS2	7	-0.804519	-1.32833	0.185751	0.253708	0.133531	439	tags=71%, list=3%, signal=69%	CD44/NAMPT/SOD2/CEBPB/C11orf96	myCAF
NFAT5	NFAT5	41	-0.616823	-1.2777	0.185404	0.253708	0.133531	557	tags=71%, list=4%, signal=68%	RPS3/RPLP1/RPS8/RPS3A/RPL8/RPS14/RPL39/RPL28/RPS13/RPS27A/RPL29/RPL10/RPS18/RPL18A/RPL19/RPS15A/RPL32/RPS23/TPT1/RPS15/RPL34/RPS12/RPL30/RPL37/RPL11/RPS28/RPL13/RPS4X/RPS27	myCAF
JUNB	JUNB	60	-0.556624	-1.22057	0.201149	0.271431	0.142858	526	tags=62%, list=3%, signal=60%	LTBP4/NDRG2/GLA/MIDN/MYC/H1FX/SNAI1/ING1/RPL3/CSRNP1/RPS21/RPS15A/NRARP/OAZ1/RPL21/ZFP36L2/RPS16/RPL10A/ITM2B/IGFBP7/BTG1/BTG2/HES1/RPS9/RPL12/EIF1/IER5L/SOCS3/IFITM2/CPE/FTL/JUND/IGFBP4/SERPING1/FOS/SOD3/ZFP36	myCAF
TWIST1	TWIST1	4	-0.838948	-1.34319	0.211196	0.273968	0.144194	448	tags=50%, list=3%, signal=49%	FMO1/CEBPB	myCAF
TEAD1	TEAD1	9	0.738372	1.2577	0.208197	0.273968	0.144194	381	tags=56%, list=3%, signal=54%	COL6A3/COL12A1/PALLD/THBS1/GLI3	myCAF
JUN	JUN	16	-0.688394	-1.25695	0.212815	0.273968	0.144194	212	tags=69%, list=1%, signal=68%	CD83/HSP90AB1/ZFP36L1/PPP1R15A/H3F3B/UBB/UBC/GADD45B/HSPA8/DNAJB1/FOS	myCAF
GLMP	GLMP	14	0.682927	1.24634	0.212435	0.273968	0.144194	117	tags=50%, list=1%, signal=50%	CTHRC1/LGALS1/ISLR/MFAP2/PPIB/PCOLCE/ARF4	myCAF
PRDM1	PRDM1	10	-0.705152	-1.21443	0.287469	0.365278	0.192252	344	tags=60%, list=2%, signal=59%	RPL39/RPS24/TNFRSF21/RPL34/CST3/PHLDA1	myCAF
KLF6	KLF6	16	0.626909	1.16125	0.290265	0.365278	0.192252	103	tags=62%, list=1%, signal=62%	COL1A1/COL1A2/COL3A1/CTHRC1/COL6A3/SPARC/COL5A2/SERPINH1/NEAT1/MEG3	myCAF
BARX1	BARX1	3	-0.782597	-1.21379	0.294404	0.366369	0.192826	29	tags=33%, list=0%, signal=33%	CEBPB	myCAF
EPAS1	EPAS1	24	-0.588362	-1.15412	0.309278	0.38065	0.200342	500	tags=42%, list=3%, signal=40%	COL4A1/RPLP1/COL18A1/RPL39/RHOQ/ADAMTS1/EGR1/C11orf96/HSPA1A/HSPA1B	myCAF
HEYL	HEYL	3	-0.766548	-1.1889	0.318735	0.388025	0.204224	346	tags=67%, list=2%, signal=65%	COL18A1/HEY1	myCAF
SPEN	SPEN	6	-0.732303	-1.1981	0.346154	0.408213	0.214849	344	tags=67%, list=2%, signal=65%	RPL39/EEF1A1/RPS15A/RPS12	myCAF
ZBTB20	ZBTB20	2	-0.793021	-1.15638	0.340426	0.408213	0.214849	16	tags=50%, list=0%, signal=50%	JUNB	myCAF
SON	SON	17	0.595154	1.11578	0.348754	0.408213	0.214849	652	tags=71%, list=4%, signal=68%	TPM2/LGALS1/MT-ND5/S100A11/AHNAK/MALAT1/SRRM2/ADAR/DYNC1H1/MT-CO1/SF3B1/DST	myCAF
ZEB2	ZEB2	43	0.510907	1.08764	0.349896	0.408213	0.214849	473	tags=37%, list=3%, signal=36%	MYH9/TPM2/LGALS1/MT-ND6/ISLR/TMSB10/ACTG1/AHNAK/YBX1/TM9SF2/LAMC1/HNRNPU/LAMA4/TMSB4X/S100A6/UACA	myCAF
PRRX2	PRRX2	10	-0.651424	-1.1219	0.373464	0.431217	0.226956	225	tags=40%, list=1%, signal=39%	TWIST2/EIF4A1/CEBPB/DUSP1	myCAF
HEY2	HEY2	11	-0.632608	-1.09193	0.404358	0.452881	0.238359	693	tags=36%, list=5%, signal=35%	LAMP5/COL18A1/SPON2/MT2A	myCAF
ZNF532	ZNF532	19	0.565745	1.07887	0.396364	0.452881	0.238359	250	tags=26%, list=2%, signal=26%	COL5A1/COL6A3/COL5A2/PXDN/MALAT1	myCAF
YBX3	YBX3	24	0.535092	1.04781	0.404255	0.452881	0.238359	341	tags=33%, list=2%, signal=33%	COL1A2/CTHRC1/COL5A2/LGALS1/COL8A1/PCOLCE/MT-CO3/SOX4	myCAF
STAT3	STAT3	3	0.736254	1.06222	0.431472	0.478464	0.251823	40	tags=67%, list=0%, signal=67%	LGALS1/TMSB10	myCAF
EGR3	EGR3	2	-0.72614	-1.05885	0.437352	0.48023	0.252753	35	tags=50%, list=0%, signal=50%	EGR1	myCAF
REST	REST	4	-0.626309	-1.00275	0.465649	0.506337	0.266493	152	tags=50%, list=1%, signal=50%	RPS28/RPL26	myCAF
MAFB	MAFB	7	-0.626161	-1.03384	0.498728	0.537091	0.28268	47	tags=43%, list=0%, signal=43%	ADRA2A/CXCL13/EGR1	myCAF
FOXP1	FOXP1	20	0.507485	0.96758	0.513011	0.547212	0.288006	32	tags=15%, list=0%, signal=15%	FN1/COL6A3/PALLD	myCAF
GLIS3	GLIS3	7	-0.567232	-0.936548	0.569975	0.602237	0.316967	158	tags=43%, list=1%, signal=42%	IFITM3/CST3/EGR1	myCAF
CREB3L2	CREB3L2	16	0.482225	0.893248	0.614159	0.642858	0.338346	25	tags=19%, list=0%, signal=19%	COL6A3/COL12A1/COL6A1	myCAF
KMT2A	KMT2A	13	-0.477352	-0.858316	0.651054	0.670287	0.352783	465	tags=62%, list=3%, signal=60%	RPLP1/RPL28/RPS27A/RPL10/RPL19/RPS12/RPL11/IFITM3	myCAF
XBP1	XBP1	2	-0.581549	-0.84801	0.654846	0.670287	0.352783	35	tags=50%, list=0%, signal=50%	EGR1	myCAF
ZBTB38	ZBTB38	14	-0.467916	-0.843173	0.664303	0.670287	0.352783	633	tags=50%, list=4%, signal=48%	RPS2/RPLP1/RPS18/RPL36A/RPS28/RPL13/RPL26	myCAF
SKIL	SKIL	4	-0.505396	-0.809158	0.659033	0.670287	0.352783	465	tags=75%, list=3%, signal=73%	RPLP1/RPL28/RPL32	myCAF
NFIC	NFIC	4	0.49805	0.744481	0.832512	0.832512	0.438164	122	tags=50%, list=1%, signal=50%	SERPINH1/AEBP1	myCAF
TWIST2	TWIST2	62	-0.941459	-2.01386	1.14329e-11	1.28049e-09	6.4987e-10	616	tags=90%, list=4%, signal=87%	BMP4/STEAP1/DSEL/EVA1A/CH25H/TNFRSF11B/APCDD1/PGRMC1/C1orf198/ASS1/IER3/PDE4B/MGLL/STEAP2/ECM1/FBLN5/TPST1/GLI3/AKR1B1/MASP1/IGFBP2/PLPP3/SPON1/CPXM2/TMEM176B/MRPS6/S100A13/FGFR1/CRABP2/LTBP1/S100A4/CTSK/PDLIM4/GREM1/MFAP4/TMEM158/WNT5A/ACKR3/PDGFRA/COL7A1/LUM/TNC/CCL11/CRABP1/PDPN/IL11/ADM/S100A6/GAS1/IGF2/COL12A1/DCN/MMP2/CXCL1/MMP1/MMP3	IFN_iCAF
CREB3L1	CREB3L1	147	-0.847463	-2.02127	3.62734e-11	2.03131e-09	1.03093e-09	593	tags=82%, list=4%, signal=80%	ADAMTS2/MSRB3/COL6A1/MAGED2/ZYX/SLC39A13/CSRP1/KDELR1/TMEM119/MARCKS/FKBP14/PGAM1/CDK2AP1/PFN1/ZNF469/PYCR1/DBN1/S100A11/EMILIN1/LRRC17/NME4/P3H1/ECM1/CERCAM/MMP23B/RUNX2/CFL1/KDELR2/DSG2/GPX8/ARF4/TMED9/COPZ2/THY1/SSR3/PPP1R14B/BASP1/FAM114A1/PLOD2/EFEMP2/MMP14/SUGCT/MAGED1/LMCD1/FAP/HDLBP/ITGA5/VIM/WNT2/KDELR3/S100A16/FKBP10/RCN3/ITGB1/CALM2/TMSB10/SEC61B/CKAP4/PKM/OSTC/P4HA2/MFAP2/ADAM12/C12or…	IFN_iCAF
NR2F2	NR2F2	49	0.92399	2.0076	2.68002e-08	1.00054e-06	5.07792e-07	363	tags=92%, list=2%, signal=90%	MGP/CXCL9/SPARCL1/SPON2/HSPA1B/HSPA1A/SERPING1/IGFBP7/COL18A1/IFITM1/SOD3/NCOA7/GGT5/HLA-A/HEY1/TFPI/A2M/COL4A1/HLA-C/F2R/CYGB/HLA-B/ADAMTS1/CTSC/COL4A2/EDNRA/ANGPT2/IFITM3/EPS8/TSPAN15/INAFM1/TAP2/MOCS1/JAG1/MTHFD2/LPL/MCAM/RNASET2/CCDC102B/GSN/TNS2/UBE2E1/SLC44A2/CLMN/RFTN1	IFN_iCAF
IRF1	IRF1	32	0.943257	1.89881	2.59074e-07	7.25408e-06	3.68158e-06	581	tags=81%, list=4%, signal=78%	CXCL9/CXCL10/HSPA1B/HSPA1A/HLA-E/RGS16/CEBPB/WARS/GBP5/UBD/GBP4/PLSCR1/TAP1/HAPLN3/IDO1/SOCS1/IL15RA/PPP1R12A/ICAM1/ZC3HAV1/ARL6IP1/C5orf56/IRF8/GBP1/STAT3/STAT1	IFN_iCAF
RBCK1	RBCK1	12	0.986882	1.71732	6.43925e-07	1.44239e-05	7.32041e-06	209	tags=100%, list=1%, signal=99%	CXCL9/SERPING1/IFITM1/GGT5/HLA-C/BST2/HLA-B/IFIT3/WARS/GBP5/IFITM3/IFI44L	IFN_iCAF
HES4	HES4	12	0.981976	1.70878	6.24819e-06	0.000116633	5.91934e-05	145	tags=92%, list=1%, signal=91%	SPON2/HSPA1A/C11orf96/PRSS23/GGT5/CYGB/HTRA3/CEBPB/PDGFRB/NOTCH3/COL6A2	IFN_iCAF
HEY1	HEY1	27	0.931471	1.8397	2.09311e-05	0.000334897	0.000169967	279	tags=93%, list=2%, signal=91%	CXCL9/SPON2/HSPA1B/HSPA1A/SERPING1/TIMP1/COL18A1/NR2F2/PRSS23/GGT5/BGN/CYGB/C1QTNF5/UACA/TNFSF13B/NOTCH3/LAMA4/CYP1B1/ARHGEF7/ENPEP/MMP28/OLFML2B/COL15A1/FOXS1/CARMN	IFN_iCAF
SNAI1	SNAI1	3	0.999135	1.54236	3.17166e-05	0.000444033	0.000225355	16	tags=100%, list=0%, signal=100%	HSPA1B/HSPA1A/JUNB	IFN_iCAF
SOX4	SOX4	15	-0.96685	-1.73589	5.56121e-05	0.000622856	0.000316111	347	tags=93%, list=2%, signal=91%	BNC2/MT-ND4L/MT-CO2/MT-CO3/MT-CYB/COL5A2/MT-CO1/MT-ND5/VCAN/POSTN/COL6A3/CTHRC1/DCN/FN1	IFN_iCAF
SP100	SP100	7	0.991213	1.62438	5.4617e-05	0.000622856	0.000316111	139	tags=100%, list=1%, signal=99%	SERPING1/IFITM1/ISG15/BST2/IFIT3/WARS/PLSCR1	IFN_iCAF
EBF1	EBF1	5	0.994409	1.58074	7.51443e-05	0.000765105	0.000388305	89	tags=100%, list=1%, signal=99%	SPARCL1/COL18A1/COL4A1/COL4A2/NOTCH3	IFN_iCAF
ELK1	ELK1	4	0.997338	1.57918	8.80884e-05	0.000822159	0.000417261	44	tags=100%, list=0%, signal=100%	SPON2/C11orf96/COL4A1/CYGB	IFN_iCAF
TRPS1	TRPS1	6	-0.993477	-1.56978	9.75737e-05	0.000840635	0.000426638	105	tags=100%, list=1%, signal=99%	VCAN/COL5A1/COL6A3/COL3A1/COL1A2	IFN_iCAF
STAT1	STAT1	77	0.806465	1.8465	0.000117295	0.000938362	0.000476236	569	tags=55%, list=4%, signal=53%	CXCL9/CXCL10/SERPING1/IFITM1/BGN/ISG15/HLA-C/IRF1/BST2/B2M/IFIT3/UACA/WARS/GBP5/TNFSF13B/LAP3/PPA1/GBP4/TAP1/LGALS9/GBP2/OAS1/PSMB9/TRIM22/PSMB8/PARP14/UBE2L6/MX1/CXCL11/IDO1/MX2/RPL13/TNFSF10/DYNLT1/RPS27/SNX6/F2RL2/SAMHD1/GBP1/IFI35/EPSTI1/CMPK2	IFN_iCAF
NFIX	NFIX	13	-0.968276	-1.70437	0.000175252	0.00130855	0.000664112	389	tags=92%, list=3%, signal=90%	PRELP/MT-ND3/MT-ND1/MT-ATP6/DPT/MFAP4/CXCL12/FBLN1/CCDC80/RARRES2/PTGDS/APOD	IFN_iCAF
AEBP1	AEBP1	212	-0.66637	-1.64018	0.000258622	0.00181035	0.000918788	771	tags=44%, list=5%, signal=43%	DDR2/ANKLE2/SCARB2/CASC4/PTGFRN/RPS19/DIO2/MALAT1/FADS2/RPS8/MAP4K4/HM13/ST5/PRDX6/RUNX1/TUBA1C/COL8A2/ADAMTS2/CLSTN2/RPS28/ANXA6/TLN1/COX8A/COL6A1/TSKU/RPL7/RPLP2/RPSA/HEG1/COL27A1/NCOR2/CDH11/PMEPA1/RPS12/FKBP9/EMILIN1/TXN/RIN2/P3H1/CERCAM/VCL/FBLN2/GLI3/KIAA1217/ITGB5/PTK7/BASP1/SLC5A3/ITGA11/C1S/MMP14/TWSG1/HTRA1/SERPINF1/FAP/PRDM1/VIM/WNT2/FKBP10/C1R/EDIL3/ANTXR1/CPXM2/LTBP2/LRRC15/MFAP2/FST…	IFN_iCAF
GLI3	GLI3	53	-0.834778	-1.74384	0.00030764	0.00194603	0.000987648	516	tags=85%, list=3%, signal=82%	TEAD1/NKD1/FHOD3/XIST/NUAK1/CPZ/FARP1/VMP1/TENM3/APCDD1/GALNT5/FZD1/SGCD/TCF4/PMEPA1/PDZRN3/PLPP4/MEGF6/PCSK5/GLT8D2/ITGB5/SUGCT/COLEC12/PAM/HMCN1/EDIL3/MRC2/TWIST2/RGCC/DPYSL3/FGFR1/CRABP2/MT-ATP6/GJA1/WNT5A/ISLR/CCDC80/COL6A3/COL8A1/COL11A1/GAS1/COL1A2/COL12A1/COL1A1/MMP2	IFN_iCAF
FOXS1	FOXS1	3	0.998004	1.54061	0.000312755	0.00194603	0.000987648	33	tags=100%, list=0%, signal=100%	CXCL9/IGFBP7/HEY1	IFN_iCAF
MXD4	MXD4	11	-0.969997	-1.67611	0.000355895	0.00209791	0.00106473	218	tags=82%, list=1%, signal=81%	IL1R1/RCN3/ISLR/LGALS1/COL3A1/CTHRC1/COL1A2/COL1A1/MMP2	IFN_iCAF
IRF8	IRF8	3	0.997338	1.53958	0.000512029	0.00286736	0.00145524	43	tags=100%, list=0%, signal=100%	HSPA1B/HSPA1A/IRF1	IFN_iCAF
ZNF503	ZNF503	4	0.995475	1.57623	0.000551973	0.00294385	0.00149406	72	tags=100%, list=0%, signal=100%	HSPA1B/HSPA1A/CYGB/CEBPB	IFN_iCAF
GLMP	GLMP	14	-0.95455	-1.69588	0.000596795	0.00303823	0.00154196	392	tags=93%, list=3%, signal=91%	FTL/RPL28/ARF4/MFAP2/PCOLCE/PPIB/S100A13/CTSK/LUM/ISLR/LGALS1/CTHRC1/DCN	IFN_iCAF
BNC2	BNC2	50	-0.836024	-1.72939	0.000830064	0.00371869	0.0018873	353	tags=82%, list=2%, signal=80%	CDH11/LRRC17/PDLIM3/MT-ND4L/KIF26B/KIAA1217/NEAT1/COLEC12/FAP/ENAH/MT-CO3/ADAM12/RRBP1/MT-CYB/TIMP2/DPYSL3/PALLD/COL5A2/FNDC1/MT-ND4/LOX/MT-ND5/MXRA5/FBN1/VCAN/MFAP5/CCDC80/POSTN/COL5A1/SULF1/COL6A3/COL8A1/COL11A1/COL3A1/CTHRC1/TPM1/COL1A2/DCN/COL1A1/TAGLN/FN1	IFN_iCAF
MYC	MYC	3	0.996739	1.53866	0.000806606	0.00371869	0.0018873	52	tags=100%, list=0%, signal=100%	DNAJB1/JUNB/SOCS3	IFN_iCAF
MAX	MAX	2	0.998203	1.46417	0.000794972	0.00371869	0.0018873	29	tags=100%, list=0%, signal=100%	SERPING1/GGT5	IFN_iCAF
IRF7	IRF7	13	0.93904	1.66788	0.00159199	0.0060524	0.00307171	249	tags=85%, list=2%, signal=83%	SERPING1/IFITM1/ISG15/BST2/HLA-B/IFIT3/IFITM3/PLSCR1/OAS1/LY6E/MX1	IFN_iCAF
NME2	NME2	137	-0.694096	-1.63845	0.00154277	0.0060524	0.00307171	916	tags=53%, list=6%, signal=50%	RPS29/PPIC/JTB/RPL37A/RPL36/UBA52/RPLP1/MIF/KRT10/NME1/RPS19/RPL27/MALAT1/RPL35/RPS8/DAD1/C4orf48/RBM3/RPS28/RPS11/RPS17/TMEM45A/NDUFS5/ROMO1/MZT2B/YIF1A/CD63/SRM/RPLP2/RPS21/RPSA/RPL31/RPS6/TMA7/PFN1/RPL28/SPTAN1/RPL27A/UBL5/S100A11/POLR2L/SH3BGRL3/RPS12/IGFBP6/CFL1/SEC61G/GPX8/PPP1R14B/PPDPF/KDELR3/TMSB10/OSTC/GSTP1/TSPO/SERPINH1/SERF2/PPIB/S100A13/ANXA2/S100A4/MT-CO1/OST4/MYL6/NDUFA4/MYL9/ACTG…	IFN_iCAF
TBX2	TBX2	7	0.974995	1.5978	0.00154655	0.0060524	0.00307171	72	tags=71%, list=0%, signal=71%	SPON2/COL4A1/CYGB/COL4A2/CEBPB	IFN_iCAF
MSC	MSC	3	0.995408	1.5366	0.00162118	0.0060524	0.00307171	72	tags=100%, list=0%, signal=100%	HSPA1A/C11orf96/CEBPB	IFN_iCAF
MSX1	MSX1	3	0.995408	1.5366	0.00162118	0.0060524	0.00307171	72	tags=100%, list=0%, signal=100%	HSPA1B/HSPA1A/CEBPB	IFN_iCAF
HEYL	HEYL	3	0.995009	1.53599	0.00184479	0.00666503	0.00338263	78	tags=100%, list=1%, signal=100%	COL18A1/HEY1/SPATS2L	IFN_iCAF
HIF1A	HIF1A	94	-0.737418	-1.66825	0.00194355	0.00680243	0.00345236	724	tags=65%, list=5%, signal=62%	RPLP1/ATP2A2/ST3GAL1/RPS19/MCL1/RPS28/SLC1A3/TGM2/CD63/RPS21/ACSL4/WIPI1/SERINC2/ADAM9/IER3/CRISPLD2/DRAM1/ASPH/MGLL/STEAP2/SLC39A14/GRAMD1A/COTL1/SLC16A3/PLOD2/C1S/MT-ND3/PRDM1/CA12/TMSB10/IL24/RAI14/CD82/SERPINH1/TIMP2/CALU/SOD2/ANXA2/GAPDH/TPM4/PDLIM4/GREM1/WNT5A/TNC/CXCL6/IL11/LGALS1/TPM2/FTH1/ADM/CXCL5/THBS2/THBS1/CTHRC1/TPM1/CXCL8/COL1A1/CXCL1/APOD/MMP1/MMP3	IFN_iCAF
IRX3	IRX3	4	0.991681	1.57022	0.00261614	0.00887901	0.00450627	129	tags=100%, list=1%, signal=99%	CXCL9/HSPA1B/CYGB/TAP2	IFN_iCAF
HBP1	HBP1	2	0.995675	1.46046	0.00329996	0.0108705	0.00551696	67	tags=100%, list=0%, signal=100%	SERPING1/RAB31	IFN_iCAF
ZEB1	ZEB1	12	-0.93727	-1.63002	0.0036291	0.0116131	0.00589387	600	tags=83%, list=4%, signal=80%	AEBP1/TM9SF2/C1S/TIMP2/COL5A2/FBN1/COL6A3/COL3A1/COL1A2/COL1A1	IFN_iCAF
TEAD1	TEAD1	9	-0.957485	-1.5929	0.00437689	0.013617	0.00691088	325	tags=67%, list=2%, signal=65%	RPS12/GLI3/PALLD/COL6A3/THBS1/COL12A1	IFN_iCAF
NFE2L2	NFE2L2	4	-0.985093	-1.48038	0.00549013	0.0166188	0.00843434	229	tags=100%, list=2%, signal=99%	TMSB10/LGALS1/TPM2	IFN_iCAF
KLF13	KLF13	2	0.993479	1.45724	0.00618738	0.0182365	0.00925536	100	tags=100%, list=1%, signal=99%	CEBPB/JUND	IFN_iCAF
SP110	SP110	4	0.987621	1.56379	0.0075442	0.0216654	0.0109956	190	tags=100%, list=1%, signal=99%	CXCL10/ISG15/IFIT3/OAS1	IFN_iCAF
KLF6	KLF6	16	-0.901304	-1.63743	0.00906996	0.0253959	0.0128889	394	tags=75%, list=3%, signal=73%	FSCN1/NEAT1/SERPINH1/MEG3/COL5A2/COL6A3/COL3A1/CTHRC1/COL1A2/CLU/COL1A1/APOD	IFN_iCAF
NR3C1	NR3C1	2	-0.988422	-1.38579	0.0111146	0.0303618	0.0154092	177	tags=100%, list=1%, signal=99%	LGALS1	IFN_iCAF
PLSCR1	PLSCR1	27	0.827921	1.63519	0.0119432	0.0318484	0.0161637	372	tags=93%, list=2%, signal=90%	CXCL10/SERPING1/IFITM1/HLA-E/GGT5/HLA-A/ISG15/HLA-C/IRF1/B2M/IFIT3/WARS/IFIT2/GBP5/IFITM3/LAP3/IFIT1/GBP4/TAP1/OAS1/IRF7/MX1/IDO1/SP100/RNF114	IFN_iCAF
ZNF358	ZNF358	2	0.989553	1.45148	0.0127937	0.0333232	0.0169122	159	tags=100%, list=1%, signal=99%	JUND/EIF4A1	IFN_iCAF
RORA	RORA	6	-0.956536	-1.51141	0.019454	0.0485548	0.0246425	660	tags=100%, list=4%, signal=96%	COL6A1/NEAT1/COL5A2/WNT5A/COL6A3	IFN_iCAF
TBX3	TBX3	5	-0.952879	-1.47636	0.0195086	0.0485548	0.0246425	714	tags=100%, list=5%, signal=95%	IER3/WNT5A/COL7A1/IL11	IFN_iCAF
RUNX1	RUNX1	36	-0.764429	-1.52114	0.0213901	0.0520803	0.0264317	724	tags=56%, list=5%, signal=53%	RPLP1/COPA/RPS8/TRIO/LPP/VMP1/ITGAV/FTL/RPL28/ZNF469/RPS12/NEAT1/RRBP1/PALLD/COL5A2/COL5A1/COL6A3/COL3A1/COL1A1/FN1	IFN_iCAF
CEBPB	CEBPB	309	0.489023	1.346	0.0240197	0.0572385	0.0290496	739	tags=40%, list=5%, signal=39%	SPON2/HSPA1B/HSPA1A/C11orf96/GEM/GGT5/HLA-A/COL4A1/HLA-C/CD81/RASD1/IRF1/CYGB/LGALS3BP/HLA-B/DKK3/ADAMTS1/COL4A2/YBX3/HTRA3/SAT1/MIR4435-2HG/GPM6B/JUND/TMEM204/MFGE8/TSPAN15/PRKG1/ADAMTS4/TAP2/HES4/EVA1B/TNFAIP6/TNFRSF21/COL6A2/YPEL3/OLFM2/EIF4A1/TBX2/HLA-F/TWIST1/LAPTM4A/CPM/PNRC1/KLF9/DDIT4/RNASEK/ARRDC2/IFI30/SPRY4/SPRY1/PRR16/MFSD10/SLC3A2/FAU/RHOQ/F3/COL23A1/S1PR3/IRF9/C2/KRT17/BSG/BMP1/CDC4…	IFN_iCAF
ZBTB16	ZBTB16	3	0.967525	1.49356	0.0253603	0.0591741	0.030032	491	tags=100%, list=3%, signal=97%	CEBPD/FKBP5/TXNIP	IFN_iCAF
TCF12	TCF12	2	-0.972984	-1.36415	0.0289919	0.0662671	0.0336318	409	tags=100%, list=3%, signal=97%	ENAH	IFN_iCAF
NR2F1	NR2F1	4	-0.95601	-1.43667	0.030976	0.0693862	0.0352148	666	tags=100%, list=4%, signal=96%	IGFBP2/MT-CO1/CXCL14	IFN_iCAF
CEBPD	CEBPD	29	-0.794349	-1.56077	0.0319298	0.0701204	0.0355874	501	tags=72%, list=3%, signal=70%	MT1F/CSRP1/STMN1/TMEM176A/CFL1/SERPINF1/MT1M/PLPP3/CKAP4/FGF7/C12orf75/PDLIM7/NNMT/MT1X/CRABP1/ACTG1/C3/TPM1/CLU/PTGDS/APOD	IFN_iCAF
STAT2	STAT2	5	-0.93806	-1.4534	0.0327166	0.0704666	0.0357631	600	tags=80%, list=4%, signal=77%	AEBP1/NEAT1/LGALS1/S100A6	IFN_iCAF
KDM5B	KDM5B	3	-0.960338	-1.39786	0.0342851	0.0711099	0.0360896	600	tags=100%, list=4%, signal=96%	COL6A3/COL12A1	IFN_iCAF
PRRX1	PRRX1	3	-0.960338	-1.39786	0.0342851	0.0711099	0.0360896	600	tags=100%, list=4%, signal=96%	MARCKS/LUM	IFN_iCAF
TSC22D1	TSC22D1	2	0.977509	1.43381	0.0386711	0.0787484	0.0399663	340	tags=100%, list=2%, signal=98%	CEBPB/IGFBP5	IFN_iCAF
SLC2A4RG	SLC2A4RG	3	-0.95818	-1.39471	0.0422297	0.0844595	0.0428648	53	tags=100%, list=0%, signal=100%	ISLR/COL1A1	IFN_iCAF
DRAP1	DRAP1	40	-0.730117	-1.4795	0.0444811	0.0874014	0.0443578	600	tags=57%, list=4%, signal=55%	AEBP1/OAZ1/COX8A/PGAM1/PDCD5/IFI27/S100A11/TPM3/RABAC1/CFL1/S100A16/SEC61B/GSTP1/EMP3/SERPINH1/PPIB/NNMT/COL5A2/ANXA2/GAPDH/S100A4/LGALS1/S100A6	IFN_iCAF
POU2F2	POU2F2	6	-0.912893	-1.44245	0.0469799	0.0907197	0.046042	391	tags=83%, list=3%, signal=81%	IER3/CCND1/TMEM158/FTH1/CXCL8	IFN_iCAF
SMYD3	SMYD3	11	-0.861554	-1.48872	0.0511076	0.0954009	0.0484178	177	tags=91%, list=1%, signal=90%	TMSB10/PPIB/CRABP2/MFAP5/POSTN/LGALS1/TPM2/ACTB/COL1A1/FN1	IFN_iCAF
TCF4	TCF4	34	-0.738287	-1.47185	0.0508197	0.0954009	0.0484178	847	tags=76%, list=6%, signal=72%	GTF2I/TAGLN2/AKAP9/DIO2/BMP4/OLFML3/LMO7/F13A1/PMEPA1/LRRC17/ANGPTL4/GLI3/TTC3/MT-ND3/IGFBP2/CA12/LTBP2/TMEM176B/MRPS6/DPT/MFAP4/CRABP1/VCAN/FTH1/MT2A/CXCL8	IFN_iCAF
ZNF469	ZNF469	44	-0.703935	-1.43558	0.0565724	0.103871	0.0527163	547	tags=66%, list=4%, signal=64%	ADAMTS14/COL6A1/COL27A1/PCDH7/NCOR2/GLIS3/PMEPA1/ITGB5/PTK7/MICAL2/CREB3L1/HSPG2/ADAM12/RRBP1/SERPINH1/COL5A2/GREM1/WNT5A/COL7A1/FBN1/ISLR/COL5A1/COL6A3/COL11A1/COL3A1/COL1A2/COL12A1/COL1A1/FN1	IFN_iCAF
SON	SON	17	-0.827144	-1.51511	0.0597212	0.106181	0.053889	660	tags=53%, list=4%, signal=51%	MALAT1/DST/S100A11/AHNAK/MT-CO1/MT-ND5/LGALS1/TPM2/FTH1	IFN_iCAF
NR2F6	NR2F6	2	-0.96074	-1.34698	0.059727	0.106181	0.053889	593	tags=100%, list=4%, signal=96%	SERPINH1	IFN_iCAF
SKIL	SKIL	4	-0.922903	-1.38692	0.0686767	0.120184	0.0609958	724	tags=75%, list=5%, signal=71%	RPLP1/RPL28/NEAT1	IFN_iCAF
NFKB1	NFKB1	2	0.953154	1.39809	0.0721154	0.122378	0.0621089	706	tags=100%, list=5%, signal=95%	FOSB/TNFAIP3	IFN_iCAF
ZFHX3	ZFHX3	2	0.951956	1.39633	0.0721154	0.122378	0.0621089	724	tags=100%, list=5%, signal=95%	IFITM3/RPS13	IFN_iCAF
ASH1L	ASH1L	2	-0.956282	-1.34073	0.0750853	0.125516	0.0637016	660	tags=100%, list=4%, signal=96%	TMSB10	IFN_iCAF
RUNX2	RUNX2	46	-0.66635	-1.36465	0.0834725	0.137484	0.0697757	278	tags=74%, list=2%, signal=73%	PDLIM3/THY1/FAP/CREB3L1/ANTXR1/MFAP2/SERPINH1/PCOLCE/TIMP2/COL5A2/GJA1/IL7R/WNT5A/COL10A1/LUM/MXRA5/ISLR/PDPN/POSTN/PLAU/LGALS1/COL5A1/SULF1/TPM2/COL6A3/COL11A1/COL3A1/GAS1/CTHRC1/COL1A2/COL12A1/COL1A1/MMP2/FN1	IFN_iCAF
FOXP1	FOXP1	20	-0.76573	-1.43936	0.0875421	0.142097	0.0721171	724	tags=35%, list=5%, signal=33%	RPLP1/RPS3A/RPS28/RPS12/PALLD/COL6A3/FN1	IFN_iCAF
SNAI2	SNAI2	46	-0.644029	-1.31894	0.12187	0.194992	0.0989619	312	tags=52%, list=2%, signal=51%	ADAMTS2/TMEM45A/COL6A1/TDO2/THY1/CREB3L1/PKM/FSTL1/SERPINH1/COL5A2/GAPDH/CTSK/WNT5A/LUM/VCAN/POSTN/LGALS1/COL5A1/SULF1/TPM2/COL6A3/COL3A1/COL1A2/COL1A1	IFN_iCAF
FOSL2	FOSL2	34	-0.671371	-1.33845	0.127869	0.201709	0.102371	333	tags=41%, list=2%, signal=40%	S100A11/RPS12/LRRC17/HMCN1/EDIL3/COL5A2/FBN1/COL5A1/COL6A3/COL11A1/COL3A1/COL1A2/COL12A1/COL1A1	IFN_iCAF
MSX2	MSX2	6	-0.842617	-1.3314	0.137584	0.214019	0.108619	509	tags=83%, list=3%, signal=81%	EVA1A/CA12/CD82/PLAU/CXCL1	IFN_iCAF
JUNB	JUNB	60	0.579632	1.28329	0.139896	0.214636	0.108932	468	tags=50%, list=3%, signal=49%	SERPING1/IGFBP7/FOS/SOD3/ZFP36/SOCS3/BTG1/IER5L/NRARP/JUND/ITM2B/BTG2/EIF1/CSRNP1/HES1/ING1/CPE/IFITM2/SNAI1/RPS15A/GLA/MYC/ZFP36L2/DYNLL1/NDRG2/YWHAZ/RPS9/MIDN/RPS16/LTBP4	IFN_iCAF
NR4A1	NR4A1	20	0.731698	1.37829	0.142157	0.215156	0.109196	969	tags=55%, list=6%, signal=52%	ZFP36/FOSB/JUND/NR4A2/BHLHE40/RPL36AL/CHSY1/DUSP5/PHLDA1/MAP3K8/NOP10	IFN_iCAF
YBX1	YBX1	37	-0.631968	-1.26792	0.177924	0.2657	0.134848	878	tags=54%, list=6%, signal=51%	GSPT1/TAGLN2/UBA52/RPLP1/NCL/EIF4G1/BRD4/PDAP1/AP3D1/CLIP3/XIST/VMP1/RPL4/MT-ATP8/CFL1/MT-ND3/MT-ND1/MT-ATP6/GAPDH/RARRES2	IFN_iCAF
NFAT5	NFAT5	41	-0.609846	-1.24338	0.180328	0.265746	0.134871	1036	tags=44%, list=7%, signal=41%	RPS3/YWHAG/RPLP1/RPL27/MALAT1/RPL35/RPS8/RPS3A/RPS28/RPLP2/XIST/RPL28/RPS12/RPLP0/NEAT1/TMSB10/LGALS1/COL6A3	IFN_iCAF
KMT2A	KMT2A	13	-0.723535	-1.27357	0.201342	0.292862	0.148633	724	tags=62%, list=5%, signal=59%	RPLP1/MALAT1/RPL28/RPS12/RPLP0/NEAT1/GAPDH/LGALS1	IFN_iCAF
MAFB	MAFB	7	-0.780203	-1.25799	0.210169	0.301782	0.15316	298	tags=86%, list=2%, signal=84%	ADRA2A/LRRC17/DSG2/PCSK5/IL7R/CXCL13	IFN_iCAF
FOS	FOS	13	0.701682	1.2463	0.238916	0.338717	0.171905	281	tags=62%, list=2%, signal=60%	HSPA1A/JUNB/JUN/FOSB/EGR1/DUSP1/ATF3/ID1	IFN_iCAF
ZEB2	ZEB2	43	-0.571634	-1.16672	0.245875	0.344224	0.1747	780	tags=47%, list=5%, signal=44%	RPL36/RPLP1/RPS19/RPS28/TM9SF2/CD63/YBX1/RPS21/RPL28/TMSB10/AHNAK/MYH9/MT-ND6/ACTG1/ISLR/LGALS1/TPM2/FTH1/S100A6/DCN	IFN_iCAF
JUN	JUN	16	0.693541	1.26102	0.250614	0.346528	0.17587	241	tags=62%, list=2%, signal=62%	DNAJB1/FOS/HSPA8/UBC/PPP1R15A/HSP90AB1/UBB/H3F3B/ZFP36L1/GADD45B	IFN_iCAF
TWIST1	TWIST1	4	0.804899	1.27447	0.259259	0.35411	0.179718	72	tags=25%, list=0%, signal=25%	CEBPB	IFN_iCAF
NFIC	NFIC	4	-0.808654	-1.21523	0.264657	0.354949	0.180143	1330	tags=75%, list=9%, signal=68%	VKORC1/AEBP1/SERPINH1	IFN_iCAF
ZNF532	ZNF532	19	-0.642677	-1.19183	0.266212	0.354949	0.180143	724	tags=42%, list=5%, signal=40%	PXDN/RPLP1/MALAT1/RPS8/RPS12/COL5A2/COL5A1/COL6A3	IFN_iCAF
EPAS1	EPAS1	24	0.604003	1.17243	0.286747	0.377831	0.191756	385	tags=54%, list=3%, signal=53%	HSPA1B/HSPA1A/COL18A1/C11orf96/COL4A1/ADAMTS1/COL4A2/EGR1/LAMA4/RHOQ/NID1/LAMC1/LYST	IFN_iCAF
HMGN3	HMGN3	4	0.76243	1.20723	0.320988	0.413225	0.20972	72	tags=50%, list=0%, signal=50%	HSPA1B/CEBPB	IFN_iCAF
FOSB	FOSB	10	0.699664	1.18335	0.31738	0.413225	0.20972	797	tags=60%, list=5%, signal=57%	FOS/NR4A1/DDX3X/KLF4/TNFAIP3/TRA2B	IFN_iCAF
CREB3L2	CREB3L2	16	-0.623729	-1.13315	0.32605	0.414973	0.210607	724	tags=44%, list=5%, signal=42%	RPLP1/RPS19/COL6A1/RPS12/WNT5A/COL6A3/COL12A1	IFN_iCAF
FOXQ1	FOXQ1	4	-0.747993	-1.12407	0.353434	0.444771	0.225729	168	tags=75%, list=1%, signal=74%	ANTXR1/FGFR1/WNT5A	IFN_iCAF
CAMTA1	CAMTA1	2	-0.769754	-1.07921	0.395904	0.492681	0.250045	124	tags=50%, list=1%, signal=50%	PPIB	IFN_iCAF
AHR	AHR	35	-0.503875	-0.998899	0.440594	0.54227	0.275212	780	tags=37%, list=5%, signal=35%	RPL36/RPLP1/MALAT1/RPS8/RPLP2/IER3/RPS12/TMSB10/IL24/HIF1A/WNT5A/CTHRC1/CXCL8	IFN_iCAF
HIVEP2	HIVEP2	6	-0.658713	-1.04082	0.447987	0.545375	0.276788	1574	tags=33%, list=10%, signal=30%	RPL34/RPS12	IFN_iCAF
EGR1	EGR1	62	-0.468155	-1.00142	0.453659	0.546341	0.277279	961	tags=39%, list=6%, signal=36%	EGR3/SEC62/RAB2A/ABHD5/KRTCAP2/ARL4D/CITED2/SERP1/MAN1A1/DBI/MCL1/UQCR10/ID2/SCARA5/CUTA/S100A11/RABAC1/KCNQ1OT1/SEC61B/EMP3/EFEMP1/MYL6/MYL9/MMP2	IFN_iCAF
PRRX2	PRRX2	10	-0.598367	-1.01711	0.476033	0.567188	0.287859	492	tags=60%, list=3%, signal=58%	ZYX/NME4/EFEMP2/TWIST2/TNFRSF12A/ISLR	IFN_iCAF
YBX3	YBX3	24	0.501565	0.973584	0.489157	0.57669	0.292681	656	tags=62%, list=4%, signal=60%	CXCL9/NR2F2/PTMA/CD59/CEBPB/CRIP2/NAPA/TSPAN11/TMEM165/PKIG/ENG/CD164/PTGIR/SLC39A1/SOX4	IFN_iCAF
HEY2	HEY2	11	0.589988	1.00626	0.498728	0.57732	0.293001	91	tags=55%, list=1%, signal=54%	SPON2/COL18A1/PRSS23/BGN/LAMP5/LAMA4	IFN_iCAF
ETS1	ETS1	22	0.514122	0.97813	0.5	0.57732	0.293001	510	tags=50%, list=3%, signal=48%	SPON2/COL18A1/COL4A1/COL4A2/PDGFRB/LAMA4/MYO1B/ARHGEF17/LRRFIP1/SERINC3/ERRFI1	IFN_iCAF
ZBTB20	ZBTB20	2	0.662786	0.972177	0.528846	0.598768	0.303886	16	tags=50%, list=0%, signal=50%	JUNB	IFN_iCAF
RELB	RELB	3	0.625201	0.965117	0.529268	0.598768	0.303886	463	tags=67%, list=3%, signal=65%	C11orf96/NFKBIA	IFN_iCAF
JUND	JUND	134	-0.404814	-0.95071	0.538705	0.603349	0.306211	1330	tags=36%, list=9%, signal=33%	VKORC1/LINC00632/RHOA/SNRPD3/BZW1/SERPINE1/ARL1/TUBB2A/NDUFV2/MIR100HG/GLG1/CDKN1C/CHMP4B/SMARCC1/RPS10/PSMD8/RPS29/B4GALT2/NONO/ITPRIP/TUBB3/PDLIM2/MXD4/SULF2/ACTR3/RPN1/MMP19/YBX1/MTRNR2L12/NXN/CXCL2/APCDD1/CANX/CAP1/MAP4/PGK1/PMEPA1/GAS6/NBL1/RCN3/RRAD/HSP90B1/RGCC/FGFR1/CRABP2/ACKR3/INHBA/MT1E	IFN_iCAF
SPEN	SPEN	6	-0.59383	-0.9383	0.582215	0.645624	0.327666	660	tags=50%, list=4%, signal=48%	MALAT1/RPLP2/RPS12	IFN_iCAF
GLIS3	GLIS3	7	-0.57639	-0.929367	0.601695	0.660685	0.33531	245	tags=57%, list=2%, signal=56%	PTK7/WNT5A/COL7A1/COL12A1	IFN_iCAF
STAT3	STAT3	3	-0.630316	-0.917481	0.621622	0.675938	0.343051	177	tags=67%, list=1%, signal=66%	TMSB10/LGALS1	IFN_iCAF
PRDM1	PRDM1	10	-0.505533	-0.859306	0.679339	0.697827	0.35416	600	tags=40%, list=4%, signal=38%	AEBP1/HIF1A/WNT5A/COL7A1	IFN_iCAF
NFIA	NFIA	11	0.499004	0.851082	0.653944	0.697827	0.35416	23	tags=27%, list=0%, signal=27%	MGP/SPARCL1/SOD3	IFN_iCAF
XBP1	XBP1	2	0.571029	0.837588	0.658654	0.697827	0.35416	66	tags=50%, list=0%, signal=50%	EGR1	IFN_iCAF
ZBTB38	ZBTB38	14	-0.466279	-0.828405	0.683333	0.697827	0.35416	724	tags=43%, list=5%, signal=41%	RPLP1/RPS28/TM9SF2/BRD4/MAP4/MT-ND6	IFN_iCAF
ETS2	ETS2	7	0.491389	0.80528	0.674757	0.697827	0.35416	72	tags=29%, list=0%, signal=28%	C11orf96/CEBPB	IFN_iCAF
REST	REST	4	0.504784	0.799271	0.671605	0.697827	0.35416	156	tags=25%, list=1%, signal=25%	RPL26	IFN_iCAF
BARX1	BARX1	3	0.514618	0.794411	0.685366	0.697827	0.35416	72	tags=33%, list=0%, signal=33%	CEBPB	IFN_iCAF
EGR3	EGR3	2	-0.610689	-0.8562	0.715017	0.721459	0.366154	39	tags=50%, list=0%, signal=50%	TIMP3	IFN_iCAF
BACH1	BACH1	6	-0.503716	-0.795913	0.743289	0.743289	0.377233	660	tags=67%, list=4%, signal=64%	RPL34/MALAT1/RPL28/RPS12	IFN_iCAF
TWIST2	TWIST2	62	0.959327	2.02433	1.57903e-14	1.76851e-12	9.47418e-13	451	tags=90%, list=3%, signal=88%	MMP3/MMP1/CXCL1/IER3/IL11/ADM/DCN/DUSP1/GAS1/ACKR3/MMP2/IGF2/IGFBP4/TNC/AKR1B1/WNT5A/LUM/TMEM158/PDLIM4/MASP1/PDGFRA/COL7A1/S100A6/CRABP2/PDPN/FGFR1/S100A4/CRABP1/APCDD1/IGFBP2/STEAP1/GREM1/MRPS6/PLPP3/STEAP2/TNFRSF11B/MGLL/PRRX2/CPXM2/CTSK/LTBP1/PDE4B/EVA1A/COL12A1/SPON1/ASS1/CACNA2D3/DSEL/CCL11/TPST1/ECM1/TSPAN9/S100A13/C1orf198/CYP26B1/MFAP4	IL_iCAF
CEBPB	CEBPB	309	0.755985	1.90213	6.07109e-09	3.39981e-07	1.82133e-07	712	tags=57%, list=5%, signal=56%	MMP1/CXCL8/IL24/FTH1/MT2A/CXCL5/ADM/DCN/SOD2/GAS1/HSPA1B/C11orf96/HSPA1A/RASD1/RHOB/SAT1/JUND/TNFAIP6/FBXO32/TSC22D1/CHI3L1/GLUL/GEM/DDIT4/CEBPD/STC2/CREG1/HAS1/RND3/HMOX1/ANGPTL4/BAMBI/TWIST1/CTSL/EIF4A1/MSX2/PNRC1/SLC16A3/RNASEK/ANPEP/TMEM132A/MMP14/CPM/GFPT2/PLIN2/ZFAND5/NDRG1/FAM20C/PFKFB3/VASN/CKS2/PTGS1/IFI30/ETS2/PLAT/CCDC71L/LOXL2/JDP2/YBX3/HTRA3/WIPI1/HLA-B/TNFRSF21/IRF1/EMP1/PHLDA2/UBAL…	IL_iCAF
TRPS1	TRPS1	6	-0.998068	-1.63982	5.77901e-08	2.1575e-06	1.1558e-06	36	tags=100%, list=0%, signal=100%	COL6A3/COL5A1/COL3A1/COL1A2/VCAN	IL_iCAF
CREB3L1	CREB3L1	147	-0.711983	-1.92	5.03658e-06	0.000141024	7.55487e-05	749	tags=52%, list=5%, signal=50%	MMP23B/MAGED1/PPIB/ISLR/PYCR1/ADAMTS2/TPM2/FKBP14/FAM114A1/COPZ2/EMILIN1/DBN1/CALU/MFAP2/CNN3/CERCAM/SSR3/KDELR3/MSRB3/PPP1R14B/C12orf75/CSRP1/TGFB1I1/S100A11/ITM2B/S100A16/ZNF469/SUGCT/GPX8/CLEC11A/CKAP4/ITGB1/DPYSL3/P3H1/PDLIM7/MARCKS/LRRC17/SDC2/OST4/THY1/OSTC/PCOLCE/LOX/PPIC/COL5A3/TMSB10/VIM/MYL6/COL6A1/PALLD/ADAM12/PCSK7/CCDC80/NREP/CTHRC1/ACTB/SULF1/MFAP5/COL5A2/MYL9/COL6A3/COL11A1/TPM1/SP…	IL_iCAF
BNC2	BNC2	50	-0.843358	-1.95227	3.12592e-05	0.000700205	0.00037511	339	tags=70%, list=2%, signal=69%	KIF26B/CDH11/KIAA1217/SOD3/DPYSL3/RRBP1/LRRC17/ENAH/FBN1/LOX/PALLD/ADAM12/CCDC80/MT-ND4/CTHRC1/MT-CO3/MXRA5/SULF1/MFAP5/COL5A2/COL6A3/COL11A1/TPM1/MT-ND4L/SPARC/COL5A1/MT-CYB/MT-ND5/COL3A1/COL1A2/COL1A1/VCAN/FN1/POSTN/TAGLN	IL_iCAF
ZEB1	ZEB1	12	-0.959889	-1.77041	5.66753e-05	0.000923448	0.000494704	289	tags=75%, list=2%, signal=74%	DDX5/NONO/FBN1/TM9SF2/COL5A2/COL6A3/COL3A1/COL1A2/COL1A1	IL_iCAF
MSC	MSC	3	0.998335	1.49805	6.59605e-05	0.000923448	0.000494704	28	tags=100%, list=0%, signal=100%	CEBPB/C11orf96/HSPA1A	IL_iCAF
MSX1	MSX1	3	0.998335	1.49805	6.59605e-05	0.000923448	0.000494704	28	tags=100%, list=0%, signal=100%	CEBPB/HSPA1B/HSPA1A	IL_iCAF
RELB	RELB	3	0.997469	1.49675	0.000249171	0.00310079	0.00166114	41	tags=100%, list=0%, signal=100%	SOD2/C11orf96/NFKBIA	IL_iCAF
SNAI1	SNAI1	3	0.996736	1.49565	0.000454486	0.00509025	0.00272692	52	tags=100%, list=0%, signal=100%	HSPA1B/HSPA1A/JUNB	IL_iCAF
NR4A1	NR4A1	20	0.911168	1.63383	0.00118982	0.0121145	0.00648992	691	tags=75%, list=5%, signal=72%	IER3/ZFP36/JUND/PHLDA1/FOSB/SGK1/NR4A2/PTGS2/DUSP5/NR4A3/BHLHE40/PDE4D/ATP13A3/MAP3K8/RALA	IL_iCAF
POU2F2	POU2F2	6	0.984145	1.58013	0.00179474	0.0154624	0.00828341	244	tags=100%, list=2%, signal=98%	CXCL8/FTH1/IER3/IDO1/TMEM158/CCND1	IL_iCAF
KLF13	KLF13	2	0.997802	1.40949	0.00173653	0.0154624	0.00828341	35	tags=100%, list=0%, signal=100%	CEBPB/JUND	IL_iCAF
NFIA	NFIA	11	-0.912436	-1.65629	0.00244113	0.0195291	0.010462	250	tags=73%, list=2%, signal=72%	SOD3/PTGDS/COL14A1/ABI3BP/SPARC/SPARCL1/MGP/APOD	IL_iCAF
MSX2	MSX2	6	0.981747	1.57628	0.00282604	0.0211011	0.0113041	280	tags=100%, list=2%, signal=98%	CXCL1/CEBPB/PLAU/CA12/CD82/EVA1A	IL_iCAF
FOSL2	FOSL2	34	-0.793681	-1.72194	0.00570721	0.0301734	0.0161643	820	tags=62%, list=5%, signal=59%	EDIL3/RPS27A/RPS15A/IFITM3/IFITM1/HMCN1/S100A11/RPL10/RPL39/RPS13/RPL30/RPS4X/LRRC17/FBN1/COL5A2/COL6A3/COL11A1/COL5A1/COL3A1/COL1A2/COL1A1	IL_iCAF
RUNX1	RUNX1	36	-0.760918	-1.67857	0.00769191	0.0301734	0.0161643	813	tags=67%, list=5%, signal=63%	RPS27A/IFITM3/COPA/TRIO/IFITM1/NACA/ZNF469/RPL10/RPL34/RPL39/RPS8/RPS13/RPL30/RRBP1/VMP1/LPP/ITGAV/PALLD/COL5A2/COL6A3/COL5A1/COL3A1/COL1A1/FN1	IL_iCAF
SOX4	SOX4	15	-0.859946	-1.64902	0.00671815	0.0301734	0.0161643	240	tags=93%, list=2%, signal=92%	BNC2/MT-CO1/CTHRC1/MT-CO3/COL5A2/COL6A3/MT-ND4L/SFRP2/MT-CYB/MT-CO2/MT-ND5/VCAN/FN1/POSTN	IL_iCAF
ZNF532	ZNF532	19	-0.827773	-1.63936	0.00735629	0.0301734	0.0161643	954	tags=68%, list=6%, signal=64%	RPL32/RPS27A/MALAT1/PXDN/RPL10/RPL39/RPS8/RPS13/RPL30/PDGFRB/COL5A2/COL6A3/COL5A1	IL_iCAF
EGR1	EGR1	62	0.755469	1.59416	0.00781275	0.0301734	0.0161643	940	tags=58%, list=6%, signal=55%	MMP2/FOS/HSP90AA1/IER2/NFKBIZ/HSPH1/EIF4A3/BAG3/TUBB4B/EFEMP1/CDKN1A/ARL4D/ID2/SCARA5/EGR3/ZFAND2A/CITED2/DNAJA1/ABHD5/HSPE1/TRIB1/KLF10/DNAJA4/KCNQ1OT1/MCL1/ERN1/GRASP/PTOV1/SEC61B/IFRD1/CHORDC1/FUS/NEU1/GLS/ID4/INTS6	IL_iCAF
JUND	JUND	134	0.677016	1.57874	0.00739978	0.0301734	0.0161643	783	tags=40%, list=5%, signal=38%	CXCL2/RRAD/CEBPB/ZFP36/ACKR3/NR4A1/MT1E/JUNB/SQSTM1/SERPINE1/MYADM/LMNA/RGCC/TSC22D3/CRABP2/CDKN1C/INHBA/FGFR1/NBL1/RPL36A/APCDD1/NDUFA11/NDUFC2/EEF1G/MMP19/FOXQ1/PMEPA1/RPL26/ITPRIP/PIM3/VKORC1/NDUFA13/CBX4/PDLIM2/RPL13/NDUFB8/TUBB2A/MIR100HG/GNAS/BLOC1S1/CSNK2B/KLF2/CRIP1/CTSF/HIGD1A/RPS29/RPL38/TUBB3/NXN/SRP19/PPP2CB/UBE2F/RCN3	IL_iCAF
FOXQ1	FOXQ1	4	0.987944	1.53075	0.00431722	0.0301734	0.0161643	185	tags=100%, list=1%, signal=99%	JUND/WNT5A/FGFR1/ANTXR1	IL_iCAF
ZNF503	ZNF503	4	0.985946	1.52765	0.00518691	0.0301734	0.0161643	215	tags=100%, list=1%, signal=99%	CEBPB/HSPA1B/HSPA1A/CYGB	IL_iCAF
IRF8	IRF8	3	0.988211	1.48286	0.00496011	0.0301734	0.0161643	180	tags=100%, list=1%, signal=99%	HSPA1B/HSPA1A/IRF1	IL_iCAF
MYC	MYC	3	0.985414	1.47866	0.00647172	0.0301734	0.0161643	222	tags=100%, list=1%, signal=99%	JUNB/DNAJB1/SOCS3	IL_iCAF
FOXS1	FOXS1	3	-0.978953	-1.45856	0.00610168	0.0301734	0.0161643	320	tags=100%, list=2%, signal=98%	CXCL9/IGFBP7	IL_iCAF
HEYL	HEYL	3	-0.978953	-1.45856	0.00610168	0.0301734	0.0161643	320	tags=100%, list=2%, signal=98%	SPATS2L/COL18A1	IL_iCAF
TCF12	TCF12	2	-0.989677	-1.42354	0.00619391	0.0301734	0.0161643	158	tags=100%, list=1%, signal=99%	ENAH	IL_iCAF
NFKB1	NFKB1	2	0.995005	1.40553	0.00771202	0.0301734	0.0161643	77	tags=100%, list=1%, signal=100%	FOSB/TNFAIP3	IL_iCAF
NFIX	NFIX	13	-0.852917	-1.58659	0.00864465	0.0322734	0.0172893	215	tags=69%, list=1%, signal=68%	PRELP/PTGDS/CXCL12/COL14A1/MT-ND1/MT-ATP6/CCDC80/MT-ND3/APOD	IL_iCAF
PRRX2	PRRX2	10	0.926696	1.57282	0.00939582	0.0328854	0.0176172	272	tags=50%, list=2%, signal=49%	DUSP1/CEBPB/TWIST2/EIF4A1/TNFRSF12A	IL_iCAF
ZNF358	ZNF358	2	0.994272	1.4045	0.00937027	0.0328854	0.0176172	88	tags=100%, list=1%, signal=99%	JUND/EIF4A1	IL_iCAF
SMYD3	SMYD3	11	-0.866445	-1.5728	0.0103702	0.0331845	0.0177774	73	tags=82%, list=0%, signal=81%	LGALS1/PPIB/TPM2/TMSB10/ACTB/MFAP5/COL1A1/FN1/POSTN	IL_iCAF
FOSB	FOSB	10	0.924178	1.56855	0.0101256	0.0331845	0.0177774	351	tags=50%, list=2%, signal=49%	NR4A1/FOS/TNFAIP3/GAPDH/KLF4	IL_iCAF
TBX3	TBX3	5	0.966827	1.50846	0.0102302	0.0331845	0.0177774	503	tags=100%, list=3%, signal=97%	IER3/IL11/WNT5A/COL7A1/DCBLD1	IL_iCAF
ZNF469	ZNF469	44	-0.72023	-1.62691	0.0115925	0.0360657	0.0193209	737	tags=66%, list=5%, signal=63%	TENM4/IFITM3/ISLR/MICAL2/PCDH7/ADAMTS14/CREB3L1/IFITM1/SOD3/HSPG2/RUNX1/COL6A2/RRBP1/RPS4X/CD74/FBN1/ADAMTS12/COL5A3/COL6A1/ADAM12/COL5A2/COL6A3/COL11A1/SPARC/COL5A1/COL3A1/COL1A2/COL1A1/FN1	IL_iCAF
HIF1A	HIF1A	94	0.711476	1.60004	0.0126413	0.0382657	0.0204995	613	tags=54%, list=4%, signal=52%	MMP3/MMP1/CXCL8/IL24/CXCL1/FTH1/CXCL5/IER3/IL11/ADM/SOD2/CXCL6/C11orf96/PHLDA1/TNC/WNT5A/PDLIM4/CA12/GRAMD1A/SLC16A3/CD82/PRDM1/GREM1/LOXL2/WIPI1/GAPDH/STEAP2/SLC39A14/ACSL4/MGLL/RPS28/THBS2/RPS27/THBS1/RPL37/RPS21/RPL13/TGM2/RAP1B/SERINC2/TNIP1/AHR/CRISPLD2/RPS18/MCL1/CD63/DRAM1/OSMR/COTL1/SLC1A3/ST3GAL1	IL_iCAF
BARX1	BARX1	3	0.969695	1.45508	0.0192736	0.0568064	0.030432	458	tags=100%, list=3%, signal=97%	CEBPB/ITGA5/ALPL	IL_iCAF
ZBTB20	ZBTB20	2	0.987879	1.39547	0.0212972	0.0611611	0.0327649	184	tags=100%, list=1%, signal=99%	JUNB/GAPDH	IL_iCAF
IRF1	IRF1	32	0.819099	1.55846	0.023196	0.0649488	0.034794	465	tags=34%, list=3%, signal=33%	CEBPB/HSPA1B/HSPA1A/IDO1/UBD/ICAM1/XIRP1/GBP5/RIPK2/SOCS1/IL32	IL_iCAF
SP110	SP110	4	-0.924159	-1.43065	0.0254621	0.0695549	0.0372616	334	tags=100%, list=2%, signal=98%	OAS1/IFIT3/ISG15	IL_iCAF
FOXP1	FOXP1	20	-0.762588	-1.53543	0.0279958	0.0703844	0.037706	954	tags=65%, list=6%, signal=61%	RPL32/RPS15A/RPL7A/RPL10/RPL34/RPL39/RPS24/RPS13/RPL30/RPS3A/PALLD/COL6A3/FN1	IL_iCAF
FOS	FOS	13	0.874232	1.52689	0.0281795	0.0703844	0.037706	269	tags=85%, list=2%, signal=83%	DUSP1/HSPA1A/JUN/EGR1/JUNB/LUM/FOSB/ATF3/ID3/RPL28/ID1	IL_iCAF
ETS2	ETS2	7	0.919726	1.50418	0.0282795	0.0703844	0.037706	266	tags=86%, list=2%, signal=84%	SOD2/CEBPB/C11orf96/HIF1A/NAMPT/CD44	IL_iCAF
AEBP1	AEBP1	212	-0.48569	-1.37475	0.026887	0.0703844	0.037706	913	tags=40%, list=6%, signal=38%	OS9/STAT2/PPFIBP1/SORBS3/EDIL3/RPS27A/ANO6/CCNL2/ANXA6/MALAT1/RPS15A/ENTPD1/ISLR/ADAMTS2/CHPF/PTGFRN/SMARCB1/ETS1/RPSA/MAML2/EMILIN1/LTBP3/MARVELD1/HEG1/PXDN/MFAP2/CNN3/CERCAM/TGFB1/GOLM1/H2AFZ/CASC4/FKBP9/EEF1B2/CDH11/RPLP2/ZEB1/RPL34/JMJD1C/KIAA1217/RPL39/TNS3/CLEC11A/ITGA11/RPS8/RUNX1/PEAK1/ITGA1/F2R/RPS24/DYNC1H1/RPS13/COL6A2/P3H1/MYLK/RPL30/PRRX1/RPS23/LAMB1/LRP1/PDGFRB/OLFML2B/ADAR/TLN1/FBN…	IL_iCAF
TSC22D1	TSC22D1	2	0.982817	1.38832	0.0297455	0.0717216	0.0384223	260	tags=100%, list=2%, signal=98%	CEBPB/IGFBP5	IL_iCAF
EGR3	EGR3	2	0.982151	1.38738	0.0300975	0.0717216	0.0384223	270	tags=100%, list=2%, signal=98%	EGR1/TIMP3	IL_iCAF
SNAI2	SNAI2	46	-0.673176	-1.53573	0.0327155	0.0747783	0.0400598	366	tags=54%, list=2%, signal=53%	ADAMTS2/TPM2/CREB3L1/HEY2/RPS4Y1/CLEC11A/THY1/COL5A3/COL6A1/NREP/LAMA4/PRSS23/SULF1/COL5A2/COL6A3/BGN/SPARC/COL5A1/SFRP2/COL3A1/CALD1/COL1A2/COL1A1/VCAN/POSTN	IL_iCAF
SPEN	SPEN	6	-0.89297	-1.46714	0.0322708	0.0747783	0.0400598	1176	tags=83%, list=8%, signal=77%	EEF1A1/MALAT1/RPS15A/RPLP2/RPL39	IL_iCAF
EBF1	EBF1	5	-0.899531	-1.44772	0.0346767	0.0776758	0.041612	143	tags=60%, list=1%, signal=59%	NOTCH3/COL18A1/SPARCL1	IL_iCAF
NFE2L2	NFE2L2	4	-0.911144	-1.4105	0.0356466	0.0782828	0.0419372	1339	tags=100%, list=9%, signal=91%	LGALS1/TPM2/TMSB10	IL_iCAF
RUNX2	RUNX2	46	-0.665472	-1.51815	0.0373203	0.0803822	0.0430619	462	tags=52%, list=3%, signal=51%	CREB3L1/IFITM1/MFAP2/SOD3/BST2/CD74/THY1/PCOLCE/CTHRC1/MXRA5/SULF1/COL5A2/COL6A3/COL11A1/SPARC/COL5A1/COL3A1/IGFBP7/COL1A2/COL1A1/FN1/CST3/POSTN/MGP	IL_iCAF
CAMTA1	CAMTA1	2	-0.953313	-1.37124	0.0450607	0.0952225	0.0510121	704	tags=100%, list=5%, signal=95%	NREP	IL_iCAF
ZFHX3	ZFHX3	2	-0.952048	-1.36942	0.0467938	0.0970537	0.0519931	723	tags=100%, list=5%, signal=95%	RPS13	IL_iCAF
KLF6	KLF6	16	-0.782857	-1.51161	0.0484171	0.0985949	0.0528187	157	tags=62%, list=1%, signal=62%	MEG3/CD74/CTHRC1/COL5A2/COL6A3/SPARC/COL3A1/COL1A2/COL1A1/APOD	IL_iCAF
TWIST1	TWIST1	4	0.952683	1.47612	0.0523458	0.102855	0.0551009	155	tags=50%, list=1%, signal=49%	CEBPB/FMO1	IL_iCAF
ASH1L	ASH1L	2	-0.947985	-1.36357	0.0519931	0.102855	0.0551009	784	tags=100%, list=5%, signal=95%	TMSB10	IL_iCAF
ELK1	ELK1	4	0.951163	1.47376	0.0554944	0.107162	0.057408	493	tags=75%, list=3%, signal=73%	C11orf96/CYGB/COL4A1	IL_iCAF
YBX1	YBX1	37	-0.661275	-1.45852	0.0615385	0.116667	0.0625	1418	tags=70%, list=9%, signal=64%	AP3D1/EOGT/TAGLN2/MT-ATP8/CLIP3/CFL1/GSPT1/GPI/PDAP1/C9orf78/STAU1/BRD4/PABPC1/XIST/EIF4G1/KHDRBS1/DDX5/IFNGR2/RPL4/CLIC1/VMP1/MT-ND1/NCL/MT-ATP6/MT-ND3/BGN	IL_iCAF
SP100	SP100	7	-0.842347	-1.41571	0.0625	0.116667	0.0625	460	tags=71%, list=3%, signal=69%	WARS/IFITM1/IFIT3/BST2/ISG15	IL_iCAF
NR3C1	NR3C1	2	-0.94026	-1.35246	0.0693241	0.127284	0.0681876	900	tags=100%, list=6%, signal=94%	TMSB10	IL_iCAF
HIVEP2	HIVEP2	6	-0.849027	-1.39495	0.0715474	0.129247	0.0692394	954	tags=67%, list=6%, signal=62%	RPL32/RPS27A/RPL34/RPL39	IL_iCAF
TBX2	TBX2	7	0.886423	1.44972	0.0756098	0.134417	0.0720093	493	tags=43%, list=3%, signal=41%	CEBPB/CYGB/COL4A1	IL_iCAF
NME2	NME2	137	-0.480055	-1.28225	0.0795107	0.139144	0.0745413	1036	tags=43%, list=7%, signal=40%	RPS11/SRM/GSTP1/PFN1/NDUFS5/RPL32/LGALS1/ACTG1/JTB/C4orf48/RPS27A/MALAT1/RPS15A/RPL31/PRRC2B/IFITM3/IGFBP6/SEC61G/PPIB/RPL7A/SPTAN1/TPM2/HNRNPU/RPSA/C12orf57/RBM3/GUK1/KDELR3/PPP1R14B/RPL12/S100A11/RPLP2/RPL10/RPL34/GPX8/RPL39/ARPC1B/RPS8/RPS24/RPS13/RPL30/PPDPF/SON/RPS23/RPS4X/OST4/SRRM2/SERF2/OSTC/SH3BGRL3/PPIC/TMSB10/MYL6/MT-CO1/CTHRC1/ACTB/MYL9/SPARC/TAGLN	IL_iCAF
TCF4	TCF4	34	0.715532	1.38263	0.0961887	0.165741	0.0887896	471	tags=41%, list=3%, signal=40%	CXCL8/FTH1/MT2A/SAT1/DDIT4/ANGPTL4/CA12/HSPB1/CRABP1/IGFBP2/MRPS6/PMEPA1/MFAP4/LTBP2	IL_iCAF
MAFB	MAFB	7	0.867155	1.4182	0.1	0.169697	0.0909091	830	tags=71%, list=6%, signal=68%	CXCL13/EGR1/IL7R/ADRA2A/DSG2	IL_iCAF
NR2F6	NR2F6	2	-0.915018	-1.31615	0.105719	0.176725	0.0946739	1279	tags=100%, list=9%, signal=91%	ADAMTS2	IL_iCAF
NFIC	NFIC	4	0.904899	1.40208	0.125654	0.203294	0.108908	292	tags=50%, list=2%, signal=49%	IGFBP4/VKORC1	IL_iCAF
AHR	AHR	35	0.687202	1.32919	0.124542	0.203294	0.108908	493	tags=26%, list=3%, signal=25%	CXCL8/IL24/IER3/WNT5A/HIF1A/LOXL2/F3/PALM2-AKAP2/COL4A1	IL_iCAF
XBP1	XBP1	2	0.937989	1.32499	0.127059	0.203294	0.108908	48	tags=50%, list=0%, signal=50%	EGR1	IL_iCAF
HBP1	HBP1	2	0.926873	1.30929	0.145882	0.226928	0.121569	1100	tags=100%, list=7%, signal=93%	RAB31/SERPING1	IL_iCAF
MAX	MAX	2	0.926873	1.30929	0.145882	0.226928	0.121569	1100	tags=100%, list=7%, signal=93%	GGT5/SERPING1	IL_iCAF
GLMP	GLMP	14	0.756228	1.33143	0.163677	0.251121	0.134529	418	tags=43%, list=3%, signal=42%	DCN/FTL/LUM/RPL28/CTSK/S100A13	IL_iCAF
NFAT5	NFAT5	41	-0.544771	-1.21798	0.204955	0.310202	0.16618	954	tags=49%, list=6%, signal=46%	RPL32/LGALS1/RPS27A/MALAT1/RPS15A/XIST/HNRNPU/RPLP2/RPL11/RPL10/RPL34/RPL39/RPS8/RPS13/RPL30/RPS3A/RPS23/RPS4X/TMSB10/COL6A3	IL_iCAF
SLC2A4RG	SLC2A4RG	3	-0.8104	-1.20743	0.222951	0.33294	0.178361	702	tags=67%, list=5%, signal=64%	ISLR/COL1A1	IL_iCAF
HES4	HES4	12	0.740462	1.28571	0.233796	0.338607	0.181397	215	tags=50%, list=1%, signal=49%	CEBPB/C11orf96/HSPA1A/HTRA3/GGT5/CYGB	IL_iCAF
IRF7	IRF7	13	-0.651702	-1.21229	0.235816	0.338607	0.181397	723	tags=62%, list=5%, signal=59%	IFITM3/IFITM1/OAS1/IFIT3/BST2/ISG15/MX1/IFI27	IL_iCAF
YBX3	YBX3	24	-0.579052	-1.19595	0.232653	0.338607	0.181397	446	tags=42%, list=3%, signal=40%	NR2F2/CRIP2/SOX4/PCOLCE/CXCL9/CTHRC1/MT-CO3/COL5A2/MT-ND3/COL1A2	IL_iCAF
NR2F2	NR2F2	49	-0.502972	-1.16563	0.241706	0.342672	0.183574	538	tags=39%, list=4%, signal=38%	EPS8/CCDC102B/IFITM1/MOCS1/HEY1/RFTN1/SOD3/PLPP1/F2R/TFPI/ANGPT2/A2M/JAG1/CXCL9/GSN/COL18A1/SPARCL1/IGFBP7/MGP	IL_iCAF
IRX3	IRX3	4	0.827653	1.28239	0.248691	0.348168	0.186518	333	tags=75%, list=2%, signal=73%	HSPA1B/CYGB/TAP2	IL_iCAF
STAT1	STAT1	77	-0.446956	-1.10792	0.268097	0.370701	0.19859	950	tags=48%, list=6%, signal=45%	CXCL11/OAS3/PSME1/GBP2/OAS2/PSMB8/F2RL2/PSME2/UBE2L6/APOL6/WDFY1/VCAM1/LGALS9/IFITM1/MX2/GOLM1/LAP3/SNX6/OAS1/PARP14/IFIT3/PPA1/EIF2AK2/CFH/TNFSF13B/BST2/ISG15/TRIM22/PSMB9/MX1/RNF213/SAMHD1/IFI6/CXCL9/TNFSF10/UACA/BGN	IL_iCAF
JUN	JUN	16	0.687448	1.21476	0.273118	0.37304	0.199843	554	tags=69%, list=4%, signal=66%	FOS/DNAJB1/UBC/HSPA8/PPP1R15A/UBB/ZFP36L1/GADD45B/H3F3B/CD83/PNP	IL_iCAF
EPAS1	EPAS1	24	0.636154	1.1848	0.283203	0.382154	0.204725	200	tags=33%, list=1%, signal=33%	HSPA1B/C11orf96/HSPA1A/EGR1/S100A6/HIF1A/S100A4/RHOQ	IL_iCAF
CEBPD	CEBPD	29	-0.533537	-1.12441	0.30719	0.409586	0.219421	408	tags=31%, list=3%, signal=30%	C12orf75/CSRP1/STMN1/CKAP4/PDLIM7/PTGDS/TPM1/CST1/APOD	IL_iCAF
MXD4	MXD4	11	-0.630748	-1.14496	0.31453	0.41248	0.220972	51	tags=55%, list=0%, signal=54%	LGALS1/ISLR/CTHRC1/COL3A1/COL1A2/COL1A1	IL_iCAF
DRAP1	DRAP1	40	0.569989	1.1251	0.316726	0.41248	0.220972	854	tags=38%, list=6%, signal=35%	IGFBP4/S100A6/S100A4/OAZ1/GAPDH/ALDOA/NNMT/CYB5R3/LY6E/AP2S1/PRELID1/ATP6V0B/SEC61B/CLTA/PDCD5	IL_iCAF
ZBTB16	ZBTB16	3	0.78673	1.18053	0.346939	0.446634	0.239268	61	tags=33%, list=0%, signal=33%	CEBPD	IL_iCAF
SKIL	SKIL	4	0.739827	1.14631	0.374346	0.456266	0.244428	1479	tags=75%, list=10%, signal=68%	RPL28/RPLP1/NEAT1	IL_iCAF
TEAD1	TEAD1	9	-0.628036	-1.10187	0.37479	0.456266	0.244428	278	tags=44%, list=2%, signal=44%	RPL10/RPL39/PALLD/COL6A3	IL_iCAF
NR2F1	NR2F1	4	-0.709597	-1.0985	0.372581	0.456266	0.244428	63	tags=50%, list=0%, signal=50%	MT-CO1/CXCL14	IL_iCAF
CREB3L2	CREB3L2	16	-0.565375	-1.09167	0.363128	0.456266	0.244428	954	tags=62%, list=6%, signal=59%	RPL32/RPS27A/RPS15A/IFITM3/RPL34/RPL39/RPS13/RPL30/COL6A1/COL6A3	IL_iCAF
HEY1	HEY1	27	-0.515413	-1.07733	0.366379	0.456266	0.244428	535	tags=67%, list=4%, signal=64%	FOXS1/NR2F2/CARMN/COL15A1/MMP28/ENPEP/LGMN/C1QTNF5/TNFSF13B/NOTCH3/OLFML2B/CYP1B1/CXCL9/LAMA4/UACA/PRSS23/COL18A1/BGN	IL_iCAF
PRRX1	PRRX1	3	0.745672	1.11892	0.410714	0.494624	0.264977	65	tags=33%, list=0%, signal=33%	LUM	IL_iCAF
RORA	RORA	6	-0.633902	-1.0415	0.445923	0.531313	0.284632	64	tags=67%, list=0%, signal=66%	MALAT1/COL6A1/COL5A2/COL6A3	IL_iCAF
PRDM1	PRDM1	10	0.602494	1.02257	0.482843	0.569247	0.304954	177	tags=50%, list=1%, signal=49%	PHLDA1/WNT5A/COL7A1/HIF1A/TNFRSF21	IL_iCAF
HMGN3	HMGN3	4	0.659598	1.022	0.5	0.582952	0.312296	23	tags=50%, list=0%, signal=50%	CEBPB/HSPA1B	IL_iCAF
GLIS3	GLIS3	7	0.620131	1.0142	0.504878	0.582952	0.312296	287	tags=71%, list=2%, signal=70%	EGR1/WNT5A/COL7A1/PTK7/COL12A1	IL_iCAF
ZBTB38	ZBTB38	14	-0.514077	-0.972912	0.516187	0.589928	0.316033	117	tags=36%, list=1%, signal=35%	BRD4/MAP4/TM9SF2/LAMA4/MT-ND6	IL_iCAF
KDM5B	KDM5B	3	-0.665336	-0.991293	0.522951	0.591621	0.31694	32	tags=67%, list=0%, signal=67%	AEBP1/COL6A3	IL_iCAF
JUNB	JUNB	60	0.45544	0.953741	0.543189	0.596443	0.319523	722	tags=42%, list=5%, signal=40%	ZFP36/FTL/JUND/IGFBP4/FOS/CPE/IER5L/HES1/OAZ1/IFITM2/SOCS3/H1FX/EIF1/RPS9/RPS16/RPL10A/SNAI1/RPS21/MIDN/CSRNP1/ING1/RPL21/RPL3/BTG2/LINC01436	IL_iCAF
GLI3	GLI3	53	0.460011	0.94678	0.533898	0.596443	0.319523	910	tags=38%, list=6%, signal=36%	GAS1/MMP2/WNT5A/TWIST2/RGCC/CRABP2/FGFR1/APCDD1/TIMP1/PMEPA1/COL12A1/NKD2/CPZ/COL8A1/GLT8D2/GJA1/PDZRN3/ITGB5/GRIA3/PLPP4	IL_iCAF
ZEB2	ZEB2	43	0.465619	0.93179	0.542403	0.596443	0.319523	366	tags=28%, list=2%, signal=27%	FTH1/DCN/S100A6/RPL36A/NDUFC2/RPL28/RPS28/RPS27/VKORC1/RPL37/RPS21/RPL13	IL_iCAF
ETS1	ETS1	22	0.50966	0.937965	0.554028	0.600553	0.321725	493	tags=23%, list=3%, signal=22%	DCN/S100A6/RARRES2/RPL37/COL4A1	IL_iCAF
SON	SON	17	-0.477509	-0.928655	0.557656	0.600553	0.321725	900	tags=76%, list=6%, signal=72%	LGALS1/MALAT1/TPM2/SF3B1/S100A11/DDX17/DST/DYNC1H1/ADAR/SRRM2/MT-CO1/AHNAK/MT-ND5	IL_iCAF
STAT2	STAT2	5	0.568435	0.88688	0.63089	0.66927	0.358538	105	tags=20%, list=1%, signal=20%	S100A6	IL_iCAF
BACH1	BACH1	6	0.541486	0.869404	0.633416	0.66927	0.358538	248	tags=33%, list=2%, signal=33%	RPL28/RPL26	IL_iCAF
PLSCR1	PLSCR1	27	0.452801	0.850938	0.667286	0.698468	0.374179	641	tags=30%, list=4%, signal=28%	IDO1/IRF1/GGT5/HLA-A/TIMP3/HLA-C/GBP5/RNF114	IL_iCAF
KMT2A	KMT2A	13	0.47164	0.823743	0.682648	0.707932	0.379249	1058	tags=31%, list=7%, signal=29%	GAPDH/RPL28/RPL19/RPLP1	IL_iCAF
HEY2	HEY2	11	0.480842	0.822517	0.693046	0.711661	0.381247	297	tags=27%, list=2%, signal=27%	MT2A/RARRES2/THBS1	IL_iCAF
REST	REST	4	0.499126	0.77336	0.698953	0.711661	0.381247	255	tags=50%, list=2%, signal=49%	RPL26/RPS28	IL_iCAF
RBCK1	RBCK1	12	0.465864	0.808911	0.706019	0.712379	0.381632	408	tags=33%, list=3%, signal=32%	HLA-B/GGT5/HLA-C/GBP5	IL_iCAF
STAT3	STAT3	3	0.467381	0.70133	0.783163	0.783163	0.419552	180	tags=33%, list=1%, signal=33%	IRF1	IL_iCAF
SNAI2	SNAI2	46	-0.970344	-2.01388	3.66542e-15	4.10527e-13	1.96775e-13	317	tags=93%, list=2%, signal=92%	TMEM45A/RPS4Y1/CHN1/FSTL1/HES4/LAMA4/TDO2/OLFM2/LUM/AP2S1/CREB3L1/CLEC11A/BMP1/TNFRSF21/PKM/VCAN/CD248/PRSS23/COL5A3/WNT5A/TAGLN2/NREP/THY1/ADAMTS2/TNFAIP6/GAPDH/COL6A3/LGALS1/TPM2/C11orf96/SULF1/BGN/SERPINH1/CALD1/COL5A1/COL5A2/COL6A1/SPON2/POSTN/COL1A2/COL3A1/SPARC/COL1A1	AdipoCAF
CREB3L1	CREB3L1	147	-0.828783	-1.96091	5.73091e-11	3.20931e-09	1.5383e-09	616	tags=83%, list=4%, signal=80%	FAM114A1/DBN1/COL8A1/P3H4/PYCR1/SDC2/LRRC17/KDELR1/GPX8/NME4/CD151/TMED9/ZYX/CNN2/MAGED2/SUGCT/VKORC1/PDLIM7/PPP1R14B/OST4/MAGED1/TIMP3/CALM2/CDK2AP1/EMILIN1/HDLBP/RUNX2/WNT2/PPIC/S100A16/PCSK7/CSRP1/S100A4/P4HA2/PDLIM4/LOXL1/DSG2/PDLIM2/PGAM1/CNN3/ZNF469/CKAP4/MYDGF/KDELR3/CRABP2/TGFB1I1/FSTL1/PPIB/BASP1/LOX/P3H1/TUBA1B/ANXA2/FAP/KDELR2/ARPC2/C12orf75/PLOD2/ACTG1/GAS1/MARCKS/LUM/OSTC/PALLD/SNAI2…	AdipoCAF
NFIX	NFIX	13	0.993736	1.85432	2.36169e-10	8.81696e-09	4.22618e-09	107	tags=100%, list=1%, signal=99%	APOD/PTGDS/MT-ND3/CXCL12/PRELP/MFAP4/DPT/COL14A1/RARRES2/FBLN1/CCDC80/MT-ND1/MT-ATP6	AdipoCAF
HES4	HES4	12	-0.983142	-1.75999	6.44377e-06	0.000180426	8.64822e-05	266	tags=100%, list=2%, signal=98%	GGT5/CYGB/HTRA3/PDGFRB/CEBPB/PRSS23/COL5A3/C11orf96/COL6A2/HSPA1A/SPON2	AdipoCAF
TRPS1	TRPS1	6	-0.994272	-1.5987	8.78997e-06	0.000196895	9.43765e-05	93	tags=100%, list=1%, signal=99%	COL6A3/COL5A1/COL5A2/COL1A2/COL3A1	AdipoCAF
ZNF469	ZNF469	44	-0.846817	-1.75095	0.0001329	0.0024808	0.00118911	378	tags=70%, list=3%, signal=69%	RUNX1/NCOR2/FBN1/GLIS3/ITGB5/COL27A1/RRBP1/ADAMTS12/MICAL2/CREB3L1/ADAM12/PMEPA1/PTK7/ISLR/COL5A3/WNT5A/COL7A1/COL12A1/COL11A1/GREM1/COL6A3/COL6A2/SERPINH1/COL5A1/COL5A2/COL6A1/COL1A2/COL3A1/FN1/SPARC/COL1A1	AdipoCAF
HIVEP2	HIVEP2	6	0.989476	1.66022	0.000173042	0.00262252	0.00125703	164	tags=100%, list=1%, signal=99%	RPS12/RPL34/RPL32/RPL39/RPS27A/RPS14	AdipoCAF
CEBPB	CEBPB	309	-0.623015	-1.57633	0.000187323	0.00262252	0.00125703	847	tags=50%, list=6%, signal=49%	GLRX/MAP2K3/JAK1/BMP8A/PRR5/MSX1/ARHGAP42/LRP10/CSGALNACT1/MAP1LC3B/MAFF/MFSD10/SPRY4/SYDE1/BSG/COMT/SUB1/DYRK3/PTTG1IP/CTTN/HAS1/RPL17/CSNK1E/KLF9/ANXA11/FOXO1/SNTB1/ENAH/ASPN/MSC/MFSD12/SGIP1/PPIF/DBN1/RPL22L1/TSC22D1/CTSL/VASN/FBLIM1/BCAR1/UBALD2/BARX1/PRKG1/SMIM3/BRI3/ARRDC2/C17orf49/ETS2/HLA-F/TSPAN15/CYB5R3/GK/WIPI1/NDRG1/TBX2/METRNL/MRPS24/MAPKAPK2/CKS2/ITM2C/ANGPTL4/RBPMS/PHC2/PSMA2/ANPEP…	AdipoCAF
HEY1	HEY1	27	-0.887626	-1.73797	0.000481956	0.00449826	0.00215612	946	tags=78%, list=6%, signal=73%	COL15A1/TIMP1/MMP28/C1QTNF5/ENPEP/CARMN/OLFML2B/ARHGEF7/LGMN/NOTCH3/GGT5/LAMA4/CYGB/UACA/PRSS23/COL18A1/CXCL9/BGN/HSPA1A/HSPA1B/SPON2	AdipoCAF
SMYD3	SMYD3	11	-0.967498	-1.72161	0.000479957	0.00449826	0.00215612	234	tags=82%, list=2%, signal=81%	CRABP2/PPIB/TMSB10/ACTB/LGALS1/TPM2/POSTN/FN1/COL1A1	AdipoCAF
TBX2	TBX2	7	-0.980835	-1.60828	0.000457772	0.00449826	0.00215612	180	tags=86%, list=1%, signal=85%	CYGB/CD248/CEBPB/COL4A2/COL4A1/SPON2	AdipoCAF
AEBP1	AEBP1	212	-0.649023	-1.607	0.000366835	0.00449826	0.00215612	1021	tags=61%, list=7%, signal=58%	EIF4G3/DYNC1H1/FNDC1/SGCB/MYLK/CLSTN2/DDR2/VGLL4/F2R/CMTM3/ADAR/TYMP/STAT2/FMOD/RNF152/B2M/NOX4/CTSZ/DRAP1/ELK3/SHC1/SORBS3/RAB10/FBLN2/ST5/ANKLE2/JMJD1C/COL10A1/SPECC1/MARVELD1/TLN1/ARHGDIA/FKBP9/LTBR/DNM1/MYO10/OPTN/PEA15/PRRX1/GLI3/ZEB1/SCARB2/MXRA5/CDH11/TSKU/FADS2/PTEN/SRPX2/RUNX1/ANXA6/OLFML2B/TUBA1C/AFF4/RIN2/FILIP1L/MALAT1/HM13/NCOR2/TSPAN9/EMILIN1/FBN1/WNT2/MAP4K4/APP/H2AFZ/LAMC1/CHPF/RG…	AdipoCAF
IRF1	IRF1	32	-0.873935	-1.7857	0.000663688	0.00530951	0.00254497	1144	tags=72%, list=8%, signal=67%	RGS16/SOCS1/LIMK2/HLA-E/STAT1/PPP1R12A/C5orf15/RIPK2/GBP4/HAPLN3/XIRP1/GBP1/TAP1/ICAM1/GBP5/WARS/IDO1/IL32/CEBPB/CXCL10/CXCL9/HSPA1A/HSPA1B	AdipoCAF
NR2F6	NR2F6	2	-0.99727	-1.40473	0.000628723	0.00530951	0.00254497	44	tags=100%, list=0%, signal=100%	SERPINH1	AdipoCAF
RUNX2	RUNX2	46	-0.826736	-1.71583	0.00079755	0.00595504	0.00285439	505	tags=72%, list=3%, signal=70%	MXRA5/PDPN/IGFBP7/PDLIM3/GJA1/ANTXR1/IL7R/FAP/GAS1/LUM/CREB3L1/MFAP2/ISLR/WNT5A/TIMP2/COL12A1/THY1/COL11A1/PLAU/COL6A3/CTHRC1/LGALS1/TPM2/SULF1/SERPINH1/COL5A1/COL5A2/POSTN/COL1A2/COL3A1/FN1/SPARC/COL1A1	AdipoCAF
MXD4	MXD4	11	-0.96231	-1.71238	0.000872049	0.00610434	0.00292595	427	tags=91%, list=3%, signal=88%	VKORC1/IL1R1/PDLIM2/RCN3/ISLR/CTHRC1/LGALS1/COL1A2/COL3A1/COL1A1	AdipoCAF
POU2F2	POU2F2	6	-0.978553	-1.57343	0.00128022	0.00843439	0.0040428	329	tags=100%, list=2%, signal=98%	FTH1/TMEM158/IDO1/IER3/CXCL8	AdipoCAF
ELK1	ELK1	4	-0.988346	-1.48867	0.00152233	0.00897375	0.00430133	180	tags=100%, list=1%, signal=99%	C11orf96/COL4A1/SPON2	AdipoCAF
ZNF503	ZNF503	4	-0.988346	-1.48867	0.00152233	0.00897375	0.00430133	180	tags=100%, list=1%, signal=99%	CEBPB/HSPA1A/HSPA1B	AdipoCAF
KDM5B	KDM5B	3	-0.995139	-1.45018	0.00166458	0.00917127	0.004396	77	tags=100%, list=1%, signal=100%	COL12A1/COL6A3	AdipoCAF
MSC	MSC	3	-0.994806	-1.4497	0.0018015	0.00917127	0.004396	82	tags=100%, list=1%, signal=99%	C11orf96/HSPA1A	AdipoCAF
MSX1	MSX1	3	-0.994806	-1.4497	0.0018015	0.00917127	0.004396	82	tags=100%, list=1%, signal=99%	HSPA1A/HSPA1B	AdipoCAF
BNC2	BNC2	50	-0.792964	-1.66636	0.00205892	0.00922398	0.00442127	588	tags=66%, list=4%, signal=64%	COL8A1/LRRC17/MXRA5/CDH11/MALAT1/PDLIM3/FBN1/KIF26B/KIAA1217/RRBP1/LOX/FAP/PALLD/ADAM12/HLA-C/VCAN/HLA-A/TIMP2/COL11A1/COL6A3/CTHRC1/TAGLN/SULF1/NEAT1/TPM1/COL5A1/COL5A2/POSTN/COL1A2/COL3A1/FN1/SPARC/COL1A1	AdipoCAF
NR2F1	NR2F1	4	0.989544	1.57337	0.00204963	0.00922398	0.00442127	161	tags=100%, list=1%, signal=99%	CXCL14/IGFBP2/MT-CO1/DIO2	AdipoCAF
NR3C1	NR3C1	2	-0.99434	-1.40061	0.00190923	0.00922398	0.00442127	88	tags=100%, list=1%, signal=99%	LGALS1	AdipoCAF
RORA	RORA	6	-0.974357	-1.56668	0.00230748	0.00993991	0.00476443	392	tags=100%, list=3%, signal=97%	WNT5A/COL6A3/NEAT1/COL5A2/COL6A1	AdipoCAF
MSX2	MSX2	6	-0.973158	-1.56475	0.00257308	0.0106735	0.00511607	410	tags=100%, list=3%, signal=97%	EVA1A/CXCL1/CD82/CEBPB/PLAU	AdipoCAF
GLI3	GLI3	53	-0.775856	-1.64436	0.0029725	0.01189	0.00569916	1347	tags=64%, list=9%, signal=59%	TWIST2/FHOD3/NUAK1/FZD1/CPZ/TEAD1/GLT8D2/PDZRN3/TIMP1/GALNT5/TENM3/NKD1/FGFR1/PCSK5/COL8A1/PLPP4/SUGCT/MRC2/VMP1/GJA1/ITGB5/FARP1/CRABP2/RGCC/GAS1/PMEPA1/ISLR/WNT5A/COL12A1/COL11A1/COL6A3/BGN/COL1A2/COL1A1	AdipoCAF
JUND	JUND	134	-0.663474	-1.55353	0.00319553	0.0123414	0.0059155	1378	tags=52%, list=9%, signal=48%	SRP19/SQSTM1/ARL1/PIM3/MXD4/CCT6A/GLG1/CCT8/DDX39B/B4GALT2/YWHAB/NDUFB8/MTRNR2L12/SMARCC1/BLOC1S1/GDI2/CDC42/PTP4A1/TMEM87B/KLF13/ARPC4/FOXQ1/FGFR1/PSMD8/DAPK3/BZW1/EEF1G/RAC1/TUBB3/HSP90B1/NDUFA13/MAP4/RPN1/MMP19/NONO/PGK1/PTMS/TAX1BP3/VKORC1/CSNK2B/SULF2/ITPRIP/NDUFA11/NXN/ZFP36/NDUFC2/LDHA/ACTR3/CAP1/YBX1/CRIP1/NBL1/PDLIM2/RHOA/ACKR3/CRABP2/TMSB4X/RGCC/MYADM/GNAS/RHOC/NR4A1/RCN3/LMNA/PMEPA1/CE…	AdipoCAF
STAT2	STAT2	5	-0.974474	-1.50671	0.00360735	0.0134675	0.00645527	77	tags=80%, list=1%, signal=80%	RNF213/AEBP1/LGALS1/NEAT1	AdipoCAF
ZBTB16	ZBTB16	3	0.988746	1.518	0.00386363	0.0139589	0.00669084	172	tags=100%, list=1%, signal=99%	CEBPD/TXNIP/FKBP5	AdipoCAF
PLSCR1	PLSCR1	27	-0.844393	-1.65331	0.0043444	0.0152054	0.00728831	858	tags=59%, list=6%, signal=56%	HLA-E/B2M/IFIT3/GBP4/TIMP3/TAP1/GBP5/GGT5/WARS/IRF1/ISG15/IDO1/HLA-C/HLA-A/CXCL10/COL1A1	AdipoCAF
KLF13	KLF13	2	-0.990744	-1.39554	0.0045414	0.0154132	0.00738793	142	tags=100%, list=1%, signal=99%	CEBPB	AdipoCAF
SNAI1	SNAI1	3	-0.991736	-1.44522	0.0047932	0.0157894	0.00756822	15	tags=100%, list=0%, signal=100%	HSPA1A/HSPA1B	AdipoCAF
TBX3	TBX3	5	-0.967366	-1.49572	0.00546252	0.0174801	0.0083786	496	tags=100%, list=3%, signal=97%	IL11/WNT5A/COL7A1/IER3	AdipoCAF
IRX3	IRX3	4	-0.976891	-1.47142	0.00614962	0.0186151	0.00892263	352	tags=100%, list=2%, signal=98%	CYGB/CXCL9/HSPA1B	AdipoCAF
PRRX1	PRRX1	3	-0.990411	-1.44329	0.00610356	0.0186151	0.00892263	148	tags=100%, list=1%, signal=99%	LUM/AEBP1	AdipoCAF
NR4A1	NR4A1	20	-0.853277	-1.62182	0.00723345	0.0213197	0.010219	892	tags=70%, list=6%, signal=66%	MAP3K8/NR4A2/NOP10/CHSY1/ATP13A3/RALA/DUSP5/ZFP36/FOSB/SGK1/BHLHE40/JUND/PHLDA1/IER3	AdipoCAF
IRF8	IRF8	3	-0.987547	-1.43912	0.0090793	0.025422	0.0121854	191	tags=100%, list=1%, signal=99%	HSPA1A/HSPA1B	AdipoCAF
STAT3	STAT3	3	-0.987547	-1.43912	0.0090793	0.025422	0.0121854	191	tags=100%, list=1%, signal=99%	TMSB10/LGALS1	AdipoCAF
CAMTA1	CAMTA1	2	-0.986816	-1.39001	0.00941068	0.0257072	0.0123221	201	tags=100%, list=1%, signal=99%	NREP	AdipoCAF
ZFHX3	ZFHX3	2	0.985284	1.43637	0.0107119	0.0285652	0.013692	223	tags=100%, list=1%, signal=99%	RPS13/IFITM3	AdipoCAF
DRAP1	DRAP1	40	-0.756379	-1.5643	0.0121245	0.0315801	0.0151371	725	tags=60%, list=5%, signal=57%	SEC61B/PSMA7/TPM3/CYB5R3/ATP6V0B/S100A16/S100A4/RABAC1/PGAM1/PRELID1/LY6E/PPIB/ALDOA/ANXA2/ISG15/IFI27/AP2S1/S100A11/CFL1/AEBP1/GAPDH/LGALS1/SERPINH1/COL5A2	AdipoCAF
EPAS1	EPAS1	24	-0.836736	-1.6278	0.0126933	0.0323103	0.0154871	316	tags=62%, list=2%, signal=61%	LAMC1/S100A4/NID1/RHOQ/LAMA4/HIF1A/TMSB10/COL18A1/CTHRC1/LGALS1/COL4A2/C11orf96/COL4A1/HSPA1A/HSPA1B	AdipoCAF
SLC2A4RG	SLC2A4RG	3	-0.982353	-1.43155	0.0146266	0.0364039	0.0174492	269	tags=100%, list=2%, signal=98%	ISLR/COL1A1	AdipoCAF
TWIST1	TWIST1	4	-0.961441	-1.44815	0.0165152	0.0402109	0.019274	584	tags=100%, list=4%, signal=96%	FMO1/SNAI2/CEBPB	AdipoCAF
CEBPD	CEBPD	29	0.75482	1.5433	0.0179059	0.0426693	0.0204524	204	tags=62%, list=1%, signal=61%	APOD/PTGDS/CLU/CRABP1/MT1X/CCL2/APOE/C3/TMEM176A/MT1M/SERPINF1/FGF7/GPX3/PLPP3/CFB/NNMT/CD302/SCPEP1	AdipoCAF
HEYL	HEYL	3	-0.978091	-1.42534	0.0188055	0.0429839	0.0206032	333	tags=100%, list=2%, signal=98%	SPATS2L/COL18A1	AdipoCAF
NFKB1	NFKB1	2	-0.982355	-1.38372	0.0186299	0.0429839	0.0206032	268	tags=100%, list=2%, signal=98%	TNFAIP3	AdipoCAF
FOS	FOS	13	-0.87603	-1.57292	0.0194867	0.0436502	0.0209226	573	tags=69%, list=4%, signal=67%	EGR1/JUN/ID1/FOSB/LUM/ATF3/DUSP1/COL5A1/HSPA1A	AdipoCAF
ZNF358	ZNF358	2	-0.981555	-1.3826	0.0217585	0.0477834	0.0229037	280	tags=100%, list=2%, signal=98%	JUND	AdipoCAF
FOXQ1	FOXQ1	4	-0.954116	-1.43711	0.0237318	0.0511146	0.0245004	694	tags=100%, list=5%, signal=95%	ANTXR1/JUND/WNT5A	AdipoCAF
NFAT5	NFAT5	41	0.733044	1.55123	0.025261	0.0533818	0.0255871	349	tags=73%, list=2%, signal=72%	RPS4X/RPS12/RPL34/RPS23/RPS3A/RPL11/RPL30/RPS8/RPL32/RPL39/RPL10/RPS13/RPS28/RPS27A/RPS15/RPS27/RPL29/RPL19/RPS15A/RPLP1/RPL13/RPS14/RPL37/RPLP0/RPL8/RPS3/TPT1/RPL28/RPS18/RPL18A	AdipoCAF
PRRX2	PRRX2	10	-0.911146	-1.59274	0.0265319	0.0540286	0.0258972	465	tags=90%, list=3%, signal=87%	TWIST2/EFEMP2/NME4/ZYX/EIF4A1/TNFRSF12A/DUSP1/CEBPB/ISLR	AdipoCAF
FOXS1	FOXS1	3	-0.973164	-1.41816	0.0263275	0.0540286	0.0258972	407	tags=100%, list=3%, signal=97%	HEY1/CXCL9	AdipoCAF
MAFB	MAFB	7	-0.917528	-1.50448	0.0312444	0.0624888	0.0299524	954	tags=86%, list=6%, signal=80%	EGR1/CXCL13/PCSK5/LRRC17/DSG2/IL7R	AdipoCAF
ASH1L	ASH1L	2	-0.974098	-1.37209	0.0414453	0.0800323	0.0383614	392	tags=100%, list=3%, signal=97%	TMSB10	AdipoCAF
ZBTB20	ZBTB20	2	-0.973891	-1.3718	0.0414453	0.0800323	0.0383614	41	tags=100%, list=0%, signal=100%	GAPDH	AdipoCAF
SP110	SP110	4	-0.93723	-1.41168	0.0443507	0.0841912	0.0403548	756	tags=75%, list=5%, signal=71%	IFIT3/ISG15/CXCL10	AdipoCAF
ZEB1	ZEB1	12	-0.871531	-1.56018	0.0471723	0.088055	0.0422068	473	tags=75%, list=3%, signal=73%	NONO/FBN1/AEBP1/TIMP2/COL6A3/COL5A2/COL1A2/COL3A1/COL1A1	AdipoCAF
ETS2	ETS2	7	-0.900251	-1.47615	0.0497336	0.0913141	0.043769	101	tags=57%, list=1%, signal=57%	HIF1A/TMSB10/CEBPB/C11orf96	AdipoCAF
YBX3	YBX3	24	-0.768744	-1.49552	0.0527183	0.095233	0.0456474	904	tags=58%, list=6%, signal=55%	PTMA/TSPAN11/TMEM165/SOX4/CRIP2/PKIG/COL8A1/CD59/CEBPB/CTHRC1/LGALS1/CXCL9/COL5A2/COL1A2	AdipoCAF
BARX1	BARX1	3	-0.935273	-1.36294	0.0595903	0.105938	0.0507787	976	tags=100%, list=6%, signal=94%	ITGA5/CEBPB	AdipoCAF
NR2F2	NR2F2	49	-0.664108	-1.39376	0.0608974	0.106571	0.0510817	759	tags=55%, list=5%, signal=52%	EPS8/MCAM/NCOA7/EDNRA/MOCS1/INAFM1/TSPAN15/ANGPT2/PDPN/IGFBP7/JAG1/TAP2/GJA1/HEY1/GGT5/IL7R/CYGB/HLA-C/HLA-B/HLA-A/COL18A1/COL4A2/CXCL9/COL4A1/HSPA1A/HSPA1B/SPON2	AdipoCAF
HIF1A	HIF1A	94	-0.619775	-1.38195	0.0631741	0.108854	0.0521762	521	tags=56%, list=3%, signal=55%	COTL1/ASPH/SLC1A3/WIPI1/AHR/EPAS1/CA12/IGFBP7/TNC/GRAMD1A/CRISPLD2/SLC39A14/MCL1/FTH1/TNIP1/PDLIM4/CXCL6/RAP1B/ANXA2/SLC16A3/CXCL1/ERRFI1/PLOD2/RAI14/PRDM1/ADM/THBS2/CD82/TMSB10/CXCL5/IL11/WNT5A/CALU/TIMP2/PHLDA1/LOXL2/GREM1/GAPDH/TPM4/CTHRC1/LGALS1/IL24/IER3/TPM2/C11orf96/CXCL8/TPM1/SERPINH1/MMP11/MMP1/MMP3/SPARC/COL1A1	AdipoCAF
BACH1	BACH1	6	0.882903	1.4814	0.064877	0.110094	0.0527707	581	tags=83%, list=4%, signal=80%	RPS12/RPL34/RPS23/RPL28/RPL26	AdipoCAF
SPEN	SPEN	6	0.878037	1.47324	0.0715884	0.11967	0.0573607	545	tags=83%, list=4%, signal=80%	RPS12/RPL39/EEF1A1/RPS15A/RPLP2	AdipoCAF
FOSB	FOSB	10	-0.823682	-1.43984	0.0739496	0.121799	0.0583812	239	tags=60%, list=2%, signal=59%	DDX3X/GLUD1/FOS/NR4A1/TNFAIP3/GAPDH	AdipoCAF
MYC	MYC	3	-0.922027	-1.34364	0.0856611	0.139044	0.0666471	780	tags=67%, list=5%, signal=63%	SOCS3/DNAJB1	AdipoCAF
RBCK1	RBCK1	12	-0.781914	-1.39976	0.0922819	0.145571	0.0697758	290	tags=58%, list=2%, signal=57%	IFIT3/GBP5/GGT5/WARS/HLA-C/HLA-B/CXCL9	AdipoCAF
EGR1	EGR1	62	-0.637497	-1.36345	0.0917874	0.145571	0.0697758	1623	tags=60%, list=11%, signal=53%	PTOV1/FUS/ARL4D/HSPE1/TRIB1/DNAJA4/GRASP/CUTA/SERP1/PTBP1/IFRD1/NFKBIZ/GNG5/SEC61B/SCARA5/EGR3/GLS/CHORDC1/ZFAND2A/CDKN1A/EIF4A3/TUBB4B/KLF10/RAB2A/MCL1/KCNQ1OT1/ID4/DNAJA1/POMP/RABAC1/FOS/BAG3/MYL6/HSP90AA1/S100A11/HSPH1/MYL9	AdipoCAF
EGR3	EGR3	2	-0.936676	-1.31938	0.102662	0.157508	0.0754974	954	tags=100%, list=6%, signal=94%	TIMP3	AdipoCAF
XBP1	XBP1	2	-0.936676	-1.31938	0.102662	0.157508	0.0754974	954	tags=100%, list=6%, signal=94%	SERPINH1	AdipoCAF
NFIA	NFIA	11	0.769462	1.38924	0.112745	0.170641	0.0817923	70	tags=73%, list=0%, signal=72%	APOD/PTGDS/MGP/SOD3/C1S/ABI3BP/COL14A1/SPARCL1	AdipoCAF
GLMP	GLMP	14	-0.749969	-1.36318	0.130584	0.195006	0.0934708	201	tags=50%, list=1%, signal=49%	PPIB/LUM/ARF4/MFAP2/ISLR/CTHRC1/LGALS1	AdipoCAF
HEY2	HEY2	11	-0.751833	-1.33785	0.139731	0.205919	0.0987017	271	tags=73%, list=2%, signal=71%	LAMP5/TMSB4X/LAMA4/CD248/PRSS23/COL18A1/BGN/SPON2	AdipoCAF
FOXP1	FOXP1	20	0.706675	1.36475	0.1425	0.207273	0.0993506	260	tags=85%, list=2%, signal=84%	RPS12/RPL34/RPS3A/RPS24/RPL30/RPL32/RPL39/RPL7A/RPL10/RPS13/RPS28/RPL19/RPS15A/RPLP1/RPL13/RPS14/RPS18	AdipoCAF
RELB	RELB	3	-0.890787	-1.29811	0.148976	0.213914	0.102534	200	tags=67%, list=1%, signal=66%	NFKBIA/C11orf96	AdipoCAF
JUN	JUN	16	-0.712186	-1.31157	0.151771	0.215169	0.103135	557	tags=69%, list=4%, signal=66%	PNP/CD83/TSPYL2/UBB/UBC/TUBA1A/FOS/HSPA8/PPP1R15A/DNAJB1/TAGLN	AdipoCAF
EBF1	EBF1	5	-0.833464	-1.28868	0.166976	0.233766	0.11205	266	tags=80%, list=2%, signal=79%	NOTCH3/COL18A1/COL4A2/COL4A1	AdipoCAF
REST	REST	4	0.833209	1.32479	0.172786	0.238914	0.114517	581	tags=50%, list=4%, signal=48%	RPS28/RPL26	AdipoCAF
ZEB2	ZEB2	43	-0.60958	-1.2557	0.189935	0.259424	0.124348	940	tags=53%, list=6%, signal=50%	F2R/SERINC3/HNRNPU/JMJD1C/EDNRA/VKORC1/JAG1/NDUFC2/LAMC1/YBX1/FTH1/NID1/TMSB4X/LAMA4/MYO1B/UACA/ACTG1/TMSB10/ISLR/MYH9/COL18A1/LGALS1/TPM2	AdipoCAF
TWIST2	TWIST2	62	-0.576177	-1.2323	0.194847	0.262926	0.126027	694	tags=44%, list=5%, signal=42%	FGFR1/PDE4B/GLI3/PDPN/TNC/EVA1A/TSPAN9/PRRX2/S100A4/PDLIM4/ACKR3/CRABP2/CXCL1/TMEM158/GAS1/LUM/ADM/IGF2/DUSP1/IL11/WNT5A/COL7A1/COL12A1/GREM1/IER3/MMP1/MMP3	AdipoCAF
IRF7	IRF7	13	-0.703702	-1.26351	0.2	0.266667	0.12782	756	tags=38%, list=5%, signal=37%	IFIT3/LY6E/ISG15/IFI27/HLA-B	AdipoCAF
SOX4	SOX4	15	-0.658211	-1.20962	0.255462	0.336609	0.161345	93	tags=40%, list=1%, signal=40%	VCAN/COL6A3/CTHRC1/COL5A2/POSTN/FN1	AdipoCAF
RUNX1	RUNX1	36	-0.569854	-1.16264	0.269294	0.350708	0.168103	351	tags=39%, list=2%, signal=38%	COPA/TRIO/VMP1/ZNF469/RRBP1/ITGAV/PALLD/COL6A3/NEAT1/COL5A1/COL5A2/COL3A1/FN1/COL1A1	AdipoCAF
FOSL2	FOSL2	34	-0.566148	-1.15346	0.272431	0.350715	0.168106	91	tags=29%, list=1%, signal=29%	FBN1/S100A11/COL12A1/COL11A1/COL6A3/COL5A1/COL5A2/COL1A2/COL3A1/COL1A1	AdipoCAF
NFIC	NFIC	4	-0.781161	-1.1766	0.285714	0.363636	0.174299	427	tags=75%, list=3%, signal=73%	VKORC1/AEBP1/SERPINH1	AdipoCAF
KLF6	KLF6	16	-0.629019	-1.15841	0.298482	0.37296	0.178769	97	tags=75%, list=1%, signal=75%	FSCN1/ANKRD28/DUSP1/COL6A3/CTHRC1/NEAT1/SERPINH1/COL5A2/COL1A2/COL3A1/SPARC/COL1A1	AdipoCAF
AHR	AHR	35	-0.546894	-1.11706	0.301794	0.37296	0.178769	392	tags=49%, list=3%, signal=47%	MALAT1/PALM2-AKAP2/PAG1/F3/ITGA1/HIF1A/TMSB10/PDGFRB/WNT5A/LOXL2/CTHRC1/IL24/IER3/COL4A2/CXCL8/COL4A1/COL6A2	AdipoCAF
JUNB	JUNB	60	-0.520441	-1.11686	0.30303	0.37296	0.178769	608	tags=43%, list=4%, signal=42%	SNAI1/SOCS3/DYNLL1/ING1/CSRNP1/GLIPR1/NRARP/IGFBP7/HES1/ZFP36/YWHAZ/FOS/IER5L/PPIB/NME2/LMAN1/IFI27/JUND/OSTC/MYL12A/SH3BGRL3/SSR3/VCAN/MYH9/POSTN/FN1	AdipoCAF
ETS1	ETS1	22	-0.58972	-1.14308	0.30719	0.37397	0.179252	315	tags=45%, list=2%, signal=45%	LRRFIP1/LAMA4/MYO1B/ERRFI1/PDGFRB/AEBP1/COL18A1/COL4A2/COL4A1/SPON2	AdipoCAF
NME2	NME2	137	-0.452516	-1.06109	0.338257	0.407363	0.195259	839	tags=39%, list=6%, signal=37%	IGF2R/B2M/NEDD8/HNRNPU/PSMA1/NME1/RPL17/C4orf48/EEF1G/NAA10/RBM3/SRM/NDUFA13/YIF1A/GPX8/IER3IP1/VKORC1/PPP1R14B/MYL12B/MALAT1/NDUFA11/OST4/ARPC1B/PPIC/TMEM45A/S100A4/EIF5A/EIF4A1/KDELR3/MIF/LY6E/PPIB/PPIA/ANXA2/SEC61G/RHOC/ACTG1/OSTC/AP2S1/SH3BGRL3/MYL6/S100A11/TMSB10/CFL1/PFN1/ACTB/MYL9/CTHRC1/LGALS1/TAGLN/TPM2/SERPINH1/SPARC	AdipoCAF
GLIS3	GLIS3	7	-0.698632	-1.14555	0.360568	0.429613	0.205924	96	tags=71%, list=1%, signal=71%	EGR1/PTK7/WNT5A/COL7A1/COL12A1	AdipoCAF
SP100	SP100	7	-0.67867	-1.11282	0.397869	0.469066	0.224834	756	tags=57%, list=5%, signal=54%	BST2/IFIT3/WARS/ISG15	AdipoCAF
ZNF532	ZNF532	19	0.540291	1.05053	0.408213	0.476248	0.228277	349	tags=68%, list=2%, signal=67%	RPS12/RPL30/RPS8/RPL32/RPL39/RPL10/RPS13/RPS27A/RPL29/RPLP1/RPS14/RPS18/RPL18A	AdipoCAF
NFE2L2	NFE2L2	4	-0.71641	-1.07907	0.41744	0.477074	0.228673	88	tags=75%, list=1%, signal=75%	TMSB10/LGALS1/TPM2	AdipoCAF
ZBTB38	ZBTB38	14	0.552349	1.03683	0.416667	0.477074	0.228673	581	tags=50%, list=4%, signal=48%	RPS28/RPLP1/RPL13/RPS18/RPS2/MT-ND6/RPL26	AdipoCAF
HBP1	HBP1	2	-0.760367	-1.07104	0.429658	0.481217	0.230658	137	tags=50%, list=1%, signal=50%	RAB31	AdipoCAF
CREB3L2	CREB3L2	16	0.548783	1.03652	0.425428	0.481217	0.230658	223	tags=62%, list=1%, signal=62%	RPS12/RPL34/RPL30/RPL32/RPL39/RPS13/RPS27A/RPS15A/RPLP1/IFITM3	AdipoCAF
TCF4	TCF4	34	0.483427	0.998684	0.462725	0.5099	0.244407	589	tags=47%, list=4%, signal=45%	CRABP1/MT-ND3/TMEM176B/MFAP4/MT2A/IGFBP2/DPT/DIO2/F13A1/SON/MRPS6/BMP4/AKAP9/OLFML3/LTBP2/PTPRK	AdipoCAF
KMT2A	KMT2A	13	0.531473	0.991734	0.464373	0.5099	0.244407	251	tags=69%, list=2%, signal=68%	RPS12/RPL11/RPL10/RPS27A/RPL19/RPLP1/RPLP0/IFITM3/RPL28	AdipoCAF
PRDM1	PRDM1	10	-0.57641	-1.0076	0.489076	0.53181	0.254909	102	tags=60%, list=1%, signal=60%	TNFRSF21/HIF1A/AEBP1/WNT5A/COL7A1/PHLDA1	AdipoCAF
SON	SON	17	-0.523348	-0.968366	0.515913	0.555599	0.266311	392	tags=41%, list=3%, signal=40%	DYNC1H1/ADAR/MALAT1/FTH1/S100A11/LGALS1/TPM2	AdipoCAF
YBX1	YBX1	37	-0.463411	-0.951723	0.533225	0.568774	0.272626	811	tags=38%, list=5%, signal=36%	IFNGR2/PDAP1/B2M/BRD4/EIF4G1/AP3D1/EEF2/H1F0/VMP1/CLIC1/CFL1/TAGLN2/GAPDH/BGN	AdipoCAF
MAX	MAX	2	-0.684212	-0.963766	0.557034	0.58715	0.281434	231	tags=50%, list=2%, signal=49%	GGT5	AdipoCAF
STAT1	STAT1	77	-0.422225	-0.927992	0.560937	0.58715	0.281434	937	tags=31%, list=6%, signal=29%	OAS2/WDFY1/B2M/CXCL11/IFIT3/PSMB9/GBP4/PARP14/GBP1/APP/TAP1/DYNLT1/EPSTI1/GOLM1/GBP5/WARS/IRF1/ISG15/UACA/IDO1/HLA-C/CXCL10/CXCL9/BGN	AdipoCAF
HMGN3	HMGN3	4	-0.609177	-0.917557	0.640074	0.663781	0.318166	82	tags=50%, list=1%, signal=50%	CEBPB/HSPA1B	AdipoCAF
TEAD1	TEAD1	9	0.488959	0.847937	0.686461	0.705354	0.338093	362	tags=56%, list=2%, signal=54%	RPS12/RPL39/RPL10/RPL19/THBS1	AdipoCAF
TCF12	TCF12	2	0.54611	0.79613	0.745798	0.759358	0.363978	308	tags=50%, list=2%, signal=49%	TCF4	AdipoCAF
SKIL	SKIL	4	-0.501556	-0.755456	0.80705	0.814321	0.390323	24	tags=25%, list=0%, signal=25%	NEAT1	AdipoCAF
TSC22D1	TSC22D1	2	-0.495911	-0.69853	0.863118	0.863118	0.413713	82	tags=50%, list=1%, signal=50%	CEBPB	AdipoCAF

## Sheet: pySCENIC
p_val	avg_log2FC	pct.1	pct.2	p_val_adj	cluster	gene
0	0.104907	1	0.994	0	myCAF	FOSL2
2.59984e-131	0.0875386	0.819	0.611	7.01957e-129	myCAF	ZNF420
1.18361e-108	0.0585763	0.995	0.982	3.19574e-106	myCAF	STAT2
7.35298e-46	0.0467414	0.99	0.962	1.9853e-43	myCAF	SKI
4.20513e-81	0.0450943	0.928	0.859	1.13538e-78	myCAF	ZNF100
4.40578e-126	0.0395966	0.989	0.961	1.18956e-123	myCAF	TCF12
1.31892e-27	0.039505	0.987	0.946	3.56109e-25	myCAF	CDX1
1.21162e-147	0.0380559	1	0.996	3.27138e-145	myCAF	RREB1
2.40685e-114	0.0323894	0.998	0.999	6.49848e-112	myCAF	HOXB2
0	0.0285699	1	1	0	myCAF	CREB3L1
1.30734e-80	0.0278636	1	1	3.52981e-78	myCAF	SOX10
2.96232e-29	0.023052	0.346	0.215	7.99826e-27	myCAF	HAND2
2.88103e-65	0.0219072	0.972	0.952	7.77878e-63	myCAF	TCF3
4.84987e-28	0.0216783	0.489	0.362	1.30947e-25	myCAF	HLF
9.39101e-34	0.0208707	0.886	0.849	2.53557e-31	myCAF	TCFL5
2.75956e-27	0.0197672	0.907	0.856	7.45081e-25	myCAF	ZNF454
1.88877e-21	0.0189539	0.839	0.781	5.09968e-19	myCAF	SOX11
7.53887e-12	0.0183305	0.888	0.89	2.0355e-09	myCAF	MXD3
2.97577e-20	0.0171673	0.914	0.884	8.03458e-18	myCAF	MNT
6.31978e-88	0.0163307	0.997	0.997	1.70634e-85	myCAF	TFDP1
5.12515e-10	0.0161353	0.623	0.577	1.38379e-07	myCAF	FOXM1
2.3185e-37	0.0156582	0.79	0.687	6.25995e-35	myCAF	ZNF677
4.17283e-93	0.0154453	1	1	1.12667e-90	myCAF	ZNF148
4.93419e-23	0.0147367	0.54	0.432	1.33223e-20	myCAF	MXD4
5.87121e-46	0.0146149	0.961	0.938	1.58523e-43	myCAF	BACH2
5.06358e-134	0.0142125	1	0.999	1.36717e-131	myCAF	E2F1
9.63812e-46	0.0141061	0.997	0.988	2.60229e-43	myCAF	NFKB2
6.97048e-108	0.0132272	1	0.999	1.88203e-105	myCAF	E2F3
1.2763e-41	0.0131461	0.978	0.955	3.44601e-39	myCAF	KLF16
1.06006e-11	0.0127461	0.908	0.887	2.86217e-09	myCAF	RELA
2.04428e-162	0.0118869	1	1	5.51956e-160	myCAF	ETV1
6.76231e-14	0.0113224	0.358	0.272	1.82582e-11	myCAF	NR2F6
7.20746e-23	0.0111752	0.773	0.645	1.94601e-20	myCAF	ZNF3
5.43e-68	0.0107383	0.999	1	1.4661e-65	myCAF	ZNF385D
4.98837e-27	0.0103628	0.919	0.865	1.34686e-24	myCAF	ZNF205
1.05144e-21	0.0101988	0.667	0.568	2.83888e-19	myCAF	HMGA2
2.31391e-12	0.0089493	0.172	0.108	6.24754e-10	myCAF	AR
1.38702e-27	0.00878456	1	1	3.74495e-25	myCAF	ZBTB21
7.76162e-15	0.00875847	0.23	0.147	2.09564e-12	myCAF	ZBTB18
5.25061e-06	0.00871094	0.895	0.9	0.00141766	myCAF	MYBL2
2.44402e-16	0.00860509	0.714	0.648	6.59885e-14	myCAF	ATF6B
2.78347e-09	0.00820444	0.94	0.914	7.51537e-07	myCAF	STAT5A
4.26184e-75	0.00811497	1	1	1.1507e-72	myCAF	NFE2L1
4.41896e-09	0.00804748	0.326	0.259	1.19312e-06	myCAF	ZNF140
1.12414e-46	0.00794505	0.996	0.994	3.03518e-44	myCAF	ZNF610
1.32108e-27	0.00790542	0.993	0.988	3.56692e-25	myCAF	ETV3
4.9283e-07	0.007469	0.429	0.365	0.000133064	myCAF	ZNF136
7.85449e-07	0.00738356	0.853	0.841	0.000212071	myCAF	FOXJ3
2.06342e-20	0.00720372	1	1	5.57123e-18	myCAF	SPI1
4.71491e-63	0.00713097	1	1	1.27303e-60	myCAF	NR2C2
0.00122337	0.00710642	0.552	0.512	0.33031	myCAF	NR2C1
1.33998e-24	0.00694337	0.993	0.988	3.61795e-22	myCAF	ZNF579
1.99211e-11	0.00679227	0.966	0.968	5.37869e-09	myCAF	ZNF467
8.42193e-14	0.0066524	0.36	0.267	2.27392e-11	myCAF	ZNF814
1.04245e-20	0.00653881	0.954	0.927	2.81462e-18	myCAF	TFE3
1.08838e-05	0.00645693	0.235	0.191	0.00293862	myCAF	MEIS3
7.31111e-36	0.00645191	1	1	1.974e-33	myCAF	ZNF580
1.24544e-08	0.00621888	0.967	0.97	3.36268e-06	myCAF	ATF2
1.96586e-13	0.00620529	0.825	0.769	5.30781e-11	myCAF	ZNF117
1.65517e-13	0.00612404	0.873	0.855	4.46895e-11	myCAF	CLOCK
1.12259e-63	0.00607831	1	1	3.03099e-61	myCAF	YY1
1.06091e-14	0.00604622	1	1	2.86446e-12	myCAF	ZFX
0.000133931	0.00596457	0.51	0.47	0.0361613	myCAF	RBPJ
5.19512e-12	0.00585691	0.953	0.96	1.40268e-09	myCAF	ZNF354C
1.40185e-14	0.0056531	1	1	3.78499e-12	myCAF	SREBF2
1.14546e-13	0.00564195	0.479	0.394	3.09275e-11	myCAF	STAT5B
1.69205e-10	0.00563719	0.843	0.804	4.56853e-08	myCAF	GLIS2
0.00150994	0.00563525	0.248	0.217	0.407685	myCAF	MECP2
0.001607	0.00558804	0.305	0.272	0.433889	myCAF	ZNF449
4.91741e-91	0.00535259	1	1	1.3277e-88	myCAF	NFIC
4.98664e-05	0.00535072	0.453	0.408	0.0134639	myCAF	IKZF3
5.05932e-33	0.00526327	1	1	1.36602e-30	myCAF	ELK4
6.42353e-20	0.00521429	1	1	1.73435e-17	myCAF	KLF13
7.44377e-18	0.00519811	1	1	2.00982e-15	myCAF	ZBTB11
1.70684e-28	0.00490139	1	1	4.60847e-26	myCAF	SP1
0.0290915	0.00478056	0.275	0.248	1	myCAF	ZNF577
2.96428e-06	0.00477082	0.382	0.331	0.000800354	myCAF	SP4
2.08128e-19	0.00461185	0.933	0.911	5.61947e-17	myCAF	ZBTB14
7.89412e-09	0.00456534	0.972	0.963	2.13141e-06	myCAF	ZSCAN30
0.000350576	0.00456462	0.466	0.431	0.0946555	myCAF	CEBPG
1.7288e-21	0.00433054	1	1	4.66776e-19	myCAF	KLF7
2.28116e-08	0.00411654	0.915	0.897	6.15912e-06	myCAF	GATA6
1.08458e-28	0.00396427	1	1	2.92837e-26	myCAF	VEZF1
1.1246e-22	0.00379937	1	1	3.03642e-20	myCAF	ZNF217
0.000907491	0.00366904	0.136	0.107	0.245022	myCAF	ZNF184
2.74989e-09	0.0035853	1	1	7.42471e-07	myCAF	SP3
0.000241203	0.00357984	0.791	0.765	0.0651247	myCAF	SHOX2
6.30987e-36	0.00347389	1	1	1.70366e-33	myCAF	ELK3
0.00109906	0.00344431	0.278	0.243	0.296745	myCAF	TEF
1.3121e-05	0.00339219	0.958	0.95	0.00354266	myCAF	PAX1
3.32177e-07	0.00337466	0.792	0.75	8.96878e-05	myCAF	SIX1
7.31187e-09	0.00337435	0.73	0.684	1.9742e-06	myCAF	TEAD4
8.18471e-08	0.00335291	0.151	0.104	2.20987e-05	myCAF	ARNTL2
0.000363968	0.00333944	0.999	0.999	0.0982713	myCAF	ZNF202
0.000787879	0.00315924	0.477	0.444	0.212727	myCAF	BCL11B
9.59022e-09	0.00299774	0.98	0.974	2.58936e-06	myCAF	NKX3.2
0.000459557	0.00295619	0.075	0.052	0.124081	myCAF	ZNF658
0.0496064	0.00289933	0.652	0.659	1	myCAF	DBP
0.0085666	0.00288898	0.476	0.434	1	myCAF	ZNF470
5.21908e-06	0.00281836	0.427	0.374	0.00140915	myCAF	ZFP69B
4.26862e-15	0.00281337	1	1	1.15253e-12	myCAF	DRAP1
0.131427	0.00277856	0.867	0.845	1	myCAF	HMBOX1
0.132692	0.00276888	0.492	0.486	1	myCAF	ZNF527
1.33279e-06	0.00276166	0.281	0.228	0.000359854	myCAF	ZNF770
1.04162e-10	0.00273482	0.992	0.993	2.81237e-08	myCAF	ZBTB25
0.0106015	0.00270002	1	1	1	myCAF	NFE2L2
3.35826e-11	0.00266883	1	1	9.06729e-09	myCAF	ZBTB4
0.00130331	0.00261693	0.998	0.997	0.351893	myCAF	EHF
1.2483e-06	0.00261071	0.999	0.998	0.000337042	myCAF	STAT6
0.0523957	0.00259671	0.489	0.471	1	myCAF	MAZ
3.94337e-12	0.00236738	1	1	1.06471e-09	myCAF	PURA
0.00088725	0.00234095	1	1	0.239557	myCAF	KLF6
0.118894	0.0023285	0.539	0.516	1	myCAF	ZNF43
2.26518e-05	0.00232472	0.393	0.342	0.00611598	myCAF	E2F6
0.00905324	0.00228258	0.959	0.968	1	myCAF	THRA
0.0154226	0.00227484	1	1	1	myCAF	MTF2
0.267738	0.00226693	0.282	0.273	1	myCAF	ZNF66
0.290632	0.00212577	0.991	0.99	1	myCAF	MAF
0.0714199	0.00208124	0.991	0.989	1	myCAF	SETDB1
8.24492e-08	0.00202987	0.99	0.991	2.22613e-05	myCAF	PATZ1
0.000487146	0.0019591	0.416	0.372	0.131529	myCAF	PPARA
0.0195493	0.00191877	0.951	0.949	1	myCAF	RXRA
0.00362489	0.00190745	1	1	0.978721	myCAF	SREBF1
0.0342196	0.00190362	0.747	0.725	1	myCAF	VDR
3.15904e-09	0.00188452	1	1	8.5294e-07	myCAF	NR3C1
0.00943647	0.00183431	0.799	0.769	1	myCAF	TCF7L1
4.33964e-08	0.00178844	1	1	1.1717e-05	myCAF	ETV5
0.000136139	0.00172166	1	0.999	0.0367576	myCAF	ATF1
9.71777e-08	0.00153305	1	1	2.6238e-05	myCAF	ZBTB7A
0.0012194	0.00148492	1	1	0.329238	myCAF	ZNF460
1.86856e-07	0.00144484	1	1	5.0451e-05	myCAF	ELF2
2.11506e-05	0.0014308	1	1	0.00571066	myCAF	FLI1
0.0323027	0.00141547	0.675	0.647	1	myCAF	TFAP4
0.00888061	0.0013836	0.986	0.983	1	myCAF	SP2
0.0747079	0.00118119	0.349	0.326	1	myCAF	IKZF2
8.1084e-05	0.00112772	1	1	0.0218927	myCAF	GABPA
0.164525	0.00110229	0.268	0.254	1	myCAF	ZBTB7B
0.458472	0.00110078	0.14	0.133	1	myCAF	ZBTB7C
0.0180407	0.000964439	1	1	1	myCAF	ZNF518A
0.434159	0.000921442	0.905	0.886	1	myCAF	ZNF558
0.00903916	0.000817435	1	1	1	myCAF	ZBTB40
0.883442	0.000719896	0.988	0.994	1	myCAF	ZNF777
0.000942969	0.000711979	1	0.999	0.254602	myCAF	POU2F1
0.241021	0.000667376	0.975	0.99	1	myCAF	TCF7
0.42163	0.000666486	0.336	0.323	1	myCAF	ZXDC
0.021721	0.0006642	0.796	0.768	1	myCAF	TCF7L2
0.634514	0.000634214	0.493	0.481	1	myCAF	MEIS1
0.312828	0.000584543	0.925	0.931	1	myCAF	SOX15
0.841922	0.000568999	0.014	0.015	1	myCAF	SOX9
0.971436	0.000546181	0.679	0.673	1	myCAF	PAX7
0.00886032	0.000473347	1	1	1	myCAF	STAT1
0.0779505	0.000459118	0.115	0.1	1	myCAF	USF2
0.714407	0.000402616	0.791	0.797	1	myCAF	RXRB
0.668239	0.000280778	0.082	0.086	1	myCAF	ZNF480
0.247006	0.000263607	0.999	1	1	myCAF	KLF5
0.388978	0.000159911	1	1	1	myCAF	ETS1
0.707783	0.000141003	0.539	0.532	1	myCAF	NPAS2
0.292795	5.12415e-05	0.428	0.409	1	myCAF	ETV6
0.919431	-2.63245e-05	0.366	0.365	1	myCAF	GTF2IRD1
0.741365	-0.000133148	0.97	0.96	1	myCAF	ARID3A
0.952988	-0.000157763	0.295	0.29	1	myCAF	ZNF235
0.372512	-0.00022998	1	1	1	myCAF	ETV2
0.681837	-0.000231694	0.531	0.535	1	myCAF	ZNF446
0.0109926	-0.000392035	0.985	0.984	1	myCAF	FOXO1
0.0678958	-0.000395281	1	1	1	myCAF	ELF1
0.00394111	-0.000440147	0.998	0.998	1	myCAF	RFX5
0.542637	-0.000491201	0.098	0.102	1	myCAF	ARNT
0.272606	-0.000560725	0.017	0.021	1	myCAF	ZNF430
0.586094	-0.000596519	0.263	0.252	1	myCAF	MYBL1
0.00753629	-0.000624873	0.129	0.153	1	myCAF	SOX4
0.0454515	-0.000908528	0.546	0.589	1	myCAF	CEBPZ
0.00672467	-0.000978782	0.52	0.56	1	myCAF	BCL6
0.808772	-0.000981769	0.226	0.221	1	myCAF	ZNF780B
0.192142	-0.00136241	0.969	0.964	1	myCAF	ELF4
0.0132251	-0.00136546	0.094	0.114	1	myCAF	NFATC3
9.37467e-11	-0.00137945	1	1	2.53116e-08	myCAF	KLF3
0.00489498	-0.0013939	0.124	0.151	1	myCAF	TBX21
0.332702	-0.00142199	0.641	0.636	1	myCAF	SOX18
0.12464	-0.00149592	0.208	0.224	1	myCAF	ZNF700
0.251868	-0.00149724	0.073	0.081	1	myCAF	ZNF614
0.000111828	-0.00163363	1	1	0.0301936	myCAF	ZNF200
2.96047e-05	-0.00206467	0.338	0.398	0.00799328	myCAF	PBX3
0.000392593	-0.00208586	0.999	0.999	0.106	myCAF	MZF1
0.0825534	-0.00211102	0.773	0.779	1	myCAF	PITX1
2.07101e-07	-0.00212006	0.999	1	5.59173e-05	myCAF	ZBTB17
0.00561824	-0.00212983	0.037	0.051	1	myCAF	ZFP69
3.95086e-07	-0.00254723	0.421	0.485	0.000106673	myCAF	CREM
0.868379	-0.00259725	0.638	0.621	1	myCAF	NFATC4
6.12142e-05	-0.00269267	0.265	0.308	0.0165278	myCAF	RFX1
1.25654e-05	-0.00284237	0.973	0.973	0.00339265	myCAF	RFX7
8.71697e-08	-0.00290095	0.272	0.333	2.35358e-05	myCAF	ZFP64
1.60399e-05	-0.00294154	0.312	0.361	0.00433078	myCAF	TBX18
3.21542e-25	-0.00331057	1	1	8.68164e-23	myCAF	ELK1
2.90045e-07	-0.00346618	0.959	0.971	7.83122e-05	myCAF	ERF
0.0306475	-0.0036085	0.921	0.938	1	myCAF	SOX17
2.52812e-05	-0.00368147	0.988	0.994	0.00682592	myCAF	PGR
0.00782497	-0.00370542	0.745	0.777	1	myCAF	BATF
2.76016e-06	-0.00393872	0.78	0.814	0.000745244	myCAF	SMAD9
6.68657e-05	-0.00419537	0.047	0.07	0.0180538	myCAF	MYCN
1.08089e-38	-0.00452696	1	1	2.9184e-36	myCAF	ZBTB20
3.23401e-11	-0.00461421	0.999	1	8.73182e-09	myCAF	MAX
7.00496e-06	-0.00466973	0.979	0.979	0.00189134	myCAF	GATA2
6.14144e-18	-0.00482746	0.951	0.974	1.65819e-15	myCAF	NFKB1
1.96661e-06	-0.00501399	0.576	0.616	0.000530986	myCAF	ZNF320
0.000647462	-0.00502698	0.149	0.181	0.174815	myCAF	ZNF646
7.03241e-07	-0.00513481	0.886	0.891	0.000189875	myCAF	TBP
4.31435e-13	-0.00518781	0.422	0.508	1.16488e-10	myCAF	RARA
7.96462e-15	-0.00537835	1	0.999	2.15045e-12	myCAF	BATF3
3.60235e-23	-0.0055094	0.459	0.566	9.72634e-21	myCAF	CUX1
2.25749e-16	-0.00611894	0.952	0.975	6.09523e-14	myCAF	RARG
0.504348	-0.00631966	0.994	0.999	1	myCAF	IKZF1
1.49513e-26	-0.00632321	0.687	0.775	4.03686e-24	myCAF	ZBTB39
2.51104e-33	-0.00634599	1	1	6.77982e-31	myCAF	IRF7
9.95241e-07	-0.00635632	0.202	0.251	0.000268715	myCAF	ZNF672
0.00691155	-0.00645427	0.185	0.209	1	myCAF	NFYB
0.104166	-0.00717717	1	0.999	1	myCAF	FOSL1
1.60076e-20	-0.00761929	0.858	0.89	4.32204e-18	myCAF	IRF8
1.10577e-06	-0.00779696	0.603	0.654	0.000298558	myCAF	MAFA
1.2163e-43	-0.00803801	1	1	3.28402e-41	myCAF	KLF9
3.48102e-09	-0.00830797	0.38	0.437	9.39875e-07	myCAF	NKX3.1
1.33551e-09	-0.00919997	0.756	0.823	3.60589e-07	myCAF	ESRRA
1.0674e-36	-0.00932691	0.902	0.925	2.88199e-34	myCAF	TFAP2A
3.24424e-36	-0.00939359	0.834	0.898	8.75945e-34	myCAF	POU3F1
3.76139e-14	-0.00969028	0.836	0.92	1.01558e-11	myCAF	GMEB2
3.60281e-08	-0.0101696	0.487	0.528	9.72758e-06	myCAF	IRF4
4.43571e-37	-0.0106468	1	1	1.19764e-34	myCAF	ETV7
0.00172744	-0.0122572	0.992	0.991	0.46641	myCAF	HMGA1
6.37183e-45	-0.0126625	0.987	0.989	1.72039e-42	myCAF	MYC
9.56054e-10	-0.0130987	0.997	0.988	2.58135e-07	myCAF	MSX2
1.43649e-20	-0.0132815	0.794	0.862	3.87853e-18	myCAF	ZNF28
5.22593e-10	-0.0145773	0.97	0.96	1.411e-07	myCAF	POU2F2
1.57955e-17	-0.0146907	0.994	0.995	4.26477e-15	myCAF	TFAP2C
9.73965e-40	-0.015767	0.936	0.95	2.62971e-37	myCAF	CEBPA
9.69071e-102	-0.0159899	1	1	2.61649e-99	myCAF	HEY1
4.46361e-84	-0.0162231	1	1	1.20517e-81	myCAF	IRF9
2.2219e-23	-0.0165451	0.653	0.731	5.99912e-21	myCAF	ZNF433
1.74005e-63	-0.0170867	1	1	4.69814e-61	myCAF	HOXC6
1.24597e-19	-0.0171454	0.816	0.863	3.36412e-17	myCAF	KMT2B
1.73449e-91	-0.0179637	1	1	4.68312e-89	myCAF	EGR1
1.96642e-43	-0.018524	1	1	5.30934e-41	myCAF	MAFB
6.74062e-12	-0.0186668	0.446	0.517	1.81997e-09	myCAF	OSR2
6.65236e-26	-0.0188065	1	1	1.79614e-23	myCAF	JDP2
6.13541e-54	-0.0190864	0.842	0.916	1.65656e-51	myCAF	DDIT3
1.89009e-35	-0.0204393	0.999	0.999	5.10323e-33	myCAF	GATA3
2.68784e-14	-0.0206499	0.994	0.993	7.25717e-12	myCAF	PRRX2
2.0218e-32	-0.0213297	1	1	5.45886e-30	myCAF	MYF5
2.19462e-112	-0.0231805	1	1	5.92548e-110	myCAF	IRF1
1.40278e-125	-0.0235528	1	1	3.78749e-123	myCAF	MAFF
4.03237e-28	-0.0249813	0.943	0.946	1.08874e-25	myCAF	NR2F1
4.64353e-47	-0.0251626	0.84	0.889	1.25375e-44	myCAF	NFIA
8.24523e-40	-0.0267762	0.852	0.899	2.22621e-37	myCAF	THRB
3.85666e-07	-0.0280779	0.781	0.785	0.00010413	myCAF	TBX2
8.65364e-36	-0.0288349	0.364	0.5	2.33648e-33	myCAF	IRF3
7.55974e-76	-0.030002	0.874	0.944	2.04113e-73	myCAF	NFE2L3
3.00157e-53	-0.0301899	0.99	0.999	8.10423e-51	myCAF	LTF
5.87896e-60	-0.0304619	0.946	0.965	1.58732e-57	myCAF	MYF6
2.45022e-111	-0.0321434	0.643	0.82	6.6156e-109	myCAF	KLF4
6.86177e-185	-0.034612	1	1	1.85268e-182	myCAF	FOS
1.9625e-54	-0.034705	0.75	0.86	5.29874e-52	myCAF	RFX3
9.8809e-59	-0.0361765	0.165	0.327	2.66784e-56	myCAF	RORB
4.34441e-170	-0.0368233	0.999	1	1.17299e-167	myCAF	DLX2
2.46388e-180	-0.0369099	1	1	6.65246e-178	myCAF	CEBPB
1.60884e-25	-0.0468707	0.971	0.964	4.34387e-23	myCAF	NR2F2
6.17959e-96	-0.055399	1	1	1.66849e-93	myCAF	JUND
2.32579e-79	-0.058296	0.626	0.776	6.27962e-77	myCAF	RELB
1.38217e-109	-0.0642173	0.979	0.986	3.73187e-107	myCAF	CEBPD
7.37831e-142	-0.0674723	0.973	0.995	1.99214e-139	myCAF	FOSB
3.26776e-61	-0.0786916	0.899	0.939	8.82295e-59	myCAF	ATF3
1.59652e-194	-0.111605	1	1	4.3106e-192	myCAF	JUNB
2.06842e-143	-0.120679	0.999	1	5.58475e-141	myCAF	JUN
8.48726e-188	0.147939	0.995	0.961	2.29156e-185	IFN-iCAF	NR2F2
3.53312e-122	0.134572	0.921	0.751	9.53942e-120	IFN-iCAF	TBX2
1.66629e-61	0.0894828	1	1	4.49899e-59	IFN-iCAF	JUNB
3.59388e-31	0.0692806	1	0.999	9.70347e-29	IFN-iCAF	JUN
3.14932e-23	0.0354998	0.996	0.98	8.50316e-21	IFN-iCAF	FOSB
5.15678e-82	0.0352615	1	0.999	1.39233e-79	IFN-iCAF	DLX2
1.05819e-08	0.0333004	0.941	0.912	2.85712e-06	IFN-iCAF	ATF3
1.53534e-17	0.0255277	1	1	4.14541e-15	IFN-iCAF	JUND
1.37423e-67	0.0254584	1	1	3.71043e-65	IFN-iCAF	IRF1
3.41702e-53	0.0246038	1	1	9.22594e-51	IFN-iCAF	FOS
9.42486e-18	0.0242911	0.86	0.786	2.54471e-15	IFN-iCAF	RFX3
2.89226e-58	0.0235294	0.948	0.859	7.80912e-56	IFN-iCAF	DDIT3
5.07026e-68	0.021797	0.967	0.88	1.36897e-65	IFN-iCAF	ZNF558
7.1098e-96	0.0211462	1	1	1.91965e-93	IFN-iCAF	ETV7
6.8302e-38	0.0206638	1	1	1.84415e-35	IFN-iCAF	CEBPB
4.26144e-80	0.0203827	1	1	1.15059e-77	IFN-iCAF	HEY1
2.15751e-59	0.0200326	1	1	5.82527e-57	IFN-iCAF	IRF9
3.99746e-20	0.0200022	1	0.999	1.07931e-17	IFN-iCAF	GATA3
2.61732e-59	0.0194096	0.99	0.987	7.06676e-57	IFN-iCAF	MYC
2.00463e-40	0.0179007	1	1	5.41249e-38	IFN-iCAF	HOXC6
2.54279e-39	0.0172688	0.939	0.877	6.86552e-37	IFN-iCAF	TBP
2.88155e-27	0.0171824	0.93	0.873	7.78017e-25	IFN-iCAF	ZNF454
3.35494e-11	0.0157467	0.999	0.993	9.05835e-09	IFN-iCAF	LTF
4.52119e-50	0.0155271	0.991	0.958	1.22072e-47	IFN-iCAF	ERF
2.85948e-40	0.0154131	0.923	0.86	7.72061e-38	IFN-iCAF	IRF8
7.83262e-06	0.0148854	0.473	0.415	0.00211481	IFN-iCAF	IRF3
1.27162e-77	0.0142661	1	1	3.43337e-75	IFN-iCAF	ETS1
5.94908e-104	0.0135317	1	1	1.60625e-101	IFN-iCAF	IRF7
1.37029e-18	0.0120853	0.475	0.34	3.69978e-16	IFN-iCAF	PBX3
2.433e-11	0.011891	0.714	0.606	6.5691e-09	IFN-iCAF	MAFA
4.32998e-07	0.0118463	0.723	0.681	0.00011691	IFN-iCAF	ZNF433
3.22061e-06	0.0113155	0.914	0.895	0.000869563	IFN-iCAF	RELA
4.49584e-22	0.00994992	0.994	0.99	1.21388e-19	IFN-iCAF	PGR
1.28836e-10	0.00989194	0.93	0.861	3.47857e-08	IFN-iCAF	GMEB2
1.67507e-05	0.00965981	1	1	0.00452268	IFN-iCAF	MYF5
7.9036e-31	0.00950954	1	0.999	2.13397e-28	IFN-iCAF	MAX
1.15095e-07	0.00890428	0.84	0.783	3.10757e-05	IFN-iCAF	RXRB
1.14749e-23	0.00811345	0.984	0.97	3.09823e-21	IFN-iCAF	RFX7
9.97391e-13	0.00772506	1	1	2.69296e-10	IFN-iCAF	EGR1
1.42306e-22	0.00761728	1	1	3.84227e-20	IFN-iCAF	KLF9
0.00760622	0.00749771	0.221	0.19	1	IFN-iCAF	NFYB
1.46262e-33	0.00714227	1	1	3.94906e-31	IFN-iCAF	STAT1
3.28809e-12	0.00706099	1	1	8.87783e-10	IFN-iCAF	MAFF
0.00191534	0.00704943	0.917	0.903	0.517143	IFN-iCAF	NFE2L3
4.45845e-23	0.00700272	0.976	0.934	1.20378e-20	IFN-iCAF	TFE3
2.81664e-17	0.00696061	1	0.999	7.60492e-15	IFN-iCAF	BATF3
0.0025879	0.00652889	0.508	0.471	0.698733	IFN-iCAF	OSR2
1.957e-56	0.00643055	1	1	5.28389e-54	IFN-iCAF	ELK1
0.0348688	0.00639257	0.181	0.16	1	IFN-iCAF	ZNF646
1.3788e-05	0.00638555	0.143	0.1	0.00372277	IFN-iCAF	USF2
0.00132622	0.00629273	0.802	0.783	0.35808	IFN-iCAF	ESRRA
1.80113e-06	0.00579701	0.797	0.783	0.000486306	IFN-iCAF	TCF7L1
0.0158171	0.00565124	0.698	0.719	1	IFN-iCAF	ZNF3
3.36249e-25	0.00553051	1	1	9.07871e-23	IFN-iCAF	FLI1
7.52396e-14	0.00552961	0.943	0.898	2.03147e-11	IFN-iCAF	GATA6
0.150154	0.00540718	0.541	0.532	1	IFN-iCAF	NR2C1
0.00273079	0.00521498	0.846	0.82	0.737313	IFN-iCAF	ZNF28
2.64711e-05	0.00497126	0.963	0.952	0.00714721	IFN-iCAF	PAX1
2.40823e-06	0.0049325	0.977	0.965	0.000650222	IFN-iCAF	ELF4
0.000312311	0.00470688	1	1	0.0843239	IFN-iCAF	JDP2
2.85416e-08	0.00466587	0.976	0.96	7.70622e-06	IFN-iCAF	RARG
8.24741e-14	0.00458017	1	1	2.2268e-11	IFN-iCAF	ZNF518A
1.58374e-17	0.00440614	1	1	4.2761e-15	IFN-iCAF	KLF13
1.94199e-16	0.00439479	1	1	5.24337e-14	IFN-iCAF	SREBF1
9.59985e-07	0.00436455	0.966	0.946	0.000259196	IFN-iCAF	RXRA
0.0658477	0.00392156	0.928	0.929	1	IFN-iCAF	STAT5A
1.03022e-09	0.00391371	0.533	0.431	2.78159e-07	IFN-iCAF	CREM
0.000138885	0.00388592	0.92	0.911	0.037499	IFN-iCAF	TFAP2A
2.9188e-17	0.00375011	1	1	7.88075e-15	IFN-iCAF	ZNF217
1.79248e-06	0.00364531	0.391	0.321	0.000483969	IFN-iCAF	TBX18
0.020718	0.00339061	0.094	0.073	1	IFN-iCAF	ZNF614
0.000229346	0.0032971	0.063	0.039	0.0619235	IFN-iCAF	ZFP69
0.000104413	0.00312361	0.999	0.999	0.0281914	IFN-iCAF	MZF1
2.68117e-09	0.00305747	1	1	7.23916e-07	IFN-iCAF	ELF1
2.51994e-06	0.00300283	0.594	0.525	0.000680385	IFN-iCAF	BCL6
0.0173491	0.00273672	0.502	0.476	1	IFN-iCAF	MAZ
0.0713356	0.00271375	0.069	0.055	1	IFN-iCAF	MYCN
0.0174653	0.00270643	0.242	0.209	1	IFN-iCAF	ZNF700
0.247088	0.00264588	1	0.995	1	IFN-iCAF	IKZF1
0.00513443	0.00242395	0.328	0.293	1	IFN-iCAF	ZFP64
0.500771	0.0022709	0.933	0.928	1	IFN-iCAF	SOX17
0.599795	0.00227003	0.226	0.223	1	IFN-iCAF	ZNF780B
0.0296945	0.00202119	0.51	0.483	1	IFN-iCAF	MEIS1
1.2315e-08	0.00196421	1	1	3.32506e-06	IFN-iCAF	ELK4
0.00853214	0.00186213	0.501	0.452	1	IFN-iCAF	RARA
0.243824	0.0018179	0.783	0.774	1	IFN-iCAF	PITX1
0.0663949	0.00179191	0.48	0.444	1	IFN-iCAF	CEBPG
0.00485044	0.00172068	0.37	0.331	1	IFN-iCAF	IKZF2
0.0649288	0.0016192	0.935	0.888	1	IFN-iCAF	ZNF100
0.112605	0.00160818	0.831	0.824	1	IFN-iCAF	GLIS2
0.00954144	0.0014932	0.988	0.991	1	IFN-iCAF	SETDB1
0.000310453	0.00149311	1	0.999	0.0838222	IFN-iCAF	POU2F1
2.0444e-06	0.00148111	1	1	0.000551988	IFN-iCAF	ELF2
0.180591	0.00141263	1	1	1	IFN-iCAF	ETV5
0.0423761	0.00137492	0.992	0.979	1	IFN-iCAF	TCF7
0.0679009	0.00137399	0.995	0.99	1	IFN-iCAF	PATZ1
0.00184901	0.00125013	1	1	0.499234	IFN-iCAF	ZBTB40
0.868864	0.00124093	0.283	0.285	1	IFN-iCAF	RFX1
0.000855431	0.00121637	0.997	0.998	0.230966	IFN-iCAF	RFX5
0.826847	0.00118369	0.228	0.235	1	IFN-iCAF	MECP2
0.0915451	0.0011199	0.025	0.017	1	IFN-iCAF	ZNF430
0.0352094	0.00107404	1	1	1	IFN-iCAF	ZFX
0.00220796	0.000963379	1	1	0.596149	IFN-iCAF	NR3C1
0.561229	0.000909064	0.231	0.223	1	IFN-iCAF	ZNF672
0.418388	0.000890622	0.506	0.508	1	IFN-iCAF	CUX1
0.307641	0.000872432	0.645	0.637	1	IFN-iCAF	SOX18
0.011115	0.000802334	0.314	0.269	1	IFN-iCAF	ZNF66
0.154354	0.00073881	0.96	0.967	1	IFN-iCAF	POU2F2
0.902875	0.000590571	0.314	0.318	1	IFN-iCAF	ZNF814
0.274598	0.000588808	1	1	1	IFN-iCAF	YY1
0.707289	0.000572662	0.755	0.761	1	IFN-iCAF	BATF
0.920076	0.000523734	0.14	0.143	1	IFN-iCAF	AR
0.357015	0.000456394	0.989	0.991	1	IFN-iCAF	ZNF579
0.648303	0.000411366	0.542	0.531	1	IFN-iCAF	ZNF446
0.403925	0.00041117	0.924	0.923	1	IFN-iCAF	ZBTB14
0.589071	0.000335866	0.426	0.418	1	IFN-iCAF	ETV6
0.0098102	0.00033372	1	1	1	IFN-iCAF	KLF3
0.105567	0.000273534	1	1	1	IFN-iCAF	ZBTB20
0.414599	0.000245727	0.67	0.661	1	IFN-iCAF	TFAP4
0.700157	0.000219318	0.1	0.104	1	IFN-iCAF	NFATC3
0.280098	0.000212859	0.992	0.991	1	IFN-iCAF	ZNF777
0.000102763	0.000160649	0.903	0.854	0.0277461	IFN-iCAF	POU3F1
0.496699	9.29647e-05	1	0.999	1	IFN-iCAF	ZBTB17
0.746233	8.41637e-05	1	1	1	IFN-iCAF	GABPA
0.328051	6.309e-05	1	1	1	IFN-iCAF	MTF2
0.848922	4.56234e-05	0.399	0.408	1	IFN-iCAF	NKX3.1
0.538999	3.76246e-05	1	1	1	IFN-iCAF	ELK3
0.491317	7.40448e-06	0.589	0.56	1	IFN-iCAF	CEBPZ
0.235349	-9.49465e-07	0.124	0.139	1	IFN-iCAF	ZBTB7C
0.490094	-3.37548e-05	0.994	0.992	1	IFN-iCAF	ZBTB25
0.599625	-5.43661e-05	0.016	0.014	1	IFN-iCAF	SOX9
0.94516	-8.90932e-05	0.998	0.998	1	IFN-iCAF	EHF
0.193088	-0.000100292	0.088	0.103	1	IFN-iCAF	ARNT
0.772212	-0.000150732	0.281	0.295	1	IFN-iCAF	ZNF235
0.94898	-0.000153202	1	1	1	IFN-iCAF	ZNF200
0.971949	-0.000165536	0.141	0.139	1	IFN-iCAF	SOX4
0.540255	-0.000171934	0.703	0.71	1	IFN-iCAF	TEAD4
0.454415	-0.000176482	0.738	0.725	1	IFN-iCAF	ZBTB39
0.223188	-0.000177242	0.987	0.984	1	IFN-iCAF	SP2
0.555678	-0.000319091	0.97	0.968	1	IFN-iCAF	ATF2
0.84152	-0.000373182	0.539	0.535	1	IFN-iCAF	NPAS2
0.296873	-0.000381062	1	1	1	IFN-iCAF	ZBTB7A
0.861057	-0.000410605	0.497	0.487	1	IFN-iCAF	ZNF527
0.659238	-0.000471291	1	1	1	IFN-iCAF	PURA
0.940192	-0.000501669	0.98	0.979	1	IFN-iCAF	GATA2
0.339391	-0.000520396	0.813	0.792	1	IFN-iCAF	SMAD9
0.589596	-0.000551095	0.08	0.085	1	IFN-iCAF	ZNF480
0.556309	-0.000575815	0.317	0.333	1	IFN-iCAF	ZXDC
0.143324	-0.000587081	0.369	0.402	1	IFN-iCAF	PPARA
0.784963	-0.00062224	0.677	0.65	1	IFN-iCAF	DBP
0.538847	-0.000637754	1	1	1	IFN-iCAF	SP1
0.709324	-0.000638288	0.463	0.462	1	IFN-iCAF	BCL11B
0.830492	-0.000640649	0.971	0.959	1	IFN-iCAF	NFKB1
0.79612	-0.000652405	0.669	0.678	1	IFN-iCAF	PAX7
0.806197	-0.000665107	0.848	0.859	1	IFN-iCAF	HMBOX1
0.479153	-0.000737612	0.979	0.977	1	IFN-iCAF	NKX3.2
0.937667	-0.000836272	0.989	0.991	1	IFN-iCAF	ETV3
0.741275	-0.000860236	0.299	0.288	1	IFN-iCAF	ZNF449
0.014971	-0.00118145	1	1	1	IFN-iCAF	KLF5
0.00314972	-0.0011865	1	1	0.850425	IFN-iCAF	DRAP1
0.0761358	-0.00120706	0.374	0.409	1	IFN-iCAF	ZFP69B
0.244693	-0.00124178	0.249	0.265	1	IFN-iCAF	TEF
0.517241	-0.00125906	0.952	0.971	1	IFN-iCAF	ZSCAN30
0.0402481	-0.00127256	0.344	0.376	1	IFN-iCAF	E2F6
0.356886	-0.00133184	0.956	0.968	1	IFN-iCAF	ARID3A
0.85798	-0.00133594	0.235	0.239	1	IFN-iCAF	RORB
0.00573065	-0.0013449	1	1	1	IFN-iCAF	VEZF1
0.145884	-0.00183758	0.714	0.689	1	IFN-iCAF	RELB
0.00052477	-0.00193752	1	1	0.141688	IFN-iCAF	ZBTB4
0.00727003	-0.00194562	0.229	0.269	1	IFN-iCAF	ZBTB7B
7.08416e-05	-0.0019558	0.75	0.791	0.0191272	IFN-iCAF	TCF7L2
0.02354	-0.00198091	0.966	0.968	1	IFN-iCAF	KLF16
5.42915e-07	-0.00201769	1	1	0.000146587	IFN-iCAF	ZNF460
0.0435987	-0.00204378	0.717	0.742	1	IFN-iCAF	VDR
0.200789	-0.00204871	0.247	0.259	1	IFN-iCAF	ZNF770
0.0307993	-0.00218462	0.399	0.441	1	IFN-iCAF	IKZF3
0.156279	-0.00219353	0.346	0.37	1	IFN-iCAF	GTF2IRD1
0.046514	-0.00224732	1	0.999	1	IFN-iCAF	ZNF202
0.238027	-0.00229292	0.857	0.863	1	IFN-iCAF	NFIA
0.00241574	-0.00233435	0.995	0.995	0.65225	IFN-iCAF	ZNF610
0.399811	-0.00240659	0.837	0.838	1	IFN-iCAF	KMT2B
0.00127616	-0.00245295	0.748	0.779	0.344563	IFN-iCAF	SIX1
2.32861e-13	-0.00248473	1	1	6.28725e-11	IFN-iCAF	NFIC
0.0552716	-0.00265911	0.891	0.895	1	IFN-iCAF	ZNF205
0.216988	-0.00273925	0.307	0.322	1	IFN-iCAF	NR2F6
0.0153495	-0.00278059	0.101	0.128	1	IFN-iCAF	ZNF184
0.483527	-0.0027953	0.854	0.846	1	IFN-iCAF	FOXJ3
0.258783	-0.00284515	0.127	0.138	1	IFN-iCAF	TBX21
0.180509	-0.002973	0.477	0.495	1	IFN-iCAF	RBPJ
0.0118643	-0.00299675	0.048	0.069	1	IFN-iCAF	ZNF658
4.63785e-06	-0.00301632	1	1	0.00125222	IFN-iCAF	SP3
0.0871566	-0.00305785	0.278	0.3	1	IFN-iCAF	ZNF140
0.000308084	-0.00311093	1	1	0.0831828	IFN-iCAF	SPI1
0.00665548	-0.00311948	0.654	0.691	1	IFN-iCAF	ATF6B
1.1376e-08	-0.00327342	1	1	3.07153e-06	IFN-iCAF	ZNF580
8.6029e-06	-0.00342753	0.204	0.271	0.00232278	IFN-iCAF	MYBL1
0.339856	-0.00346219	0.947	0.942	1	IFN-iCAF	CEBPA
0.00117147	-0.0035941	0.917	0.93	0.316298	IFN-iCAF	SOX15
3.18519e-08	-0.00366467	0.999	0.999	8.60003e-06	IFN-iCAF	ATF1
0.000316195	-0.00368029	1	1	0.0853728	IFN-iCAF	KLF6
2.71188e-14	-0.00382705	1	1	7.32207e-12	IFN-iCAF	KLF7
4.35386e-14	-0.00395144	1	1	1.17554e-11	IFN-iCAF	NR2C2
0.0896831	-0.00409364	0.241	0.268	1	IFN-iCAF	ZNF577
0.00121399	-0.00410915	0.559	0.602	0.327779	IFN-iCAF	ZNF320
0.0133928	-0.00417782	0.361	0.409	1	IFN-iCAF	ZNF136
8.39647e-05	-0.00442821	0.766	0.807	0.0226705	IFN-iCAF	ZNF117
1.23046e-10	-0.00452532	1	1	3.32224e-08	IFN-iCAF	ETV2
0.0592125	-0.00457419	0.511	0.533	1	IFN-iCAF	ZNF43
2.97139e-07	-0.00472933	0.963	0.963	8.02275e-05	IFN-iCAF	THRA
1.4139e-08	-0.00478039	0.079	0.141	3.81753e-06	IFN-iCAF	ARNTL2
6.3408e-05	-0.00488149	0.398	0.47	0.0171202	IFN-iCAF	ZNF470
1.48771e-10	-0.00501505	1	1	4.01682e-08	IFN-iCAF	ZBTB11
5.03261e-09	-0.00504823	1	1	1.35881e-06	IFN-iCAF	SREBF2
3.46598e-13	-0.00517439	0.998	0.999	9.35814e-11	IFN-iCAF	STAT6
0.294272	-0.00533263	0.724	0.724	1	IFN-iCAF	KLF4
4.26769e-10	-0.0056903	0.362	0.459	1.15228e-07	IFN-iCAF	STAT5B
3.56821e-06	-0.00608665	0.966	0.967	0.000963416	IFN-iCAF	ZNF467
3.03777e-15	-0.00612315	1	1	8.20198e-13	IFN-iCAF	ZNF385D
4.70391e-09	-0.00617712	0.29	0.375	1.27006e-06	IFN-iCAF	SP4
0.15874	-0.00682568	0.995	0.993	1	IFN-iCAF	PRRX2
3.30241e-10	-0.00706184	1	1	8.9165e-08	IFN-iCAF	NFE2L2
0.00010074	-0.0071463	0.175	0.225	0.0271998	IFN-iCAF	MEIS3
2.32413e-35	-0.00721751	1	1	6.27515e-33	IFN-iCAF	ETV1
1.20866e-11	-0.0073106	0.997	0.997	3.26338e-09	IFN-iCAF	TFDP1
3.25332e-14	-0.00775316	0.841	0.87	8.78398e-12	IFN-iCAF	CLOCK
7.92793e-49	-0.00785599	1	1	2.14054e-46	IFN-iCAF	NFE2L1
0.034021	-0.00808131	0.983	0.995	1	IFN-iCAF	MSX2
3.86671e-22	-0.00823698	0.978	0.986	1.04401e-19	IFN-iCAF	FOXO1
5.91656e-11	-0.00891076	0.987	0.992	1.59747e-08	IFN-iCAF	MAF
2.28946e-12	-0.00907407	0.955	0.956	6.18153e-10	IFN-iCAF	ZNF354C
1.06644e-12	-0.0093522	0.936	0.954	2.87939e-10	IFN-iCAF	BACH2
9.96663e-06	-0.00940904	0.881	0.901	0.00269099	IFN-iCAF	MYBL2
1.67921e-13	-0.0109531	0.674	0.759	4.53387e-11	IFN-iCAF	ZNF677
5.04233e-61	-0.0115936	0.998	1	1.36143e-58	IFN-iCAF	E2F1
2.00089e-14	-0.0117824	0.111	0.211	5.40241e-12	IFN-iCAF	ZBTB18
1.88568e-35	-0.0119249	1	1	5.09134e-33	IFN-iCAF	ZBTB21
1.6534e-38	-0.0121258	1	1	4.46419e-36	IFN-iCAF	ZNF148
0.00290649	-0.0121347	0.9	0.887	0.784753	IFN-iCAF	MXD3
3.5235e-12	-0.0122764	0.406	0.51	9.51346e-10	IFN-iCAF	MXD4
2.67021e-08	-0.012639	0.355	0.449	7.20957e-06	IFN-iCAF	HLF
2.65601e-06	-0.013653	0.559	0.612	0.000717123	IFN-iCAF	FOXM1
6.91656e-80	-0.0141166	0.999	1	1.86747e-77	IFN-iCAF	E2F3
4.36881e-13	-0.0143917	1	1	1.17958e-10	IFN-iCAF	MAFB
0.021441	-0.0149211	0.954	0.972	1	IFN-iCAF	CDX1
7.77832e-29	-0.0151676	0.504	0.649	2.10015e-26	IFN-iCAF	HMGA2
2.49921e-52	-0.0166257	0.652	0.808	6.74787e-50	IFN-iCAF	SHOX2
5.86613e-42	-0.016633	0.983	0.995	1.58385e-39	IFN-iCAF	NFKB2
1.74166e-10	-0.0166454	0.848	0.879	4.70247e-08	IFN-iCAF	THRB
5.06385e-18	-0.0178664	0.415	0.527	1.36724e-15	IFN-iCAF	IRF4
1.64852e-107	-0.0182881	1	1	4.45101e-105	IFN-iCAF	CREB3L1
6.13796e-22	-0.0188254	0.991	0.995	1.65725e-19	IFN-iCAF	TFAP2C
3.36963e-18	-0.0188889	0.967	0.978	9.09801e-16	IFN-iCAF	TCF12
4.40175e-12	-0.0189308	0.925	0.949	1.18847e-09	IFN-iCAF	NR2F1
4.93348e-13	-0.0196985	0.988	0.992	1.33204e-10	IFN-iCAF	HMGA1
3.81105e-07	-0.02046	0.971	0.979	0.000102898	IFN-iCAF	SKI
3.00884e-17	-0.0206306	0.94	0.958	8.12387e-15	IFN-iCAF	MYF6
8.16072e-31	-0.020975	1	1	2.20339e-28	IFN-iCAF	SOX10
4.58875e-20	-0.0210755	0.853	0.911	1.23896e-17	IFN-iCAF	MNT
1.55023e-22	-0.021551	0.998	0.999	4.18562e-20	IFN-iCAF	FOSL1
1.88407e-36	-0.0222928	0.998	0.999	5.08698e-34	IFN-iCAF	HOXB2
9.96059e-17	-0.0233646	0.777	0.821	2.68936e-14	IFN-iCAF	SOX11
7.94047e-58	-0.0251648	0.939	0.969	2.14393e-55	IFN-iCAF	TCF3
1.52963e-25	-0.0276379	0.165	0.314	4.12999e-23	IFN-iCAF	HAND2
3.81161e-54	-0.0283313	0.999	0.998	1.02913e-51	IFN-iCAF	RREB1
2.93223e-15	-0.028802	0.987	0.989	7.91701e-13	IFN-iCAF	STAT2
2.98653e-59	-0.034128	0.79	0.888	8.06364e-57	IFN-iCAF	TCFL5
2.99738e-28	-0.0419329	0.971	0.985	8.09293e-26	IFN-iCAF	CEBPD
9.82697e-62	-0.0577765	0.997	0.997	2.65328e-59	IFN-iCAF	FOSL2
4.24122e-42	-0.0614982	0.606	0.752	1.14513e-39	IFN-iCAF	ZNF420
1.99383e-87	-0.071577	0.402	0.683	5.38334e-85	IFN-iCAF	NFATC4
4.88859e-155	0.160884	1	0.999	1.31992e-152	IL-iCAF	JUN
1.24885e-151	0.152307	0.986	0.903	3.3719e-149	IL-iCAF	ATF3
2.57216e-138	0.113225	0.895	0.652	6.94484e-136	IL-iCAF	RELB
7.93421e-123	0.107508	1	1	2.14224e-120	IL-iCAF	JUNB
1.4236e-163	0.0937799	1	1	3.84372e-161	IL-iCAF	JUND
1.78656e-111	0.0800827	0.993	0.981	4.82372e-109	IL-iCAF	FOSB
1.17768e-97	0.0731035	0.996	0.979	3.17974e-95	IL-iCAF	CEBPD
8.17115e-95	0.0681261	0.999	0.992	2.20621e-92	IL-iCAF	PRRX2
3.86665e-52	0.0659593	0.773	0.601	1.044e-49	IL-iCAF	NFATC4
5.09383e-172	0.0641317	0.998	0.999	1.37533e-169	IL-iCAF	FOSL1
2.19673e-91	0.062062	1	0.99	5.93118e-89	IL-iCAF	HMGA1
1.37414e-114	0.0596282	0.983	0.962	3.71019e-112	IL-iCAF	POU2F2
6.4062e-232	0.0587162	1	1	1.72967e-229	IL-iCAF	MAFB
1.49881e-183	0.0570807	0.997	0.992	4.04679e-181	IL-iCAF	MSX2
6.14068e-196	0.05334	1	1	1.65798e-193	IL-iCAF	CEBPB
4.03898e-151	0.0532292	1	1	1.09052e-148	IL-iCAF	JDP2
2.47105e-135	0.0530439	1	0.994	6.67185e-133	IL-iCAF	TFAP2C
1.55539e-104	0.0529761	0.978	0.95	4.19956e-102	IL-iCAF	MYF6
4.92858e-111	0.0478211	0.983	0.89	1.33072e-108	IL-iCAF	NFE2L3
6.01921e-32	0.0463679	0.62	0.449	1.62519e-29	IL-iCAF	OSR2
9.10962e-216	0.0422099	1	1	2.4596e-213	IL-iCAF	MAFF
1.69806e-141	0.0403681	1	1	4.58477e-139	IL-iCAF	FOS
9.61923e-124	0.039492	0.983	0.934	2.59719e-121	IL-iCAF	CEBPA
2.09021e-58	0.0372172	0.655	0.475	5.64358e-56	IL-iCAF	IRF4
7.81211e-61	0.0370367	1	1	2.10927e-58	IL-iCAF	MYF5
4.17909e-14	0.0369952	0.966	0.969	1.12836e-11	IL-iCAF	CDX1
4.02883e-19	0.030671	0.919	0.844	1.08778e-16	IL-iCAF	HMBOX1
6.59307e-138	0.0295053	1	1	1.78013e-135	IL-iCAF	EGR1
4.2089e-60	0.0291466	0.871	0.693	1.1364e-57	IL-iCAF	KLF4
3.25208e-72	0.0284083	1	0.999	8.78061e-70	IL-iCAF	DLX2
2.07671e-26	0.0278367	0.918	0.864	5.60713e-24	IL-iCAF	THRB
5.06094e-19	0.0253007	0.883	0.783	1.36645e-16	IL-iCAF	RFX3
3.28847e-95	0.0245808	1	1	8.87887e-93	IL-iCAF	IRF1
4.06738e-14	0.023671	0.517	0.407	1.09819e-11	IL-iCAF	IRF3
4.23337e-33	0.021426	0.361	0.196	1.14301e-30	IL-iCAF	ZNF672
2.25134e-12	0.0197259	0.855	0.804	6.07861e-10	IL-iCAF	SOX11
1.17056e-46	0.0187715	0.917	0.852	3.16052e-44	IL-iCAF	POU3F1
3.50664e-09	0.015913	0.998	0.993	9.46792e-07	IL-iCAF	LTF
2.04695e-33	0.0157739	0.85	0.764	5.52676e-31	IL-iCAF	SHOX2
3.34842e-60	0.0149009	1	1	9.04075e-58	IL-iCAF	IRF9
1.13849e-14	0.0143254	0.507	0.385	3.07393e-12	IL-iCAF	NKX3.1
1.55396e-27	0.014306	0.988	0.977	4.19569e-25	IL-iCAF	GATA2
1.20209e-73	0.0135933	1	1	3.24563e-71	IL-iCAF	KLF9
8.4572e-12	0.0132646	0.767	0.672	2.28344e-09	IL-iCAF	ZNF433
9.62673e-66	0.0126846	0.998	0.982	2.59922e-63	IL-iCAF	FOXO1
3.10605e-15	0.0125245	0.722	0.622	8.38633e-13	IL-iCAF	SOX18
2.03642e-19	0.0118936	0.727	0.6	5.49832e-17	IL-iCAF	HMGA2
6.98462e-48	0.0115755	1	1	1.88585e-45	IL-iCAF	HEY1
2.34559e-06	0.0109047	0.593	0.523	0.000633309	IL-iCAF	NPAS2
3.40842e-57	0.0104081	1	1	9.20275e-55	IL-iCAF	KLF6
3.59951e-22	0.0100745	1	1	9.71869e-20	IL-iCAF	NFE2L2
5.17572e-25	0.00998889	0.933	0.908	1.39744e-22	IL-iCAF	TFAP2A
2.82464e-17	0.00786953	0.971	0.96	7.62654e-15	IL-iCAF	NFKB1
8.59387e-21	0.00771259	0.806	0.711	2.32035e-18	IL-iCAF	ZBTB39
6.36977e-10	0.00731885	1	1	1.71984e-07	IL-iCAF	HOXC6
1.73255e-21	0.00721918	1	1	4.6779e-19	IL-iCAF	ZBTB21
4.26106e-09	0.00716458	0.993	0.99	1.15048e-06	IL-iCAF	MAF
2.11786e-09	0.00715349	0.327	0.244	5.71821e-07	IL-iCAF	MYBL1
0.000750838	0.00638981	0.999	0.999	0.202726	IL-iCAF	GATA3
5.57812e-07	0.00603775	0.786	0.727	0.000150609	IL-iCAF	VDR
0.000634033	0.00602769	0.914	0.86	0.171189	IL-iCAF	TCFL5
0.00035876	0.00558576	0.258	0.206	0.0968652	IL-iCAF	MEIS3
0.000888063	0.00541298	0.798	0.751	0.239777	IL-iCAF	BATF
3.10346e-06	0.00519827	0.729	0.665	0.000837935	IL-iCAF	PAX7
7.41539e-05	0.00517413	0.083	0.052	0.0200216	IL-iCAF	MYCN
9.47516e-09	0.00478731	1	1	2.55829e-06	IL-iCAF	ZBTB11
2.95087e-30	0.00459714	1	1	7.96734e-28	IL-iCAF	KLF3
0.0613414	0.00444827	0.286	0.258	1	IL-iCAF	ZNF577
0.00236028	0.00423963	0.822	0.787	0.637275	IL-iCAF	RXRB
1.68348e-08	0.0042356	0.986	0.988	4.54539e-06	IL-iCAF	MYC
0.00474081	0.00416276	0.876	0.814	1	IL-iCAF	ZNF28
0.0167504	0.00378234	0.971	0.964	1	IL-iCAF	ARID3A
0.00510738	0.00360832	0.983	0.964	1	IL-iCAF	ZNF467
0.00456103	0.0035828	0.197	0.157	1	IL-iCAF	ZNF646
7.92602e-05	0.0032269	0.976	0.96	0.0214002	IL-iCAF	THRA
0.00249247	0.00303808	0.166	0.13	0.672968	IL-iCAF	TBX21
0.322285	0.00280631	0.222	0.214	1	IL-iCAF	ZNF700
0.00504239	0.00271469	0.998	0.998	1	IL-iCAF	EHF
0.921347	0.00253118	0.608	0.63	1	IL-iCAF	MAFA
0.0371002	0.00238049	1	1	1	IL-iCAF	ETV7
4.96885e-05	0.00213959	0.337	0.274	0.0134159	IL-iCAF	RFX1
0.149232	0.00189983	0.142	0.127	1	IL-iCAF	ARNTL2
0.000737677	0.00178107	0.989	0.983	0.199173	IL-iCAF	SP2
0.0415353	0.00163559	0.994	0.992	1	IL-iCAF	NFKB2
0.607006	0.00163029	0.912	0.898	1	IL-iCAF	MNT
0.0314741	0.00162201	0.599	0.558	1	IL-iCAF	CEBPZ
0.0026643	0.00139088	1	1	0.719362	IL-iCAF	SREBF2
0.000843572	0.001349	1	1	0.227765	IL-iCAF	ELK1
0.00593072	0.00124393	0.558	0.497	1	IL-iCAF	CUX1
0.094469	0.000945748	1	1	1	IL-iCAF	ZBTB20
0.802309	0.000860621	0.938	0.925	1	IL-iCAF	SOX15
0.389088	0.000819211	0.857	0.833	1	IL-iCAF	KMT2B
0.413076	0.000801588	0.998	1	1	IL-iCAF	BATF3
0.239758	0.000784008	0.999	0.996	1	IL-iCAF	IKZF1
0.237952	0.000279582	0.151	0.137	1	IL-iCAF	SOX4
0.852393	0.000260258	1	1	1	IL-iCAF	KLF5
0.894843	0.000232263	0.102	0.103	1	IL-iCAF	NFATC3
0.836056	0.000196766	0.999	0.999	1	IL-iCAF	MZF1
0.28847	0.000118407	0.868	0.873	1	IL-iCAF	IRF8
0.532059	8.66199e-05	1	1	1	IL-iCAF	ETV2
0.50079	-0.000170663	1	1	1	IL-iCAF	IRF7
0.993761	-0.000181681	0.937	0.927	1	IL-iCAF	SOX17
0.546655	-0.000230724	0.017	0.019	1	IL-iCAF	ZNF430
0.653019	-0.000255804	0.335	0.334	1	IL-iCAF	TBX18
0.882871	-0.000276044	1	0.999	1	IL-iCAF	ZBTB17
0.697849	-0.000278672	0.493	0.487	1	IL-iCAF	MEIS1
0.827983	-0.000292562	1	1	1	IL-iCAF	MTF2
0.971295	-0.000306855	0.597	0.594	1	IL-iCAF	ZNF320
0.38215	-0.000312585	1	1	1	IL-iCAF	SOX10
0.629468	-0.000346539	0.298	0.3	1	IL-iCAF	ZFP64
0.994588	-0.000408298	0.1	0.1	1	IL-iCAF	ARNT
0.417388	-0.000494883	1	1	1	IL-iCAF	SP3
0.567958	-0.000528177	0.04	0.044	1	IL-iCAF	ZFP69
0.784703	-0.000605294	0.075	0.077	1	IL-iCAF	ZNF614
0.947275	-0.000636168	0.356	0.359	1	IL-iCAF	SP4
0.42955	-0.000717569	0.012	0.015	1	IL-iCAF	SOX9
0.198093	-0.000720434	0.055	0.067	1	IL-iCAF	ZNF658
0.00763301	-0.000946994	0.38	0.428	1	IL-iCAF	ETV6
0.50208	-0.00100204	0.285	0.294	1	IL-iCAF	ZNF235
0.450833	-0.00106115	0.216	0.226	1	IL-iCAF	ZNF780B
0.557518	-0.00110994	0.804	0.779	1	IL-iCAF	TCF7L2
0.436189	-0.00112098	0.879	0.862	1	IL-iCAF	CLOCK
0.795705	-0.00112887	0.243	0.238	1	IL-iCAF	RORB
0.583473	-0.00123959	0.455	0.463	1	IL-iCAF	RARA
0.150243	-0.00142093	1	1	1	IL-iCAF	NFE2L1
0.00349394	-0.00142598	1	1	0.943363	IL-iCAF	ZNF460
0.917522	-0.00145898	0.137	0.136	1	IL-iCAF	ZBTB7C
0.461851	-0.00146368	0.969	0.961	1	IL-iCAF	RARG
0.30645	-0.0014745	0.353	0.325	1	IL-iCAF	ZXDC
5.12715e-05	-0.00148434	1	1	0.0138433	IL-iCAF	ZBTB7A
0.0518071	-0.00149416	0.996	0.99	1	IL-iCAF	ZNF777
0.0425831	-0.00161902	0.069	0.087	1	IL-iCAF	ZNF480
0.700295	-0.00177409	0.975	0.961	1	IL-iCAF	TCF3
0.00275679	-0.00182703	0.999	0.998	0.744334	IL-iCAF	RFX5
0.0391783	-0.00185232	0.488	0.537	1	IL-iCAF	ZNF43
0.00400333	-0.00205979	1	0.999	1	IL-iCAF	MAX
0.136192	-0.00208686	0.248	0.265	1	IL-iCAF	ZBTB7B
2.46016e-05	-0.00215973	1	1	0.00664243	IL-iCAF	ETV5
0.00151467	-0.00219329	1	1	0.40896	IL-iCAF	KLF7
5.89888e-09	-0.00226352	1	1	1.5927e-06	IL-iCAF	GABPA
0.0198888	-0.00226719	0.998	1	1	IL-iCAF	E2F3
0.0637719	-0.00251627	0.389	0.397	1	IL-iCAF	PPARA
0.0591984	-0.0025924	0.424	0.444	1	IL-iCAF	STAT5B
0.000618578	-0.00266714	0.51	0.544	0.167016	IL-iCAF	BCL6
1.35395e-06	-0.00271103	1	1	0.000365567	IL-iCAF	SP1
2.00446e-06	-0.00280615	0.197	0.269	0.000541204	IL-iCAF	ZNF770
4.67983e-16	-0.00286292	1	1	1.26355e-13	IL-iCAF	ELK3
0.000910138	-0.00296669	1	1	0.245737	IL-iCAF	KLF13
1.74722e-14	-0.00299767	1	1	4.7175e-12	IL-iCAF	PURA
0.00039565	-0.00323925	0.23	0.288	0.106825	IL-iCAF	ZNF66
0.116714	-0.00324658	0.439	0.461	1	IL-iCAF	ZNF470
1.0908e-11	-0.00346379	1	1	2.94516e-09	IL-iCAF	ZNF200
6.2813e-07	-0.00346521	0.303	0.384	0.000169595	IL-iCAF	E2F6
1.31911e-12	-0.00357836	1	1	3.56159e-10	IL-iCAF	STAT1
1.57595e-23	-0.00367964	1	1	4.25505e-21	IL-iCAF	NR3C1
5.67806e-07	-0.00368024	0.466	0.547	0.000153308	IL-iCAF	ZNF446
6.73939e-07	-0.00372077	1	1	0.000181964	IL-iCAF	ZNF580
1.69019e-08	-0.00376859	0.268	0.353	4.56352e-06	IL-iCAF	IKZF2
0.452413	-0.00389664	0.394	0.359	1	IL-iCAF	PBX3
0.000595457	-0.00390278	1	1	0.160773	IL-iCAF	ETS1
1.32013e-09	-0.00392994	0.353	0.47	3.56435e-07	IL-iCAF	CREM
1.38198e-15	-0.00400477	1	1	3.73135e-13	IL-iCAF	DRAP1
8.51145e-33	-0.00401238	0.999	1	2.29809e-30	IL-iCAF	POU2F1
0.00577374	-0.0040132	0.768	0.777	1	IL-iCAF	PITX1
6.78282e-05	-0.00402231	1	1	0.0183136	IL-iCAF	ZFX
3.82243e-11	-0.00402245	1	1	1.03205e-08	IL-iCAF	ELF1
1.16372e-34	-0.00411023	1	1	3.14205e-32	IL-iCAF	ELF2
4.30955e-08	-0.00424244	0.996	0.999	1.16358e-05	IL-iCAF	STAT6
0.000375316	-0.00437173	0.627	0.661	0.101335	IL-iCAF	DBP
1.62362e-08	-0.00447602	0.958	0.976	4.38376e-06	IL-iCAF	RFX7
5.20955e-06	-0.00448338	0.97	0.967	0.00140658	IL-iCAF	ZSCAN30
3.19656e-10	-0.00456327	0.326	0.419	8.63072e-08	IL-iCAF	ZFP69B
0.333393	-0.00457884	0.904	0.886	1	IL-iCAF	MXD3
4.82e-06	-0.00460307	0.765	0.807	0.0013014	IL-iCAF	ZNF117
1.52218e-08	-0.00476353	0.586	0.678	4.10989e-06	IL-iCAF	TFAP4
1.10678e-15	-0.00482727	0.985	0.981	2.98831e-13	IL-iCAF	TCF7
5.44577e-17	-0.00492669	0.998	0.999	1.47036e-14	IL-iCAF	ATF1
0.0770313	-0.00493994	0.477	0.494	1	IL-iCAF	MXD4
6.31189e-17	-0.00500969	1	1	1.70421e-14	IL-iCAF	ETV1
0.0957449	-0.00509187	0.946	0.944	1	IL-iCAF	NR2F1
6.73179e-08	-0.00515451	0.952	0.97	1.81758e-05	IL-iCAF	ELF4
3.17678e-18	-0.00515926	0.991	0.993	8.5773e-16	IL-iCAF	ZBTB25
1.83208e-21	-0.00516198	0.984	0.992	4.9466e-19	IL-iCAF	PATZ1
8.53047e-17	-0.00535509	1	1	2.30323e-14	IL-iCAF	SREBF1
0.0036525	-0.00549415	0.284	0.326	0.986175	IL-iCAF	NR2F6
1.97952e-38	-0.00552213	1	1	5.34471e-36	IL-iCAF	ZBTB40
0.000255613	-0.00552468	0.977	0.966	0.0690156	IL-iCAF	ATF2
4.75906e-19	-0.00555403	0.962	0.98	1.28495e-16	IL-iCAF	NKX3.2
0.0387621	-0.00556095	0.271	0.301	1	IL-iCAF	ZNF140
3.57984e-59	-0.00560854	1	1	9.66557e-57	IL-iCAF	NFIC
5.74482e-09	-0.00561451	0.771	0.801	1.5511e-06	IL-iCAF	SMAD9
0.000220575	-0.00566708	0.088	0.13	0.0595551	IL-iCAF	ZNF184
2.64761e-11	-0.0057859	0.999	1	7.14855e-09	IL-iCAF	E2F1
3.52161e-12	-0.00582062	1	1	9.50834e-10	IL-iCAF	ZNF385D
5.52843e-12	-0.00582744	0.712	0.785	1.49268e-09	IL-iCAF	SIX1
9.58405e-34	-0.00588439	1	1	2.58769e-31	IL-iCAF	ZBTB4
0.0457405	-0.00591022	0.919	0.893	1	IL-iCAF	MYBL2
0.0531266	-0.00596886	0.347	0.369	1	IL-iCAF	GTF2IRD1
2.62913e-35	-0.00608905	1	1	7.09865e-33	IL-iCAF	ZNF217
1.33086e-33	-0.00612111	1	1	3.59333e-31	IL-iCAF	FLI1
9.12044e-05	-0.00612869	0.217	0.271	0.0246252	IL-iCAF	TEF
8.31231e-05	-0.0061777	0.817	0.78	0.0224432	IL-iCAF	ESRRA
0.251513	-0.00620144	0.883	0.858	1	IL-iCAF	NFIA
4.60883e-28	-0.00622036	1	1	1.24438e-25	IL-iCAF	NR2C2
1.15547e-41	-0.00625178	1	1	3.11976e-39	IL-iCAF	VEZF1
6.21578e-05	-0.0062845	0.146	0.202	0.0167826	IL-iCAF	ZBTB18
0.00287613	-0.00652531	0.161	0.203	0.776554	IL-iCAF	NFYB
3.00458e-07	-0.00659966	0.064	0.117	8.11237e-05	IL-iCAF	USF2
0.00245639	-0.00667265	0.407	0.438	0.663226	IL-iCAF	IKZF3
5.63038e-07	-0.00669084	0.872	0.899	0.00015202	IL-iCAF	ZNF205
0.0033387	-0.00671071	0.462	0.498	0.90145	IL-iCAF	RBPJ
1.07098e-09	-0.00690069	0.385	0.478	2.89163e-07	IL-iCAF	BCL11B
1.19457e-12	-0.00709833	0.898	0.869	3.22534e-10	IL-iCAF	GMEB2
0.000969874	-0.00713482	0.25	0.298	0.261866	IL-iCAF	ZNF449
1.48504e-21	-0.00718919	0.622	0.727	4.00961e-19	IL-iCAF	TEAD4
3.0082e-13	-0.00719041	0.986	0.991	8.12213e-11	IL-iCAF	SETDB1
1.91629e-46	-0.00733232	1	1	5.17399e-44	IL-iCAF	ELK4
1.66087e-17	-0.00746815	0.988	0.991	4.48434e-15	IL-iCAF	ETV3
1.4828e-08	-0.00749463	0.245	0.332	4.00356e-06	IL-iCAF	ZNF814
0.00670782	-0.00752566	0.249	0.294	1	IL-iCAF	HAND2
2.02164e-30	-0.00753668	0.919	0.947	5.45842e-28	IL-iCAF	TFE3
8.68581e-07	-0.00767065	0.853	0.88	0.000234517	IL-iCAF	DDIT3
4.3699e-09	-0.00772919	0.848	0.897	1.17987e-06	IL-iCAF	TBP
1.21278e-11	-0.00774628	1	1	3.27449e-09	IL-iCAF	SPI1
2.65705e-62	-0.00783868	1	1	7.17405e-60	IL-iCAF	YY1
4.77038e-10	-0.00788559	0.364	0.468	1.288e-07	IL-iCAF	CEBPG
1.06486e-10	-0.00788704	0.955	0.966	2.87513e-08	IL-iCAF	ERF
3.66575e-08	-0.0079771	0.642	0.693	9.89753e-06	IL-iCAF	ATF6B
1.02733e-15	-0.00814946	0.999	1	2.77378e-13	IL-iCAF	ZNF148
1.77073e-13	-0.00815395	0.935	0.958	4.78096e-11	IL-iCAF	PAX1
1.23212e-06	-0.00822051	0.445	0.498	0.000332671	IL-iCAF	ZNF527
2.27499e-43	-0.00871128	0.883	0.931	6.14246e-41	IL-iCAF	ZBTB14
1.27762e-14	-0.00879725	0.998	1	3.44956e-12	IL-iCAF	ZNF202
2.09933e-17	-0.00891852	0.715	0.8	5.66818e-15	IL-iCAF	TCF7L1
2.74386e-38	-0.0090147	0.993	0.996	7.40843e-36	IL-iCAF	ZNF610
6.65289e-12	-0.00908774	0.96	0.969	1.79628e-09	IL-iCAF	KLF16
1.48648e-27	-0.009143	0.851	0.918	4.01349e-25	IL-iCAF	GATA6
1.44125e-18	-0.00919457	0.993	0.991	3.89137e-16	IL-iCAF	PGR
1.2551e-08	-0.00944203	0.705	0.751	3.38876e-06	IL-iCAF	ZNF677
1.69368e-09	-0.00985976	0.829	0.851	4.57295e-07	IL-iCAF	FOXJ3
2.22239e-25	-0.00988047	0.931	0.954	6.00045e-23	IL-iCAF	RXRA
3.27872e-05	-0.0101404	0.999	0.999	0.00885256	IL-iCAF	HOXB2
1.18833e-63	-0.0102881	0.999	1	3.20848e-61	IL-iCAF	ZNF518A
0.000271848	-0.0105011	0.199	0.241	0.0733989	IL-iCAF	MECP2
1.44201e-19	-0.0106997	0.377	0.502	3.89344e-17	IL-iCAF	MAZ
2.27064e-23	-0.0109232	0.753	0.84	6.13072e-21	IL-iCAF	GLIS2
1.15609e-36	-0.0109392	0.986	0.992	3.12144e-34	IL-iCAF	ZNF579
1.24785e-32	-0.0110625	1	1	3.3692e-30	IL-iCAF	CREB3L1
9.1162e-11	-0.0111624	0.08	0.156	2.46137e-08	IL-iCAF	AR
8.90169e-25	-0.0111744	0.878	0.885	2.40346e-22	IL-iCAF	ZNF454
1.83154e-22	-0.011526	0.963	0.954	4.94517e-20	IL-iCAF	ZNF354C
0.940943	-0.0119609	0.813	0.777	1	IL-iCAF	TBX2
4.60065e-11	-0.0122592	0.654	0.727	1.24218e-08	IL-iCAF	ZNF3
0.00695057	-0.0126408	0.971	0.979	1	IL-iCAF	SKI
4.48724e-08	-0.0130714	0.999	0.998	1.21156e-05	IL-iCAF	RREB1
3.07501e-09	-0.0132465	0.329	0.415	8.30253e-07	IL-iCAF	ZNF136
0.000673792	-0.0137516	0.592	0.604	0.181924	IL-iCAF	FOXM1
9.76864e-40	-0.0139511	0.998	0.997	2.63753e-37	IL-iCAF	TFDP1
2.66376e-06	-0.0148593	0.387	0.44	0.000719214	IL-iCAF	HLF
1.99579e-30	-0.0152051	0.949	0.951	5.38862e-28	IL-iCAF	BACH2
1.3322e-07	-0.0173871	0.483	0.544	3.59694e-05	IL-iCAF	NR2C1
3.52063e-49	-0.0226479	0.814	0.914	9.5057e-47	IL-iCAF	ZNF558
2.17045e-25	-0.0255223	0.863	0.906	5.86023e-23	IL-iCAF	RELA
7.06736e-48	-0.029808	0.887	0.937	1.90819e-45	IL-iCAF	STAT5A
2.53416e-09	-0.0305927	0.706	0.729	6.84224e-07	IL-iCAF	ZNF420
2.85687e-08	-0.0316423	0.943	0.973	7.71355e-06	IL-iCAF	NR2F2
1.91126e-53	-0.0332058	0.952	0.981	5.1604e-51	IL-iCAF	TCF12
9.48653e-25	-0.0365531	0.983	0.99	2.56136e-22	IL-iCAF	STAT2
6.1556e-72	-0.0541967	0.798	0.917	1.66201e-69	IL-iCAF	ZNF100
3.61737e-60	-0.0575317	0.995	0.998	9.7669e-58	IL-iCAF	FOSL2
2.04082e-142	0.130724	0.998	0.98	5.51021e-140	Adipose-like CAF	CEBPD
2.35395e-197	0.11002	0.986	0.94	6.35567e-195	Adipose-like CAF	NR2F1
4.50259e-164	0.105149	0.659	0.194	1.2157e-161	Adipose-like CAF	RORB
9.45545e-131	0.084589	0.962	0.852	2.55297e-128	Adipose-like CAF	NFIA
2.43149e-66	0.0590763	0.963	0.864	6.56503e-64	Adipose-like CAF	THRB
1.19415e-75	0.0526962	0.918	0.703	3.22421e-73	Adipose-like CAF	KLF4
2.25301e-53	0.051441	0.923	0.828	6.08313e-51	Adipose-like CAF	KMT2B
3.0551e-28	0.0350821	0.991	0.951	8.24876e-26	Adipose-like CAF	MYF6
4.72477e-22	0.0323624	0.998	0.994	1.27569e-19	Adipose-like CAF	LTF
6.03858e-29	0.0256353	0.963	0.866	1.63042e-26	Adipose-like CAF	DDIT3
1.77186e-28	0.0253298	0.876	0.777	4.78401e-26	Adipose-like CAF	ESRRA
7.65555e-35	0.0220181	0.762	0.577	2.067e-32	Adipose-like CAF	ZNF320
3.43643e-16	0.021976	0.867	0.82	9.27836e-14	Adipose-like CAF	ZNF28
4.58625e-41	0.0219314	0.939	0.867	1.23829e-38	Adipose-like CAF	GMEB2
1.69262e-45	0.0213546	0.893	0.785	4.57007e-43	Adipose-like CAF	SMAD9
1.37905e-12	0.0211695	0.778	0.615	3.72344e-10	Adipose-like CAF	NFATC4
7.88026e-10	0.0182286	0.935	0.928	2.12767e-07	Adipose-like CAF	STAT5A
3.77206e-24	0.0179975	0.963	0.955	1.01846e-21	Adipose-like CAF	ZNF354C
3.19429e-08	0.0172947	0.523	0.416	8.62457e-06	Adipose-like CAF	IRF3
1.1587e-06	0.015985	0.271	0.188	0.00031285	Adipose-like CAF	NFYB
0.000458778	0.0147813	0.816	0.798	0.12387	Adipose-like CAF	RFX3
5.70778e-06	0.0137153	0.435	0.358	0.0015411	Adipose-like CAF	GTF2IRD1
2.21351e-21	0.0136186	0.619	0.445	5.97647e-19	Adipose-like CAF	RARA
5.66808e-06	0.0127683	0.998	0.999	0.00153038	Adipose-like CAF	GATA3
3.11444e-34	0.0121725	0.696	0.488	8.40898e-32	Adipose-like CAF	CUX1
2.93954e-05	0.0121642	0.998	0.996	0.00793676	Adipose-like CAF	IKZF1
6.90284e-14	0.011729	0.986	0.96	1.86377e-11	Adipose-like CAF	RARG
1.49165e-70	0.0109362	1	1	4.02746e-68	Adipose-like CAF	ZBTB20
3.12993e-53	0.0106397	1	1	8.45081e-51	Adipose-like CAF	ZNF200
2.84274e-31	0.0095951	0.998	0.999	7.67541e-29	Adipose-like CAF	ATF1
7.81091e-07	0.00944698	0.792	0.774	0.000210895	Adipose-like CAF	PITX1
8.19464e-11	0.00881699	1	0.999	2.21255e-08	Adipose-like CAF	ZNF202
2.36898e-17	0.00857601	1	0.998	6.39626e-15	Adipose-like CAF	STAT6
4.69156e-15	0.00846713	1	1	1.26672e-12	Adipose-like CAF	ETV2
2.04113e-08	0.00811335	0.997	0.99	5.51105e-06	Adipose-like CAF	PGR
0.0178265	0.00765581	0.435	0.396	1	Adipose-like CAF	ZNF136
1.2361e-16	0.00687653	0.629	0.431	3.33747e-14	Adipose-like CAF	CREM
0.0057713	0.00665354	0.948	0.927	1	Adipose-like CAF	SOX17
5.97209e-16	0.00637295	1	0.999	1.61246e-13	Adipose-like CAF	ZBTB17
0.000567397	0.00628409	0.538	0.484	0.153197	Adipose-like CAF	ZNF527
1.31213e-14	0.00605902	1	1	3.54275e-12	Adipose-like CAF	ZNF518A
7.4193e-11	0.00599324	0.645	0.521	2.00321e-08	Adipose-like CAF	ZNF446
0.0335876	0.00588989	0.222	0.189	1	Adipose-like CAF	ZBTB18
3.83498e-07	0.00573901	0.794	0.72	0.000103544	Adipose-like CAF	ZBTB39
0.00412938	0.00563389	0.495	0.453	1	Adipose-like CAF	ZNF470
5.02217e-19	0.00542534	1	1	1.35599e-16	Adipose-like CAF	ZBTB4
0.00367319	0.00535871	1	1	0.991761	Adipose-like CAF	HOXC6
2.31803e-07	0.00530121	0.579	0.47	6.25868e-05	Adipose-like CAF	MAZ
0.159018	0.00469475	0.682	0.689	1	Adipose-like CAF	ZNF433
2.28259e-09	0.00462786	0.404	0.288	6.16298e-07	Adipose-like CAF	ZFP64
6.17582e-16	0.00453394	1	1	1.66747e-13	Adipose-like CAF	ZBTB40
0.0120978	0.00441112	0.577	0.523	1	Adipose-like CAF	ZNF43
7.72645e-06	0.00421462	0.822	0.768	0.00208614	Adipose-like CAF	SIX1
0.0170207	0.00400127	0.168	0.132	1	Adipose-like CAF	TBX21
0.00395845	0.00369608	0.962	0.967	1	Adipose-like CAF	ELF4
0.00180392	0.00369571	0.316	0.256	0.487059	Adipose-like CAF	ZBTB7B
0.019416	0.00368315	0.154	0.12	1	Adipose-like CAF	ZNF184
2.04449e-08	0.00360424	0.995	0.98	5.52012e-06	Adipose-like CAF	TCF7
0.00175528	0.00344645	0.921	0.912	0.473926	Adipose-like CAF	TFAP2A
0.00842459	0.00340302	0.512	0.457	1	Adipose-like CAF	BCL11B
0.0325437	0.00336372	0.738	0.788	1	Adipose-like CAF	TCF7L2
0.0106405	0.00334131	0.71	0.657	1	Adipose-like CAF	TFAP4
0.022798	0.00322856	0.944	0.926	1	Adipose-like CAF	SOX15
0.00412858	0.00321904	0.997	0.989	1	Adipose-like CAF	SETDB1
1.05396e-06	0.00315191	0.164	0.097	0.00028457	Adipose-like CAF	NFATC3
0.00368594	0.00303629	0.946	0.95	0.995205	Adipose-like CAF	RXRA
5.19933e-05	0.00283052	0.128	0.079	0.0140382	Adipose-like CAF	ZNF480
0.121145	0.00244352	0.35	0.333	1	Adipose-like CAF	TBX18
0.00114203	0.00243876	0.755	0.704	0.308347	Adipose-like CAF	TEAD4
0.300313	0.00237993	0.28	0.26	1	Adipose-like CAF	TEF
0.178244	0.00236923	0.315	0.29	1	Adipose-like CAF	ZNF235
0.000229853	0.00236719	1	1	0.0620603	Adipose-like CAF	ELF1
0.00562548	0.00226012	0.133	0.096	1	Adipose-like CAF	ARNT
1.6756e-05	0.00212998	0.998	0.998	0.00452413	Adipose-like CAF	RFX5
0.171938	0.00202046	0.304	0.283	1	Adipose-like CAF	RFX1
0.000481555	0.00200548	0.984	0.959	0.13002	Adipose-like CAF	NFKB1
8.61701e-07	0.00192936	0.998	1	0.000232659	Adipose-like CAF	POU2F1
0.00611944	0.00190998	0.584	0.533	1	Adipose-like CAF	BCL6
0.37147	0.00184803	1	0.999	1	Adipose-like CAF	BATF3
0.00773978	0.00183041	0.984	0.976	1	Adipose-like CAF	NKX3.2
8.67535e-07	0.00163744	1	1	0.000234234	Adipose-like CAF	ZNF460
0.00299817	0.00162588	0.178	0.135	0.809505	Adipose-like CAF	SOX4
0.00679432	0.00154352	0.462	0.397	1	Adipose-like CAF	ZFP69B
0.0581789	0.00152914	0.278	0.336	1	Adipose-like CAF	ZXDC
0.0283835	0.00127121	1	1	1	Adipose-like CAF	VEZF1
0.052612	0.00127047	0.407	0.366	1	Adipose-like CAF	E2F6
0.47784	0.00125591	0.902	0.897	1	Adipose-like CAF	MYBL2
0.179569	0.00121396	0.979	0.972	1	Adipose-like CAF	RFX7
0.591774	0.00117543	0.047	0.043	1	Adipose-like CAF	ZFP69
0.303515	0.000895153	1	1	1	Adipose-like CAF	KLF5
0.354958	0.000821464	0.428	0.419	1	Adipose-like CAF	ETV6
0.459752	0.000704742	0.781	0.757	1	Adipose-like CAF	BATF
0.253801	0.000696893	0.997	0.992	1	Adipose-like CAF	ZBTB25
0.382256	0.000603197	1	1	1	Adipose-like CAF	DRAP1
0.889685	0.000567111	0.22	0.224	1	Adipose-like CAF	ZNF780B
0.177108	0.000357465	0.934	0.922	1	Adipose-like CAF	ZBTB14
0.717631	0.000340856	1	1	1	Adipose-like CAF	GABPA
0.693109	0.000297499	0.245	0.258	1	Adipose-like CAF	ZNF770
0.949016	0.000251315	0.584	0.604	1	Adipose-like CAF	FOXM1
0.481946	0.000244872	0.997	0.99	1	Adipose-like CAF	PATZ1
0.553613	0.000160534	0.998	0.999	1	Adipose-like CAF	MZF1
0.876715	0.000105701	0.386	0.408	1	Adipose-like CAF	NKX3.1
0.189656	1.85804e-05	0.997	0.99	1	Adipose-like CAF	ZNF777
0.693879	1.72635e-05	0.021	0.019	1	Adipose-like CAF	ZNF430
0.530757	6.61134e-06	1	1	1	Adipose-like CAF	ELF2
0.380767	-3.40822e-05	0.68	0.652	1	Adipose-like CAF	DBP
0.769148	-7.00472e-05	0.837	0.848	1	Adipose-like CAF	FOXJ3
0.776051	-7.72651e-05	0.57	0.565	1	Adipose-like CAF	CEBPZ
0.701824	-0.000140597	1	0.999	1	Adipose-like CAF	MAX
0.629756	-0.00022063	0.344	0.338	1	Adipose-like CAF	IKZF2
0.512164	-0.000356501	0.017	0.014	1	Adipose-like CAF	SOX9
0.112035	-0.000448816	0.346	0.401	1	Adipose-like CAF	PPARA
0.904435	-0.000540719	0.428	0.433	1	Adipose-like CAF	IKZF3
0.959743	-0.000546512	0.925	0.954	1	Adipose-like CAF	BACH2
0.436714	-0.00068045	0.068	0.078	1	Adipose-like CAF	ZNF614
0.651465	-0.000757169	0.143	0.136	1	Adipose-like CAF	ZBTB7C
0.873358	-0.000828489	0.813	0.782	1	Adipose-like CAF	TCF7L1
0.353393	-0.000853611	0.47	0.494	1	Adipose-like CAF	RBPJ
0.679379	-0.0010071	0.226	0.234	1	Adipose-like CAF	MECP2
0.182796	-0.0010336	1	1	1	Adipose-like CAF	PURA
0.204529	-0.00105267	1	1	1	Adipose-like CAF	NR3C1
0.885149	-0.00106895	0.843	0.823	1	Adipose-like CAF	GLIS2
0.469632	-0.00126931	0.051	0.058	1	Adipose-like CAF	MYCN
0.890326	-0.00127517	0.519	0.504	1	Adipose-like CAF	IRF4
0.0141329	-0.00128787	1	1	1	Adipose-like CAF	ZBTB7A
0.535632	-0.0014079	0.505	0.537	1	Adipose-like CAF	NR2C1
0.0291362	-0.0017272	0.08	0.111	1	Adipose-like CAF	USF2
0.00018165	-0.00176793	1	1	0.0490456	Adipose-like CAF	NFIC
0.951586	-0.00178656	0.365	0.358	1	Adipose-like CAF	SP4
0.061331	-0.00192233	0.402	0.445	1	Adipose-like CAF	STAT5B
0.344332	-0.00202927	0.056	0.066	1	Adipose-like CAF	ZNF658
0.0499145	-0.00208991	1	1	1	Adipose-like CAF	KLF7
0.153657	-0.00210569	0.839	0.868	1	Adipose-like CAF	CLOCK
0.520442	-0.00226483	0.991	0.991	1	Adipose-like CAF	MAF
0.170952	-0.00245154	0.783	0.801	1	Adipose-like CAF	ZNF117
0.0277104	-0.00247013	1	1	1	Adipose-like CAF	SPI1
0.483546	-0.00259404	0.271	0.278	1	Adipose-like CAF	ZNF66
0.508551	-0.00274907	0.154	0.165	1	Adipose-like CAF	ZNF646
0.0193321	-0.00276543	0.99	0.991	1	Adipose-like CAF	ZNF579
0.463377	-0.00278001	0.621	0.627	1	Adipose-like CAF	MAFA
0.121131	-0.00279802	0.259	0.293	1	Adipose-like CAF	ZNF449
0.140803	-0.00307732	0.878	0.89	1	Adipose-like CAF	TBP
0.317801	-0.00322684	0.997	0.981	1	Adipose-like CAF	FOSB
1.80996e-05	-0.003291	1	1	0.00488688	Adipose-like CAF	NR2C2
0.615419	-0.00330113	0.456	0.45	1	Adipose-like CAF	CEBPG
0.0160457	-0.00351523	0.948	0.967	1	Adipose-like CAF	ARID3A
0.00212178	-0.00351843	0.972	0.967	0.57288	Adipose-like CAF	ZSCAN30
0.00719873	-0.00355899	0.963	0.963	1	Adipose-like CAF	THRA
4.60922e-08	-0.00379831	1	1	1.24449e-05	Adipose-like CAF	FLI1
0.156442	-0.00383534	1	0.999	1	Adipose-like CAF	DLX2
0.000233533	-0.00388608	0.995	0.995	0.0630538	Adipose-like CAF	ZNF610
1.22002e-14	-0.00406566	1	1	3.29406e-12	Adipose-like CAF	ELK1
0.00683435	-0.00406633	0.212	0.263	1	Adipose-like CAF	MYBL1
1.65192e-08	-0.00407585	1	1	4.46018e-06	Adipose-like CAF	ETV5
0.00391307	-0.00410891	0.858	0.901	1	Adipose-like CAF	ZNF558
4.66816e-07	-0.00417792	1	1	0.00012604	Adipose-like CAF	SP3
1.03363e-12	-0.00421618	1	1	2.79081e-10	Adipose-like CAF	KLF3
0.000641914	-0.00435578	0.086	0.135	0.173317	Adipose-like CAF	ARNTL2
0.0231098	-0.00436642	0.853	0.864	1	Adipose-like CAF	POU3F1
2.4068e-07	-0.00442279	1	1	6.49836e-05	Adipose-like CAF	SREBF1
0.00566427	-0.00452565	0.958	0.965	1	Adipose-like CAF	ERF
2.77749e-05	-0.0049344	0.404	0.497	0.00749921	Adipose-like CAF	MEIS1
6.8623e-07	-0.00495088	0.99	0.988	0.000185282	Adipose-like CAF	MYC
0.000448439	-0.00510866	0.951	0.955	0.121078	Adipose-like CAF	PAX1
0.0682581	-0.00511143	0.189	0.218	1	Adipose-like CAF	ZNF700
3.97601e-31	-0.00533948	1	1	1.07352e-28	Adipose-like CAF	ELK3
1.34101e-06	-0.00536162	0.97	0.986	0.000362072	Adipose-like CAF	FOXO1
0.0920522	-0.00539281	0.253	0.29	1	Adipose-like CAF	HAND2
6.90519e-14	-0.00540883	1	1	1.8644e-11	Adipose-like CAF	IRF7
0.00112181	-0.00556221	0.862	0.873	0.30289	Adipose-like CAF	IRF8
6.72657e-18	-0.00561071	1	1	1.81617e-15	Adipose-like CAF	YY1
0.10392	-0.00585902	0.925	0.904	1	Adipose-like CAF	NFE2L3
0.00126161	-0.00610991	0.647	0.688	0.340633	Adipose-like CAF	ATF6B
1.31618e-08	-0.00617663	1	1	3.55368e-06	Adipose-like CAF	MTF2
2.51077e-21	-0.0065302	1	1	6.77908e-19	Adipose-like CAF	ELK4
5.394e-08	-0.00655674	0.888	0.909	1.45638e-05	Adipose-like CAF	GATA6
8.52871e-13	-0.00661361	0.963	0.987	2.30275e-10	Adipose-like CAF	SP2
4.69738e-13	-0.00665486	1	1	1.26829e-10	Adipose-like CAF	ZNF580
2.06683e-22	-0.00716292	1	1	5.58044e-20	Adipose-like CAF	NFE2L1
0.138918	-0.00720028	0.832	0.773	1	Adipose-like CAF	SHOX2
1.03944e-32	-0.00752388	1	1	2.80648e-30	Adipose-like CAF	ZNF217
1.80561e-07	-0.00783663	0.213	0.328	4.87515e-05	Adipose-like CAF	ZNF814
6.62539e-30	-0.00809322	1	1	1.78886e-27	Adipose-like CAF	STAT1
2.99141e-05	-0.00822774	0.956	0.969	0.00807681	Adipose-like CAF	ATF2
0.000591095	-0.00829696	0.096	0.148	0.159596	Adipose-like CAF	AR
7.0216e-32	-0.00851285	1	1	1.89583e-29	Adipose-like CAF	SP1
5.106e-07	-0.00859834	0.201	0.306	0.000137862	Adipose-like CAF	ZNF140
1.17794e-13	-0.00896974	0.986	0.991	3.18043e-11	Adipose-like CAF	ETV3
1.15532e-08	-0.00902326	0.579	0.686	3.11938e-06	Adipose-like CAF	PAX7
2.57586e-08	-0.00902923	0.253	0.377	6.95481e-06	Adipose-like CAF	PBX3
5.25185e-14	-0.00927244	1	1	1.418e-11	Adipose-like CAF	HEY1
1.17164e-10	-0.00938209	0.962	0.981	3.16343e-08	Adipose-like CAF	GATA2
1.59959e-20	-0.00947802	1	0.999	4.3189e-18	Adipose-like CAF	E2F3
7.72242e-13	-0.00966126	1	1	2.08505e-10	Adipose-like CAF	ZNF148
6.10874e-20	-0.00967427	1	1	1.64936e-17	Adipose-like CAF	SREBF2
0.000766623	-0.0102051	0.851	0.871	0.206988	Adipose-like CAF	TCFL5
5.19552e-06	-0.0102097	0.68	0.75	0.00140279	Adipose-like CAF	ZNF677
3.96161e-24	-0.0105174	1	1	1.06964e-21	Adipose-like CAF	ZNF385D
3.52002e-18	-0.0107986	1	1	9.50405e-16	Adipose-like CAF	ETV7
9.70556e-30	-0.0109473	1	0.999	2.6205e-27	Adipose-like CAF	E2F1
7.17902e-13	-0.0109938	1	1	1.93833e-10	Adipose-like CAF	EGR1
8.599e-15	-0.0111466	0.995	0.997	2.32173e-12	Adipose-like CAF	TFDP1
0.000182931	-0.0112319	1	1	0.0493913	Adipose-like CAF	FOS
2.17809e-13	-0.0118771	0.633	0.748	5.88086e-11	Adipose-like CAF	VDR
6.08578e-20	-0.0118811	0.995	0.998	1.64316e-17	Adipose-like CAF	EHF
3.72795e-17	-0.0120183	1	1	1.00655e-14	Adipose-like CAF	NFE2L2
1.52551e-07	-0.0126576	0.404	0.5	4.11889e-05	Adipose-like CAF	MXD4
3.92729e-27	-0.0126856	1	1	1.06037e-24	Adipose-like CAF	ZFX
1.53516e-37	-0.0128711	1	1	4.14492e-35	Adipose-like CAF	KLF9
4.30323e-79	-0.013244	1	1	1.16187e-76	Adipose-like CAF	ETV1
5.01503e-06	-0.0132759	0.995	0.995	0.00135406	Adipose-like CAF	TFAP2C
4.60435e-22	-0.0135221	1	1	1.24317e-19	Adipose-like CAF	IRF9
0.000118743	-0.0139225	0.194	0.27	0.0320605	Adipose-like CAF	ZNF577
4.55373e-18	-0.014059	0.984	0.993	1.22951e-15	Adipose-like CAF	NFKB2
2.81704e-41	-0.0140624	1	1	7.60602e-39	Adipose-like CAF	ZBTB11
1.67448e-20	-0.0141276	0.802	0.904	4.52108e-18	Adipose-like CAF	ZNF205
1.50585e-11	-0.014323	0.899	0.947	4.0658e-09	Adipose-like CAF	CEBPA
1.24134e-18	-0.0148161	0.946	0.969	3.35161e-16	Adipose-like CAF	ZNF467
1.44946e-05	-0.0148368	0.876	0.901	0.00391354	Adipose-like CAF	RELA
9.39155e-20	-0.0150558	1	1	2.53572e-17	Adipose-like CAF	MAFF
3.93853e-05	-0.01508	0.895	0.901	0.010634	Adipose-like CAF	MNT
6.14356e-12	-0.0152611	0.101	0.227	1.65876e-09	Adipose-like CAF	MEIS3
2.01345e-07	-0.0156902	0.33	0.442	5.43631e-05	Adipose-like CAF	HLF
8.9032e-13	-0.0159427	0.939	0.966	2.40386e-10	Adipose-like CAF	TCF3
1.29955e-45	-0.0162682	1	1	3.50878e-43	Adipose-like CAF	ZBTB21
1.52896e-11	-0.0173886	1	1	4.1282e-09	Adipose-like CAF	MYF5
7.55429e-101	-0.0175315	1	1	2.03966e-98	Adipose-like CAF	KLF6
3.33145e-12	-0.0178603	0.406	0.549	8.99493e-10	Adipose-like CAF	NPAS2
1.56176e-112	-0.0179591	1	1	4.21674e-110	Adipose-like CAF	KLF13
7.65279e-23	-0.0182531	0.463	0.657	2.06625e-20	Adipose-like CAF	SOX18
2.30216e-13	-0.0187525	0.182	0.334	6.21584e-11	Adipose-like CAF	NR2F6
5.52635e-46	-0.018845	0.846	0.952	1.49211e-43	Adipose-like CAF	TFE3
3.63128e-15	-0.0189305	0.094	0.238	9.80445e-13	Adipose-like CAF	ZNF672
2.22705e-30	-0.0193185	1	1	6.01305e-28	Adipose-like CAF	IRF1
1.34114e-79	-0.0193608	1	1	3.62108e-77	Adipose-like CAF	ETS1
1.40763e-28	-0.0194267	0.923	0.972	3.80061e-26	Adipose-like CAF	KLF16
5.78566e-12	-0.0195166	1	1	1.56213e-09	Adipose-like CAF	CEBPB
3.09726e-18	-0.0196573	1	1	8.36261e-16	Adipose-like CAF	MAFB
0.0357621	-0.0205724	0.684	0.695	1	Adipose-like CAF	RELB
0.0725348	-0.0208207	1	1	1	Adipose-like CAF	JUNB
2.63196e-30	-0.0220584	0.523	0.735	7.10629e-28	Adipose-like CAF	ZNF3
1.17284e-38	-0.0224551	0.406	0.645	3.16667e-36	Adipose-like CAF	HMGA2
1.43436e-10	-0.023932	0.846	0.894	3.87278e-08	Adipose-like CAF	MXD3
6.34871e-31	-0.0240417	0.666	0.807	1.71415e-28	Adipose-like CAF	RXRB
4.28233e-20	-0.0263433	0.965	0.977	1.15623e-17	Adipose-like CAF	TCF12
7.92449e-185	-0.0320114	1	1	2.13961e-182	Adipose-like CAF	CREB3L1
9.52034e-29	-0.0342874	0.983	0.992	2.57049e-26	Adipose-like CAF	HMGA1
8.00119e-14	-0.0354561	0.346	0.492	2.16032e-11	Adipose-like CAF	OSR2
7.76838e-61	-0.0375898	1	0.999	2.09746e-58	Adipose-like CAF	HOXB2
1.555e-59	-0.0385204	0.986	1	4.19849e-57	Adipose-like CAF	RREB1
7.05954e-32	-0.0431925	0.981	0.995	1.90607e-29	Adipose-like CAF	PRRX2
1.09129e-72	-0.0432017	1	1	2.94647e-70	Adipose-like CAF	SOX10
5.5981e-94	-0.0435832	1	1	1.51149e-91	Adipose-like CAF	JDP2
2.14756e-126	-0.0439972	0.979	0.994	5.79842e-124	Adipose-like CAF	MSX2
1.51949e-28	-0.0442576	1	1	4.10262e-26	Adipose-like CAF	JUND
6.74344e-32	-0.044549	0.82	0.905	1.82073e-29	Adipose-like CAF	ZNF100
3.39507e-45	-0.0467372	0.654	0.829	9.16669e-43	Adipose-like CAF	SOX11
1.54796e-90	-0.0495251	1	0.999	4.1795e-88	Adipose-like CAF	FOSL1
4.07469e-10	-0.0518056	0.998	1	1.10017e-07	Adipose-like CAF	JUN
9.3662e-43	-0.0586924	0.706	0.873	2.52888e-40	Adipose-like CAF	HMBOX1
9.52652e-44	-0.0587428	0.97	0.991	2.57216e-41	Adipose-like CAF	STAT2
4.68747e-94	-0.0600423	0.916	0.971	1.26562e-91	Adipose-like CAF	POU2F2
9.57349e-85	-0.0701631	0.671	0.906	2.58484e-82	Adipose-like CAF	ZNF454
7.23887e-44	-0.0791675	0.928	0.982	1.9545e-41	Adipose-like CAF	SKI
2.08551e-44	-0.0844764	0.942	0.97	5.63088e-42	Adipose-like CAF	NR2F2
2.60869e-40	-0.0948355	0.848	0.924	7.04346e-38	Adipose-like CAF	ATF3
4.40693e-55	-0.0963122	0.451	0.754	1.18987e-52	Adipose-like CAF	ZNF420
3.56654e-117	-0.109473	0.984	0.999	9.62966e-115	Adipose-like CAF	FOSL2
3.41433e-112	-0.149914	0.47	0.816	9.21869e-110	Adipose-like CAF	TBX2
4.41951e-139	-0.155294	0.897	0.976	1.19327e-136	Adipose-like CAF	CDX1
