# Supplementary material for: Bioengineered Hydrogels Recapitulate Fibroblast Heterogeneity in Cancer
Source: Adv Sci (Weinh). 2024 Mar 17;11(20):2307129. doi: 10.1002/advs.202307129 (PMC11132030; doi:10.1002/advs.202307129)
Supplement: Supplementary file 6 — Supplemental Table 5 [file ADVS-11-2307129-s003.xlsx]

## Sheet: CellPhoneDB
Sender	Ligand	Receptor	Target	Edge.weight	Rest.edge.weight	Difference
IL-iCAF	WNT5A	SFRP1	Adipose-like CAF	0.856	0	0.856
IL-iCAF	ADM	RAMP3	Adipose-like CAF	0.791	0	0.791
IL-iCAF	WNT5A	FRZB	Adipose-like CAF	0.773	0	0.773
myCAF	WNT5A	SFRP1	Adipose-like CAF	0.558	0	0.558
myCAF	WNT5A	FRZB	Adipose-like CAF	0.475	0	0.475
IFN-iCAF	WNT5A	SFRP1	Adipose-like CAF	0.429	0	0.429
IFN-iCAF	TGFB1	TGFBR3	Adipose-like CAF	0.413	0	0.413
IL-iCAF	TGFB1	TGFBR3	Adipose-like CAF	0.413	0	0.413
Mast cell	TGFB1	TGFBR3	Adipose-like CAF	0.367	0	0.367
Myeloid DC	TGFB1	TGFBR3	Adipose-like CAF	0.353	0	0.353
IFN-iCAF	WNT5A	FRZB	Adipose-like CAF	0.346	0	0.346
Adipose-like CAF	IGF1	IGF1R_enhancerComGPC3	Adipose-like CAF	0.345	0	0.345
IL-iCAF	WNT2	SFRP1	Adipose-like CAF	0.33	0	0.33
pDC	TGFB1	TGFBR3	Adipose-like CAF	0.32	0	0.32
myCAF	WNT2	SFRP1	Adipose-like CAF	0.316	0	0.316
myCAF	TGFB1	TGFBR3	Adipose-like CAF	0.312	0	0.312
Monocyte	TGFB1	TGFBR3	Adipose-like CAF	0.311	0	0.311
Adipose-like CAF	WNT5A	SFRP1	Adipose-like CAF	0.301	0	0.301
NK cell	TGFB1	TGFBR3	Adipose-like CAF	0.281	0	0.281
TAM	TGFB1	TGFBR3	Adipose-like CAF	0.279	0	0.279
myCAF	ADM	RAMP3	Adipose-like CAF	0.264	0	0.264
Malignant	WNT7B	SFRP1	Adipose-like CAF	0.261	0	0.261
Malignant	ADM	RAMP3	Adipose-like CAF	0.259	0	0.259
B cell	TGFB1	TGFBR3	Adipose-like CAF	0.253	0	0.253
Plasma cell	TGFB1	TGFBR3	Adipose-like CAF	0.252	0	0.252
Neutrophil	TGFB1	TGFBR3	Adipose-like CAF	0.249	0	0.249
CD8 T cell	TGFB1	TGFBR3	Adipose-like CAF	0.248	0	0.248
IL-iCAF	WNT2	FRZB	Adipose-like CAF	0.247	0	0.247
NKT cell	TGFB1	TGFBR3	Adipose-like CAF	0.24	0	0.24
Endothelial	TGFB1	TGFBR3	Adipose-like CAF	0.239	0	0.239
Naive/Memory T cell	TGFB1	TGFBR3	Adipose-like CAF	0.237	0	0.237
myCAF	WNT2	FRZB	Adipose-like CAF	0.233	0	0.233
Malignant	TGFB1	TGFBR3	Adipose-like CAF	0.233	0	0.233
IFN-iCAF	TGFB3	TGFBR3	Adipose-like CAF	0.227	0	0.227
Neutrophil	ADM	RAMP3	Adipose-like CAF	0.227	0	0.227
Endothelial	EDN1	EDNRB	Adipose-like CAF	0.226	0	0.226
Pericyte	TGFB1	TGFBR3	Adipose-like CAF	0.223	0	0.223
Adipose-like CAF	WNT5A	FRZB	Adipose-like CAF	0.218	0	0.218
Monocyte	ADM	RAMP3	Adipose-like CAF	0.207	0	0.207
IL-iCAF	TGFB3	TGFBR3	Adipose-like CAF	0.188	0	0.188
myCAF	TGFB3	TGFBR3	Adipose-like CAF	0.181	0	0.181
IL-iCAF	TGFB2	TGFBR3	Adipose-like CAF	0.179	0	0.179
IFN-iCAF	ADM	RAMP3	Adipose-like CAF	0.179	0	0.179
Malignant	WNT7B	FRZB	Adipose-like CAF	0.178	0	0.178
Pericyte	NTN4	NTRK2	Adipose-like CAF	0.17	0	0.17
pDC	PTPRS	NTRK3	Adipose-like CAF	0.155	0	0.155
Malignant	TGFB2	TGFBR3	Adipose-like CAF	0.149	0	0.149
myCAF	TGFB2	TGFBR3	Adipose-like CAF	0.148	0	0.148
IFN-iCAF	TGFB2	TGFBR3	Adipose-like CAF	0.146	0	0.146
IL-iCAF	WNT2	SFRP4	Adipose-like CAF	0.332	0.2275	0.1045
Malignant	WNT7B	SFRP4	Adipose-like CAF	0.263	0.159	0.104
myCAF	WNT5A	SFRP4	Adipose-like CAF	0.559	0.4555	0.1035
myCAF	WNT2	SFRP4	Adipose-like CAF	0.317	0.2135	0.1035
Adipose-like CAF	WNT5A	SFRP4	Adipose-like CAF	0.302	0.1985	0.1035
IFN-iCAF	WNT5A	SFRP4	Adipose-like CAF	0.43	0.3265	0.1035
IL-iCAF	WNT5A	SFRP4	Adipose-like CAF	0.857	0.7535	0.1035
IL-iCAF	PTPRS	NTRK3	Adipose-like CAF	0.092	0	0.092
myCAF	PTPRS	NTRK3	Adipose-like CAF	0.091	0	0.091
IL-iCAF	IL11	IL11_receptor	Adipose-like CAF	0.536	0.526	0.01
Malignant	IL11	IL11_receptor	Adipose-like CAF	0.098	0.088	0.01
myCAF	IL11	IL11_receptor	Adipose-like CAF	0.15	0.141	0.009
Pericyte	ProstaglandinF2a_byCBR1	PTGFR	Adipose-like CAF	0.166	0.172	-0.006
Adipose-like CAF	ProstaglandinF2a_byAKR1B1	PTGFR	Adipose-like CAF	0.168	0.174	-0.006
Myeloid DC	ProstaglandinF2a_byAKR1B1	PTGFR	Adipose-like CAF	0.138	0.144	-0.006
Adipose-like CAF	ProstaglandinD2_byAKR1C3	PTGFR	Adipose-like CAF	0.096	0.102	-0.006
Pericyte	ProstaglandinE2_byPTGES2	PTGER3	Adipose-like CAF	0.1	0.106	-0.006
IL-iCAF	ProstaglandinE2_byPTGES3	PTGER3	Adipose-like CAF	0.519	0.525	-0.006
myCAF	ProstaglandinE2_byPTGES3	PTGER3	Adipose-like CAF	0.354	0.36	-0.006
Adipose-like CAF	ProstaglandinF2a_byCBR1	PTGFR	Adipose-like CAF	0.146	0.152	-0.006
IFN-iCAF	ProstaglandinF2a_byCBR1	PTGFR	Adipose-like CAF	0.217	0.223	-0.006
IL-iCAF	ProstaglandinF2a_byCBR1	PTGFR	Adipose-like CAF	0.29	0.296	-0.006
myCAF	ProstaglandinF2a_byCBR1	PTGFR	Adipose-like CAF	0.217	0.223	-0.006
IL-iCAF	ProstaglandinE2_byPTGES2	PTGER3	Adipose-like CAF	0.157	0.163	-0.006
IL-iCAF	ProstaglandinF2a_byAKR1B1	PTGFR	Adipose-like CAF	0.528	0.534	-0.006
Malignant	ProstaglandinF2a_byAKR1B1	PTGFR	Adipose-like CAF	0.125	0.131	-0.006
Monocyte	ProstaglandinF2a_byAKR1B1	PTGFR	Adipose-like CAF	0.145	0.151	-0.006
TAM	ProstaglandinF2a_byAKR1B1	PTGFR	Adipose-like CAF	0.225	0.231	-0.006
myCAF	ProstaglandinF2a_byAKR1B1	PTGFR	Adipose-like CAF	0.196	0.202	-0.006
Myeloid DC	ProstaglandinE2_byPTGES3	PTGER3	Adipose-like CAF	0.339	0.346	-0.007
Malignant	ProstaglandinE2_byPTGES2	PTGER3	Adipose-like CAF	0.166	0.173	-0.007
Endothelial	ProstaglandinD2_byAKR1C3	PTGFR	Adipose-like CAF	0.1	0.107	-0.007
Endothelial	ProstaglandinF2a_byAKR1B1	PTGFR	Adipose-like CAF	0.099	0.106	-0.007
Plasma cell	ProstaglandinF2a_byAKR1B1	PTGFR	Adipose-like CAF	0.112	0.119	-0.007
Adipose-like CAF	ProstaglandinE2_byPTGES	PTGER3	Adipose-like CAF	0.125	0.132	-0.007
IL-iCAF	ProstaglandinE2_byPTGES	PTGER3	Adipose-like CAF	0.249	0.256	-0.007
IFN-iCAF	ProstaglandinE2_byPTGES3	PTGER3	Adipose-like CAF	0.389	0.396	-0.007
Malignant	ProstaglandinE2_byPTGES3	PTGER3	Adipose-like CAF	0.486	0.493	-0.007
Treg	ProstaglandinE2_byPTGES3	PTGER3	Adipose-like CAF	0.323	0.33	-0.007
Malignant	ProstaglandinF2a_byCBR1	PTGFR	Adipose-like CAF	0.286	0.293	-0.007
TAM	ProstaglandinF2a_byCBR1	PTGFR	Adipose-like CAF	0.164	0.171	-0.007
IFN-iCAF	ProstaglandinE2_byPTGES2	PTGER3	Adipose-like CAF	0.118	0.125	-0.007
Monocyte	ProstaglandinE2_byPTGES2	PTGER3	Adipose-like CAF	0.092	0.099	-0.007
TAM	ProstaglandinE2_byPTGES2	PTGER3	Adipose-like CAF	0.093	0.1	-0.007
myCAF	ProstaglandinE2_byPTGES2	PTGER3	Adipose-like CAF	0.124	0.131	-0.007
Myeloid DC	ProstaglandinE2_byPTGES2	PTGER3	Adipose-like CAF	0.125	0.132	-0.007
IFN-iCAF	ProstaglandinF2a_byAKR1B1	PTGFR	Adipose-like CAF	0.193	0.2	-0.007
IFN-iCAF	FN1	integrin_a8b1_complex	Adipose-like CAF	0.87	0.878	-0.008
IL-iCAF	FN1	integrin_a8b1_complex	Adipose-like CAF	1.169	1.177	-0.008
IFN-iCAF	TNC	integrin_a8b1_complex	Adipose-like CAF	0.235	0.243	-0.008
Malignant	TNC	integrin_a8b1_complex	Adipose-like CAF	0.39	0.398	-0.008
Pericyte	TNC	integrin_a8b1_complex	Adipose-like CAF	0.21	0.218	-0.008
myCAF	TNC	integrin_a8b1_complex	Adipose-like CAF	0.323	0.331	-0.008
Neutrophil	EREG	EGFR	Adipose-like CAF	0.555	0.563667	-0.00866667
Malignant	TGFA	EGFR	Adipose-like CAF	0.19	0.198667	-0.00866667
Monocyte	AREG	EGFR	Adipose-like CAF	0.623	0.631667	-0.00866667
myCAF	FN1	integrin_a8b1_complex	Adipose-like CAF	1.449	1.458	-0.009
TAM	EREG	EGFR	Adipose-like CAF	0.169	0.178	-0.009
IL-iCAF	HBEGF	EGFR	Adipose-like CAF	0.196	0.205	-0.009
Malignant	FN1	integrin_a8b1_complex	Adipose-like CAF	0.861	0.87	-0.009
Pericyte	FN1	integrin_a8b1_complex	Adipose-like CAF	0.749	0.758	-0.009
Adipose-like CAF	TNC	integrin_a8b1_complex	Adipose-like CAF	0.206	0.215	-0.009
IL-iCAF	TNC	integrin_a8b1_complex	Adipose-like CAF	0.589	0.598	-0.009
Monocyte	EREG	EGFR	Adipose-like CAF	0.472	0.481	-0.009
Myeloid DC	EREG	EGFR	Adipose-like CAF	0.21	0.219	-0.009
Endothelial	HBEGF	EGFR	Adipose-like CAF	0.238	0.247	-0.009
Monocyte	HBEGF	EGFR	Adipose-like CAF	0.454	0.463	-0.009
Neutrophil	HBEGF	EGFR	Adipose-like CAF	0.334	0.343	-0.009
Myeloid DC	HBEGF	EGFR	Adipose-like CAF	0.256	0.265	-0.009
Malignant	AREG	EGFR	Adipose-like CAF	0.558	0.567	-0.009
NK cell	AREG	EGFR	Adipose-like CAF	0.421	0.43	-0.009
Neutrophil	AREG	EGFR	Adipose-like CAF	0.53	0.539	-0.009
TAM	AREG	EGFR	Adipose-like CAF	0.32	0.329	-0.009
Myeloid DC	AREG	EGFR	Adipose-like CAF	0.593	0.602	-0.009
pDC	AREG	EGFR	Adipose-like CAF	0.921	0.93	-0.009
Malignant	EREG	EGFR	Adipose-like CAF	0.233	0.242333	-0.00933333
Mast cell	AREG	EGFR	Adipose-like CAF	0.945	0.954333	-0.00933333
TAM	HBEGF	EGFR	Adipose-like CAF	0.336	0.345667	-0.00966667
Malignant	HBEGF	EGFR	Adipose-like CAF	0.179	0.188667	-0.00966667
NKT cell	FASLG	FAS	Adipose-like CAF	0.147	0.163333	-0.0163333
B cell	SEMA7A	PLXNC1	Adipose-like CAF	0.109	0.1265	-0.0175
Mast cell	SEMA7A	PLXNC1	Adipose-like CAF	0.121	0.1385	-0.0175
IL-iCAF	SEMA7A	PLXNC1	Adipose-like CAF	0.094	0.112	-0.018
Myeloid DC	SEMA7A	PLXNC1	Adipose-like CAF	0.144	0.162	-0.018
pDC	SEMA7A	PLXNC1	Adipose-like CAF	0.21	0.228	-0.018
Adipose-like CAF	JAM2	JAM3	Adipose-like CAF	0.101	0.121667	-0.0206667
myCAF	JAM2	JAM3	Adipose-like CAF	0.101	0.121667	-0.0206667
IFN-iCAF	JAM3	JAM3	Adipose-like CAF	0.12	0.140667	-0.0206667
IL-iCAF	JAM3	JAM3	Adipose-like CAF	0.148	0.168667	-0.0206667
myCAF	JAM3	JAM3	Adipose-like CAF	0.121	0.141667	-0.0206667
IL-iCAF	JAM2	JAM3	Adipose-like CAF	0.105	0.126667	-0.0216667
Adipose-like CAF	JAM3	JAM3	Adipose-like CAF	0.108	0.129667	-0.0216667
Pericyte	JAM3	JAM3	Adipose-like CAF	0.107	0.128667	-0.0216667
Endothelial	JAM2	JAM3	Adipose-like CAF	0.228	0.249667	-0.0216667
Endothelial	JAM3	JAM3	Adipose-like CAF	0.1	0.121667	-0.0216667
Malignant	PDGFA	PDGFRA	Adipose-like CAF	0.381	0.404	-0.023
IL-iCAF	PDGFC	PDGFRA	Adipose-like CAF	0.34	0.363	-0.023
Endothelial	PDGFB	PDGFRA	Adipose-like CAF	0.367	0.39	-0.023
TAM	PDGFC	PDGFRA	Adipose-like CAF	0.324	0.347333	-0.0233333
IFN-iCAF	PDGFA	PDGFRA	Adipose-like CAF	0.343	0.366667	-0.0236667
IL-iCAF	PDGFA	PDGFRA	Adipose-like CAF	0.335	0.358667	-0.0236667
Malignant	PDGFC	PDGFRA	Adipose-like CAF	0.34	0.364	-0.024
myCAF	PDGFC	PDGFRA	Adipose-like CAF	0.341	0.365	-0.024
Pericyte	PDGFA	PDGFRA	Adipose-like CAF	0.442	0.466	-0.024
Adipose-like CAF	BMP4	BMPR1A_BMPR2	Adipose-like CAF	0.13	0.155	-0.025
IL-iCAF	BMP4	BMPR1A_BMPR2	Adipose-like CAF	0.155	0.18	-0.025
IFN-iCAF	BMP2	BMPR1A_BMPR2	Adipose-like CAF	0.129	0.154	-0.025
myCAF	BMP2	BMPR1A_BMPR2	Adipose-like CAF	0.157	0.182	-0.025
IFN-iCAF	BMP4	BMPR1A_BMPR2	Adipose-like CAF	0.091	0.116	-0.025
myCAF	BMP4	BMPR1A_BMPR2	Adipose-like CAF	0.108	0.133	-0.025
IL-iCAF	BMP2	BMPR1A_BMPR2	Adipose-like CAF	0.378	0.403	-0.025
Malignant	BMP2	BMPR1A_BMPR2	Adipose-like CAF	0.145	0.17	-0.025
IFN-iCAF	BMP8A	BMPR1A_BMPR2	Adipose-like CAF	0.135	0.161	-0.026
IL-iCAF	BMP8A	BMPR1A_BMPR2	Adipose-like CAF	0.12	0.146	-0.026
Adipose-like CAF	IGF1	IGF1R	Adipose-like CAF	0.345	0.378	-0.033
IL-iCAF	IGF2	IGF1R	Adipose-like CAF	0.605	0.638	-0.033
Adipose-like CAF	IGF2	IGF1R	Adipose-like CAF	0.203	0.236667	-0.0336667
Endothelial	IGF2	IGF1R	Adipose-like CAF	0.172	0.205667	-0.0336667
IFN-iCAF	IGF2	IGF1R	Adipose-like CAF	0.186	0.219667	-0.0336667
myCAF	IGF2	IGF1R	Adipose-like CAF	0.348	0.381667	-0.0336667
myCAF	TGFB1	TGFbeta_receptor2	Adipose-like CAF	0.268	0.304	-0.036
pDC	TGFB1	TGFbeta_receptor2	Adipose-like CAF	0.276	0.312	-0.036
IFN-iCAF	TGFB2	TGFbeta_receptor2	Adipose-like CAF	0.101	0.137333	-0.0363333
NK cell	TGFB1	TGFbeta_receptor2	Adipose-like CAF	0.237	0.273333	-0.0363333
TAM	TGFB1	TGFbeta_receptor2	Adipose-like CAF	0.235	0.271333	-0.0363333
Mast cell	TGFB1	TGFbeta_receptor2	Adipose-like CAF	0.322	0.358667	-0.0366667
Monocyte	TGFB1	TGFbeta_receptor2	Adipose-like CAF	0.266	0.302667	-0.0366667
IFN-iCAF	BMP8A	ACVR1_BMPR2	Adipose-like CAF	0.131	0.167667	-0.0366667
IFN-iCAF	TGFB3	TGFbeta_receptor2	Adipose-like CAF	0.182	0.218667	-0.0366667
myCAF	TGFB3	TGFbeta_receptor2	Adipose-like CAF	0.136	0.172667	-0.0366667
IL-iCAF	TGFB2	TGFbeta_receptor2	Adipose-like CAF	0.134	0.170667	-0.0366667
Malignant	TGFB2	TGFbeta_receptor2	Adipose-like CAF	0.104	0.140667	-0.0366667
myCAF	TGFB2	TGFbeta_receptor2	Adipose-like CAF	0.103	0.139667	-0.0366667
IL-iCAF	TGFB3	TGFbeta_receptor2	Adipose-like CAF	0.143	0.179667	-0.0366667
IFN-iCAF	TGFB1	TGFbeta_receptor2	Adipose-like CAF	0.368	0.404667	-0.0366667
IL-iCAF	TGFB1	TGFbeta_receptor2	Adipose-like CAF	0.368	0.404667	-0.0366667
Myeloid DC	TGFB1	TGFbeta_receptor2	Adipose-like CAF	0.308	0.344667	-0.0366667
IL-iCAF	BMP8A	ACVR1_BMPR2	Adipose-like CAF	0.116	0.153	-0.037
IL-iCAF	SDC1	ADGRA2	Adipose-like CAF	0.202	0.242667	-0.0406667
myCAF	SDC1	ADGRA2	Adipose-like CAF	0.242	0.283	-0.041
IFN-iCAF	SDC2	ADGRA2	Adipose-like CAF	0.27	0.311	-0.041
Pericyte	SDC2	ADGRA2	Adipose-like CAF	0.268	0.309	-0.041
Adipose-like CAF	SDC2	ADGRA2	Adipose-like CAF	0.183	0.224	-0.041
Malignant	SDC1	ADGRA2	Adipose-like CAF	0.348	0.389	-0.041
IFN-iCAF	SDC1	ADGRA2	Adipose-like CAF	0.149	0.190333	-0.0413333
IL-iCAF	SDC2	ADGRA2	Adipose-like CAF	0.277	0.318333	-0.0413333
myCAF	SDC2	ADGRA2	Adipose-like CAF	0.301	0.342333	-0.0413333
Plasma cell	SDC1	ADGRA2	Adipose-like CAF	0.215	0.256333	-0.0413333
Monocyte	SDC2	ADGRA2	Adipose-like CAF	0.172	0.213333	-0.0413333
TAM	SDC2	ADGRA2	Adipose-like CAF	0.21	0.251333	-0.0413333
Malignant	JAG1	CD46	Adipose-like CAF	0.439	0.481667	-0.0426667
Pericyte	JAG1	CD46	Adipose-like CAF	0.354	0.396667	-0.0426667
IFN-iCAF	JAG1	CD46	Adipose-like CAF	0.325	0.368333	-0.0433333
CD4 T cell	LTA	TNFRSF14	Adipose-like CAF	0.116	0.161	-0.045
Neutrophil	TNFSF14	TNFRSF14	Adipose-like CAF	0.137	0.182667	-0.0456667
Treg	LTA	TNFRSF14	Adipose-like CAF	0.128	0.173667	-0.0456667
Endothelial	DLL4	NOTCH2	Adipose-like CAF	0.229	0.284	-0.055
IL-iCAF	DLL1	NOTCH2	Adipose-like CAF	0.195	0.25	-0.055
IFN-iCAF	JAG1	NOTCH2	Adipose-like CAF	0.315	0.37	-0.055
Endothelial	JAG2	NOTCH2	Adipose-like CAF	0.175	0.23	-0.055
Endothelial	JAG1	NOTCH2	Adipose-like CAF	0.21	0.265	-0.055
Adipose-like CAF	MPZL1	MPZL1	Adipose-like CAF	0.253	0.308333	-0.0553333
IFN-iCAF	MPZL1	MPZL1	Adipose-like CAF	0.241	0.296333	-0.0553333
IL-iCAF	MPZL1	MPZL1	Adipose-like CAF	0.389	0.444333	-0.0553333
Malignant	MPZL1	MPZL1	Adipose-like CAF	0.316	0.371333	-0.0553333
myCAF	MPZL1	MPZL1	Adipose-like CAF	0.295	0.350333	-0.0553333
Malignant	DLL1	NOTCH2	Adipose-like CAF	0.139	0.194667	-0.0556667
Malignant	JAG1	NOTCH2	Adipose-like CAF	0.428	0.483667	-0.0556667
Pericyte	JAG1	NOTCH2	Adipose-like CAF	0.343	0.398667	-0.0556667
Malignant	JAG2	NOTCH2	Adipose-like CAF	0.146	0.201667	-0.0556667
myCAF	JAG1	NOTCH2	Adipose-like CAF	0.215	0.270667	-0.0556667
IL-iCAF	SEMA4C	PLXNB2	Adipose-like CAF	0.107	0.173667	-0.0666667
NK cell	SEMA4D	PLXNB2	Adipose-like CAF	0.113	0.179667	-0.0666667
Treg	SEMA4D	PLXNB2	Adipose-like CAF	0.125	0.191667	-0.0666667
CD4 T cell	SEMA4D	PLXNB2	Adipose-like CAF	0.109	0.176	-0.067
CD8 T cell	SEMA4D	PLXNB2	Adipose-like CAF	0.122	0.189	-0.067
NKT cell	SEMA4D	PLXNB2	Adipose-like CAF	0.124	0.191	-0.067
NKT cell	SIRPG	CD47	Adipose-like CAF	0.2	0.267333	-0.0673333
Myeloid DC	SEMA4D	PLXNB2	Adipose-like CAF	0.117	0.184333	-0.0673333
Endothelial	SEMA4C	PLXNB2	Adipose-like CAF	0.09	0.157333	-0.0673333
IL-iCAF	SIRPA	CD47	Adipose-like CAF	0.206	0.273333	-0.0673333
Monocyte	SEMA4D	PLXNB2	Adipose-like CAF	0.129	0.196333	-0.0673333
Naive/Memory T cell	SEMA4D	PLXNB2	Adipose-like CAF	0.101	0.168333	-0.0673333
IFN-iCAF	SEMA4C	PLXNB2	Adipose-like CAF	0.102	0.169333	-0.0673333
TAM	SEMA4D	PLXNB2	Adipose-like CAF	0.104	0.171333	-0.0673333
Mast cell	SEMA4D	PLXNB2	Adipose-like CAF	0.18	0.247333	-0.0673333
CD4 T cell	SIRPG	CD47	Adipose-like CAF	0.204	0.271667	-0.0676667
NK cell	SIRPG	CD47	Adipose-like CAF	0.176	0.243667	-0.0676667
Malignant	SIRPA	CD47	Adipose-like CAF	0.222	0.289667	-0.0676667
Myeloid DC	SIRPA	CD47	Adipose-like CAF	0.215	0.282667	-0.0676667
CD8 T cell	SIRPG	CD47	Adipose-like CAF	0.179	0.247	-0.068
Treg	SIRPG	CD47	Adipose-like CAF	0.264	0.332	-0.068
Monocyte	SIRPA	CD47	Adipose-like CAF	0.291	0.359	-0.068
TAM	SIRPA	CD47	Adipose-like CAF	0.285	0.353	-0.068
IFN-iCAF	TGFB3	TGFbeta_receptor1	Adipose-like CAF	0.193	0.265667	-0.0726667
IFN-iCAF	TGFB1	TGFbeta_receptor1	Adipose-like CAF	0.379	0.451667	-0.0726667
IL-iCAF	TGFB1	TGFbeta_receptor1	Adipose-like CAF	0.379	0.451667	-0.0726667
Mast cell	TGFB1	TGFbeta_receptor1	Adipose-like CAF	0.333	0.405667	-0.0726667
Monocyte	TGFB1	TGFbeta_receptor1	Adipose-like CAF	0.277	0.349667	-0.0726667
Myeloid DC	TGFB1	TGFbeta_receptor1	Adipose-like CAF	0.319	0.391667	-0.0726667
IFN-iCAF	TGFB2	TGFbeta_receptor1	Adipose-like CAF	0.112	0.184667	-0.0726667
Malignant	TGFB2	TGFbeta_receptor1	Adipose-like CAF	0.115	0.187667	-0.0726667
myCAF	TGFB2	TGFbeta_receptor1	Adipose-like CAF	0.114	0.186667	-0.0726667
IL-iCAF	TGFB3	TGFbeta_receptor1	Adipose-like CAF	0.154	0.226667	-0.0726667
myCAF	TGFB3	TGFbeta_receptor1	Adipose-like CAF	0.147	0.219667	-0.0726667
IL-iCAF	TGFB2	TGFbeta_receptor1	Adipose-like CAF	0.145	0.217667	-0.0726667
myCAF	TGFB1	TGFbeta_receptor1	Adipose-like CAF	0.278	0.351	-0.073
Monocyte	OSM	OSMR	Adipose-like CAF	0.222	0.295333	-0.0733333
TAM	OSM	OSMR	Adipose-like CAF	0.169	0.242333	-0.0733333
Myeloid DC	OSM	OSMR	Adipose-like CAF	0.156	0.229333	-0.0733333
Neutrophil	OSM	OSMR	Adipose-like CAF	0.245	0.318333	-0.0733333
pDC	TGFB1	TGFbeta_receptor1	Adipose-like CAF	0.286	0.359333	-0.0733333
NK cell	IFNG	Type_II_IFNR	Adipose-like CAF	0.223	0.299	-0.076
CD8 T cell	IFNG	Type_II_IFNR	Adipose-like CAF	0.273	0.349	-0.076
NKT cell	IFNG	Type_II_IFNR	Adipose-like CAF	0.247	0.323	-0.076
IL-iCAF	GAS6	AXL	Adipose-like CAF	0.193	0.269333	-0.0763333
Plasma cell	GAS6	AXL	Adipose-like CAF	0.18	0.256333	-0.0763333
myCAF	GAS6	AXL	Adipose-like CAF	0.15	0.226333	-0.0763333
TAM	CD93	IFNGR1	Adipose-like CAF	0.286	0.363	-0.077
Adipose-like CAF	GAS6	AXL	Adipose-like CAF	0.182	0.259	-0.077
Malignant	GAS6	AXL	Adipose-like CAF	0.202	0.279	-0.077
pDC	GAS6	AXL	Adipose-like CAF	0.195	0.272	-0.077
Neutrophil	CD93	IFNGR1	Adipose-like CAF	0.267	0.344333	-0.0773333
Monocyte	CD93	IFNGR1	Adipose-like CAF	0.312	0.389333	-0.0773333
Myeloid DC	CD93	IFNGR1	Adipose-like CAF	0.235	0.312333	-0.0773333
Endothelial	CD93	IFNGR1	Adipose-like CAF	0.493	0.570667	-0.0776667
Endothelial	MPZL1	MPZL1	Adipose-like CAF	0.203	0.293	-0.09
Adipose-like CAF	IGFBP3	TMEM219	Adipose-like CAF	0.269	0.359333	-0.0903333
Malignant	IGFBP3	TMEM219	Adipose-like CAF	0.258	0.348333	-0.0903333
Pericyte	IGFBP3	TMEM219	Adipose-like CAF	0.272	0.362333	-0.0903333
IFN-iCAF	IGFBP3	TMEM219	Adipose-like CAF	0.477	0.567333	-0.0903333
IL-iCAF	IGFBP3	TMEM219	Adipose-like CAF	0.506	0.597	-0.091
Endothelial	IGFBP3	TMEM219	Adipose-like CAF	0.362	0.453	-0.091
myCAF	IGFBP3	TMEM219	Adipose-like CAF	0.378	0.469	-0.091
Endothelial	PDGFB	PDGFR_complex	Adipose-like CAF	0.296	0.39	-0.094
IL-iCAF	FGF2	FGFR1	Adipose-like CAF	0.211	0.305333	-0.0943333
Malignant	TNF	TNFRSF1A	Adipose-like CAF	0.208	0.306	-0.098
Neutrophil	TNF	TNFRSF1A	Adipose-like CAF	0.318	0.416667	-0.0986667
Myeloid DC	TNF	TNFRSF1A	Adipose-like CAF	0.311	0.409667	-0.0986667
CD4 T cell	LTA	TNFRSF1A	Adipose-like CAF	0.191	0.29	-0.099
Treg	LTA	TNFRSF1A	Adipose-like CAF	0.203	0.302	-0.099
Naive/Memory T cell	TNF	TNFRSF1A	Adipose-like CAF	0.196	0.295	-0.099
TAM	TNF	TNFRSF1A	Adipose-like CAF	0.26	0.359	-0.099
B cell	TNF	TNFRSF1A	Adipose-like CAF	0.215	0.314	-0.099
CD8 T cell	TNF	TNFRSF1A	Adipose-like CAF	0.219	0.318	-0.099
Treg	TNF	TNFRSF1A	Adipose-like CAF	0.218	0.317	-0.099
Monocyte	TNF	TNFRSF1A	Adipose-like CAF	0.415	0.514	-0.099
Adipose-like CAF	IGF2	IGF2R	Adipose-like CAF	0.249	0.352	-0.103
Malignant	Cholesterol_byDHCR24	RORA	Adipose-like CAF	0.168	0.271	-0.103
Endothelial	Cholesterol_byLIPA	RORA	Adipose-like CAF	0.153	0.256	-0.103
myCAF	IGF2	IGF2R	Adipose-like CAF	0.394	0.497333	-0.103333
IFN-iCAF	IGF2	IGF2R	Adipose-like CAF	0.232	0.335333	-0.103333
Endothelial	IGF2	IGF2R	Adipose-like CAF	0.218	0.321333	-0.103333
IL-iCAF	IGF2	IGF2R	Adipose-like CAF	0.65	0.753667	-0.103667
Monocyte	Cholesterol_byLIPA	RORA	Adipose-like CAF	0.161	0.264667	-0.103667
TAM	Cholesterol_byLIPA	RORA	Adipose-like CAF	0.296	0.399667	-0.103667
IL-iCAF	PGF	NRP1	Adipose-like CAF	0.155	0.263667	-0.108667
Pericyte	PGF	NRP1	Adipose-like CAF	0.169	0.277667	-0.108667
myCAF	VEGFB	NRP1	Adipose-like CAF	0.168	0.276667	-0.108667
pDC	VEGFB	NRP1	Adipose-like CAF	0.221	0.329667	-0.108667
IL-iCAF	VEGFA	NRP1	Adipose-like CAF	0.218	0.326667	-0.108667
Adipose-like CAF	VEGFB	NRP1	Adipose-like CAF	0.176	0.284667	-0.108667
IFN-iCAF	VEGFB	NRP1	Adipose-like CAF	0.18	0.288667	-0.108667
IL-iCAF	VEGFB	NRP1	Adipose-like CAF	0.243	0.351667	-0.108667
Neutrophil	VEGFA	NRP1	Adipose-like CAF	0.29	0.398667	-0.108667
TAM	VEGFA	NRP1	Adipose-like CAF	0.19	0.298667	-0.108667
Myeloid DC	VEGFA	NRP1	Adipose-like CAF	0.253	0.361667	-0.108667
Mast cell	VEGFA	NRP1	Adipose-like CAF	0.322	0.431	-0.109
Monocyte	VEGFA	NRP1	Adipose-like CAF	0.343	0.452	-0.109
Malignant	VEGFA	NRP1	Adipose-like CAF	0.204	0.313	-0.109
Mast cell	VEGFB	NRP1	Adipose-like CAF	0.182	0.291	-0.109
TAM	VEGFA	NRP2	Adipose-like CAF	0.169	0.278333	-0.109333
Myeloid DC	VEGFA	NRP2	Adipose-like CAF	0.232	0.341333	-0.109333
Malignant	SEMA3C	NRP2	Adipose-like CAF	0.254	0.363333	-0.109333
IL-iCAF	PGF	NRP2	Adipose-like CAF	0.134	0.243333	-0.109333
Mast cell	VEGFA	NRP2	Adipose-like CAF	0.301	0.410333	-0.109333
Monocyte	VEGFA	NRP2	Adipose-like CAF	0.322	0.431333	-0.109333
Neutrophil	VEGFA	NRP2	Adipose-like CAF	0.269	0.378333	-0.109333
Endothelial	SEMA3F	NRP2	Adipose-like CAF	0.148	0.257333	-0.109333
Pericyte	PGF	NRP2	Adipose-like CAF	0.148	0.257333	-0.109333
Malignant	VEGFA	NRP2	Adipose-like CAF	0.183	0.292667	-0.109667
IL-iCAF	VEGFA	NRP2	Adipose-like CAF	0.196	0.306	-0.11
Endothelial	SELE	GLG1	Adipose-like CAF	0.408	0.525333	-0.117333
IFN-iCAF	JAG1	VASN	Adipose-like CAF	0.295	0.421	-0.126
Endothelial	JAG2	VASN	Adipose-like CAF	0.155	0.281	-0.126
Pericyte	JAG1	VASN	Adipose-like CAF	0.323	0.449333	-0.126333
Malignant	JAG2	VASN	Adipose-like CAF	0.126	0.252333	-0.126333
Malignant	JAG1	VASN	Adipose-like CAF	0.408	0.534333	-0.126333
myCAF	JAG1	VASN	Adipose-like CAF	0.195	0.321333	-0.126333
Malignant	FN1	integrin_aVb5_complex	Adipose-like CAF	0.917	1.05833	-0.141333
Pericyte	FN1	integrin_aVb5_complex	Adipose-like CAF	0.805	0.946333	-0.141333
myCAF	FN1	integrin_aVb5_complex	Adipose-like CAF	1.505	1.64633	-0.141333
IFN-iCAF	FN1	integrin_aVb5_complex	Adipose-like CAF	0.925	1.06667	-0.141667
IL-iCAF	FN1	integrin_aVb5_complex	Adipose-like CAF	1.224	1.366	-0.142
myCAF	GJA1	GJA1	Adipose-like CAF	0.246	0.397	-0.151
Pericyte	GJC1	GJA1	Adipose-like CAF	0.228	0.3795	-0.1515
IL-iCAF	GJA1	GJA1	Adipose-like CAF	0.314	0.4655	-0.1515
Endothelial	GJA1	GJA1	Adipose-like CAF	0.178	0.33	-0.152
IFN-iCAF	GJC1	GJA1	Adipose-like CAF	0.115	0.267	-0.152
IL-iCAF	GJC1	GJA1	Adipose-like CAF	0.107	0.259	-0.152
Malignant	GJA1	GJA1	Adipose-like CAF	0.153	0.305	-0.152
Endothelial	EDN1	EDNRA	Adipose-like CAF	0.281	0.433667	-0.152667
CD4 T cell	LTB	LTBR	Adipose-like CAF	0.334	0.491667	-0.157667
Naive/Memory T cell	LTB	LTBR	Adipose-like CAF	0.276	0.433667	-0.157667
Treg	LTB	LTBR	Adipose-like CAF	0.349	0.506667	-0.157667
pDC	LTB	LTBR	Adipose-like CAF	0.49	0.647667	-0.157667
Neutrophil	TNFSF14	LTBR	Adipose-like CAF	0.166	0.323667	-0.157667
B cell	LTB	LTBR	Adipose-like CAF	0.253	0.410667	-0.157667
Malignant	JAG1	NOTCH3	Adipose-like CAF	0.385	0.543333	-0.158333
Pericyte	JAG1	NOTCH3	Adipose-like CAF	0.3	0.458333	-0.158333
CD8 T cell	LTB	LTBR	Adipose-like CAF	0.195	0.353333	-0.158333
Myeloid DC	LTB	LTBR	Adipose-like CAF	0.33	0.488667	-0.158667
Endothelial	DLL4	NOTCH3	Adipose-like CAF	0.185	0.343667	-0.158667
Endothelial	JAG2	NOTCH3	Adipose-like CAF	0.131	0.289667	-0.158667
IFN-iCAF	JAG1	NOTCH3	Adipose-like CAF	0.271	0.430333	-0.159333
IL-iCAF	DLL1	NOTCH3	Adipose-like CAF	0.151	0.310333	-0.159333
Endothelial	SELE	CD44	Adipose-like CAF	0.403	0.570333	-0.167333
Monocyte	TYROBP	CD44	Adipose-like CAF	0.996	1.164	-0.168
Myeloid DC	TYROBP	CD44	Adipose-like CAF	0.919	1.087	-0.168
Mast cell	TYROBP	CD44	Adipose-like CAF	0.579	0.747	-0.168
Neutrophil	TYROBP	CD44	Adipose-like CAF	0.717	0.885	-0.168
pDC	TYROBP	CD44	Adipose-like CAF	0.72	0.888	-0.168
TAM	TYROBP	CD44	Adipose-like CAF	1.074	1.24233	-0.168333
IFN-iCAF	FN1	integrin_aVb1_complex	Adipose-like CAF	0.925	1.10067	-0.175667
IL-iCAF	FN1	integrin_aVb1_complex	Adipose-like CAF	1.224	1.39967	-0.175667
Malignant	FN1	integrin_aVb1_complex	Adipose-like CAF	0.917	1.09267	-0.175667
Pericyte	FN1	integrin_aVb1_complex	Adipose-like CAF	0.805	0.980667	-0.175667
NK cell	ADGRE5	integrin_aVb1_complex	Adipose-like CAF	0.27	0.445667	-0.175667
Monocyte	ADGRE2	integrin_aVb1_complex	Adipose-like CAF	0.226	0.401667	-0.175667
Myeloid DC	ADGRE2	integrin_aVb1_complex	Adipose-like CAF	0.171	0.346667	-0.175667
Mast cell	ADGRE2	integrin_aVb1_complex	Adipose-like CAF	0.288	0.463667	-0.175667
TAM	ADGRE2	integrin_aVb1_complex	Adipose-like CAF	0.193	0.368667	-0.175667
Mast cell	ADGRE5	integrin_aVb1_complex	Adipose-like CAF	0.241	0.416667	-0.175667
Monocyte	ADGRE5	integrin_aVb1_complex	Adipose-like CAF	0.238	0.413667	-0.175667
NKT cell	ADGRE5	integrin_aVb1_complex	Adipose-like CAF	0.251	0.426667	-0.175667
TAM	ADGRE5	integrin_aVb1_complex	Adipose-like CAF	0.241	0.416667	-0.175667
Myeloid DC	ADGRE5	integrin_aVb1_complex	Adipose-like CAF	0.242	0.417667	-0.175667
myCAF	FN1	integrin_aVb1_complex	Adipose-like CAF	1.505	1.68067	-0.175667
CD8 T cell	ADGRE5	integrin_aVb1_complex	Adipose-like CAF	0.232	0.408	-0.176
pDC	ADGRE5	integrin_aVb1_complex	Adipose-like CAF	0.25	0.426333	-0.176333
IL-iCAF	WNT5A	SFRP2	Adipose-like CAF	1.249	1.433	-0.184
IL-iCAF	WNT2	SFRP2	Adipose-like CAF	0.723	0.907	-0.184
myCAF	WNT2	SFRP2	Adipose-like CAF	0.709	0.893	-0.184
Adipose-like CAF	WNT5A	SFRP2	Adipose-like CAF	0.694	0.878	-0.184
IFN-iCAF	WNT5A	SFRP2	Adipose-like CAF	0.822	1.006	-0.184
myCAF	WNT5A	SFRP2	Adipose-like CAF	0.951	1.135	-0.184
Malignant	WNT7B	SFRP2	Adipose-like CAF	0.654	0.839	-0.185
IL-iCAF	PLAU	PLAUR	Adipose-like CAF	0.672	0.861667	-0.189667
myCAF	PLAU	PLAUR	Adipose-like CAF	0.391	0.580667	-0.189667
Malignant	PLAU	PLAUR	Adipose-like CAF	0.326	0.515667	-0.189667
Myeloid DC	PPIA	BSG	Adipose-like CAF	1.018	1.234	-0.216
IL-iCAF	PPIA	BSG	Adipose-like CAF	1.285	1.501	-0.216
Malignant	PPIA	BSG	Adipose-like CAF	1.321	1.53733	-0.216333
IFN-iCAF	PPIA	BSG	Adipose-like CAF	1.045	1.26133	-0.216333
myCAF	PPIA	BSG	Adipose-like CAF	1.039	1.25533	-0.216333
pDC	SPN	ICAM1	Adipose-like CAF	0.308	0.549	-0.241
Adipose-like CAF	FBN1	integrin_a5b1_complex	Adipose-like CAF	0.348	0.598	-0.25
IFN-iCAF	FN1	integrin_a5b1_complex	Adipose-like CAF	0.893	1.143	-0.25
IL-iCAF	FN1	integrin_a5b1_complex	Adipose-like CAF	1.192	1.442	-0.25
myCAF	FBN1	integrin_a5b1_complex	Adipose-like CAF	0.562	0.812667	-0.250667
Adipose-like CAF	PLA2G2A	integrin_a5b1_complex	Adipose-like CAF	0.243	0.493667	-0.250667
Pericyte	FN1	integrin_a5b1_complex	Adipose-like CAF	0.772	1.023	-0.251
IFN-iCAF	FBN1	integrin_a5b1_complex	Adipose-like CAF	0.355	0.606	-0.251
IL-iCAF	FBN1	integrin_a5b1_complex	Adipose-like CAF	0.561	0.812	-0.251
Malignant	FN1	integrin_a5b1_complex	Adipose-like CAF	0.884	1.135	-0.251
myCAF	FN1	integrin_a5b1_complex	Adipose-like CAF	1.472	1.723	-0.251
IL-iCAF	APP	TNFRSF21	Adipose-like CAF	0.807	1.08167	-0.274667
Endothelial	APP	TNFRSF21	Adipose-like CAF	0.612	0.886667	-0.274667
myCAF	APP	TNFRSF21	Adipose-like CAF	0.626	0.900667	-0.274667
IFN-iCAF	APP	TNFRSF21	Adipose-like CAF	0.623	0.897667	-0.274667
Malignant	APP	TNFRSF21	Adipose-like CAF	0.617	0.891667	-0.274667
Endothelial	PDGFB	PDGFRB	Adipose-like CAF	0.296	0.607333	-0.311333
IFN-iCAF	LGALS9	P4HB	Adipose-like CAF	0.446	0.772333	-0.326333
TAM	LGALS9	P4HB	Adipose-like CAF	0.472	0.799	-0.327
Monocyte	LGALS9	P4HB	Adipose-like CAF	0.437	0.764333	-0.327333
Myeloid DC	LGALS9	P4HB	Adipose-like CAF	0.502	0.829333	-0.327333
Malignant	JAG1	NOTCH1	IFN-iCAF	0.393	0	0.393
Adipose-like CAF	JAG1	NOTCH3	IFN-iCAF	0.335	0	0.335
Pericyte	JAG1	NOTCH1	IFN-iCAF	0.308	0	0.308
IFN-iCAF	JAG1	NOTCH1	IFN-iCAF	0.279	0	0.279
Endothelial	ENTPD1	ADORA2B	IFN-iCAF	0.239	0	0.239
Myeloid DC	ENTPD1	ADORA2B	IFN-iCAF	0.201	0	0.201
Endothelial	DLL4	NOTCH1	IFN-iCAF	0.193	0	0.193
myCAF	JAG1	NOTCH1	IFN-iCAF	0.18	0	0.18
Pericyte	ENTPD1	ADORA2B	IFN-iCAF	0.178	0	0.178
Treg	ENTPD1	ADORA2B	IFN-iCAF	0.176	0	0.176
Endothelial	JAG1	NOTCH1	IFN-iCAF	0.174	0	0.174
IFN-iCAF	ENTPD1	ADORA2B	IFN-iCAF	0.172	0	0.172
Endothelial	DLL4	NOTCH3	IFN-iCAF	0.431	0.261667	0.169333
Endothelial	JAG2	NOTCH3	IFN-iCAF	0.377	0.207667	0.169333
Endothelial	PDGFB	PDGFRB	IFN-iCAF	0.656	0.487333	0.168667
IL-iCAF	DLL1	NOTCH3	IFN-iCAF	0.397	0.228333	0.168667
IFN-iCAF	JAG1	NOTCH3	IFN-iCAF	0.517	0.348333	0.168667
Pericyte	JAG1	NOTCH3	IFN-iCAF	0.545	0.376667	0.168333
Malignant	JAG1	NOTCH3	IFN-iCAF	0.63	0.461667	0.168333
NKT cell	ENTPD1	ADORA2B	IFN-iCAF	0.168	0	0.168
IL-iCAF	ENTPD1	ADORA2B	IFN-iCAF	0.16	0	0.16
IL-iCAF	DLL1	NOTCH1	IFN-iCAF	0.159	0	0.159
Adipose-like CAF	ENTPD1	ADORA2B	IFN-iCAF	0.158	0	0.158
Endothelial	EDN1	EDNRA	IFN-iCAF	0.51	0.357333	0.152667
CD4 T cell	ENTPD1	ADORA2B	IFN-iCAF	0.146	0	0.146
Endothelial	JAG2	NOTCH1	IFN-iCAF	0.139	0	0.139
TAM	ENTPD1	ADORA2B	IFN-iCAF	0.138	0	0.138
Endothelial	Adenosine_byNT5E_and_SLC29A1	ADORA2B	IFN-iCAF	0.133	0	0.133
Monocyte	ENTPD1	ADORA2B	IFN-iCAF	0.132	0	0.132
Malignant	DLL1	NOTCH3	IFN-iCAF	0.341	0.211	0.13
IL-iCAF	JAG1	NOTCH3	IFN-iCAF	0.394	0.264	0.13
Malignant	JAG2	NOTCH3	IFN-iCAF	0.348	0.218	0.13
Endothelial	JAG1	NOTCH3	IFN-iCAF	0.412	0.282	0.13
myCAF	JAG1	NOTCH3	IFN-iCAF	0.417	0.287	0.13
NK cell	ENTPD1	ADORA2B	IFN-iCAF	0.129	0	0.129
TAM	JAG1	NOTCH3	IFN-iCAF	0.341	0.218	0.123
myCAF	ENTPD1	ADORA2B	IFN-iCAF	0.12	0	0.12
Malignant	JAG2	NOTCH1	IFN-iCAF	0.111	0	0.111
IFN-iCAF	Adenosine_byNT5E_and_SLC29A1	ADORA2B	IFN-iCAF	0.107	0	0.107
Malignant	Adenosine_byNT5E_and_SLC29A1	ADORA2B	IFN-iCAF	0.106	0	0.106
Endothelial	APP	TNFRSF21	IFN-iCAF	0.896	0.792	0.104
myCAF	APP	TNFRSF21	IFN-iCAF	0.91	0.806	0.104
Malignant	DLL1	NOTCH1	IFN-iCAF	0.104	0	0.104
IFN-iCAF	APP	TNFRSF21	IFN-iCAF	0.907	0.803	0.104
IL-iCAF	APP	TNFRSF21	IFN-iCAF	1.091	0.987	0.104
Malignant	APP	TNFRSF21	IFN-iCAF	0.901	0.797	0.104
Malignant	WNT7B	SFRP2	IFN-iCAF	0.831	0.78	0.051
IFN-iCAF	WNT5A	SFRP2	IFN-iCAF	0.998	0.947333	0.0506667
IL-iCAF	WNT2	SFRP2	IFN-iCAF	0.899	0.848333	0.0506667
myCAF	WNT2	SFRP2	IFN-iCAF	0.885	0.834333	0.0506667
Adipose-like CAF	WNT5A	SFRP2	IFN-iCAF	0.87	0.819333	0.0506667
IL-iCAF	WNT5A	SFRP2	IFN-iCAF	1.425	1.37433	0.0506667
myCAF	WNT5A	SFRP2	IFN-iCAF	1.127	1.07633	0.0506667
myCAF	COL6A2	integrin_a1b1_complex	IFN-iCAF	1.568	1.5195	0.0485
myCAF	COL7A1	integrin_a1b1_complex	IFN-iCAF	0.557	0.5085	0.0485
IL-iCAF	COL12A1	integrin_a1b1_complex	IFN-iCAF	1.026	0.9775	0.0485
Pericyte	COL4A1	integrin_a1b1_complex	IFN-iCAF	0.928	0.8795	0.0485
myCAF	COL4A2	integrin_a1b1_complex	IFN-iCAF	0.799	0.7505	0.0485
IL-iCAF	COL24A1	integrin_a1b1_complex	IFN-iCAF	0.321	0.2725	0.0485
pDC	COL24A1	integrin_a1b1_complex	IFN-iCAF	0.324	0.2755	0.0485
IL-iCAF	COL11A1	integrin_a1b1_complex	IFN-iCAF	0.466	0.4175	0.0485
myCAF	COL27A1	integrin_a1b1_complex	IFN-iCAF	0.451	0.4025	0.0485
Adipose-like CAF	COL14A1	integrin_a1b1_complex	IFN-iCAF	0.545	0.4965	0.0485
myCAF	COL16A1	integrin_a1b1_complex	IFN-iCAF	0.435	0.3865	0.0485
IL-iCAF	SEMA7A	integrin_a1b1_complex	IFN-iCAF	0.324	0.2755	0.0485
Adipose-like CAF	COL8A1	integrin_a1b1_complex	IFN-iCAF	0.433	0.3845	0.0485
IFN-iCAF	COL8A1	integrin_a1b1_complex	IFN-iCAF	0.335	0.2865	0.0485
myCAF	COL10A1	integrin_a1b1_complex	IFN-iCAF	0.496	0.4475	0.0485
myCAF	COL11A1	integrin_a1b1_complex	IFN-iCAF	0.614	0.5655	0.0485
Malignant	COL27A1	integrin_a1b1_complex	IFN-iCAF	0.376	0.3275	0.0485
Malignant	COL7A1	integrin_a1b1_complex	IFN-iCAF	0.469	0.4205	0.0485
IFN-iCAF	COL5A3	integrin_a1b1_complex	IFN-iCAF	0.539	0.4905	0.0485
IL-iCAF	COL5A3	integrin_a1b1_complex	IFN-iCAF	0.539	0.4905	0.0485
Pericyte	COL5A3	integrin_a1b1_complex	IFN-iCAF	0.424	0.3755	0.0485
Malignant	COL16A1	integrin_a1b1_complex	IFN-iCAF	0.36	0.3115	0.0485
Adipose-like CAF	COL1A1	integrin_a1b1_complex	IFN-iCAF	1.062	1.0135	0.0485
Adipose-like CAF	COL6A3	integrin_a1b1_complex	IFN-iCAF	0.861	0.8125	0.0485
IL-iCAF	COL6A2	integrin_a1b1_complex	IFN-iCAF	1.73	1.6815	0.0485
Adipose-like CAF	COL5A2	integrin_a1b1_complex	IFN-iCAF	0.552	0.5035	0.0485
IFN-iCAF	COL15A1	integrin_a1b1_complex	IFN-iCAF	0.531	0.4825	0.0485
Endothelial	COL4A1	integrin_a1b1_complex	IFN-iCAF	0.8	0.7515	0.0485
IFN-iCAF	COL4A1	integrin_a1b1_complex	IFN-iCAF	1.006	0.9575	0.0485
myCAF	COL4A1	integrin_a1b1_complex	IFN-iCAF	0.768	0.7195	0.0485
Adipose-like CAF	COL18A1	integrin_a1b1_complex	IFN-iCAF	0.486	0.4375	0.0485
Mast cell	COL18A1	integrin_a1b1_complex	IFN-iCAF	0.404	0.3555	0.0485
Pericyte	COL18A1	integrin_a1b1_complex	IFN-iCAF	0.867	0.8185	0.0485
myCAF	COL5A3	integrin_a1b1_complex	IFN-iCAF	0.578	0.5295	0.0485
IFN-iCAF	COL6A1	integrin_a1b1_complex	IFN-iCAF	1.372	1.324	0.048
myCAF	COL5A1	integrin_a1b1_complex	IFN-iCAF	1.078	1.03	0.048
Malignant	COL4A5	integrin_a1b1_complex	IFN-iCAF	0.369	0.321	0.048
Malignant	COL17A1	integrin_a1b1_complex	IFN-iCAF	0.752	0.704	0.048
IFN-iCAF	COL13A1	integrin_a1b1_complex	IFN-iCAF	0.366	0.318	0.048
IFN-iCAF	COL27A1	integrin_a1b1_complex	IFN-iCAF	0.392	0.344	0.048
IL-iCAF	COL27A1	integrin_a1b1_complex	IFN-iCAF	0.536	0.488	0.048
IL-iCAF	COL7A1	integrin_a1b1_complex	IFN-iCAF	0.762	0.714	0.048
IFN-iCAF	COL14A1	integrin_a1b1_complex	IFN-iCAF	0.368	0.32	0.048
IL-iCAF	COL16A1	integrin_a1b1_complex	IFN-iCAF	0.493	0.445	0.048
IL-iCAF	COL8A1	integrin_a1b1_complex	IFN-iCAF	0.593	0.545	0.048
Malignant	COL8A1	integrin_a1b1_complex	IFN-iCAF	0.38	0.332	0.048
Adipose-like CAF	COL1A2	integrin_a1b1_complex	IFN-iCAF	1.167	1.119	0.048
IFN-iCAF	COL1A2	integrin_a1b1_complex	IFN-iCAF	1.593	1.545	0.048
Pericyte	COL1A2	integrin_a1b1_complex	IFN-iCAF	1.125	1.077	0.048
IFN-iCAF	COL1A1	integrin_a1b1_complex	IFN-iCAF	1.714	1.666	0.048
IL-iCAF	COL1A1	integrin_a1b1_complex	IFN-iCAF	2.013	1.965	0.048
Pericyte	COL1A1	integrin_a1b1_complex	IFN-iCAF	1.158	1.11	0.048
myCAF	COL1A1	integrin_a1b1_complex	IFN-iCAF	2.271	2.223	0.048
IL-iCAF	COL6A3	integrin_a1b1_complex	IFN-iCAF	1.413	1.365	0.048
Pericyte	COL6A3	integrin_a1b1_complex	IFN-iCAF	0.679	0.631	0.048
IL-iCAF	COL3A1	integrin_a1b1_complex	IFN-iCAF	1.827	1.779	0.048
Adipose-like CAF	COL6A2	integrin_a1b1_complex	IFN-iCAF	1.016	0.968	0.048
IFN-iCAF	COL6A2	integrin_a1b1_complex	IFN-iCAF	1.573	1.525	0.048
Adipose-like CAF	COL6A1	integrin_a1b1_complex	IFN-iCAF	0.851	0.803	0.048
IL-iCAF	COL6A1	integrin_a1b1_complex	IFN-iCAF	1.557	1.509	0.048
Pericyte	COL6A1	integrin_a1b1_complex	IFN-iCAF	0.807	0.759	0.048
IFN-iCAF	COL5A2	integrin_a1b1_complex	IFN-iCAF	0.96	0.912	0.048
IL-iCAF	COL5A2	integrin_a1b1_complex	IFN-iCAF	1.126	1.078	0.048
Pericyte	COL5A2	integrin_a1b1_complex	IFN-iCAF	0.712	0.664	0.048
myCAF	COL5A2	integrin_a1b1_complex	IFN-iCAF	1.151	1.103	0.048
IFN-iCAF	COL5A1	integrin_a1b1_complex	IFN-iCAF	0.77	0.722	0.048
Pericyte	COL5A1	integrin_a1b1_complex	IFN-iCAF	0.587	0.539	0.048
Adipose-like CAF	COL15A1	integrin_a1b1_complex	IFN-iCAF	0.4	0.352	0.048
Endothelial	COL15A1	integrin_a1b1_complex	IFN-iCAF	0.654	0.606	0.048
Pericyte	COL15A1	integrin_a1b1_complex	IFN-iCAF	0.378	0.33	0.048
Adipose-like CAF	COL12A1	integrin_a1b1_complex	IFN-iCAF	0.518	0.47	0.048
IFN-iCAF	COL12A1	integrin_a1b1_complex	IFN-iCAF	0.538	0.49	0.048
Malignant	COL12A1	integrin_a1b1_complex	IFN-iCAF	0.523	0.475	0.048
Malignant	COL4A2	integrin_a1b1_complex	IFN-iCAF	0.495	0.447	0.048
Endothelial	COL18A1	integrin_a1b1_complex	IFN-iCAF	0.49	0.442	0.048
IL-iCAF	COL18A1	integrin_a1b1_complex	IFN-iCAF	0.776	0.728	0.048
Mast cell	COL9A2	integrin_a1b1_complex	IFN-iCAF	0.336	0.288	0.048
IL-iCAF	COL8A2	integrin_a1b1_complex	IFN-iCAF	0.342	0.294	0.048
IL-iCAF	COL13A1	integrin_a1b1_complex	IFN-iCAF	0.407	0.359	0.048
IFN-iCAF	COL11A1	integrin_a1b1_complex	IFN-iCAF	0.364	0.316	0.048
IFN-iCAF	COL7A1	integrin_a1b1_complex	IFN-iCAF	0.421	0.373	0.048
IL-iCAF	COL14A1	integrin_a1b1_complex	IFN-iCAF	0.34	0.292	0.048
B cell	SEMA7A	integrin_a1b1_complex	IFN-iCAF	0.338	0.29	0.048
pDC	SEMA7A	integrin_a1b1_complex	IFN-iCAF	0.44	0.392	0.048
Adipose-like CAF	COL5A1	integrin_a1b1_complex	IFN-iCAF	0.464	0.416	0.048
Malignant	COL5A1	integrin_a1b1_complex	IFN-iCAF	0.44	0.392	0.048
myCAF	COL15A1	integrin_a1b1_complex	IFN-iCAF	0.446	0.398	0.048
Pericyte	COL12A1	integrin_a1b1_complex	IFN-iCAF	0.441	0.393	0.048
Adipose-like CAF	COL4A1	integrin_a1b1_complex	IFN-iCAF	0.458	0.41	0.048
Malignant	COL4A1	integrin_a1b1_complex	IFN-iCAF	0.439	0.391	0.048
Adipose-like CAF	COL4A2	integrin_a1b1_complex	IFN-iCAF	0.485	0.437	0.048
Malignant	COL4A6	integrin_a1b1_complex	IFN-iCAF	0.346	0.298	0.048
IL-iCAF	COL10A1	integrin_a1b1_complex	IFN-iCAF	0.477	0.429	0.048
Pericyte	COL14A1	integrin_a1b1_complex	IFN-iCAF	0.571	0.523	0.048
myCAF	COL14A1	integrin_a1b1_complex	IFN-iCAF	0.346	0.298	0.048
Adipose-like CAF	COL16A1	integrin_a1b1_complex	IFN-iCAF	0.354	0.306	0.048
IFN-iCAF	COL16A1	integrin_a1b1_complex	IFN-iCAF	0.353	0.305	0.048
Mast cell	SEMA7A	integrin_a1b1_complex	IFN-iCAF	0.35	0.302	0.048
Pericyte	COL6A2	integrin_a1b1_complex	IFN-iCAF	0.995	0.947	0.048
IL-iCAF	COL5A1	integrin_a1b1_complex	IFN-iCAF	0.941	0.893	0.048
IL-iCAF	COL4A1	integrin_a1b1_complex	IFN-iCAF	1.031	0.983	0.048
Endothelial	COL4A2	integrin_a1b1_complex	IFN-iCAF	0.823	0.775	0.048
IFN-iCAF	COL4A2	integrin_a1b1_complex	IFN-iCAF	0.993	0.945	0.048
IL-iCAF	COL4A2	integrin_a1b1_complex	IFN-iCAF	1.041	0.993	0.048
Pericyte	COL4A2	integrin_a1b1_complex	IFN-iCAF	0.958	0.91	0.048
myCAF	COL18A1	integrin_a1b1_complex	IFN-iCAF	0.708	0.66	0.048
myCAF	COL1A2	integrin_a1b1_complex	IFN-iCAF	2.042	1.994	0.048
IFN-iCAF	COL6A3	integrin_a1b1_complex	IFN-iCAF	1.128	1.08	0.048
myCAF	COL6A3	integrin_a1b1_complex	IFN-iCAF	1.438	1.39	0.048
Adipose-like CAF	COL3A1	integrin_a1b1_complex	IFN-iCAF	1.063	1.015	0.048
IFN-iCAF	COL3A1	integrin_a1b1_complex	IFN-iCAF	1.619	1.571	0.048
Pericyte	COL3A1	integrin_a1b1_complex	IFN-iCAF	1.127	1.079	0.048
myCAF	COL3A1	integrin_a1b1_complex	IFN-iCAF	1.974	1.926	0.048
myCAF	COL6A1	integrin_a1b1_complex	IFN-iCAF	1.498	1.45	0.048
IFN-iCAF	COL18A1	integrin_a1b1_complex	IFN-iCAF	1.009	0.961	0.048
IL-iCAF	COL1A2	integrin_a1b1_complex	IFN-iCAF	1.837	1.7895	0.0475
myCAF	COL8A2	integrin_a1b1_complex	IFN-iCAF	0.331	0.2835	0.0475
Myeloid DC	SEMA7A	integrin_a1b1_complex	IFN-iCAF	0.373	0.3255	0.0475
IL-iCAF	COL15A1	integrin_a1b1_complex	IFN-iCAF	0.476	0.4285	0.0475
myCAF	COL12A1	integrin_a1b1_complex	IFN-iCAF	0.869	0.8215	0.0475
myCAF	COL8A1	integrin_a1b1_complex	IFN-iCAF	0.569	0.5215	0.0475
Plasma cell	SDC1	ADGRA2	IFN-iCAF	0.277	0.235667	0.0413333
Monocyte	SDC2	ADGRA2	IFN-iCAF	0.234	0.192667	0.0413333
TAM	SDC2	ADGRA2	IFN-iCAF	0.272	0.230667	0.0413333
IFN-iCAF	SDC1	ADGRA2	IFN-iCAF	0.211	0.169667	0.0413333
IL-iCAF	SDC2	ADGRA2	IFN-iCAF	0.339	0.297667	0.0413333
myCAF	SDC2	ADGRA2	IFN-iCAF	0.363	0.321667	0.0413333
IL-iCAF	SDC1	ADGRA2	IFN-iCAF	0.263	0.222333	0.0406667
Malignant	SDC1	ADGRA2	IFN-iCAF	0.409	0.368667	0.0403333
myCAF	SDC1	ADGRA2	IFN-iCAF	0.303	0.262667	0.0403333
Adipose-like CAF	SDC2	ADGRA2	IFN-iCAF	0.244	0.203667	0.0403333
IFN-iCAF	SDC2	ADGRA2	IFN-iCAF	0.331	0.290667	0.0403333
Pericyte	SDC2	ADGRA2	IFN-iCAF	0.329	0.288667	0.0403333
IL-iCAF	PPIA	BSG	IFN-iCAF	1.467	1.44033	0.0266667
Myeloid DC	PPIA	BSG	IFN-iCAF	1.2	1.17333	0.0266667
IFN-iCAF	PPIA	BSG	IFN-iCAF	1.227	1.20067	0.0263333
myCAF	PPIA	BSG	IFN-iCAF	1.221	1.19467	0.0263333
Malignant	PPIA	BSG	IFN-iCAF	1.503	1.47667	0.0263333
Neutrophil	TNFSF14	TNFRSF14	IFN-iCAF	0.188	0.165667	0.0223333
Treg	LTA	TNFRSF14	IFN-iCAF	0.179	0.156667	0.0223333
CD4 T cell	LTA	TNFRSF14	IFN-iCAF	0.166	0.144333	0.0216667
CD8 T cell	LTB	LTBR	IFN-iCAF	0.33	0.308333	0.0216667
Myeloid DC	LTB	LTBR	IFN-iCAF	0.465	0.443667	0.0213333
B cell	LTB	LTBR	IFN-iCAF	0.387	0.366	0.021
CD4 T cell	LTB	LTBR	IFN-iCAF	0.468	0.447	0.021
Treg	LTB	LTBR	IFN-iCAF	0.483	0.462	0.021
pDC	LTB	LTBR	IFN-iCAF	0.624	0.603	0.021
Neutrophil	TNFSF14	LTBR	IFN-iCAF	0.3	0.279	0.021
Malignant	COL5A2	integrin_a1b1_complex	IFN-iCAF	0.352	0.331	0.021
Malignant	COL18A1	integrin_a1b1_complex	IFN-iCAF	0.354	0.333	0.021
Naive/Memory T cell	LTB	LTBR	IFN-iCAF	0.41	0.389	0.021
IL-iCAF	PGF	NRP1	IFN-iCAF	0.252	0.231333	0.0206667
Pericyte	PGF	NRP1	IFN-iCAF	0.266	0.245333	0.0206667
Adipose-like CAF	VEGFB	NRP1	IFN-iCAF	0.273	0.252333	0.0206667
IFN-iCAF	VEGFB	NRP1	IFN-iCAF	0.277	0.256333	0.0206667
IL-iCAF	VEGFB	NRP1	IFN-iCAF	0.34	0.319333	0.0206667
myCAF	VEGFB	NRP1	IFN-iCAF	0.265	0.244333	0.0206667
pDC	VEGFB	NRP1	IFN-iCAF	0.318	0.297333	0.0206667
IL-iCAF	VEGFA	NRP1	IFN-iCAF	0.315	0.294333	0.0206667
Neutrophil	VEGFA	NRP1	IFN-iCAF	0.387	0.366333	0.0206667
TAM	VEGFA	NRP1	IFN-iCAF	0.287	0.266333	0.0206667
Myeloid DC	VEGFA	NRP1	IFN-iCAF	0.35	0.329333	0.0206667
Mast cell	VEGFB	NRP1	IFN-iCAF	0.279	0.258667	0.0203333
Malignant	VEGFA	NRP1	IFN-iCAF	0.301	0.280667	0.0203333
Mast cell	VEGFA	NRP1	IFN-iCAF	0.419	0.398667	0.0203333
Monocyte	VEGFA	NRP1	IFN-iCAF	0.44	0.419667	0.0203333
Pericyte	THY1	ADGRE5	IFN-iCAF	0.528	0.5085	0.0195
IL-iCAF	CD55	ADGRE5	IFN-iCAF	0.342	0.3225	0.0195
Adipose-like CAF	THY1	ADGRE5	IFN-iCAF	0.353	0.3335	0.0195
Neutrophil	CD55	ADGRE5	IFN-iCAF	0.346	0.3265	0.0195
Adipose-like CAF	LPAR1	ADGRE5	IFN-iCAF	0.266	0.247	0.019
myCAF	LPAR1	ADGRE5	IFN-iCAF	0.227	0.208	0.019
IFN-iCAF	THY1	ADGRE5	IFN-iCAF	0.643	0.624	0.019
IL-iCAF	THY1	ADGRE5	IFN-iCAF	0.795	0.776	0.019
myCAF	THY1	ADGRE5	IFN-iCAF	0.777	0.758	0.019
B cell	CD55	ADGRE5	IFN-iCAF	0.379	0.36	0.019
Myeloid DC	CD55	ADGRE5	IFN-iCAF	0.396	0.377	0.019
pDC	CD55	ADGRE5	IFN-iCAF	0.401	0.382	0.019
IL-iCAF	LPAR1	ADGRE5	IFN-iCAF	0.412	0.393	0.019
IFN-iCAF	LPAR1	ADGRE5	IFN-iCAF	0.2	0.1815	0.0185
Adipose-like CAF	APP	TNFRSF21	IFN-iCAF	0.723	0.709	0.014
pDC	APP	TNFRSF21	IFN-iCAF	0.698	0.684	0.014
Pericyte	APP	TNFRSF21	IFN-iCAF	0.702	0.6885	0.0135
Myeloid DC	SEMA4A	PLXND1	IFN-iCAF	0.187	0.1755	0.0115
Endothelial	SEMA4A	PLXND1	IFN-iCAF	0.183	0.172	0.011
IL-iCAF	SEMA4A	PLXND1	IFN-iCAF	0.189	0.178	0.011
Mast cell	SEMA4A	PLXND1	IFN-iCAF	0.195	0.184	0.011
pDC	SEMA4A	PLXND1	IFN-iCAF	0.193	0.182	0.011
TAM	SEMA4A	PLXND1	IFN-iCAF	0.206	0.195	0.011
Monocyte	SEMA4A	PLXND1	IFN-iCAF	0.197	0.1865	0.0105
IFN-iCAF	THY1	ADGRE2	IFN-iCAF	0.611	0.601	0.01
IL-iCAF	THY1	ADGRE2	IFN-iCAF	0.763	0.753	0.01
myCAF	THY1	ADGRE2	IFN-iCAF	0.745	0.735	0.01
pDC	SPN	ICAM1	IFN-iCAF	0.496	0.486333	0.00966667
Adipose-like CAF	THY1	ADGRE2	IFN-iCAF	0.32	0.311	0.009
Pericyte	THY1	ADGRE2	IFN-iCAF	0.495	0.486	0.009
Pericyte	GJC1	GJC1	IFN-iCAF	0.215	0.207	0.008
IFN-iCAF	GJC1	GJC1	IFN-iCAF	0.102	0.094	0.008
IFN-iCAF	IGF2	IGF2R	IFN-iCAF	0.315	0.307667	0.00733333
Endothelial	IGF2	IGF2R	IFN-iCAF	0.301	0.293667	0.00733333
myCAF	IGF2	IGF2R	IFN-iCAF	0.477	0.469667	0.00733333
IL-iCAF	GJC1	GJC1	IFN-iCAF	0.094	0.087	0.007
IL-iCAF	IGF2	IGF2R	IFN-iCAF	0.733	0.726	0.007
Adipose-like CAF	IGF2	IGF2R	IFN-iCAF	0.331	0.324667	0.00633333
Monocyte	Cholesterol_byLIPA	RORA	IFN-iCAF	0.243	0.237333	0.00566667
TAM	Cholesterol_byLIPA	RORA	IFN-iCAF	0.378	0.372333	0.00566667
Malignant	Cholesterol_byDHCR24	RORA	IFN-iCAF	0.249	0.244	0.005
Endothelial	Cholesterol_byLIPA	RORA	IFN-iCAF	0.234	0.229	0.005
IFN-iCAF	BMP8A	BMPR1A_BMPR2	IFN-iCAF	0.158	0.153333	0.00466667
IL-iCAF	BMP8A	BMPR1A_BMPR2	IFN-iCAF	0.143	0.138333	0.00466667
Adipose-like CAF	PGD2_byPTGDS	PTGDR	IFN-iCAF	0.805	0.8005	0.0045
Endothelial	ProstaglandinD2_byAKR1C3	PTGDR	IFN-iCAF	0.11	0.1055	0.0045
IL-iCAF	PGD2_byPTGDS	PTGDR	IFN-iCAF	0.337	0.3325	0.0045
pDC	PGD2_byPTGDS	PTGDR	IFN-iCAF	0.476	0.4715	0.0045
myCAF	BMP4	BMPR1A_BMPR2	IFN-iCAF	0.13	0.125667	0.00433333
IL-iCAF	BMP2	BMPR1A_BMPR2	IFN-iCAF	0.4	0.395667	0.00433333
Malignant	BMP2	BMPR1A_BMPR2	IFN-iCAF	0.167	0.162667	0.00433333
IFN-iCAF	BMP4	BMPR1A_BMPR2	IFN-iCAF	0.113	0.108667	0.00433333
Adipose-like CAF	BMP4	BMPR1A_BMPR2	IFN-iCAF	0.152	0.147667	0.00433333
IL-iCAF	BMP4	BMPR1A_BMPR2	IFN-iCAF	0.177	0.172667	0.00433333
IFN-iCAF	BMP2	BMPR1A_BMPR2	IFN-iCAF	0.151	0.146667	0.00433333
myCAF	BMP2	BMPR1A_BMPR2	IFN-iCAF	0.179	0.174667	0.00433333
myCAF	PGD2_byPTGDS	PTGDR	IFN-iCAF	0.189	0.185	0.004
Adipose-like CAF	ProstaglandinD2_byAKR1C3	PTGDR	IFN-iCAF	0.105	0.1015	0.0035
Endothelial	DLL4	NOTCH2	IFN-iCAF	0.272	0.269667	0.00233333
IL-iCAF	DLL1	NOTCH2	IFN-iCAF	0.238	0.235667	0.00233333
Endothelial	JAG2	NOTCH2	IFN-iCAF	0.218	0.215667	0.00233333
Endothelial	JAG1	NOTCH2	IFN-iCAF	0.253	0.250667	0.00233333
IFN-iCAF	JAG1	NOTCH2	IFN-iCAF	0.358	0.355667	0.00233333
myCAF	JAG1	NOTCH2	IFN-iCAF	0.258	0.256333	0.00166667
Malignant	JAG2	NOTCH2	IFN-iCAF	0.189	0.187333	0.00166667
Malignant	DLL1	NOTCH2	IFN-iCAF	0.182	0.180333	0.00166667
Malignant	JAG1	NOTCH2	IFN-iCAF	0.471	0.469333	0.00166667
Pericyte	JAG1	NOTCH2	IFN-iCAF	0.386	0.384333	0.00166667
TAM	SPP1	integrin_a4b1_complex	IFN-iCAF	0.685	0.6855	-0.0005
IL-iCAF	FN1	integrin_a4b1_complex	IFN-iCAF	1.175	1.1755	-0.0005
Pericyte	FN1	integrin_a4b1_complex	IFN-iCAF	0.756	0.7565	-0.0005
Monocyte	PLAUR	integrin_a4b1_complex	IFN-iCAF	0.853	0.8535	-0.0005
Adipose-like CAF	VCAM1	integrin_a4b1_complex	IFN-iCAF	0.167	0.1675	-0.0005
Monocyte	SPP1	integrin_a4b1_complex	IFN-iCAF	0.373	0.3735	-0.0005
Neutrophil	SPP1	integrin_a4b1_complex	IFN-iCAF	0.175	0.1755	-0.0005
Endothelial	JAM2	integrin_a4b1_complex	IFN-iCAF	0.22	0.2205	-0.0005
IFN-iCAF	TNC	integrin_a4b1_complex	IFN-iCAF	0.241	0.2415	-0.0005
Malignant	TNC	integrin_a4b1_complex	IFN-iCAF	0.396	0.3965	-0.0005
myCAF	TNC	integrin_a4b1_complex	IFN-iCAF	0.33	0.3305	-0.0005
IFN-iCAF	VCAM1	integrin_a4b1_complex	IFN-iCAF	0.14	0.1405	-0.0005
IL-iCAF	VCAM1	integrin_a4b1_complex	IFN-iCAF	0.18	0.1805	-0.0005
Pericyte	VCAM1	integrin_a4b1_complex	IFN-iCAF	0.136	0.1365	-0.0005
myCAF	VCAM1	integrin_a4b1_complex	IFN-iCAF	0.166	0.1665	-0.0005
IFN-iCAF	PLAUR	integrin_a4b1_complex	IFN-iCAF	0.244	0.2445	-0.0005
IL-iCAF	PLAUR	integrin_a4b1_complex	IFN-iCAF	0.411	0.4115	-0.0005
Mast cell	PLAUR	integrin_a4b1_complex	IFN-iCAF	0.288	0.2885	-0.0005
myCAF	PLAUR	integrin_a4b1_complex	IFN-iCAF	0.268	0.2685	-0.0005
Myeloid DC	PLAUR	integrin_a4b1_complex	IFN-iCAF	0.437	0.4375	-0.0005
IFN-iCAF	FN1	integrin_a4b1_complex	IFN-iCAF	0.876	0.8765	-0.0005
Malignant	FN1	integrin_a4b1_complex	IFN-iCAF	0.868	0.8685	-0.0005
IL-iCAF	TNC	integrin_a4b1_complex	IFN-iCAF	0.596	0.5965	-0.0005
Neutrophil	PLAUR	integrin_a4b1_complex	IFN-iCAF	0.737	0.7375	-0.0005
myCAF	FN1	integrin_a4b1_complex	IFN-iCAF	1.456	1.4565	-0.0005
Adipose-like CAF	PLA2G2A	integrin_a4b1_complex	IFN-iCAF	0.226	0.227	-0.001
TAM	PLAUR	integrin_a4b1_complex	IFN-iCAF	0.548	0.549	-0.001
Adipose-like CAF	IGFBP3	TMEM219	IFN-iCAF	0.335	0.337333	-0.00233333
IFN-iCAF	IGFBP3	TMEM219	IFN-iCAF	0.543	0.545333	-0.00233333
Malignant	IGFBP3	TMEM219	IFN-iCAF	0.324	0.326333	-0.00233333
Pericyte	IGFBP3	TMEM219	IFN-iCAF	0.338	0.340333	-0.00233333
Endothelial	IGFBP3	TMEM219	IFN-iCAF	0.428	0.431	-0.003
myCAF	IGFBP3	TMEM219	IFN-iCAF	0.444	0.447	-0.003
pDC	ADGRE5	integrin_aVb1_complex	IFN-iCAF	0.38	0.383	-0.003
IL-iCAF	IGFBP3	TMEM219	IFN-iCAF	0.572	0.575	-0.003
Pericyte	FN1	integrin_aVb1_complex	IFN-iCAF	0.934	0.937667	-0.00366667
Mast cell	ADGRE2	integrin_aVb1_complex	IFN-iCAF	0.417	0.420667	-0.00366667
TAM	ADGRE2	integrin_aVb1_complex	IFN-iCAF	0.322	0.325667	-0.00366667
Myeloid DC	ADGRE2	integrin_aVb1_complex	IFN-iCAF	0.3	0.303667	-0.00366667
Mast cell	ADGRE5	integrin_aVb1_complex	IFN-iCAF	0.37	0.373667	-0.00366667
Monocyte	ADGRE5	integrin_aVb1_complex	IFN-iCAF	0.367	0.370667	-0.00366667
NK cell	ADGRE5	integrin_aVb1_complex	IFN-iCAF	0.399	0.402667	-0.00366667
NKT cell	ADGRE5	integrin_aVb1_complex	IFN-iCAF	0.38	0.383667	-0.00366667
TAM	ADGRE5	integrin_aVb1_complex	IFN-iCAF	0.37	0.373667	-0.00366667
Myeloid DC	ADGRE5	integrin_aVb1_complex	IFN-iCAF	0.371	0.374667	-0.00366667
IFN-iCAF	FN1	integrin_aVb1_complex	IFN-iCAF	1.054	1.05767	-0.00366667
IL-iCAF	FN1	integrin_aVb1_complex	IFN-iCAF	1.353	1.35667	-0.00366667
Malignant	FN1	integrin_aVb1_complex	IFN-iCAF	1.046	1.04967	-0.00366667
myCAF	FN1	integrin_aVb1_complex	IFN-iCAF	1.634	1.63767	-0.00366667
Monocyte	ADGRE2	integrin_aVb1_complex	IFN-iCAF	0.355	0.358667	-0.00366667
CD8 T cell	ADGRE5	integrin_aVb1_complex	IFN-iCAF	0.361	0.365	-0.004
NK cell	TGFB1	TGFbeta_receptor2	IFN-iCAF	0.261	0.265333	-0.00433333
TAM	TGFB1	TGFbeta_receptor2	IFN-iCAF	0.259	0.263333	-0.00433333
IFN-iCAF	TGFB2	TGFbeta_receptor2	IFN-iCAF	0.125	0.129333	-0.00433333
Adipose-like CAF	BMP2	BMPR1A_BMPR2	IFN-iCAF	0.115	0.1195	-0.0045
IL-iCAF	TGFB3	TGFbeta_receptor2	IFN-iCAF	0.167	0.171667	-0.00466667
Malignant	TGFB2	TGFbeta_receptor2	IFN-iCAF	0.128	0.132667	-0.00466667
myCAF	TGFB2	TGFbeta_receptor2	IFN-iCAF	0.127	0.131667	-0.00466667
IFN-iCAF	TGFB1	TGFbeta_receptor2	IFN-iCAF	0.392	0.396667	-0.00466667
IL-iCAF	TGFB1	TGFbeta_receptor2	IFN-iCAF	0.392	0.396667	-0.00466667
Myeloid DC	TGFB1	TGFbeta_receptor2	IFN-iCAF	0.332	0.336667	-0.00466667
IFN-iCAF	BMP8A	ACVR1_BMPR2	IFN-iCAF	0.155	0.159667	-0.00466667
IFN-iCAF	TGFB3	TGFbeta_receptor2	IFN-iCAF	0.206	0.210667	-0.00466667
myCAF	TGFB3	TGFbeta_receptor2	IFN-iCAF	0.16	0.164667	-0.00466667
IL-iCAF	TGFB2	TGFbeta_receptor2	IFN-iCAF	0.158	0.162667	-0.00466667
Mast cell	TGFB1	TGFbeta_receptor2	IFN-iCAF	0.346	0.350667	-0.00466667
Monocyte	TGFB1	TGFbeta_receptor2	IFN-iCAF	0.29	0.294667	-0.00466667
IL-iCAF	NTN1	UNC5B	IFN-iCAF	0.335	0.34	-0.005
IL-iCAF	BMP8A	ACVR1_BMPR2	IFN-iCAF	0.14	0.145	-0.005
Adipose-like CAF	atRetinoicAcid_byALDH1A1	RAreceptor_RXRB	IFN-iCAF	0.107	0.112	-0.005
Adipose-like CAF	atRetinoicAcid_byALDH1A1	RAreceptor_RARB_RXRB	IFN-iCAF	0.107	0.112	-0.005
IL-iCAF	JAM2	integrin_a4b1_complex	IFN-iCAF	0.097	0.102	-0.005
Endothelial	VCAM1	integrin_a4b1_complex	IFN-iCAF	0.116	0.121	-0.005
Pericyte	NTN4	UNC5B	IFN-iCAF	0.273	0.278	-0.005
Mast cell	atRetinoicAcid_byALDH1A1	RAreceptor_RXRB	IFN-iCAF	0.125	0.13	-0.005
TAM	atRetinoicAcid_byALDH1A1	RAreceptor_RXRB	IFN-iCAF	0.093	0.098	-0.005
Mast cell	atRetinoicAcid_byALDH1A1	RAreceptor_RARB_RXRB	IFN-iCAF	0.125	0.13	-0.005
TAM	atRetinoicAcid_byALDH1A1	RAreceptor_RARB_RXRB	IFN-iCAF	0.093	0.098	-0.005
IFN-iCAF	LRPAP1	SORT1	IFN-iCAF	0.236	0.241	-0.005
IL-iCAF	LRPAP1	SORT1	IFN-iCAF	0.358	0.363	-0.005
Malignant	LRPAP1	SORT1	IFN-iCAF	0.262	0.267	-0.005
TAM	LRPAP1	SORT1	IFN-iCAF	0.219	0.224	-0.005
myCAF	LRPAP1	SORT1	IFN-iCAF	0.218	0.223	-0.005
Pericyte	TNC	integrin_a4b1_complex	IFN-iCAF	0.217	0.222	-0.005
NK cell	IFNG	Type_II_IFNR	IFN-iCAF	0.276	0.281333	-0.00533333
CD8 T cell	IFNG	Type_II_IFNR	IFN-iCAF	0.326	0.331333	-0.00533333
NKT cell	IFNG	Type_II_IFNR	IFN-iCAF	0.3	0.305333	-0.00533333
myCAF	TGFB1	TGFbeta_receptor2	IFN-iCAF	0.291	0.296333	-0.00533333
pDC	TGFB1	TGFbeta_receptor2	IFN-iCAF	0.299	0.304333	-0.00533333
IL-iCAF	JAM2	JAM3	IFN-iCAF	0.117	0.122667	-0.00566667
Adipose-like CAF	JAM3	JAM3	IFN-iCAF	0.12	0.125667	-0.00566667
Endothelial	JAM3	JAM3	IFN-iCAF	0.112	0.117667	-0.00566667
Pericyte	JAM3	JAM3	IFN-iCAF	0.119	0.124667	-0.00566667
Endothelial	JAM2	JAM3	IFN-iCAF	0.24	0.245667	-0.00566667
Adipose-like CAF	JAM2	JAM3	IFN-iCAF	0.112	0.118	-0.006
myCAF	JAM2	JAM3	IFN-iCAF	0.112	0.118	-0.006
IFN-iCAF	JAM3	JAM3	IFN-iCAF	0.131	0.137	-0.006
IL-iCAF	JAM3	JAM3	IFN-iCAF	0.159	0.165	-0.006
myCAF	JAM3	JAM3	IFN-iCAF	0.132	0.138	-0.006
Malignant	SIRPA	CD47	IFN-iCAF	0.268	0.274333	-0.00633333
Myeloid DC	SIRPA	CD47	IFN-iCAF	0.261	0.267333	-0.00633333
NK cell	SIRPG	CD47	IFN-iCAF	0.222	0.228333	-0.00633333
Adipose-like CAF	GAS6	AXL	IFN-iCAF	0.235	0.241333	-0.00633333
CD4 T cell	SIRPG	CD47	IFN-iCAF	0.25	0.256333	-0.00633333
Malignant	GAS6	AXL	IFN-iCAF	0.255	0.261333	-0.00633333
pDC	GAS6	AXL	IFN-iCAF	0.248	0.254333	-0.00633333
CD8 T cell	SIRPG	CD47	IFN-iCAF	0.225	0.231667	-0.00666667
Treg	SIRPG	CD47	IFN-iCAF	0.31	0.316667	-0.00666667
Monocyte	SIRPA	CD47	IFN-iCAF	0.337	0.343667	-0.00666667
TAM	SIRPA	CD47	IFN-iCAF	0.331	0.337667	-0.00666667
Plasma cell	GAS6	AXL	IFN-iCAF	0.232	0.239	-0.007
myCAF	GAS6	AXL	IFN-iCAF	0.202	0.209	-0.007
IL-iCAF	GAS6	AXL	IFN-iCAF	0.245	0.252	-0.007
NKT cell	SIRPG	CD47	IFN-iCAF	0.245	0.252333	-0.00733333
IL-iCAF	SIRPA	CD47	IFN-iCAF	0.251	0.258333	-0.00733333
myCAF	CD55	ADGRE5	IFN-iCAF	0.279	0.288	-0.009
Malignant	LPAR3	ADGRE5	IFN-iCAF	0.136	0.145	-0.009
IFN-iCAF	CD55	ADGRE5	IFN-iCAF	0.269	0.278	-0.009
Mast cell	CD55	ADGRE5	IFN-iCAF	0.288	0.297	-0.009
Monocyte	CD55	ADGRE5	IFN-iCAF	0.269	0.278	-0.009
NK cell	CD55	ADGRE5	IFN-iCAF	0.286	0.295	-0.009
Mast cell	atRetinoicAcid_byALDH1A1	RAreceptor_RARB	IFN-iCAF	0.14	0.152	-0.012
Adipose-like CAF	atRetinoicAcid_byALDH1A1	RAreceptor_RARB	IFN-iCAF	0.122	0.134	-0.012
TAM	atRetinoicAcid_byALDH1A1	RAreceptor_RARB	IFN-iCAF	0.108	0.12	-0.012
IFN-iCAF	JAG1	CD46	IFN-iCAF	0.348	0.360667	-0.0126667
Adipose-like CAF	Prostacyclin_byPTGIS	PTGIR	IFN-iCAF	0.162	0.175	-0.013
TAM	EREG	EGFR	IFN-iCAF	0.166	0.179	-0.013
IL-iCAF	HBEGF	EGFR	IFN-iCAF	0.193	0.206	-0.013
Monocyte	EREG	EGFR	IFN-iCAF	0.469	0.482	-0.013
Myeloid DC	EREG	EGFR	IFN-iCAF	0.207	0.22	-0.013
Endothelial	HBEGF	EGFR	IFN-iCAF	0.235	0.248	-0.013
Monocyte	HBEGF	EGFR	IFN-iCAF	0.451	0.464	-0.013
Neutrophil	HBEGF	EGFR	IFN-iCAF	0.331	0.344	-0.013
Myeloid DC	HBEGF	EGFR	IFN-iCAF	0.253	0.266	-0.013
Malignant	AREG	EGFR	IFN-iCAF	0.555	0.568	-0.013
NK cell	AREG	EGFR	IFN-iCAF	0.418	0.431	-0.013
Neutrophil	AREG	EGFR	IFN-iCAF	0.527	0.54	-0.013
TAM	AREG	EGFR	IFN-iCAF	0.317	0.33	-0.013
Myeloid DC	AREG	EGFR	IFN-iCAF	0.59	0.603	-0.013
pDC	AREG	EGFR	IFN-iCAF	0.918	0.931	-0.013
Malignant	JAG1	CD46	IFN-iCAF	0.461	0.474333	-0.0133333
Pericyte	JAG1	CD46	IFN-iCAF	0.376	0.389333	-0.0133333
Malignant	EREG	EGFR	IFN-iCAF	0.23	0.243333	-0.0133333
Mast cell	AREG	EGFR	IFN-iCAF	0.942	0.955333	-0.0133333
TAM	HBEGF	EGFR	IFN-iCAF	0.333	0.346667	-0.0136667
Malignant	HBEGF	EGFR	IFN-iCAF	0.176	0.189667	-0.0136667
Malignant	TGFA	EGFR	IFN-iCAF	0.186	0.2	-0.014
Neutrophil	EREG	EGFR	IFN-iCAF	0.551	0.565	-0.014
Monocyte	AREG	EGFR	IFN-iCAF	0.619	0.633	-0.014
Adipose-like CAF	atRetinoicAcid_byALDH1A1	RAreceptor_RARA_RXRA	IFN-iCAF	0.102	0.1165	-0.0145
Mast cell	atRetinoicAcid_byALDH1A1	RAreceptor_RARA_RXRA	IFN-iCAF	0.12	0.1345	-0.0145
TAM	atRetinoicAcid_byALDH1A1	RAreceptor_RARA_RXRA	IFN-iCAF	0.088	0.1025	-0.0145
Mast cell	atRetinoicAcid_byALDH1A1	RAreceptor_RARA	IFN-iCAF	0.133	0.1485	-0.0155
TAM	atRetinoicAcid_byALDH1A1	RAreceptor_RARA	IFN-iCAF	0.101	0.1165	-0.0155
Adipose-like CAF	atRetinoicAcid_byALDH1A1	RAreceptor_RARA	IFN-iCAF	0.115	0.1305	-0.0155
Adipose-like CAF	atRetinoicAcid_byALDH1A1	RAreceptor_RXRA	IFN-iCAF	0.102	0.118	-0.016
Mast cell	atRetinoicAcid_byALDH1A1	RAreceptor_RXRA	IFN-iCAF	0.12	0.136	-0.016
TAM	atRetinoicAcid_byALDH1A1	RAreceptor_RXRA	IFN-iCAF	0.088	0.104	-0.016
Endothelial	SELE	GLG1	IFN-iCAF	0.484	0.5	-0.016
CD4 T cell	SEMA4D	PLXNB2	IFN-iCAF	0.147	0.163333	-0.0163333
CD8 T cell	SEMA4D	PLXNB2	IFN-iCAF	0.16	0.176333	-0.0163333
NKT cell	SEMA4D	PLXNB2	IFN-iCAF	0.162	0.178333	-0.0163333
Endothelial	SEMA4C	PLXNB2	IFN-iCAF	0.128	0.144667	-0.0166667
IFN-iCAF	SEMA4C	PLXNB2	IFN-iCAF	0.14	0.156667	-0.0166667
Mast cell	SEMA4D	PLXNB2	IFN-iCAF	0.218	0.234667	-0.0166667
Monocyte	SEMA4D	PLXNB2	IFN-iCAF	0.167	0.183667	-0.0166667
Naive/Memory T cell	SEMA4D	PLXNB2	IFN-iCAF	0.139	0.155667	-0.0166667
Myeloid DC	SEMA4D	PLXNB2	IFN-iCAF	0.155	0.171667	-0.0166667
TAM	SEMA4D	PLXNB2	IFN-iCAF	0.142	0.158667	-0.0166667
Neutrophil	TNF	TNFRSF1A	IFN-iCAF	0.379	0.396333	-0.0173333
Myeloid DC	TNF	TNFRSF1A	IFN-iCAF	0.372	0.389333	-0.0173333
IL-iCAF	SEMA4C	PLXNB2	IFN-iCAF	0.144	0.161333	-0.0173333
NK cell	SEMA4D	PLXNB2	IFN-iCAF	0.15	0.167333	-0.0173333
Treg	SEMA4D	PLXNB2	IFN-iCAF	0.162	0.179333	-0.0173333
Malignant	VEGFB	NRP1	IFN-iCAF	0.252	0.2695	-0.0175
Adipose-like CAF	PGF	NRP1	IFN-iCAF	0.223	0.2405	-0.0175
Endothelial	PGF	NRP1	IFN-iCAF	0.224	0.2415	-0.0175
Monocyte	VEGFB	NRP1	IFN-iCAF	0.226	0.2435	-0.0175
Pericyte	VEGFB	NRP1	IFN-iCAF	0.239	0.2565	-0.0175
IFN-iCAF	VEGFA	NRP1	IFN-iCAF	0.24	0.2575	-0.0175
Pericyte	VEGFA	NRP1	IFN-iCAF	0.214	0.2315	-0.0175
Plasma cell	VEGFA	NRP1	IFN-iCAF	0.207	0.2245	-0.0175
myCAF	VEGFA	NRP1	IFN-iCAF	0.245	0.2625	-0.0175
CD4 T cell	LTA	TNFRSF1A	IFN-iCAF	0.252	0.269667	-0.0176667
Treg	LTA	TNFRSF1A	IFN-iCAF	0.264	0.281667	-0.0176667
B cell	TNF	TNFRSF1A	IFN-iCAF	0.276	0.293667	-0.0176667
CD8 T cell	TNF	TNFRSF1A	IFN-iCAF	0.28	0.297667	-0.0176667
Monocyte	TNF	TNFRSF1A	IFN-iCAF	0.476	0.493667	-0.0176667
Naive/Memory T cell	TNF	TNFRSF1A	IFN-iCAF	0.257	0.274667	-0.0176667
TAM	TNF	TNFRSF1A	IFN-iCAF	0.321	0.338667	-0.0176667
Treg	TNF	TNFRSF1A	IFN-iCAF	0.279	0.296667	-0.0176667
Adipose-like CAF	VEGFA	NRP1	IFN-iCAF	0.226	0.244	-0.018
Adipose-like CAF	atRetinoicAcid_byALDH1A1	RAreceptor_RARG	IFN-iCAF	0.113	0.131	-0.018
TAM	atRetinoicAcid_byALDH1A1	RAreceptor_RARG	IFN-iCAF	0.099	0.117	-0.018
Mast cell	atRetinoicAcid_byALDH1A1	RAreceptor_RARG	IFN-iCAF	0.131	0.149	-0.018
IL-iCAF	JAG1	NOTCH2	IFN-iCAF	0.235	0.253	-0.018
Malignant	TNF	TNFRSF1A	IFN-iCAF	0.268	0.286	-0.018
Plasma cell	VEGFB	NRP1	IFN-iCAF	0.207	0.225	-0.018
myCAF	TGFB1	TGFbeta_receptor1	IFN-iCAF	0.319	0.337333	-0.0183333
TAM	VEGFB	NRP1	IFN-iCAF	0.255	0.2735	-0.0185
Myeloid DC	VEGFB	NRP1	IFN-iCAF	0.227	0.2455	-0.0185
pDC	TGFB1	TGFbeta_receptor1	IFN-iCAF	0.327	0.345667	-0.0186667
Endothelial	TGFB1	TGFbeta_receptor2	IFN-iCAF	0.218	0.237	-0.019
Plasma cell	TGFB1	TGFbeta_receptor2	IFN-iCAF	0.231	0.25	-0.019
IFN-iCAF	TGFB3	TGFbeta_receptor1	IFN-iCAF	0.233	0.252333	-0.0193333
IL-iCAF	TGFB3	TGFbeta_receptor1	IFN-iCAF	0.194	0.213333	-0.0193333
myCAF	TGFB3	TGFbeta_receptor1	IFN-iCAF	0.187	0.206333	-0.0193333
IFN-iCAF	TGFB2	TGFbeta_receptor1	IFN-iCAF	0.152	0.171333	-0.0193333
IL-iCAF	TGFB2	TGFbeta_receptor1	IFN-iCAF	0.185	0.204333	-0.0193333
Malignant	TGFB2	TGFbeta_receptor1	IFN-iCAF	0.155	0.174333	-0.0193333
myCAF	TGFB2	TGFbeta_receptor1	IFN-iCAF	0.154	0.173333	-0.0193333
IFN-iCAF	TGFB1	TGFbeta_receptor1	IFN-iCAF	0.419	0.438333	-0.0193333
IL-iCAF	TGFB1	TGFbeta_receptor1	IFN-iCAF	0.419	0.438333	-0.0193333
Mast cell	TGFB1	TGFbeta_receptor1	IFN-iCAF	0.373	0.392333	-0.0193333
Monocyte	TGFB1	TGFbeta_receptor1	IFN-iCAF	0.317	0.336333	-0.0193333
Myeloid DC	TGFB1	TGFbeta_receptor1	IFN-iCAF	0.359	0.378333	-0.0193333
B cell	TGFB1	TGFbeta_receptor2	IFN-iCAF	0.232	0.2515	-0.0195
CD8 T cell	TGFB1	TGFbeta_receptor2	IFN-iCAF	0.227	0.2465	-0.0195
Neutrophil	TGFB1	TGFbeta_receptor2	IFN-iCAF	0.228	0.2475	-0.0195
Adipose-like CAF	IGF1	IGF1R	IFN-iCAF	0.355	0.374667	-0.0196667
IL-iCAF	IGF2	IGF1R	IFN-iCAF	0.615	0.634667	-0.0196667
Neutrophil	IL1A	IL1_receptor	IFN-iCAF	0.191	0.211	-0.02
IFN-iCAF	IGF2	IGF1R	IFN-iCAF	0.196	0.216333	-0.0203333
Adipose-like CAF	IGF2	IGF1R	IFN-iCAF	0.213	0.233333	-0.0203333
Endothelial	IGF2	IGF1R	IFN-iCAF	0.182	0.202333	-0.0203333
myCAF	IGF2	IGF1R	IFN-iCAF	0.358	0.378333	-0.0203333
Monocyte	IL1B	IL1_receptor	IFN-iCAF	1.159	1.18	-0.021
Monocyte	IL1RN	IL1_receptor	IFN-iCAF	0.453	0.474	-0.021
Myeloid DC	IL1RN	IL1_receptor	IFN-iCAF	0.268	0.289	-0.021
TAM	IL1RN	IL1_receptor	IFN-iCAF	0.234	0.255	-0.021
Myeloid DC	IL1A	IL1_receptor	IFN-iCAF	0.088	0.109	-0.021
Neutrophil	IL1RN	IL1_receptor	IFN-iCAF	0.489	0.51	-0.021
Malignant	IL1A	IL1_receptor	IFN-iCAF	0.147	0.168	-0.021
Monocyte	IL1A	IL1_receptor	IFN-iCAF	0.207	0.228	-0.021
TAM	IL1B	IL1_receptor	IFN-iCAF	0.36	0.381	-0.021
Myeloid DC	IL1B	IL1_receptor	IFN-iCAF	0.569	0.59	-0.021
Neutrophil	IL1B	IL1_receptor	IFN-iCAF	1.132	1.153	-0.021
IL-iCAF	PLAU	PLAUR	IFN-iCAF	0.798	0.819667	-0.0216667
Malignant	PLAU	PLAUR	IFN-iCAF	0.452	0.473667	-0.0216667
myCAF	PLAU	PLAUR	IFN-iCAF	0.517	0.538667	-0.0216667
myCAF	TNFSF10	TNFRSF10B	IFN-iCAF	0.215	0.238	-0.023
Malignant	TNFSF10	TNFRSF10B	IFN-iCAF	0.468	0.4915	-0.0235
IFN-iCAF	TNFSF10	TNFRSF10B	IFN-iCAF	0.233	0.2565	-0.0235
Endothelial	TNFSF10	TNFRSF10B	IFN-iCAF	0.306	0.3295	-0.0235
IL-iCAF	FN1	integrin_aVb5_complex	IFN-iCAF	1.312	1.33667	-0.0246667
myCAF	FN1	integrin_aVb5_complex	IFN-iCAF	1.592	1.61733	-0.0253333
Pericyte	FN1	integrin_aVb5_complex	IFN-iCAF	0.892	0.917333	-0.0253333
Malignant	FN1	integrin_aVb5_complex	IFN-iCAF	1.004	1.02933	-0.0253333
IFN-iCAF	FN1	integrin_aVb5_complex	IFN-iCAF	1.012	1.03767	-0.0256667
IFN-iCAF	DHEAsulfate_bySULT2B	PPARD	IFN-iCAF	0.085	0.114	-0.029
TAM	DHEAsulfate_bySULT2B	PPARD	IFN-iCAF	0.085	0.114	-0.029
Monocyte	OSM	OSMR	IFN-iCAF	0.254	0.284667	-0.0306667
Neutrophil	OSM	OSMR	IFN-iCAF	0.277	0.307667	-0.0306667
TAM	OSM	OSMR	IFN-iCAF	0.201	0.231667	-0.0306667
Myeloid DC	OSM	OSMR	IFN-iCAF	0.188	0.218667	-0.0306667
IL-iCAF	APP	CD74	IFN-iCAF	1.135	1.166	-0.031
Malignant	IGF2	IGF2R	IFN-iCAF	0.249	0.2805	-0.0315
NKT cell	FASLG	FAS	IFN-iCAF	0.135	0.167333	-0.0323333
IL-iCAF	Cholesterol_byLIPA	RORA	IFN-iCAF	0.232	0.2645	-0.0325
Malignant	Cholesterol_byLIPA	RORA	IFN-iCAF	0.223	0.2555	-0.0325
Mast cell	Cholesterol_byLIPA	RORA	IFN-iCAF	0.203	0.2355	-0.0325
Pericyte	Cholesterol_byLIPA	RORA	IFN-iCAF	0.21	0.2425	-0.0325
myCAF	Cholesterol_byLIPA	RORA	IFN-iCAF	0.206	0.2385	-0.0325
Neutrophil	SIRPA	CD47	IFN-iCAF	0.226	0.259	-0.033
IFN-iCAF	Cholesterol_byLIPA	RORA	IFN-iCAF	0.21	0.243	-0.033
TAM	GAS6	AXL	IFN-iCAF	0.158	0.1935	-0.0355
Monocyte	LTB	LTBR	IFN-iCAF	0.292	0.3275	-0.0355
NK cell	LTB	LTBR	IFN-iCAF	0.29	0.3255	-0.0355
Endothelial	SEMA3F	NRP2	IFN-iCAF	0.203	0.239	-0.036
Pericyte	PGF	NRP2	IFN-iCAF	0.203	0.239	-0.036
Monocyte	VEGFA	NRP2	IFN-iCAF	0.377	0.413	-0.036
Neutrophil	VEGFA	NRP2	IFN-iCAF	0.324	0.36	-0.036
IL-iCAF	PGF	NRP2	IFN-iCAF	0.189	0.225	-0.036
Pericyte	GAS6	AXL	IFN-iCAF	0.177	0.213	-0.036
Myeloid DC	GAS6	AXL	IFN-iCAF	0.159	0.195	-0.036
TAM	VEGFA	NRP2	IFN-iCAF	0.224	0.26	-0.036
Malignant	SEMA3C	NRP2	IFN-iCAF	0.309	0.345	-0.036
Mast cell	VEGFA	NRP2	IFN-iCAF	0.356	0.392	-0.036
Myeloid DC	VEGFA	NRP2	IFN-iCAF	0.287	0.323	-0.036
Malignant	VEGFA	NRP2	IFN-iCAF	0.238	0.274333	-0.0363333
Endothelial	GAS6	AXL	IFN-iCAF	0.154	0.1905	-0.0365
IL-iCAF	VEGFA	NRP2	IFN-iCAF	0.251	0.287667	-0.0366667
Pericyte	JAG1	VASN	IFN-iCAF	0.388	0.427667	-0.0396667
Malignant	JAG2	VASN	IFN-iCAF	0.191	0.230667	-0.0396667
myCAF	JAG1	VASN	IFN-iCAF	0.26	0.299667	-0.0396667
Malignant	JAG1	VASN	IFN-iCAF	0.473	0.512667	-0.0396667
Endothelial	JAG2	VASN	IFN-iCAF	0.219	0.259667	-0.0406667
IFN-iCAF	JAG1	VASN	IFN-iCAF	0.359	0.399667	-0.0406667
B cell	SEMA4D	PLXNB2	IFN-iCAF	0.126	0.1695	-0.0435
IL-iCAF	WNT5A	ROR2	IFN-iCAF	0.712	0.7565	-0.0445
Pericyte	SEMA4C	PLXNB2	IFN-iCAF	0.122	0.1665	-0.0445
Neutrophil	SEMA4D	PLXNB2	IFN-iCAF	0.128	0.1725	-0.0445
Plasma cell	SEMA4D	PLXNB2	IFN-iCAF	0.133	0.1775	-0.0445
pDC	SEMA4D	PLXNB2	IFN-iCAF	0.121	0.1655	-0.0445
Adipose-like CAF	WNT5A	ROR2	IFN-iCAF	0.157	0.2015	-0.0445
IFN-iCAF	WNT5A	ROR2	IFN-iCAF	0.285	0.3295	-0.0445
myCAF	WNT5A	ROR2	IFN-iCAF	0.414	0.4585	-0.0445
Pericyte	FN1	integrin_a5b1_complex	IFN-iCAF	0.926	0.971667	-0.0456667
IFN-iCAF	FBN1	integrin_a5b1_complex	IFN-iCAF	0.509	0.554667	-0.0456667
IL-iCAF	FBN1	integrin_a5b1_complex	IFN-iCAF	0.715	0.760667	-0.0456667
Malignant	FN1	integrin_a5b1_complex	IFN-iCAF	1.038	1.08367	-0.0456667
myCAF	FN1	integrin_a5b1_complex	IFN-iCAF	1.626	1.67167	-0.0456667
Adipose-like CAF	FBN1	integrin_a5b1_complex	IFN-iCAF	0.501	0.547	-0.046
IFN-iCAF	FN1	integrin_a5b1_complex	IFN-iCAF	1.046	1.092	-0.046
IL-iCAF	FN1	integrin_a5b1_complex	IFN-iCAF	1.345	1.391	-0.046
Adipose-like CAF	PLA2G2A	integrin_a5b1_complex	IFN-iCAF	0.396	0.442667	-0.0466667
myCAF	FBN1	integrin_a5b1_complex	IFN-iCAF	0.715	0.761667	-0.0466667
TAM	TYROBP	CD44	IFN-iCAF	1.165	1.212	-0.047
Endothelial	SELE	CD44	IFN-iCAF	0.493	0.540333	-0.0473333
Monocyte	TYROBP	CD44	IFN-iCAF	1.086	1.134	-0.048
Mast cell	TYROBP	CD44	IFN-iCAF	0.669	0.717	-0.048
Neutrophil	TYROBP	CD44	IFN-iCAF	0.807	0.855	-0.048
pDC	TYROBP	CD44	IFN-iCAF	0.81	0.858	-0.048
B cell	TGFB1	TGFbeta_receptor1	IFN-iCAF	0.26	0.308	-0.048
CD8 T cell	TGFB1	TGFbeta_receptor1	IFN-iCAF	0.255	0.303	-0.048
Myeloid DC	TYROBP	CD44	IFN-iCAF	1.009	1.057	-0.048
NK cell	TGFB1	TGFbeta_receptor1	IFN-iCAF	0.288	0.337	-0.049
Plasma cell	TGFB1	TGFbeta_receptor1	IFN-iCAF	0.258	0.307	-0.049
TAM	TGFB1	TGFbeta_receptor1	IFN-iCAF	0.286	0.335	-0.049
Endothelial	PPIA	BSG	IFN-iCAF	1.019	1.07	-0.051
Pericyte	PPIA	BSG	IFN-iCAF	0.992	1.0435	-0.0515
TAM	PPIA	BSG	IFN-iCAF	1.037	1.0885	-0.0515
TAM	CD93	IFNGR1	IFN-iCAF	0.304	0.357	-0.053
Monocyte	CD93	IFNGR1	IFN-iCAF	0.33	0.383333	-0.0533333
Neutrophil	CD93	IFNGR1	IFN-iCAF	0.285	0.338333	-0.0533333
Myeloid DC	CD93	IFNGR1	IFN-iCAF	0.253	0.306333	-0.0533333
Endothelial	CD93	IFNGR1	IFN-iCAF	0.511	0.564667	-0.0536667
CD4 T cell	TNF	TNFRSF1A	IFN-iCAF	0.251	0.308	-0.057
IFN-iCAF	COL16A1	integrin_a11b1_complex	IFN-iCAF	0.17	0.2315	-0.0615
IL-iCAF	COL5A2	integrin_a11b1_complex	IFN-iCAF	0.943	1.0045	-0.0615
IFN-iCAF	COL14A1	integrin_a11b1_complex	IFN-iCAF	0.185	0.2465	-0.0615
Pericyte	COL14A1	integrin_a11b1_complex	IFN-iCAF	0.388	0.4495	-0.0615
IL-iCAF	COL5A1	integrin_a11b1_complex	IFN-iCAF	0.758	0.8195	-0.0615
IL-iCAF	COL4A1	integrin_a11b1_complex	IFN-iCAF	0.848	0.9095	-0.0615
IFN-iCAF	COL27A1	integrin_a11b1_complex	IFN-iCAF	0.209	0.2705	-0.0615
Malignant	COL17A1	integrin_a11b1_complex	IFN-iCAF	0.569	0.6305	-0.0615
IFN-iCAF	COL6A2	integrin_a11b1_complex	IFN-iCAF	1.39	1.4515	-0.0615
IFN-iCAF	COL3A1	integrin_a11b1_complex	IFN-iCAF	1.436	1.4975	-0.0615
IFN-iCAF	COL1A1	integrin_a11b1_complex	IFN-iCAF	1.531	1.5925	-0.0615
IFN-iCAF	COL1A2	integrin_a11b1_complex	IFN-iCAF	1.41	1.4715	-0.0615
myCAF	FN1	integrin_a11b1_complex	IFN-iCAF	1.507	1.5685	-0.0615
IL-iCAF	COL6A3	integrin_a11b1_complex	IFN-iCAF	1.229	1.291	-0.062
myCAF	COL5A2	integrin_a11b1_complex	IFN-iCAF	0.968	1.03	-0.062
myCAF	COL3A1	integrin_a11b1_complex	IFN-iCAF	1.79	1.852	-0.062
myCAF	COL1A1	integrin_a11b1_complex	IFN-iCAF	2.087	2.149	-0.062
IFN-iCAF	COL6A1	integrin_a11b1_complex	IFN-iCAF	1.189	1.251	-0.062
myCAF	COL6A1	integrin_a11b1_complex	IFN-iCAF	1.314	1.376	-0.062
myCAF	COL1A2	integrin_a11b1_complex	IFN-iCAF	1.858	1.92	-0.062
IL-iCAF	FN1	integrin_a11b1_complex	IFN-iCAF	1.226	1.288	-0.062
Adipose-like CAF	COL6A3	integrin_a11b1_complex	IFN-iCAF	0.677	0.739	-0.062
Pericyte	COL6A3	integrin_a11b1_complex	IFN-iCAF	0.495	0.557	-0.062
Pericyte	COL6A2	integrin_a11b1_complex	IFN-iCAF	0.811	0.873	-0.062
IFN-iCAF	COL5A2	integrin_a11b1_complex	IFN-iCAF	0.777	0.839	-0.062
Pericyte	COL5A2	integrin_a11b1_complex	IFN-iCAF	0.528	0.59	-0.062
Adipose-like CAF	COL1A1	integrin_a11b1_complex	IFN-iCAF	0.878	0.94	-0.062
Adipose-like CAF	COL6A1	integrin_a11b1_complex	IFN-iCAF	0.667	0.729	-0.062
Adipose-like CAF	COL1A2	integrin_a11b1_complex	IFN-iCAF	0.983	1.045	-0.062
IFN-iCAF	FN1	integrin_a11b1_complex	IFN-iCAF	0.927	0.989	-0.062
Pericyte	FN1	integrin_a11b1_complex	IFN-iCAF	0.806	0.868	-0.062
myCAF	COL12A1	integrin_a11b1_complex	IFN-iCAF	0.686	0.748	-0.062
Adipose-like CAF	COL5A1	integrin_a11b1_complex	IFN-iCAF	0.28	0.342	-0.062
Pericyte	COL5A1	integrin_a11b1_complex	IFN-iCAF	0.403	0.465	-0.062
myCAF	COL5A1	integrin_a11b1_complex	IFN-iCAF	0.894	0.956	-0.062
Endothelial	COL4A2	integrin_a11b1_complex	IFN-iCAF	0.639	0.701	-0.062
IFN-iCAF	COL4A2	integrin_a11b1_complex	IFN-iCAF	0.809	0.871	-0.062
Pericyte	COL4A2	integrin_a11b1_complex	IFN-iCAF	0.774	0.836	-0.062
Pericyte	COL18A1	integrin_a11b1_complex	IFN-iCAF	0.683	0.745	-0.062
myCAF	COL18A1	integrin_a11b1_complex	IFN-iCAF	0.524	0.586	-0.062
Adipose-like CAF	COL16A1	integrin_a11b1_complex	IFN-iCAF	0.17	0.232	-0.062
Mast cell	COL9A2	integrin_a11b1_complex	IFN-iCAF	0.152	0.214	-0.062
Malignant	COL4A6	integrin_a11b1_complex	IFN-iCAF	0.163	0.225	-0.062
Malignant	COL4A5	integrin_a11b1_complex	IFN-iCAF	0.185	0.247	-0.062
IFN-iCAF	COL13A1	integrin_a11b1_complex	IFN-iCAF	0.182	0.244	-0.062
IL-iCAF	COL10A1	integrin_a11b1_complex	IFN-iCAF	0.293	0.355	-0.062
myCAF	COL10A1	integrin_a11b1_complex	IFN-iCAF	0.312	0.374	-0.062
IL-iCAF	COL8A2	integrin_a11b1_complex	IFN-iCAF	0.158	0.22	-0.062
IL-iCAF	COL24A1	integrin_a11b1_complex	IFN-iCAF	0.137	0.199	-0.062
pDC	COL24A1	integrin_a11b1_complex	IFN-iCAF	0.14	0.202	-0.062
IFN-iCAF	COL11A1	integrin_a11b1_complex	IFN-iCAF	0.18	0.242	-0.062
IL-iCAF	COL11A1	integrin_a11b1_complex	IFN-iCAF	0.282	0.344	-0.062
myCAF	COL11A1	integrin_a11b1_complex	IFN-iCAF	0.43	0.492	-0.062
IL-iCAF	COL27A1	integrin_a11b1_complex	IFN-iCAF	0.352	0.414	-0.062
Malignant	COL27A1	integrin_a11b1_complex	IFN-iCAF	0.192	0.254	-0.062
myCAF	COL27A1	integrin_a11b1_complex	IFN-iCAF	0.267	0.329	-0.062
IFN-iCAF	COL7A1	integrin_a11b1_complex	IFN-iCAF	0.238	0.3	-0.062
Malignant	COL7A1	integrin_a11b1_complex	IFN-iCAF	0.285	0.347	-0.062
myCAF	COL7A1	integrin_a11b1_complex	IFN-iCAF	0.373	0.435	-0.062
IFN-iCAF	COL5A3	integrin_a11b1_complex	IFN-iCAF	0.355	0.417	-0.062
IL-iCAF	COL5A3	integrin_a11b1_complex	IFN-iCAF	0.355	0.417	-0.062
Pericyte	COL5A3	integrin_a11b1_complex	IFN-iCAF	0.24	0.302	-0.062
myCAF	COL5A3	integrin_a11b1_complex	IFN-iCAF	0.394	0.456	-0.062
Adipose-like CAF	COL5A2	integrin_a11b1_complex	IFN-iCAF	0.368	0.43	-0.062
Adipose-like CAF	COL8A1	integrin_a11b1_complex	IFN-iCAF	0.249	0.311	-0.062
IFN-iCAF	COL8A1	integrin_a11b1_complex	IFN-iCAF	0.151	0.213	-0.062
IL-iCAF	COL8A1	integrin_a11b1_complex	IFN-iCAF	0.409	0.471	-0.062
Malignant	COL8A1	integrin_a11b1_complex	IFN-iCAF	0.196	0.258	-0.062
myCAF	COL8A1	integrin_a11b1_complex	IFN-iCAF	0.386	0.448	-0.062
Adipose-like CAF	COL14A1	integrin_a11b1_complex	IFN-iCAF	0.361	0.423	-0.062
IL-iCAF	COL14A1	integrin_a11b1_complex	IFN-iCAF	0.156	0.218	-0.062
myCAF	COL14A1	integrin_a11b1_complex	IFN-iCAF	0.162	0.224	-0.062
IL-iCAF	COL16A1	integrin_a11b1_complex	IFN-iCAF	0.309	0.371	-0.062
Malignant	COL16A1	integrin_a11b1_complex	IFN-iCAF	0.176	0.238	-0.062
myCAF	COL16A1	integrin_a11b1_complex	IFN-iCAF	0.251	0.313	-0.062
Adipose-like CAF	COL12A1	integrin_a11b1_complex	IFN-iCAF	0.335	0.397	-0.062
IFN-iCAF	COL12A1	integrin_a11b1_complex	IFN-iCAF	0.355	0.417	-0.062
Malignant	COL12A1	integrin_a11b1_complex	IFN-iCAF	0.339	0.401	-0.062
Pericyte	COL12A1	integrin_a11b1_complex	IFN-iCAF	0.258	0.32	-0.062
Malignant	COL5A1	integrin_a11b1_complex	IFN-iCAF	0.256	0.318	-0.062
IL-iCAF	COL15A1	integrin_a11b1_complex	IFN-iCAF	0.293	0.355	-0.062
Pericyte	COL15A1	integrin_a11b1_complex	IFN-iCAF	0.194	0.256	-0.062
myCAF	COL15A1	integrin_a11b1_complex	IFN-iCAF	0.262	0.324	-0.062
Adipose-like CAF	COL18A1	integrin_a11b1_complex	IFN-iCAF	0.302	0.364	-0.062
Endothelial	COL18A1	integrin_a11b1_complex	IFN-iCAF	0.306	0.368	-0.062
IL-iCAF	COL13A1	integrin_a11b1_complex	IFN-iCAF	0.223	0.285	-0.062
myCAF	COL8A2	integrin_a11b1_complex	IFN-iCAF	0.148	0.21	-0.062
Adipose-like CAF	COL15A1	integrin_a11b1_complex	IFN-iCAF	0.217	0.279	-0.062
IL-iCAF	COL7A1	integrin_a11b1_complex	IFN-iCAF	0.578	0.64	-0.062
Adipose-like CAF	COL6A2	integrin_a11b1_complex	IFN-iCAF	0.833	0.895	-0.062
IL-iCAF	COL6A2	integrin_a11b1_complex	IFN-iCAF	1.546	1.608	-0.062
Adipose-like CAF	COL3A1	integrin_a11b1_complex	IFN-iCAF	0.879	0.941	-0.062
IL-iCAF	COL3A1	integrin_a11b1_complex	IFN-iCAF	1.643	1.705	-0.062
Pericyte	COL3A1	integrin_a11b1_complex	IFN-iCAF	0.944	1.006	-0.062
Pericyte	COL1A1	integrin_a11b1_complex	IFN-iCAF	0.974	1.036	-0.062
IL-iCAF	COL6A1	integrin_a11b1_complex	IFN-iCAF	1.373	1.435	-0.062
Pericyte	COL6A1	integrin_a11b1_complex	IFN-iCAF	0.623	0.685	-0.062
Pericyte	COL1A2	integrin_a11b1_complex	IFN-iCAF	0.942	1.004	-0.062
Adipose-like CAF	FN1	integrin_a11b1_complex	IFN-iCAF	0.588	0.65	-0.062
IL-iCAF	COL12A1	integrin_a11b1_complex	IFN-iCAF	0.842	0.904	-0.062
IFN-iCAF	COL5A1	integrin_a11b1_complex	IFN-iCAF	0.586	0.648	-0.062
Endothelial	COL15A1	integrin_a11b1_complex	IFN-iCAF	0.47	0.532	-0.062
IFN-iCAF	COL15A1	integrin_a11b1_complex	IFN-iCAF	0.347	0.409	-0.062
IL-iCAF	COL4A2	integrin_a11b1_complex	IFN-iCAF	0.858	0.92	-0.062
myCAF	COL4A2	integrin_a11b1_complex	IFN-iCAF	0.615	0.677	-0.062
Endothelial	COL4A1	integrin_a11b1_complex	IFN-iCAF	0.616	0.678	-0.062
IFN-iCAF	COL4A1	integrin_a11b1_complex	IFN-iCAF	0.822	0.884	-0.062
Pericyte	COL4A1	integrin_a11b1_complex	IFN-iCAF	0.744	0.806	-0.062
myCAF	COL4A1	integrin_a11b1_complex	IFN-iCAF	0.584	0.646	-0.062
IFN-iCAF	COL18A1	integrin_a11b1_complex	IFN-iCAF	0.825	0.887	-0.062
IL-iCAF	COL18A1	integrin_a11b1_complex	IFN-iCAF	0.592	0.654	-0.062
IFN-iCAF	COL6A3	integrin_a11b1_complex	IFN-iCAF	0.945	1.007	-0.062
myCAF	COL6A3	integrin_a11b1_complex	IFN-iCAF	1.255	1.317	-0.062
myCAF	COL6A2	integrin_a11b1_complex	IFN-iCAF	1.384	1.446	-0.062
IL-iCAF	COL1A2	integrin_a11b1_complex	IFN-iCAF	1.654	1.716	-0.062
Malignant	FN1	integrin_a11b1_complex	IFN-iCAF	0.918	0.9805	-0.0625
IL-iCAF	COL1A1	integrin_a11b1_complex	IFN-iCAF	1.829	1.8915	-0.0625
Plasma cell	ADGRE5	integrin_aVb1_complex	IFN-iCAF	0.332	0.4015	-0.0695
IL-iCAF	ADGRE2	integrin_aVb1_complex	IFN-iCAF	0.274	0.344	-0.07
Malignant	ADGRE5	integrin_aVb1_complex	IFN-iCAF	0.265	0.335	-0.07
myCAF	ADGRE5	integrin_aVb1_complex	IFN-iCAF	0.269	0.339	-0.07
IFN-iCAF	ADGRE2	integrin_aVb1_complex	IFN-iCAF	0.284	0.354	-0.07
Neutrophil	ADGRE2	integrin_aVb1_complex	IFN-iCAF	0.285	0.355	-0.07
B cell	ADGRE5	integrin_aVb1_complex	IFN-iCAF	0.3	0.37	-0.07
CD4 T cell	ADGRE5	integrin_aVb1_complex	IFN-iCAF	0.295	0.365	-0.07
IFN-iCAF	ADGRE5	integrin_aVb1_complex	IFN-iCAF	0.316	0.386	-0.07
IL-iCAF	ADGRE5	integrin_aVb1_complex	IFN-iCAF	0.325	0.395	-0.07
Naive/Memory T cell	ADGRE5	integrin_aVb1_complex	IFN-iCAF	0.304	0.374	-0.07
Neutrophil	ADGRE5	integrin_aVb1_complex	IFN-iCAF	0.339	0.409	-0.07
Pericyte	ADGRE5	integrin_aVb1_complex	IFN-iCAF	0.294	0.364	-0.07
Adipose-like CAF	FN1	integrin_aVb1_complex	IFN-iCAF	0.716	0.786	-0.07
Treg	ADGRE5	integrin_aVb1_complex	IFN-iCAF	0.345	0.415	-0.07
IFN-iCAF	MPZL1	MPZL1	IFN-iCAF	0.229	0.300333	-0.0713333
Adipose-like CAF	MPZL1	MPZL1	IFN-iCAF	0.241	0.312333	-0.0713333
IL-iCAF	MPZL1	MPZL1	IFN-iCAF	0.377	0.448333	-0.0713333
Malignant	MPZL1	MPZL1	IFN-iCAF	0.304	0.375333	-0.0713333
myCAF	MPZL1	MPZL1	IFN-iCAF	0.283	0.354333	-0.0713333
myCAF	JAG1	CD46	IFN-iCAF	0.248	0.32	-0.072
IL-iCAF	DSC2	DSG2	IFN-iCAF	0.112	0.1905	-0.0785
TAM	DSC2	DSG2	IFN-iCAF	0.11	0.1885	-0.0785
Malignant	DSC2	DSG2	IFN-iCAF	0.206	0.285	-0.079
Myeloid DC	SPN	ICAM1	IFN-iCAF	0.437	0.5165	-0.0795
Mast cell	SPN	ICAM1	IFN-iCAF	0.421	0.5005	-0.0795
NKT cell	SPN	ICAM1	IFN-iCAF	0.41	0.4895	-0.0795
CD8 T cell	SPN	ICAM1	IFN-iCAF	0.409	0.489	-0.08
NK cell	SPN	ICAM1	IFN-iCAF	0.414	0.494	-0.08
Treg	SPN	ICAM1	IFN-iCAF	0.431	0.511	-0.08
CD4 T cell	SPN	ICAM1	IFN-iCAF	0.405	0.4855	-0.0805
IL-iCAF	SEMA3C	NRP2	IFN-iCAF	0.155	0.2365	-0.0815
myCAF	SEMA3C	NRP2	IFN-iCAF	0.157	0.2385	-0.0815
Adipose-like CAF	PGF	NRP2	IFN-iCAF	0.16	0.2415	-0.0815
Endothelial	PGF	NRP2	IFN-iCAF	0.161	0.2425	-0.0815
Adipose-like CAF	SEMA3C	NRP2	IFN-iCAF	0.175	0.2565	-0.0815
Adipose-like CAF	FN1	integrin_aVb5_complex	IFN-iCAF	0.674	0.7555	-0.0815
IFN-iCAF	VEGFA	NRP2	IFN-iCAF	0.177	0.2585	-0.0815
myCAF	VEGFA	NRP2	IFN-iCAF	0.182	0.2635	-0.0815
TAM	LGALS9	P4HB	IFN-iCAF	0.649	0.74	-0.091
Myeloid DC	LGALS9	P4HB	IFN-iCAF	0.679	0.770333	-0.0913333
Monocyte	LGALS9	P4HB	IFN-iCAF	0.614	0.705333	-0.0913333
IFN-iCAF	LGALS9	P4HB	IFN-iCAF	0.622	0.713667	-0.0916667
Endothelial	JAG1	VASN	IFN-iCAF	0.254	0.347	-0.093
IL-iCAF	JAG1	VASN	IFN-iCAF	0.236	0.329	-0.093
TAM	PLAU	PLAUR	IFN-iCAF	0.359	0.4535	-0.0945
IFN-iCAF	PLAU	PLAUR	IFN-iCAF	0.384	0.4795	-0.0955
Monocyte	APP	TNFRSF21	IFN-iCAF	0.512	0.627	-0.115
TAM	APP	TNFRSF21	IFN-iCAF	0.528	0.644	-0.116
Myeloid DC	APP	TNFRSF21	IFN-iCAF	0.496	0.612	-0.116
IL-iCAF	FGF2	FGFR1	IFN-iCAF	0.183	0.314667	-0.131667
Pericyte	FBN1	integrin_a5b1_complex	IFN-iCAF	0.368	0.5135	-0.1455
Endothelial	FBN1	integrin_a5b1_complex	IFN-iCAF	0.299	0.445	-0.146
Adipose-like CAF	FN1	integrin_a5b1_complex	IFN-iCAF	0.707	0.8535	-0.1465
Monocyte	PPIA	BSG	IFN-iCAF	0.993	1.149	-0.156
pDC	PPIA	BSG	IFN-iCAF	1.021	1.177	-0.156
Endothelial	PDGFB	PDGFR_complex	IFN-iCAF	0.241	0.408333	-0.167333
Malignant	PDGFC	PDGFRA	IFN-iCAF	0.215	0.405667	-0.190667
myCAF	PDGFC	PDGFRA	IFN-iCAF	0.216	0.406667	-0.190667
Pericyte	PDGFA	PDGFRA	IFN-iCAF	0.317	0.507667	-0.190667
IL-iCAF	PDGFC	PDGFRA	IFN-iCAF	0.214	0.405	-0.191
Endothelial	PDGFB	PDGFRA	IFN-iCAF	0.241	0.432	-0.191
Malignant	PDGFA	PDGFRA	IFN-iCAF	0.255	0.446	-0.191
TAM	PDGFC	PDGFRA	IFN-iCAF	0.198	0.389333	-0.191333
IFN-iCAF	PDGFA	PDGFRA	IFN-iCAF	0.217	0.408667	-0.191667
IL-iCAF	PDGFA	PDGFRA	IFN-iCAF	0.209	0.400667	-0.191667
Adipose-like CAF	TNFSF12	TNFRSF12A	IFN-iCAF	0.26	0.466	-0.206
IFN-iCAF	TNFSF12	TNFRSF12A	IFN-iCAF	0.29	0.496	-0.206
Pericyte	TNFSF12	TNFRSF12A	IFN-iCAF	0.274	0.48	-0.206
IL-iCAF	TNFSF12	TNFRSF12A	IFN-iCAF	0.305	0.5115	-0.2065
Mast cell	TNFSF12	TNFRSF12A	IFN-iCAF	0.318	0.5245	-0.2065
CD4 T cell	TNFSF12	TNFRSF12A	IFN-iCAF	0.243	0.4495	-0.2065
Monocyte	TNFSF12	TNFRSF12A	IFN-iCAF	0.291	0.498	-0.207
TAM	TNFSF12	TNFRSF12A	IFN-iCAF	0.312	0.519	-0.207
myCAF	TNFSF12	TNFRSF12A	IFN-iCAF	0.26	0.467	-0.207
Myeloid DC	TNFSF12	TNFRSF12A	IFN-iCAF	0.289	0.496	-0.207
Neutrophil	LGALS9	P4HB	IFN-iCAF	0.532	0.757	-0.225
myCAF	LGALS9	P4HB	IFN-iCAF	0.526	0.751	-0.225
pDC	LGALS9	P4HB	IFN-iCAF	0.534	0.759	-0.225
IL-iCAF	LGALS9	P4HB	IFN-iCAF	0.539	0.7645	-0.2255
Mast cell	LGALS9	P4HB	IFN-iCAF	0.541	0.7665	-0.2255
Adipose-like CAF	LGALS9	P4HB	IFN-iCAF	0.506	0.7315	-0.2255
CD4 T cell	LGALS9	P4HB	IFN-iCAF	0.499	0.7245	-0.2255
Endothelial	LGALS9	P4HB	IFN-iCAF	0.592	0.8175	-0.2255
NK cell	LGALS9	P4HB	IFN-iCAF	0.5	0.7255	-0.2255
NKT cell	LGALS9	P4HB	IFN-iCAF	0.497	0.7225	-0.2255
Treg	LGALS9	P4HB	IFN-iCAF	0.516	0.7415	-0.2255
IL-iCAF	FTH1	SCARA5	IL-iCAF	2.56	0	2.56
TAM	FTL	SCARA5	IL-iCAF	2.143	0	2.143
Monocyte	FTH1	SCARA5	IL-iCAF	2.093	0	2.093
Neutrophil	FTH1	SCARA5	IL-iCAF	2.04	0	2.04
IL-iCAF	FTL	SCARA5	IL-iCAF	1.975	0	1.975
Monocyte	FTL	SCARA5	IL-iCAF	1.912	0	1.912
TAM	FTH1	SCARA5	IL-iCAF	1.879	0	1.879
Myeloid DC	FTH1	SCARA5	IL-iCAF	1.825	0	1.825
IFN-iCAF	FTH1	SCARA5	IL-iCAF	1.741	0	1.741
myCAF	FTH1	SCARA5	IL-iCAF	1.717	0	1.717
Adipose-like CAF	FTH1	SCARA5	IL-iCAF	1.652	0	1.652
Neutrophil	FTL	SCARA5	IL-iCAF	1.639	0	1.639
Mast cell	FTH1	SCARA5	IL-iCAF	1.593	0	1.593
IFN-iCAF	FTL	SCARA5	IL-iCAF	1.457	0	1.457
myCAF	FN1	integrin_aVb3_complex	IL-iCAF	1.452	0	1.452
Myeloid DC	FTL	SCARA5	IL-iCAF	1.448	0	1.448
Adipose-like CAF	FTL	SCARA5	IL-iCAF	1.43	0	1.43
myCAF	FTL	SCARA5	IL-iCAF	1.389	0	1.389
Malignant	FTH1	SCARA5	IL-iCAF	1.364	0	1.364
pDC	FTH1	SCARA5	IL-iCAF	1.334	0	1.334
Pericyte	FTH1	SCARA5	IL-iCAF	1.254	0	1.254
pDC	FTL	SCARA5	IL-iCAF	1.231	0	1.231
IL-iCAF	FN1	integrin_aVb3_complex	IL-iCAF	1.172	0	1.172
Adipose-like CAF	PPIA	BSG	IL-iCAF	1.108	0	1.108
Mast cell	FTL	SCARA5	IL-iCAF	1.095	0	1.095
Treg	PPIA	BSG	IL-iCAF	1.059	0	1.059
Plasma cell	FTL	SCARA5	IL-iCAF	1.04	0	1.04
IL-iCAF	MMP2	integrin_aVb3_complex	IL-iCAF	1.039	0	1.039
Pericyte	FTL	SCARA5	IL-iCAF	1.001	0	1.001
Mast cell	PPIA	BSG	IL-iCAF	1	0	1
NK cell	PPIA	BSG	IL-iCAF	0.968	0	0.968
CD8 T cell	PPIA	BSG	IL-iCAF	0.96	0	0.96
IL-iCAF	CXCL2	DPP4	IL-iCAF	0.888	0	0.888
IFN-iCAF	FN1	integrin_aVb3_complex	IL-iCAF	0.872	0	0.872
Malignant	FN1	integrin_aVb3_complex	IL-iCAF	0.864	0	0.864
Monocyte	PLAUR	integrin_aVb3_complex	IL-iCAF	0.849	0	0.849
Monocyte	CXCL2	DPP4	IL-iCAF	0.84	0	0.84
Pericyte	FN1	integrin_aVb3_complex	IL-iCAF	0.752	0	0.752
IL-iCAF	THY1	integrin_aVb3_complex	IL-iCAF	0.745	0	0.745
Neutrophil	CXCL2	DPP4	IL-iCAF	0.734	0	0.734
Neutrophil	PLAUR	integrin_aVb3_complex	IL-iCAF	0.733	0	0.733
myCAF	THY1	integrin_aVb3_complex	IL-iCAF	0.727	0	0.727
Malignant	ANXA1	FPR1	IL-iCAF	0.726	0	0.726
IL-iCAF	WNT5A	FZD2_LRP6	IL-iCAF	0.701	0	0.701
IL-iCAF	WNT5A	FZD7_LRP6	IL-iCAF	0.701	0	0.701
IFN-iCAF	CXCL9	DPP4	IL-iCAF	0.7	0	0.7
IL-iCAF	WNT5A	FZD4_LRP6	IL-iCAF	0.7	0	0.7
IL-iCAF	WNT5A	FZD6_LRP6	IL-iCAF	0.699	0	0.699
TAM	SPP1	integrin_aVb3_complex	IL-iCAF	0.681	0	0.681
myCAF	MMP2	integrin_aVb3_complex	IL-iCAF	0.653	0	0.653
NK cell	TYROBP	CD44	IL-iCAF	0.644	0	0.644
Mast cell	ANXA1	FPR1	IL-iCAF	0.608	0	0.608
NKT cell	TYROBP	CD44	IL-iCAF	0.607	0	0.607
IL-iCAF	THBS1	integrin_aVb3_complex	IL-iCAF	0.6	0	0.6
Endothelial	VWF	integrin_aVb3_complex	IL-iCAF	0.599	0	0.599
IFN-iCAF	THY1	integrin_aVb3_complex	IL-iCAF	0.593	0	0.593
IL-iCAF	TNC	integrin_aVb3_complex	IL-iCAF	0.592	0	0.592
TAM	CXCL2	DPP4	IL-iCAF	0.589	0	0.589
Adipose-like CAF	MMP2	integrin_aVb3_complex	IL-iCAF	0.57	0	0.57
Neutrophil	APP	TNFRSF21	IL-iCAF	0.557	0	0.557
TAM	PLAUR	integrin_aVb3_complex	IL-iCAF	0.545	0	0.545
IL-iCAF	ProstaglandinE2_byPTGES3	PTGER4	IL-iCAF	0.539	0	0.539
Malignant	THBS1	integrin_aVb3_complex	IL-iCAF	0.535	0	0.535
Malignant	TNFSF10	TNFRSF11B	IL-iCAF	0.535	0	0.535
Treg	APP	TNFRSF21	IL-iCAF	0.532	0	0.532
CD4 T cell	APP	TNFRSF21	IL-iCAF	0.53	0	0.53
Plasma cell	APP	TNFRSF21	IL-iCAF	0.528	0	0.528
Malignant	ProstaglandinE2_byPTGES3	PTGER4	IL-iCAF	0.507	0	0.507
Adipose-like CAF	CXCL12	DPP4	IL-iCAF	0.479	0	0.479
Pericyte	THY1	integrin_aVb3_complex	IL-iCAF	0.478	0	0.478
IL-iCAF	ANXA1	FPR1	IL-iCAF	0.464	0	0.464
Adipose-like CAF	CCL19	ACKR4	IL-iCAF	0.46	0	0.46
Myeloid DC	ANXA1	FPR1	IL-iCAF	0.46	0	0.46
myCAF	THBS1	integrin_aVb3_complex	IL-iCAF	0.456	0	0.456
IFN-iCAF	CXCL2	DPP4	IL-iCAF	0.448	0	0.448
Pericyte	PLAU	PLAUR	IL-iCAF	0.445	0	0.445
IFN-iCAF	CXCL10	DPP4	IL-iCAF	0.444	0	0.444
Myeloid DC	PLAU	PLAUR	IL-iCAF	0.434	0	0.434
Myeloid DC	PLAUR	integrin_aVb3_complex	IL-iCAF	0.433	0	0.433
Adipose-like CAF	PLAU	PLAUR	IL-iCAF	0.429	0	0.429
Endothelial	ANXA1	FPR1	IL-iCAF	0.428	0	0.428
Endothelial	PLAU	PLAUR	IL-iCAF	0.427	0	0.427
Monocyte	ANXA1	FPR1	IL-iCAF	0.418	0	0.418
Malignant	CXCL10	DPP4	IL-iCAF	0.415	0	0.415
myCAF	ANXA1	FPR1	IL-iCAF	0.411	0	0.411
IFN-iCAF	ProstaglandinE2_byPTGES3	PTGER4	IL-iCAF	0.41	0	0.41
IL-iCAF	PLAUR	integrin_aVb3_complex	IL-iCAF	0.407	0	0.407
TAM	ANXA1	FPR1	IL-iCAF	0.406	0	0.406
myCAF	WNT5A	FZD2_LRP6	IL-iCAF	0.403	0	0.403
myCAF	WNT5A	FZD7_LRP6	IL-iCAF	0.403	0	0.403
myCAF	WNT5A	FZD6_LRP6	IL-iCAF	0.402	0	0.402
myCAF	WNT5A	FZD4_LRP6	IL-iCAF	0.402	0	0.402
Adipose-like CAF	ANXA1	FPR1	IL-iCAF	0.394	0	0.394
Malignant	TNC	integrin_aVb3_complex	IL-iCAF	0.392	0	0.392
myCAF	CXCL2	DPP4	IL-iCAF	0.392	0	0.392
TAM	JAG1	VASN	IL-iCAF	0.389	0	0.389
Adipose-like CAF	JAG1	VASN	IL-iCAF	0.382	0	0.382
IL-iCAF	LAMC1	integrin_aVb3_complex	IL-iCAF	0.376	0	0.376
myCAF	ProstaglandinE2_byPTGES3	PTGER4	IL-iCAF	0.374	0	0.374
Endothelial	TNFSF10	TNFRSF11B	IL-iCAF	0.373	0	0.373
Myeloid DC	CCL22	DPP4	IL-iCAF	0.371	0	0.371
Monocyte	SPP1	integrin_aVb3_complex	IL-iCAF	0.37	0	0.37
IFN-iCAF	LAMC1	integrin_aVb3_complex	IL-iCAF	0.369	0	0.369
IL-iCAF	CXCL13	ACKR4	IL-iCAF	0.36	0	0.36
Myeloid DC	ProstaglandinE2_byPTGES3	PTGER4	IL-iCAF	0.36	0	0.36
IL-iCAF	CXCL9	DPP4	IL-iCAF	0.355	0	0.355
myCAF	LAMC1	integrin_aVb3_complex	IL-iCAF	0.349	0	0.349
Adipose-like CAF	IGF1	integrin_aVb3_complex	IL-iCAF	0.346	0	0.346
Pericyte	LAMC1	integrin_aVb3_complex	IL-iCAF	0.338	0	0.338
Myeloid DC	CXCL2	DPP4	IL-iCAF	0.338	0	0.338
Neutrophil	THBS1	integrin_aVb3_complex	IL-iCAF	0.337	0	0.337
Malignant	CXCL2	DPP4	IL-iCAF	0.335	0	0.335
pDC	SPN	ICAM1	IL-iCAF	0.739	0.405333	0.333667
myCAF	TNC	integrin_aVb3_complex	IL-iCAF	0.326	0	0.326
Adipose-like CAF	THBS1	integrin_aVb3_complex	IL-iCAF	0.324	0	0.324
IL-iCAF	CXCL10	DPP4	IL-iCAF	0.318	0	0.318
Endothelial	CXCL12	DPP4	IL-iCAF	0.317	0	0.317
TAM	LGALS9	P4HB	IL-iCAF	0.955	0.638	0.317
Monocyte	LGALS9	P4HB	IL-iCAF	0.92	0.603333	0.316667
Myeloid DC	LGALS9	P4HB	IL-iCAF	0.985	0.668333	0.316667
IFN-iCAF	LGALS9	P4HB	IL-iCAF	0.928	0.611667	0.316333
Pericyte	THBS1	integrin_aVb3_complex	IL-iCAF	0.315	0	0.315
Endothelial	JAG1	CD46	IL-iCAF	0.315	0	0.315
Treg	TIGIT	PVR	IL-iCAF	0.312	0	0.312
NKT cell	AREG	EGFR	IL-iCAF	0.307	0	0.307
Monocyte	THBS1	integrin_aVb3_complex	IL-iCAF	0.306	0	0.306
TAM	CXCL9	DPP4	IL-iCAF	0.305	0	0.305
Endothelial	THBS1	integrin_aVb3_complex	IL-iCAF	0.304	0	0.304
Adipose-like CAF	THY1	integrin_aVb3_complex	IL-iCAF	0.303	0	0.303
Pericyte	CXCL9	DPP4	IL-iCAF	0.303	0	0.303
Malignant	CXCL11	DPP4	IL-iCAF	0.3	0	0.3
IFN-iCAF	TNFSF10	TNFRSF11B	IL-iCAF	0.3	0	0.3
Endothelial	PDGFB	PDGFR_complex	IL-iCAF	0.591	0.291667	0.299333
NKT cell	CXCL13	ACKR4	IL-iCAF	0.299	0	0.299
Treg	TGFB1	TGFbeta_receptor1	IL-iCAF	0.299	0	0.299
IL-iCAF	JAG1	CD46	IL-iCAF	0.297	0	0.297
IL-iCAF	Glutamate_byGLS_and_SLC1A3	GRIA3	IL-iCAF	0.296	0	0.296
IFN-iCAF	CXCL11	ACKR3	IL-iCAF	0.478	0.184	0.294
Malignant	CXCL11	ACKR3	IL-iCAF	0.586	0.292	0.294
Adipose-like CAF	CXCL2	DPP4	IL-iCAF	0.294	0	0.294
CD8 T cell	CXCL13	ACKR4	IL-iCAF	0.287	0	0.287
CD4 T cell	TGFB1	TGFbeta_receptor1	IL-iCAF	0.286	0	0.286
CD4 T cell	SPN	ICAM1	IL-iCAF	0.649	0.3635	0.2855
Mast cell	SPN	ICAM1	IL-iCAF	0.664	0.379	0.285
NKT cell	SPN	ICAM1	IL-iCAF	0.653	0.368	0.285
Myeloid DC	SPN	ICAM1	IL-iCAF	0.68	0.395	0.285
myCAF	CXCL12	DPP4	IL-iCAF	0.285	0	0.285
Treg	SPN	ICAM1	IL-iCAF	0.674	0.3895	0.2845
CD8 T cell	SPN	ICAM1	IL-iCAF	0.652	0.3675	0.2845
NK cell	SPN	ICAM1	IL-iCAF	0.657	0.3725	0.2845
Mast cell	PLAUR	integrin_aVb3_complex	IL-iCAF	0.284	0	0.284
myCAF	TNFSF10	TNFRSF11B	IL-iCAF	0.281	0	0.281
Endothelial	CXCL2	DPP4	IL-iCAF	0.279	0	0.279
TAM	PDGFC	PDGFRA	IL-iCAF	0.549	0.272333	0.276667
IL-iCAF	PDGFA	PDGFRA	IL-iCAF	0.56	0.283667	0.276333
IFN-iCAF	PDGFA	PDGFRA	IL-iCAF	0.568	0.291667	0.276333
Pericyte	PDGFA	PDGFRA	IL-iCAF	0.667	0.391	0.276
Malignant	PDGFC	PDGFRA	IL-iCAF	0.565	0.289	0.276
myCAF	PDGFC	PDGFRA	IL-iCAF	0.566	0.29	0.276
Malignant	PDGFA	PDGFRA	IL-iCAF	0.605	0.329333	0.275667
Endothelial	PDGFB	PDGFRA	IL-iCAF	0.591	0.315333	0.275667
IL-iCAF	PDGFC	PDGFRA	IL-iCAF	0.564	0.288333	0.275667
Monocyte	CXCL10	DPP4	IL-iCAF	0.275	0	0.275
IFN-iCAF	WNT5A	FZD2_LRP6	IL-iCAF	0.274	0	0.274
IFN-iCAF	WNT5A	FZD7_LRP6	IL-iCAF	0.274	0	0.274
IFN-iCAF	WNT5A	FZD4_LRP6	IL-iCAF	0.273	0	0.273
IFN-iCAF	WNT5A	FZD6_LRP6	IL-iCAF	0.272	0	0.272
Adipose-like CAF	TNFSF10	TNFRSF11B	IL-iCAF	0.272	0	0.272
IL-iCAF	CXCL12	DPP4	IL-iCAF	0.271	0	0.271
Pericyte	CXCL2	DPP4	IL-iCAF	0.27	0	0.27
IL-iCAF	ProstaglandinE2_byPTGES	PTGER4	IL-iCAF	0.27	0	0.27
Mast cell	TYROBP	CD44	IL-iCAF	0.906	0.638	0.268
Monocyte	TYROBP	CD44	IL-iCAF	1.323	1.055	0.268
Neutrophil	TYROBP	CD44	IL-iCAF	1.044	0.776	0.268
Myeloid DC	TYROBP	CD44	IL-iCAF	1.246	0.978	0.268
pDC	TYROBP	CD44	IL-iCAF	1.047	0.779	0.268
TAM	TYROBP	CD44	IL-iCAF	1.401	1.13333	0.267667
Endothelial	SELE	CD44	IL-iCAF	0.729	0.461667	0.267333
TAM	CXCL10	DPP4	IL-iCAF	0.265	0	0.265
IFN-iCAF	MMP2	integrin_aVb3_complex	IL-iCAF	0.264	0	0.264
myCAF	PLAUR	integrin_aVb3_complex	IL-iCAF	0.264	0	0.264
IL-iCAF	CCL11	DPP4	IL-iCAF	0.261	0	0.261
Malignant	CXCL9	DPP4	IL-iCAF	0.261	0	0.261
myCAF	CXCL9	DPP4	IL-iCAF	0.261	0	0.261
IFN-iCAF	APP	TNFRSF21	IL-iCAF	1.022	0.764667	0.257333
IL-iCAF	APP	TNFRSF21	IL-iCAF	1.206	0.948667	0.257333
Malignant	APP	TNFRSF21	IL-iCAF	1.016	0.758667	0.257333
Endothelial	APP	TNFRSF21	IL-iCAF	1.011	0.753667	0.257333
myCAF	APP	TNFRSF21	IL-iCAF	1.025	0.767667	0.257333
NKT cell	TGFB1	TGFbeta_receptor2	IL-iCAF	0.256	0	0.256
CD4 T cell	TIGIT	PVR	IL-iCAF	0.253	0	0.253
Adipose-like CAF	TNFSF10	TNFRSF10B	IL-iCAF	0.251	0	0.251
myCAF	CXCL10	DPP4	IL-iCAF	0.25	0	0.25
myCAF	CCL11	DPP4	IL-iCAF	0.246	0	0.246
Mast cell	TNFSF10	TNFRSF11B	IL-iCAF	0.244	0	0.244
Myeloid DC	TNFSF10	TNFRSF11B	IL-iCAF	0.242	0	0.242
IFN-iCAF	PLAUR	integrin_aVb3_complex	IL-iCAF	0.24	0	0.24
Adipose-like CAF	PLA2G2A	integrin_a5b1_complex	IL-iCAF	0.611	0.371	0.24
myCAF	FBN1	integrin_a5b1_complex	IL-iCAF	0.93	0.69	0.24
IL-iCAF	FBN1	integrin_a5b1_complex	IL-iCAF	0.929	0.689333	0.239667
Malignant	FN1	integrin_a5b1_complex	IL-iCAF	1.252	1.01233	0.239667
myCAF	FN1	integrin_a5b1_complex	IL-iCAF	1.84	1.60033	0.239667
IFN-iCAF	FBN1	integrin_a5b1_complex	IL-iCAF	0.723	0.483333	0.239667
Pericyte	FN1	integrin_a5b1_complex	IL-iCAF	1.14	0.900333	0.239667
IFN-iCAF	FN1	integrin_a5b1_complex	IL-iCAF	1.26	1.02067	0.239333
IL-iCAF	FN1	integrin_a5b1_complex	IL-iCAF	1.559	1.31967	0.239333
Adipose-like CAF	FBN1	integrin_a5b1_complex	IL-iCAF	0.715	0.475667	0.239333
IL-iCAF	FGF2	FGFR1	IL-iCAF	0.461	0.222	0.239
Pericyte	TGFB1	TGFbeta_receptor2	IL-iCAF	0.239	0	0.239
Plasma cell	CD55	ADGRE5	IL-iCAF	0.238	0	0.238
IFN-iCAF	TNC	integrin_aVb3_complex	IL-iCAF	0.237	0	0.237
Naive/Memory T cell	CD55	ADGRE5	IL-iCAF	0.237	0	0.237
Treg	TGFB1	TGFbeta_receptor2	IL-iCAF	0.236	0	0.236
Mast cell	ADGRE2	integrin_aVb3_complex	IL-iCAF	0.235	0	0.235
Monocyte	TNFSF10	TNFRSF11B	IL-iCAF	0.235	0	0.235
Malignant	PPIA	BSG	IL-iCAF	1.659	1.42467	0.234333
IFN-iCAF	PPIA	BSG	IL-iCAF	1.383	1.14867	0.234333
myCAF	PPIA	BSG	IL-iCAF	1.377	1.14267	0.234333
IL-iCAF	TNFSF10	TNFRSF11B	IL-iCAF	0.234	0	0.234
Neutrophil	LGALS9	P4HB	IL-iCAF	0.838	0.604	0.234
myCAF	LGALS9	P4HB	IL-iCAF	0.832	0.598	0.234
pDC	LGALS9	P4HB	IL-iCAF	0.84	0.606	0.234
Adipose-like CAF	LGALS9	P4HB	IL-iCAF	0.812	0.5785	0.2335
CD4 T cell	LGALS9	P4HB	IL-iCAF	0.805	0.5715	0.2335
Endothelial	LGALS9	P4HB	IL-iCAF	0.898	0.6645	0.2335
NK cell	LGALS9	P4HB	IL-iCAF	0.806	0.5725	0.2335
NKT cell	LGALS9	P4HB	IL-iCAF	0.803	0.5695	0.2335
IL-iCAF	LGALS9	P4HB	IL-iCAF	0.845	0.6115	0.2335
Mast cell	LGALS9	P4HB	IL-iCAF	0.847	0.6135	0.2335
Treg	LGALS9	P4HB	IL-iCAF	0.822	0.5885	0.2335
IL-iCAF	PPIA	BSG	IL-iCAF	1.622	1.38867	0.233333
Myeloid DC	PPIA	BSG	IL-iCAF	1.355	1.12167	0.233333
Endothelial	JAG2	VASN	IL-iCAF	0.424	0.191333	0.232667
IFN-iCAF	JAG1	VASN	IL-iCAF	0.564	0.331333	0.232667
Malignant	JAG1	VASN	IL-iCAF	0.677	0.444667	0.232333
myCAF	JAG1	VASN	IL-iCAF	0.464	0.231667	0.232333
Malignant	JAG2	VASN	IL-iCAF	0.395	0.162667	0.232333
Pericyte	JAG1	VASN	IL-iCAF	0.592	0.359667	0.232333
NK cell	CXCL13	ACKR4	IL-iCAF	0.227	0	0.227
Monocyte	CXCL9	DPP4	IL-iCAF	0.226	0	0.226
myCAF	TNFSF12	TNFRSF12A	IL-iCAF	0.547	0.3235	0.2235
Monocyte	TNFSF12	TNFRSF12A	IL-iCAF	0.578	0.3545	0.2235
TAM	TNFSF12	TNFRSF12A	IL-iCAF	0.599	0.3755	0.2235
Myeloid DC	TNFSF12	TNFRSF12A	IL-iCAF	0.576	0.3525	0.2235
Adipose-like CAF	TNFSF12	TNFRSF12A	IL-iCAF	0.546	0.323	0.223
Pericyte	TNFSF12	TNFRSF12A	IL-iCAF	0.56	0.337	0.223
IFN-iCAF	TNFSF12	TNFRSF12A	IL-iCAF	0.576	0.353	0.223
CD4 T cell	TNFSF12	TNFRSF12A	IL-iCAF	0.529	0.3065	0.2225
IL-iCAF	TNFSF12	TNFRSF12A	IL-iCAF	0.591	0.3685	0.2225
Mast cell	TNFSF12	TNFRSF12A	IL-iCAF	0.604	0.3815	0.2225
Myeloid DC	TNFSF10	TNFRSF10B	IL-iCAF	0.221	0	0.221
Mast cell	CTSG	FPR1	IL-iCAF	0.22	0	0.22
Endothelial	LAMC1	integrin_aVb3_complex	IL-iCAF	0.218	0	0.218
Myeloid DC	CXCL10	DPP4	IL-iCAF	0.217	0	0.217
NK cell	ADGRE5	integrin_aVb3_complex	IL-iCAF	0.217	0	0.217
Myeloid DC	CXCL9	DPP4	IL-iCAF	0.216	0	0.216
Endothelial	JAG1	VASN	IL-iCAF	0.459	0.2445	0.2145
IL-iCAF	JAG1	VASN	IL-iCAF	0.441	0.2265	0.2145
Monocyte	GAS6	AXL	IL-iCAF	0.214	0	0.214
Pericyte	TNC	integrin_aVb3_complex	IL-iCAF	0.213	0	0.213
Malignant	PLAUR	integrin_aVb3_complex	IL-iCAF	0.211	0	0.211
NK cell	TNFSF10	TNFRSF11B	IL-iCAF	0.21	0	0.21
Adipose-like CAF	TNC	integrin_aVb3_complex	IL-iCAF	0.209	0	0.209
TAM	JAG1	NOTCH2	IL-iCAF	0.209	0	0.209
Endothelial	MMP2	integrin_aVb3_complex	IL-iCAF	0.208	0	0.208
TAM	TNFSF10	TNFRSF11B	IL-iCAF	0.208	0	0.208
IFN-iCAF	GAS6	AXL	IL-iCAF	0.208	0	0.208
Pericyte	ADGRA2	integrin_aVb3_complex	IL-iCAF	0.201	0	0.201
Malignant	PLAU	PLAUR	IL-iCAF	0.619	0.418	0.201
myCAF	PLAU	PLAUR	IL-iCAF	0.684	0.483	0.201
IL-iCAF	PLAU	PLAUR	IL-iCAF	0.965	0.764	0.201
myCAF	Glutamate_byGLS_and_SLC1A3	GRIA3	IL-iCAF	0.199	0	0.199
Endothelial	CD93	IFNGR1	IL-iCAF	0.7	0.501667	0.198333
Neutrophil	TNFSF10	TNFRSF11B	IL-iCAF	0.198	0	0.198
NKT cell	ADGRE5	integrin_aVb3_complex	IL-iCAF	0.198	0	0.198
pDC	ADGRE5	integrin_aVb3_complex	IL-iCAF	0.198	0	0.198
TAM	CD93	IFNGR1	IL-iCAF	0.492	0.294333	0.197667
Monocyte	CD93	IFNGR1	IL-iCAF	0.518	0.320667	0.197333
Myeloid DC	CD93	IFNGR1	IL-iCAF	0.441	0.243667	0.197333
Neutrophil	CD93	IFNGR1	IL-iCAF	0.473	0.275667	0.197333
Adipose-like CAF	LAMC1	integrin_aVb3_complex	IL-iCAF	0.197	0	0.197
IFN-iCAF	ADGRA2	integrin_aVb3_complex	IL-iCAF	0.196	0	0.196
Malignant	Testosterone_byHSD17B12	AR	IL-iCAF	0.196	0	0.196
IFN-iCAF	CXCL11	DPP4	IL-iCAF	0.191	0	0.191
Neutrophil	CXCL10	DPP4	IL-iCAF	0.191	0	0.191
CD8 T cell	TNFSF10	TNFRSF11B	IL-iCAF	0.191	0	0.191
Myeloid DC	ADGRE5	integrin_aVb3_complex	IL-iCAF	0.189	0	0.189
IFN-iCAF	CXCL12	DPP4	IL-iCAF	0.188	0	0.188
Mast cell	ADGRE5	integrin_aVb3_complex	IL-iCAF	0.188	0	0.188
TAM	ADGRE5	integrin_aVb3_complex	IL-iCAF	0.188	0	0.188
Pericyte	APP	TNFRSF21	IL-iCAF	0.818	0.6305	0.1875
NKT cell	TIGIT	PVR	IL-iCAF	0.187	0	0.187
Malignant	ProstaglandinE2_byPTGES2	PTGER4	IL-iCAF	0.187	0	0.187
Adipose-like CAF	APP	TNFRSF21	IL-iCAF	0.838	0.6515	0.1865
pDC	APP	TNFRSF21	IL-iCAF	0.813	0.6265	0.1865
Monocyte	ADGRE5	integrin_aVb3_complex	IL-iCAF	0.185	0	0.185
TAM	Glutamate_byGLS_and_SLC1A3	GRIA3	IL-iCAF	0.184	0	0.184
TAM	PPIA	BSG	IL-iCAF	1.193	1.0105	0.1825
Pericyte	PPIA	BSG	IL-iCAF	1.148	0.9655	0.1825
CD8 T cell	LTB	LTBR	IL-iCAF	0.45	0.268333	0.181667
Endothelial	PPIA	BSG	IL-iCAF	1.174	0.9925	0.1815
Myeloid DC	LTB	LTBR	IL-iCAF	0.585	0.403667	0.181333
Naive/Memory T cell	LTB	LTBR	IL-iCAF	0.53	0.349	0.181
pDC	LTB	LTBR	IL-iCAF	0.744	0.563	0.181
Monocyte	Glutamate_byGLS_and_SLC1A3	GRIA3	IL-iCAF	0.181	0	0.181
Neutrophil	TNFSF14	LTBR	IL-iCAF	0.42	0.239	0.181
Mast cell	Testosterone_byHSD17B12	AR	IL-iCAF	0.181	0	0.181
B cell	LTB	LTBR	IL-iCAF	0.507	0.326	0.181
Treg	LTB	LTBR	IL-iCAF	0.603	0.422	0.181
CD4 T cell	LTB	LTBR	IL-iCAF	0.588	0.407	0.181
Plasma cell	CXCL10	DPP4	IL-iCAF	0.18	0	0.18
CD8 T cell	ADGRE5	integrin_aVb3_complex	IL-iCAF	0.18	0	0.18
IL-iCAF	ADGRA2	integrin_aVb3_complex	IL-iCAF	0.179	0	0.179
IFN-iCAF	Glutamate_byGLS_and_SLC1A3	GRIA3	IL-iCAF	0.178	0	0.178
IL-iCAF	ProstaglandinE2_byPTGES2	PTGER4	IL-iCAF	0.178	0	0.178
CD8 T cell	TIGIT	PVR	IL-iCAF	0.177	0	0.177
Endothelial	FBN1	integrin_a5b1_complex	IL-iCAF	0.514	0.3375	0.1765
Adipose-like CAF	FN1	integrin_a5b1_complex	IL-iCAF	0.922	0.746	0.176
Pericyte	FBN1	integrin_a5b1_complex	IL-iCAF	0.582	0.4065	0.1755
IL-iCAF	WNT2	FZD7_LRP6	IL-iCAF	0.175	0	0.175
IL-iCAF	WNT2	FZD1_LRP6	IL-iCAF	0.175	0	0.175
IL-iCAF	WNT2	FZD2_LRP6	IL-iCAF	0.175	0	0.175
IL-iCAF	WNT2	FZD4_LRP6	IL-iCAF	0.175	0	0.175
IL-iCAF	Testosterone_byHSD17B12	AR	IL-iCAF	0.175	0	0.175
IL-iCAF	WNT2	FZD6_LRP6	IL-iCAF	0.174	0	0.174
Pericyte	CXCL12	DPP4	IL-iCAF	0.173	0	0.173
Monocyte	ADGRE2	integrin_aVb3_complex	IL-iCAF	0.173	0	0.173
Neutrophil	SPP1	integrin_aVb3_complex	IL-iCAF	0.171	0	0.171
Malignant	Glutamate_byGLS_and_SLC1A3	GRIA3	IL-iCAF	0.168	0	0.168
IFN-iCAF	CCL19	ACKR4	IL-iCAF	0.166	0	0.166
Malignant	LAMC1	integrin_aVb3_complex	IL-iCAF	0.166	0	0.166
Adipose-like CAF	CXCL13	ACKR4	IL-iCAF	0.163	0	0.163
Treg	ADGRE5	integrin_aVb3_complex	IL-iCAF	0.163	0	0.163
myCAF	WNT2	FZD7_LRP6	IL-iCAF	0.161	0	0.161
myCAF	WNT2	FZD1_LRP6	IL-iCAF	0.161	0	0.161
myCAF	WNT2	FZD2_LRP6	IL-iCAF	0.161	0	0.161
myCAF	WNT2	FZD6_LRP6	IL-iCAF	0.16	0	0.16
myCAF	WNT2	FZD4_LRP6	IL-iCAF	0.16	0	0.16
Neutrophil	ADGRE5	integrin_aVb3_complex	IL-iCAF	0.157	0	0.157
pDC	PPIA	BSG	IL-iCAF	1.177	1.021	0.156
Monocyte	PPIA	BSG	IL-iCAF	1.149	0.993	0.156
NK cell	TIGIT	PVR	IL-iCAF	0.156	0	0.156
IFN-iCAF	PLAU	PLAUR	IL-iCAF	0.551	0.396	0.155
TAM	PLAU	PLAUR	IL-iCAF	0.525	0.3705	0.1545
myCAF	ADGRA2	integrin_aVb3_complex	IL-iCAF	0.153	0	0.153
Plasma cell	ADGRE5	integrin_aVb3_complex	IL-iCAF	0.15	0	0.15
Malignant	DKK1	Kremen1_LRP6	IL-iCAF	0.148	0	0.148
Malignant	DKK1	LRP6	IL-iCAF	0.148	0	0.148
Myeloid DC	CCL19	ACKR4	IL-iCAF	0.147	0	0.147
Adipose-like CAF	WNT5A	FZD2_LRP6	IL-iCAF	0.146	0	0.146
Adipose-like CAF	WNT5A	FZD7_LRP6	IL-iCAF	0.146	0	0.146
Adipose-like CAF	ProstaglandinE2_byPTGES	PTGER4	IL-iCAF	0.146	0	0.146
Myeloid DC	ProstaglandinE2_byPTGES2	PTGER4	IL-iCAF	0.146	0	0.146
Adipose-like CAF	WNT5A	FZD4_LRP6	IL-iCAF	0.145	0	0.145
myCAF	ProstaglandinE2_byPTGES2	PTGER4	IL-iCAF	0.145	0	0.145
Monocyte	LTB	LTBR	IL-iCAF	0.412	0.2675	0.1445
NK cell	LTB	LTBR	IL-iCAF	0.41	0.2655	0.1445
Adipose-like CAF	WNT5A	FZD6_LRP6	IL-iCAF	0.144	0	0.144
IL-iCAF	ADGRE5	integrin_aVb3_complex	IL-iCAF	0.143	0	0.143
Malignant	LPAR1	ADGRE5	IL-iCAF	0.143	0	0.143
Monocyte	PLAU	PLAUR	IL-iCAF	0.482	0.339	0.143
Endothelial	PDGFB	PDGFRB	IL-iCAF	0.636	0.494	0.142
TAM	ADGRE2	integrin_aVb3_complex	IL-iCAF	0.14	0	0.14
Monocyte	OSM	OSMR	IL-iCAF	0.382	0.242	0.14
Neutrophil	OSM	OSMR	IL-iCAF	0.405	0.265	0.14
TAM	OSM	OSMR	IL-iCAF	0.329	0.189	0.14
Myeloid DC	OSM	OSMR	IL-iCAF	0.316	0.176	0.14
CD4 T cell	LTA	TNFRSF1A	IL-iCAF	0.37	0.230333	0.139667
Treg	LTA	TNFRSF1A	IL-iCAF	0.382	0.242333	0.139667
B cell	TNF	TNFRSF1A	IL-iCAF	0.394	0.254333	0.139667
CD8 T cell	TNF	TNFRSF1A	IL-iCAF	0.398	0.258333	0.139667
Monocyte	TNF	TNFRSF1A	IL-iCAF	0.594	0.454333	0.139667
Naive/Memory T cell	TNF	TNFRSF1A	IL-iCAF	0.375	0.235333	0.139667
TAM	TNF	TNFRSF1A	IL-iCAF	0.439	0.299333	0.139667
Treg	TNF	TNFRSF1A	IL-iCAF	0.397	0.257333	0.139667
Malignant	TNF	TNFRSF1A	IL-iCAF	0.386	0.246667	0.139333
IFN-iCAF	ProstaglandinE2_byPTGES2	PTGER4	IL-iCAF	0.139	0	0.139
Neutrophil	TNF	TNFRSF1A	IL-iCAF	0.496	0.357333	0.138667
Myeloid DC	TNF	TNFRSF1A	IL-iCAF	0.489	0.350333	0.138667
IL-iCAF	VEGFA	NRP2	IL-iCAF	0.381	0.244333	0.136667
Endothelial	SEMA3F	NRP2	IL-iCAF	0.332	0.196	0.136
Malignant	SEMA3C	NRP2	IL-iCAF	0.438	0.302	0.136
IL-iCAF	PGF	NRP2	IL-iCAF	0.318	0.182	0.136
Pericyte	PGF	NRP2	IL-iCAF	0.332	0.196	0.136
Mast cell	VEGFA	NRP2	IL-iCAF	0.485	0.349	0.136
Monocyte	VEGFA	NRP2	IL-iCAF	0.506	0.37	0.136
Neutrophil	VEGFA	NRP2	IL-iCAF	0.453	0.317	0.136
TAM	VEGFA	NRP2	IL-iCAF	0.353	0.217	0.136
Myeloid DC	VEGFA	NRP2	IL-iCAF	0.416	0.28	0.136
Malignant	VEGFA	NRP2	IL-iCAF	0.367	0.231333	0.135667
Adipose-like CAF	ADGRA2	integrin_aVb3_complex	IL-iCAF	0.135	0	0.135
IFN-iCAF	ADGRE5	integrin_aVb3_complex	IL-iCAF	0.134	0	0.134
Endothelial	Testosterone_byHSD17B12	AR	IL-iCAF	0.132	0	0.132
myCAF	Testosterone_byHSD17B12	AR	IL-iCAF	0.131	0	0.131
Adipose-like CAF	OMD	integrin_aVb3_complex	IL-iCAF	0.13	0	0.13
Naive/Memory T cell	TIGIT	PVR	IL-iCAF	0.129	0	0.129
Pericyte	GJC1	GJA1	IL-iCAF	0.414	0.2865	0.1275
IL-iCAF	GJA1	GJA1	IL-iCAF	0.5	0.3725	0.1275
Endothelial	GJA1	GJA1	IL-iCAF	0.364	0.237	0.127
Malignant	GJA1	GJA1	IL-iCAF	0.339	0.212	0.127
IFN-iCAF	GJC1	GJA1	IL-iCAF	0.301	0.174	0.127
IL-iCAF	GJC1	GJA1	IL-iCAF	0.293	0.166	0.127
myCAF	GJA1	GJA1	IL-iCAF	0.431	0.3045	0.1265
Adipose-like CAF	MPZL1	MPZL1	IL-iCAF	0.389	0.263	0.126
IFN-iCAF	MPZL1	MPZL1	IL-iCAF	0.377	0.251	0.126
IL-iCAF	MPZL1	MPZL1	IL-iCAF	0.525	0.399	0.126
Malignant	MPZL1	MPZL1	IL-iCAF	0.452	0.326	0.126
myCAF	MPZL1	MPZL1	IL-iCAF	0.431	0.305	0.126
Endothelial	IGFBP3	TMEM219	IL-iCAF	0.524	0.399	0.125
myCAF	IGFBP3	TMEM219	IL-iCAF	0.54	0.415	0.125
IL-iCAF	IGFBP3	TMEM219	IL-iCAF	0.668	0.543	0.125
Adipose-like CAF	IGFBP3	TMEM219	IL-iCAF	0.43	0.305667	0.124333
IFN-iCAF	IGFBP3	TMEM219	IL-iCAF	0.638	0.513667	0.124333
Malignant	IGFBP3	TMEM219	IL-iCAF	0.419	0.294667	0.124333
Pericyte	IGFBP3	TMEM219	IL-iCAF	0.433	0.308667	0.124333
Myeloid DC	Testosterone_byHSD17B12	AR	IL-iCAF	0.124	0	0.124
Adipose-like CAF	IGF2	IGF2R	IL-iCAF	0.418	0.295667	0.122333
IFN-iCAF	Testosterone_byHSD17B12	AR	IL-iCAF	0.122	0	0.122
Naive/Memory T cell	ADGRE5	integrin_aVb3_complex	IL-iCAF	0.122	0	0.122
Endothelial	IGF2	IGF2R	IL-iCAF	0.387	0.265	0.122
IFN-iCAF	IGF2	IGF2R	IL-iCAF	0.401	0.279	0.122
myCAF	IGF2	IGF2R	IL-iCAF	0.563	0.441	0.122
IL-iCAF	IGF2	IGF2R	IL-iCAF	0.819	0.697333	0.121667
Pericyte	ProstaglandinE2_byPTGES2	PTGER4	IL-iCAF	0.12	0	0.12
CD4 T cell	TNF	TNFRSF1A	IL-iCAF	0.369	0.249	0.12
Myeloid DC	ADGRE2	integrin_aVb3_complex	IL-iCAF	0.118	0	0.118
B cell	ADGRE5	integrin_aVb3_complex	IL-iCAF	0.118	0	0.118
Endothelial	SELE	GLG1	IL-iCAF	0.583	0.467	0.116
TAM	APP	TNFRSF21	IL-iCAF	0.644	0.528	0.116
Myeloid DC	APP	TNFRSF21	IL-iCAF	0.612	0.496	0.116
Endothelial	MPZL1	MPZL1	IL-iCAF	0.34	0.2245	0.1155
IL-iCAF	SIRPA	CD47	IL-iCAF	0.343	0.227667	0.115333
NKT cell	SIRPG	CD47	IL-iCAF	0.337	0.221667	0.115333
CD4 T cell	SIRPG	CD47	IL-iCAF	0.341	0.226	0.115
TAM	Testosterone_byHSD17B12	AR	IL-iCAF	0.115	0	0.115
pDC	Testosterone_byHSD17B12	AR	IL-iCAF	0.115	0	0.115
NK cell	SIRPG	CD47	IL-iCAF	0.313	0.198	0.115
Monocyte	APP	TNFRSF21	IL-iCAF	0.627	0.512	0.115
Malignant	SIRPA	CD47	IL-iCAF	0.359	0.244	0.115
Myeloid DC	SIRPA	CD47	IL-iCAF	0.352	0.237	0.115
Treg	SIRPG	CD47	IL-iCAF	0.401	0.286333	0.114667
CD8 T cell	SIRPG	CD47	IL-iCAF	0.316	0.201333	0.114667
Monocyte	SIRPA	CD47	IL-iCAF	0.428	0.313333	0.114667
TAM	SIRPA	CD47	IL-iCAF	0.422	0.307333	0.114667
Adipose-like CAF	Testosterone_byHSD17B12	AR	IL-iCAF	0.113	0	0.113
CD4 T cell	ADGRE5	integrin_aVb3_complex	IL-iCAF	0.113	0	0.113
Pericyte	ADGRE5	integrin_aVb3_complex	IL-iCAF	0.112	0	0.112
Adipose-like CAF	SEMA3C	NRP2	IL-iCAF	0.304	0.192	0.112
IL-iCAF	SEMA3C	NRP2	IL-iCAF	0.284	0.172	0.112
myCAF	SEMA3C	NRP2	IL-iCAF	0.286	0.174	0.112
Adipose-like CAF	PGF	NRP2	IL-iCAF	0.289	0.177	0.112
Endothelial	PGF	NRP2	IL-iCAF	0.29	0.178	0.112
IFN-iCAF	VEGFA	NRP2	IL-iCAF	0.306	0.194	0.112
myCAF	VEGFA	NRP2	IL-iCAF	0.311	0.199	0.112
Mast cell	ProstaglandinF2a_byAKR1B1	PTGFR	IL-iCAF	0.111	0	0.111
TAM	Cholesterol_byLIPA	RORA	IL-iCAF	0.456	0.346333	0.109667
Monocyte	Cholesterol_byLIPA	RORA	IL-iCAF	0.321	0.211333	0.109667
myCAF	FN1	integrin_aVb5_complex	IL-iCAF	1.693	1.58367	0.109333
Malignant	FN1	integrin_aVb5_complex	IL-iCAF	1.105	0.995667	0.109333
Pericyte	FN1	integrin_aVb5_complex	IL-iCAF	0.993	0.883667	0.109333
Malignant	Cholesterol_byDHCR24	RORA	IL-iCAF	0.327	0.218	0.109
IL-iCAF	Dihydrotestosterone_bySRD5A3	AR	IL-iCAF	0.109	0	0.109
IFN-iCAF	FN1	integrin_aVb5_complex	IL-iCAF	1.113	1.004	0.109
Endothelial	Cholesterol_byLIPA	RORA	IL-iCAF	0.312	0.203	0.109
IL-iCAF	FN1	integrin_aVb5_complex	IL-iCAF	1.412	1.30333	0.108667
IL-iCAF	FGF2	integrin_aVb3_complex	IL-iCAF	0.108	0	0.108
Malignant	WNT7B	FZD7_LRP6	IL-iCAF	0.107	0	0.107
Malignant	WNT7B	FZD1_LRP6	IL-iCAF	0.107	0	0.107
Malignant	WNT7B	FZD2_LRP6	IL-iCAF	0.107	0	0.107
Malignant	WNT7B	FZD4_LRP6	IL-iCAF	0.106	0	0.106
Malignant	WNT7B	FZD6_LRP6	IL-iCAF	0.105	0	0.105
Neutrophil	SIRPA	CD47	IL-iCAF	0.317	0.2135	0.1035
pDC	Dihydrotestosterone_bySRD5A1	AR	IL-iCAF	0.103	0	0.103
Neutrophil	ADGRE2	integrin_aVb3_complex	IL-iCAF	0.103	0	0.103
IFN-iCAF	ADGRE2	integrin_aVb3_complex	IL-iCAF	0.102	0	0.102
Monocyte	Testosterone_byHSD17B12	AR	IL-iCAF	0.101	0	0.101
CD8 T cell	IFNG	Type_II_IFNR	IL-iCAF	0.405	0.305	0.1
NKT cell	IFNG	Type_II_IFNR	IL-iCAF	0.379	0.279	0.1
myCAF	OMD	integrin_aVb3_complex	IL-iCAF	0.1	0	0.1
NK cell	IFNG	Type_II_IFNR	IL-iCAF	0.355	0.255	0.1
Malignant	IGF2	IGF2R	IL-iCAF	0.336	0.237	0.099
Malignant	Dihydrotestosterone_bySRD5A1	AR	IL-iCAF	0.098	0	0.098
Pericyte	Testosterone_byHSD17B12	AR	IL-iCAF	0.098	0	0.098
Pericyte	VEGFA	NRP2	IL-iCAF	0.28	0.185	0.095
Plasma cell	VEGFA	NRP2	IL-iCAF	0.273	0.178	0.095
Plasma cell	Testosterone_byHSD17B12	AR	IL-iCAF	0.095	0	0.095
Monocyte	MPZL1	MPZL1	IL-iCAF	0.315	0.221	0.094
Pericyte	MPZL1	MPZL1	IL-iCAF	0.328	0.234	0.094
TAM	MPZL1	MPZL1	IL-iCAF	0.325	0.231	0.094
Myeloid DC	MPZL1	MPZL1	IL-iCAF	0.305	0.211	0.094
Adipose-like CAF	VEGFA	NRP2	IL-iCAF	0.292	0.198	0.094
IL-iCAF	CADM3	EPB41L1	IL-iCAF	0.093	0	0.093
IFN-iCAF	Dihydrotestosterone_bySRD5A3	AR	IL-iCAF	0.092	0	0.092
IL-iCAF	ADGRE2	integrin_aVb3_complex	IL-iCAF	0.092	0	0.092
IL-iCAF	VEGFB	NRP1	IL-iCAF	0.392	0.302	0.09
Neutrophil	VEGFA	NRP1	IL-iCAF	0.439	0.349	0.09
TAM	VEGFA	NRP1	IL-iCAF	0.339	0.249	0.09
Myeloid DC	VEGFA	NRP1	IL-iCAF	0.402	0.312	0.09
IL-iCAF	PGF	NRP1	IL-iCAF	0.304	0.214	0.09
Pericyte	PGF	NRP1	IL-iCAF	0.318	0.228	0.09
Adipose-like CAF	VEGFB	NRP1	IL-iCAF	0.325	0.235	0.09
IFN-iCAF	VEGFB	NRP1	IL-iCAF	0.329	0.239	0.09
myCAF	VEGFB	NRP1	IL-iCAF	0.317	0.227	0.09
pDC	VEGFB	NRP1	IL-iCAF	0.37	0.28	0.09
IL-iCAF	VEGFA	NRP1	IL-iCAF	0.367	0.277	0.09
Mast cell	VEGFB	NRP1	IL-iCAF	0.331	0.241333	0.0896667
Malignant	VEGFA	NRP1	IL-iCAF	0.353	0.263333	0.0896667
Monocyte	VEGFA	NRP1	IL-iCAF	0.492	0.402333	0.0896667
Mast cell	VEGFA	NRP1	IL-iCAF	0.471	0.381333	0.0896667
IFN-iCAF	DHEAsulfate_bySULT2B	PPARA	IL-iCAF	0.088	0	0.088
TAM	DHEAsulfate_bySULT2B	PPARA	IL-iCAF	0.088	0	0.088
TAM	Dihydrotestosterone_bySRD5A3	AR	IL-iCAF	0.085	0	0.085
Mast cell	Cholesterol_byLIPA	RORA	IL-iCAF	0.281	0.1965	0.0845
IL-iCAF	Cholesterol_byLIPA	RORA	IL-iCAF	0.31	0.2255	0.0845
Malignant	Cholesterol_byLIPA	RORA	IL-iCAF	0.301	0.2165	0.0845
Pericyte	Cholesterol_byLIPA	RORA	IL-iCAF	0.288	0.2035	0.0845
myCAF	Cholesterol_byLIPA	RORA	IL-iCAF	0.284	0.1995	0.0845
Adipose-like CAF	GAS6	AXL	IL-iCAF	0.303	0.218667	0.0843333
Malignant	GAS6	AXL	IL-iCAF	0.323	0.238667	0.0843333
pDC	GAS6	AXL	IL-iCAF	0.316	0.231667	0.0843333
IFN-iCAF	Cholesterol_byLIPA	RORA	IL-iCAF	0.288	0.204	0.084
myCAF	GAS6	AXL	IL-iCAF	0.27	0.186333	0.0836667
IL-iCAF	GAS6	AXL	IL-iCAF	0.313	0.229333	0.0836667
Plasma cell	GAS6	AXL	IL-iCAF	0.3	0.216333	0.0836667
IL-iCAF	NTN1	UNC5B	IL-iCAF	0.394	0.3105	0.0835
Pericyte	NTN4	UNC5B	IL-iCAF	0.332	0.2485	0.0835
IFN-iCAF	JAG1	CD46	IL-iCAF	0.42	0.336667	0.0833333
myCAF	Dihydrotestosterone_bySRD5A3	AR	IL-iCAF	0.083	0	0.083
Malignant	JAG1	CD46	IL-iCAF	0.533	0.450333	0.0826667
Pericyte	JAG1	CD46	IL-iCAF	0.448	0.365333	0.0826667
pDC	TGFB1	TGFbeta_receptor1	IL-iCAF	0.399	0.321667	0.0773333
IL-iCAF	TGFB3	TGFbeta_receptor1	IL-iCAF	0.266	0.189333	0.0766667
myCAF	TGFB3	TGFbeta_receptor1	IL-iCAF	0.259	0.182333	0.0766667
IFN-iCAF	TGFB2	TGFbeta_receptor1	IL-iCAF	0.224	0.147333	0.0766667
IL-iCAF	TGFB2	TGFbeta_receptor1	IL-iCAF	0.257	0.180333	0.0766667
Malignant	TGFB2	TGFbeta_receptor1	IL-iCAF	0.227	0.150333	0.0766667
myCAF	TGFB2	TGFbeta_receptor1	IL-iCAF	0.226	0.149333	0.0766667
Endothelial	EDN1	EDNRA	IL-iCAF	0.453	0.376333	0.0766667
IFN-iCAF	TGFB3	TGFbeta_receptor1	IL-iCAF	0.305	0.228333	0.0766667
IFN-iCAF	TGFB1	TGFbeta_receptor1	IL-iCAF	0.491	0.414333	0.0766667
IL-iCAF	TGFB1	TGFbeta_receptor1	IL-iCAF	0.491	0.414333	0.0766667
Mast cell	TGFB1	TGFbeta_receptor1	IL-iCAF	0.445	0.368333	0.0766667
Monocyte	TGFB1	TGFbeta_receptor1	IL-iCAF	0.389	0.312333	0.0766667
Myeloid DC	TGFB1	TGFbeta_receptor1	IL-iCAF	0.431	0.354333	0.0766667
myCAF	TGFB1	TGFbeta_receptor1	IL-iCAF	0.39	0.313667	0.0763333
myCAF	FN1	integrin_aVb1_complex	IL-iCAF	1.693	1.618	0.075
Mast cell	ADGRE2	integrin_aVb1_complex	IL-iCAF	0.476	0.401	0.075
Monocyte	ADGRE2	integrin_aVb1_complex	IL-iCAF	0.414	0.339	0.075
TAM	ADGRE2	integrin_aVb1_complex	IL-iCAF	0.381	0.306	0.075
Mast cell	ADGRE5	integrin_aVb1_complex	IL-iCAF	0.429	0.354	0.075
Monocyte	ADGRE5	integrin_aVb1_complex	IL-iCAF	0.426	0.351	0.075
NK cell	ADGRE5	integrin_aVb1_complex	IL-iCAF	0.458	0.383	0.075
NKT cell	ADGRE5	integrin_aVb1_complex	IL-iCAF	0.439	0.364	0.075
TAM	ADGRE5	integrin_aVb1_complex	IL-iCAF	0.429	0.354	0.075
Myeloid DC	ADGRE5	integrin_aVb1_complex	IL-iCAF	0.43	0.355	0.075
IFN-iCAF	FN1	integrin_aVb1_complex	IL-iCAF	1.113	1.038	0.075
IL-iCAF	FN1	integrin_aVb1_complex	IL-iCAF	1.412	1.337	0.075
Malignant	FN1	integrin_aVb1_complex	IL-iCAF	1.105	1.03	0.075
Pericyte	FN1	integrin_aVb1_complex	IL-iCAF	0.993	0.918	0.075
Myeloid DC	ADGRE2	integrin_aVb1_complex	IL-iCAF	0.359	0.284	0.075
CD8 T cell	ADGRE5	integrin_aVb1_complex	IL-iCAF	0.42	0.345333	0.0746667
pDC	ADGRE5	integrin_aVb1_complex	IL-iCAF	0.438	0.363667	0.0743333
myCAF	JAG1	CD46	IL-iCAF	0.32	0.248	0.072
Adipose-like CAF	FN1	integrin_aVb5_complex	IL-iCAF	0.775	0.705	0.07
Adipose-like CAF	GJA1	GJA1	IL-iCAF	0.314	0.246	0.068
Pericyte	GAS6	AXL	IL-iCAF	0.245	0.179	0.066
Myeloid DC	GAS6	AXL	IL-iCAF	0.227	0.161	0.066
Malignant	WNT7B	SFRP2	IL-iCAF	0.842	0.776333	0.0656667
Endothelial	GAS6	AXL	IL-iCAF	0.222	0.1565	0.0655
IL-iCAF	WNT2	SFRP2	IL-iCAF	0.91	0.844667	0.0653333
myCAF	WNT2	SFRP2	IL-iCAF	0.896	0.830667	0.0653333
Adipose-like CAF	WNT5A	SFRP2	IL-iCAF	0.881	0.815667	0.0653333
IFN-iCAF	WNT5A	SFRP2	IL-iCAF	1.009	0.943667	0.0653333
IL-iCAF	WNT5A	SFRP2	IL-iCAF	1.436	1.37067	0.0653333
myCAF	WNT5A	SFRP2	IL-iCAF	1.138	1.07267	0.0653333
TAM	GAS6	AXL	IL-iCAF	0.225	0.16	0.065
IFN-iCAF	SEMA4C	PLXNB2	IL-iCAF	0.2	0.136667	0.0633333
Mast cell	SEMA4D	PLXNB2	IL-iCAF	0.278	0.214667	0.0633333
TAM	SEMA4D	PLXNB2	IL-iCAF	0.202	0.138667	0.0633333
Endothelial	SEMA4C	PLXNB2	IL-iCAF	0.188	0.124667	0.0633333
Monocyte	SEMA4D	PLXNB2	IL-iCAF	0.227	0.163667	0.0633333
Naive/Memory T cell	SEMA4D	PLXNB2	IL-iCAF	0.199	0.135667	0.0633333
Myeloid DC	SEMA4D	PLXNB2	IL-iCAF	0.215	0.151667	0.0633333
IL-iCAF	SEMA4C	PLXNB2	IL-iCAF	0.204	0.141333	0.0626667
NK cell	SEMA4D	PLXNB2	IL-iCAF	0.21	0.147333	0.0626667
Treg	SEMA4D	PLXNB2	IL-iCAF	0.222	0.159333	0.0626667
Neutrophil	TNFSF14	TNFRSF14	IL-iCAF	0.218	0.155667	0.0623333
Treg	LTA	TNFRSF14	IL-iCAF	0.209	0.146667	0.0623333
CD4 T cell	SEMA4D	PLXNB2	IL-iCAF	0.206	0.143667	0.0623333
CD8 T cell	SEMA4D	PLXNB2	IL-iCAF	0.219	0.156667	0.0623333
NKT cell	SEMA4D	PLXNB2	IL-iCAF	0.221	0.158667	0.0623333
CD4 T cell	LTA	TNFRSF14	IL-iCAF	0.196	0.134333	0.0616667
Myeloid DC	VEGFB	NRP1	IL-iCAF	0.28	0.219	0.061
TAM	VEGFB	NRP1	IL-iCAF	0.308	0.247	0.061
Adipose-like CAF	PGF	NRP1	IL-iCAF	0.275	0.2145	0.0605
Endothelial	PGF	NRP1	IL-iCAF	0.276	0.2155	0.0605
Monocyte	VEGFB	NRP1	IL-iCAF	0.278	0.2175	0.0605
Malignant	VEGFB	NRP1	IL-iCAF	0.304	0.2435	0.0605
Pericyte	VEGFB	NRP1	IL-iCAF	0.291	0.2305	0.0605
IFN-iCAF	VEGFA	NRP1	IL-iCAF	0.292	0.2315	0.0605
Pericyte	VEGFA	NRP1	IL-iCAF	0.266	0.2055	0.0605
Plasma cell	VEGFA	NRP1	IL-iCAF	0.259	0.1985	0.0605
myCAF	VEGFA	NRP1	IL-iCAF	0.297	0.2365	0.0605
Adipose-like CAF	VEGFA	NRP1	IL-iCAF	0.278	0.218	0.06
Plasma cell	VEGFB	NRP1	IL-iCAF	0.259	0.199	0.06
NK cell	TGFB1	TGFbeta_receptor1	IL-iCAF	0.36	0.301	0.059
Plasma cell	TGFB1	TGFbeta_receptor1	IL-iCAF	0.33	0.271	0.059
TAM	TGFB1	TGFbeta_receptor1	IL-iCAF	0.358	0.299	0.059
B cell	TGFB1	TGFbeta_receptor1	IL-iCAF	0.331	0.2725	0.0585
CD8 T cell	TGFB1	TGFbeta_receptor1	IL-iCAF	0.326	0.2675	0.0585
IL-iCAF	WNT5A	ROR2	IL-iCAF	0.78	0.7225	0.0575
Adipose-like CAF	WNT5A	ROR2	IL-iCAF	0.225	0.1675	0.0575
IFN-iCAF	WNT5A	ROR2	IL-iCAF	0.353	0.2955	0.0575
myCAF	WNT5A	ROR2	IL-iCAF	0.482	0.4245	0.0575
Malignant	DSC2	DSG2	IL-iCAF	0.294	0.241	0.053
IL-iCAF	DSC2	DSG2	IL-iCAF	0.199	0.147	0.052
TAM	DSC2	DSG2	IL-iCAF	0.197	0.145	0.052
Adipose-like CAF	atRetinoicAcid_byALDH1A1	RAreceptor_RARA	IL-iCAF	0.159	0.1085	0.0505
Mast cell	atRetinoicAcid_byALDH1A1	RAreceptor_RARA	IL-iCAF	0.177	0.1265	0.0505
TAM	atRetinoicAcid_byALDH1A1	RAreceptor_RARA	IL-iCAF	0.145	0.0945	0.0505
NKT cell	FASLG	FAS	IL-iCAF	0.196	0.147	0.049
Neutrophil	TGFB1	TGFbeta_receptor1	IL-iCAF	0.328	0.281	0.047
Endothelial	TGFB1	TGFbeta_receptor1	IL-iCAF	0.317	0.271	0.046
Malignant	TGFB1	TGFbeta_receptor1	IL-iCAF	0.311	0.265	0.046
NKT cell	TGFB1	TGFbeta_receptor1	IL-iCAF	0.319	0.273	0.046
Naive/Memory T cell	TGFB1	TGFbeta_receptor1	IL-iCAF	0.315	0.269	0.046
Pericyte	TGFB1	TGFbeta_receptor1	IL-iCAF	0.302	0.256	0.046
IFN-iCAF	TNFSF10	TNFRSF10B	IL-iCAF	0.279	0.2335	0.0455
Endothelial	TNFSF10	TNFRSF10B	IL-iCAF	0.352	0.3065	0.0455
Malignant	TNFSF10	TNFRSF10B	IL-iCAF	0.514	0.4685	0.0455
Pericyte	SEMA4C	PLXNB2	IL-iCAF	0.182	0.1365	0.0455
Neutrophil	SEMA4D	PLXNB2	IL-iCAF	0.188	0.1425	0.0455
Plasma cell	SEMA4D	PLXNB2	IL-iCAF	0.193	0.1475	0.0455
pDC	SEMA4D	PLXNB2	IL-iCAF	0.181	0.1355	0.0455
B cell	SEMA4D	PLXNB2	IL-iCAF	0.185	0.14	0.045
myCAF	TNFSF10	TNFRSF10B	IL-iCAF	0.26	0.2155	0.0445
IL-iCAF	BMP8A	ACVR1_BMPR2	IL-iCAF	0.177	0.132667	0.0443333
myCAF	TGFB1	TGFbeta_receptor2	IL-iCAF	0.328	0.284	0.044
pDC	TGFB1	TGFbeta_receptor2	IL-iCAF	0.336	0.292	0.044
IFN-iCAF	TGFB2	TGFbeta_receptor2	IL-iCAF	0.161	0.117333	0.0436667
Malignant	HBEGF	EGFR	IL-iCAF	0.219	0.175333	0.0436667
TAM	HBEGF	EGFR	IL-iCAF	0.376	0.332333	0.0436667
NK cell	TGFB1	TGFbeta_receptor2	IL-iCAF	0.297	0.253333	0.0436667
TAM	TGFB1	TGFbeta_receptor2	IL-iCAF	0.295	0.251333	0.0436667
Malignant	TGFA	EGFR	IL-iCAF	0.229	0.185667	0.0433333
IFN-iCAF	BMP8A	ACVR1_BMPR2	IL-iCAF	0.191	0.147667	0.0433333
IFN-iCAF	TGFB3	TGFbeta_receptor2	IL-iCAF	0.242	0.198667	0.0433333
IL-iCAF	TGFB3	TGFbeta_receptor2	IL-iCAF	0.203	0.159667	0.0433333
myCAF	TGFB3	TGFbeta_receptor2	IL-iCAF	0.196	0.152667	0.0433333
IL-iCAF	TGFB2	TGFbeta_receptor2	IL-iCAF	0.194	0.150667	0.0433333
Malignant	TGFB2	TGFbeta_receptor2	IL-iCAF	0.164	0.120667	0.0433333
myCAF	TGFB2	TGFbeta_receptor2	IL-iCAF	0.163	0.119667	0.0433333
Monocyte	AREG	EGFR	IL-iCAF	0.662	0.618667	0.0433333
IFN-iCAF	TGFB1	TGFbeta_receptor2	IL-iCAF	0.428	0.384667	0.0433333
IL-iCAF	TGFB1	TGFbeta_receptor2	IL-iCAF	0.428	0.384667	0.0433333
Mast cell	TGFB1	TGFbeta_receptor2	IL-iCAF	0.382	0.338667	0.0433333
Monocyte	TGFB1	TGFbeta_receptor2	IL-iCAF	0.326	0.282667	0.0433333
Myeloid DC	TGFB1	TGFbeta_receptor2	IL-iCAF	0.368	0.324667	0.0433333
Neutrophil	EREG	EGFR	IL-iCAF	0.594	0.550667	0.0433333
Monocyte	EREG	EGFR	IL-iCAF	0.511	0.468	0.043
Endothelial	HBEGF	EGFR	IL-iCAF	0.277	0.234	0.043
NK cell	AREG	EGFR	IL-iCAF	0.46	0.417	0.043
Myeloid DC	AREG	EGFR	IL-iCAF	0.632	0.589	0.043
Myeloid DC	EREG	EGFR	IL-iCAF	0.249	0.206	0.043
TAM	EREG	EGFR	IL-iCAF	0.208	0.165	0.043
IL-iCAF	HBEGF	EGFR	IL-iCAF	0.235	0.192	0.043
Monocyte	HBEGF	EGFR	IL-iCAF	0.493	0.45	0.043
Neutrophil	HBEGF	EGFR	IL-iCAF	0.373	0.33	0.043
Myeloid DC	HBEGF	EGFR	IL-iCAF	0.295	0.252	0.043
TAM	AREG	EGFR	IL-iCAF	0.359	0.316	0.043
Malignant	AREG	EGFR	IL-iCAF	0.597	0.554	0.043
Neutrophil	AREG	EGFR	IL-iCAF	0.569	0.526	0.043
pDC	AREG	EGFR	IL-iCAF	0.96	0.917	0.043
Malignant	EREG	EGFR	IL-iCAF	0.272	0.229333	0.0426667
Mast cell	AREG	EGFR	IL-iCAF	0.984	0.941333	0.0426667
Malignant	JAG1	NOTCH2	IL-iCAF	0.498	0.460333	0.0376667
Malignant	DLL1	NOTCH2	IL-iCAF	0.209	0.171333	0.0376667
Malignant	JAG2	NOTCH2	IL-iCAF	0.216	0.178333	0.0376667
Pericyte	JAG1	NOTCH2	IL-iCAF	0.413	0.375333	0.0376667
myCAF	JAG1	NOTCH2	IL-iCAF	0.285	0.247333	0.0376667
Endothelial	JAG1	NOTCH2	IL-iCAF	0.279	0.242	0.037
IFN-iCAF	JAG1	NOTCH2	IL-iCAF	0.384	0.347	0.037
IL-iCAF	DLL1	NOTCH2	IL-iCAF	0.264	0.227	0.037
Endothelial	JAG2	NOTCH2	IL-iCAF	0.244	0.207	0.037
Endothelial	DLL4	NOTCH2	IL-iCAF	0.298	0.261	0.037
Adipose-like CAF	atRetinoicAcid_byALDH1A1	RAreceptor_RARB	IL-iCAF	0.154	0.118	0.036
TAM	atRetinoicAcid_byALDH1A1	RAreceptor_RARB	IL-iCAF	0.14	0.104	0.036
Mast cell	atRetinoicAcid_byALDH1A1	RAreceptor_RARG	IL-iCAF	0.167	0.131	0.036
TAM	atRetinoicAcid_byALDH1A1	RAreceptor_RARG	IL-iCAF	0.135	0.099	0.036
B cell	TGFB1	TGFbeta_receptor2	IL-iCAF	0.269	0.233	0.036
CD8 T cell	TGFB1	TGFbeta_receptor2	IL-iCAF	0.264	0.228	0.036
Neutrophil	TGFB1	TGFbeta_receptor2	IL-iCAF	0.265	0.229	0.036
Adipose-like CAF	atRetinoicAcid_byALDH1A1	RAreceptor_RARG	IL-iCAF	0.149	0.113	0.036
Mast cell	atRetinoicAcid_byALDH1A1	RAreceptor_RARB	IL-iCAF	0.172	0.136	0.036
Adipose-like CAF	IGF2	IGF1R	IL-iCAF	0.255	0.219333	0.0356667
Endothelial	IGF2	IGF1R	IL-iCAF	0.224	0.188333	0.0356667
myCAF	IGF2	IGF1R	IL-iCAF	0.4	0.364333	0.0356667
IFN-iCAF	IGF2	IGF1R	IL-iCAF	0.238	0.202333	0.0356667
Adipose-like CAF	IGF1	IGF1R	IL-iCAF	0.396	0.361	0.035
IL-iCAF	IGF2	IGF1R	IL-iCAF	0.656	0.621	0.035
Endothelial	TGFB1	TGFbeta_receptor2	IL-iCAF	0.254	0.219	0.035
Plasma cell	TGFB1	TGFbeta_receptor2	IL-iCAF	0.267	0.232	0.035
Malignant	TGFB1	TGFbeta_receptor2	IL-iCAF	0.248	0.214	0.034
Naive/Memory T cell	TGFB1	TGFbeta_receptor2	IL-iCAF	0.252	0.218	0.034
IFN-iCAF	LPAR1	ADGRE5	IL-iCAF	0.21	0.1765	0.0335
Adipose-like CAF	THY1	ADGRE5	IL-iCAF	0.362	0.329	0.033
Pericyte	THY1	ADGRE5	IL-iCAF	0.537	0.504	0.033
Neutrophil	CD55	ADGRE5	IL-iCAF	0.355	0.322	0.033
IL-iCAF	CD55	ADGRE5	IL-iCAF	0.351	0.318	0.033
IFN-iCAF	THY1	ADGRE5	IL-iCAF	0.652	0.6195	0.0325
Adipose-like CAF	LPAR1	ADGRE5	IL-iCAF	0.275	0.2425	0.0325
IL-iCAF	LPAR1	ADGRE5	IL-iCAF	0.421	0.3885	0.0325
Myeloid DC	CD55	ADGRE5	IL-iCAF	0.405	0.3725	0.0325
myCAF	LPAR1	ADGRE5	IL-iCAF	0.236	0.2035	0.0325
IL-iCAF	THY1	ADGRE5	IL-iCAF	0.804	0.7715	0.0325
myCAF	THY1	ADGRE5	IL-iCAF	0.786	0.7535	0.0325
B cell	CD55	ADGRE5	IL-iCAF	0.388	0.3555	0.0325
pDC	CD55	ADGRE5	IL-iCAF	0.41	0.3775	0.0325
Endothelial	JAM2	JAM3	IL-iCAF	0.268	0.236333	0.0316667
Endothelial	JAM3	JAM3	IL-iCAF	0.14	0.108333	0.0316667
IL-iCAF	JAM2	JAM3	IL-iCAF	0.145	0.113333	0.0316667
Adipose-like CAF	JAM3	JAM3	IL-iCAF	0.148	0.116333	0.0316667
Pericyte	JAM3	JAM3	IL-iCAF	0.147	0.115333	0.0316667
Adipose-like CAF	JAM2	JAM3	IL-iCAF	0.14	0.108667	0.0313333
myCAF	JAM2	JAM3	IL-iCAF	0.14	0.108667	0.0313333
IFN-iCAF	JAM3	JAM3	IL-iCAF	0.159	0.127667	0.0313333
IL-iCAF	JAM3	JAM3	IL-iCAF	0.187	0.155667	0.0313333
myCAF	JAM3	JAM3	IL-iCAF	0.16	0.128667	0.0313333
IL-iCAF	APP	CD74	IL-iCAF	1.166	1.135	0.031
Adipose-like CAF	atRetinoicAcid_byALDH1A1	RAreceptor_RARA_RXRA	IL-iCAF	0.131	0.102	0.029
TAM	atRetinoicAcid_byALDH1A1	RAreceptor_RARA_RXRA	IL-iCAF	0.117	0.088	0.029
Mast cell	atRetinoicAcid_byALDH1A1	RAreceptor_RARA_RXRA	IL-iCAF	0.149	0.12	0.029
IFN-iCAF	DHEAsulfate_bySULT2B	PPARD	IL-iCAF	0.114	0.085	0.029
TAM	DHEAsulfate_bySULT2B	PPARD	IL-iCAF	0.114	0.085	0.029
Adipose-like CAF	atRetinoicAcid_byALDH1A1	RAreceptor_RXRA	IL-iCAF	0.131	0.1035	0.0275
TAM	atRetinoicAcid_byALDH1A1	RAreceptor_RXRA	IL-iCAF	0.117	0.0895	0.0275
Mast cell	atRetinoicAcid_byALDH1A1	RAreceptor_RXRA	IL-iCAF	0.149	0.1215	0.0275
IL-iCAF	BMP8A	BMPR1A_BMPR2	IL-iCAF	0.16	0.132667	0.0273333
IFN-iCAF	BMP8A	BMPR1A_BMPR2	IL-iCAF	0.175	0.147667	0.0273333
Adipose-like CAF	BMP4	BMPR1A_BMPR2	IL-iCAF	0.169	0.142	0.027
IFN-iCAF	BMP2	BMPR1A_BMPR2	IL-iCAF	0.168	0.141	0.027
IFN-iCAF	BMP4	BMPR1A_BMPR2	IL-iCAF	0.13	0.103	0.027
IL-iCAF	BMP4	BMPR1A_BMPR2	IL-iCAF	0.194	0.167	0.027
myCAF	BMP4	BMPR1A_BMPR2	IL-iCAF	0.147	0.12	0.027
Malignant	BMP2	BMPR1A_BMPR2	IL-iCAF	0.184	0.157	0.027
myCAF	BMP2	BMPR1A_BMPR2	IL-iCAF	0.196	0.169	0.027
IL-iCAF	BMP2	BMPR1A_BMPR2	IL-iCAF	0.417	0.39	0.027
Monocyte	SEMA4A	PLXND1	IL-iCAF	0.205	0.1825	0.0225
myCAF	PGD2_byPTGDS	PTGDR	IL-iCAF	0.201	0.179	0.022
Myeloid DC	SEMA4A	PLXND1	IL-iCAF	0.194	0.172	0.022
Endothelial	SEMA4A	PLXND1	IL-iCAF	0.19	0.1685	0.0215
IL-iCAF	SEMA4A	PLXND1	IL-iCAF	0.196	0.1745	0.0215
Mast cell	SEMA4A	PLXND1	IL-iCAF	0.202	0.1805	0.0215
pDC	SEMA4A	PLXND1	IL-iCAF	0.2	0.1785	0.0215
Adipose-like CAF	ProstaglandinD2_byAKR1C3	PTGDR	IL-iCAF	0.117	0.0955	0.0215
[truncated: 1,231 more rows]

## Sheet: NATMI
Sender	Ligand	Receptor	Target	Edge.weight.and.specificity	Rest.edge.weight.and.specificity	Difference
Adipose-like CAF	APOD	LEPR	Adipose-like CAF	0.371347	0.0429561	0.328391
IL-iCAF	INHBA	TGFBR3	Adipose-like CAF	0.111391	0.0275147	0.0838763
IFN-iCAF	APOD	LEPR	Adipose-like CAF	0.0760629	0.0087987	0.0672642
IL-iCAF	ADM	RAMP2	Adipose-like CAF	0.0734744	0.0108159	0.0626584
myCAF	INHBA	TGFBR3	Adipose-like CAF	0.0764374	0.0188808	0.0575565
IL-iCAF	IL11	IL11RA	Adipose-like CAF	0.142264	0.0879629	0.054301
Malignant	INHBA	TGFBR3	Adipose-like CAF	0.0719783	0.0177794	0.0541989
Endothelial	EDN1	EDNRB	Adipose-like CAF	0.0700837	0.0159629	0.0541208
IL-iCAF	APOD	LEPR	Adipose-like CAF	0.0580464	0.00671461	0.0513318
IL-iCAF	ADM	RAMP3	Adipose-like CAF	0.0712389	0.0245611	0.0466778
TAM	C1QB	LRP1	Adipose-like CAF	0.374998	0.329602	0.0453961
Monocyte	HBEGF	CD9	Adipose-like CAF	0.0974027	0.0525536	0.0448492
IFN-iCAF	TGFB3	TGFBR3	Adipose-like CAF	0.0594251	0.0146786	0.0447465
Malignant	ARTN	GFRA1	Adipose-like CAF	0.0700928	0.0255872	0.0445056
IL-iCAF	TNC	CNTN1	Adipose-like CAF	0.068281	0.0257151	0.0425659
Malignant	NTF4	NTRK2	Adipose-like CAF	0.0448702	0.00456772	0.0403024
IL-iCAF	NTF3	NTRK2	Adipose-like CAF	0.0426394	0.00434064	0.0382988
IFN-iCAF	INHBA	TGFBR3	Adipose-like CAF	0.0500192	0.0123553	0.0376639
myCAF	FN1	ITGA8	Adipose-like CAF	0.105143	0.0677275	0.0374155
TAM	APOE	LRP1	Adipose-like CAF	0.305425	0.268451	0.0369739
IL-iCAF	TGFB1	TGFBR3	Adipose-like CAF	0.0447082	0.0110434	0.0336648
IFN-iCAF	TGFB1	TGFBR3	Adipose-like CAF	0.0447042	0.0110424	0.0336618
Monocyte	INHBA	TGFBR3	Adipose-like CAF	0.0435388	0.0107545	0.0327843
myCAF	APOD	LEPR	Adipose-like CAF	0.0366433	0.00423877	0.0324045
IL-iCAF	TGFB3	TGFBR3	Adipose-like CAF	0.0428335	0.0105803	0.0322532
myCAF	NTF3	NTRK2	Adipose-like CAF	0.035783	0.00364266	0.0321403
Malignant	AGRN	MUSK	Adipose-like CAF	0.0335406	0.00220423	0.0313364
IL-iCAF	TGFB2	TGFBR3	Adipose-like CAF	0.0413345	0.0102101	0.0311245
IL-iCAF	NTF3	NTRK3	Adipose-like CAF	0.0314902	0.00126578	0.0302244
myCAF	TGFB3	TGFBR3	Adipose-like CAF	0.0398727	0.00984897	0.0300237
IL-iCAF	FN1	ITGA8	Adipose-like CAF	0.0842147	0.0542466	0.0299681
TAM	HBEGF	CD9	Adipose-like CAF	0.0649769	0.0350582	0.0299187
Neutrophil	HBEGF	CD9	Adipose-like CAF	0.0642955	0.0346906	0.0296049
Mast cell	TGFB1	TGFBR3	Adipose-like CAF	0.0383912	0.00948303	0.0289082
myeloid DC	TGFB1	TGFBR3	Adipose-like CAF	0.0365175	0.00902019	0.0274973
IFN-iCAF	SERPING1	LRP1	Adipose-like CAF	0.226622	0.199187	0.0274341
Endothelial	A2M	LRP1	Adipose-like CAF	0.225136	0.197882	0.0272543
Malignant	TNC	CNTN1	Adipose-like CAF	0.0434959	0.0163808	0.0271151
Neutrophil	INHBA	TGFBR3	Adipose-like CAF	0.0359332	0.00887588	0.0270573
IL-iCAF	SERPING1	LRP1	Adipose-like CAF	0.221999	0.195124	0.0268745
Endothelial	MMRN2	CLEC14A	Adipose-like CAF	0.0296931	0.00286447	0.0268286
IL-iCAF	PLAU	LRP1	Adipose-like CAF	0.217607	0.191264	0.0263429
IL-iCAF	SERPINE1	LRP1	Adipose-like CAF	0.215827	0.1897	0.0261274
myCAF	NTF3	NTRK3	Adipose-like CAF	0.0264266	0.00106224	0.0253643
pDC	TGFB1	TGFBR3	Adipose-like CAF	0.0320375	0.00791359	0.0241239
myCAF	TGFB1	TGFBR3	Adipose-like CAF	0.0309233	0.00763839	0.023285
Monocyte	TGFB1	TGFBR3	Adipose-like CAF	0.0307374	0.00759247	0.023145
IFN-iCAF	FN1	ITGA8	Adipose-like CAF	0.0619072	0.0398773	0.0220299
myCAF	TNC	CNTN1	Adipose-like CAF	0.0352202	0.0132641	0.021956
IL-iCAF	NTN1	DCC	Adipose-like CAF	0.0229552	0.00109845	0.0218568
IL-iCAF	AGRN	MUSK	Adipose-like CAF	0.0233496	0.0015345	0.0218151
Malignant	FN1	ITGA8	Adipose-like CAF	0.0612985	0.0394852	0.0218133
IL-iCAF	BDNF	NTRK2	Adipose-like CAF	0.0239442	0.00243749	0.0215067
Monocyte	SERPINA1	LRP1	Adipose-like CAF	0.176112	0.154793	0.0213196
myCAF	FN1	ITGB8	Adipose-like CAF	0.0416732	0.0203627	0.0213105
IL-iCAF	PLAT	LRP1	Adipose-like CAF	0.174215	0.153125	0.0210899
Malignant	TGFB2	TGFBR3	Adipose-like CAF	0.0279767	0.00691054	0.0210662
IL-iCAF	GDNF	GFRA1	Adipose-like CAF	0.0331682	0.012108	0.0210603
IL-iCAF	APP	LRP1	Adipose-like CAF	0.173341	0.152357	0.0209841
TAM	PSAP	LRP1	Adipose-like CAF	0.171976	0.151157	0.0208189
Monocyte	C1QB	LRP1	Adipose-like CAF	0.170643	0.149986	0.0206576
myCAF	TGFB2	TGFBR3	Adipose-like CAF	0.0273898	0.00676556	0.0206242
IL-iCAF	C3	LRP1	Adipose-like CAF	0.168794	0.14836	0.0204337
Adipose-like CAF	C3	LRP1	Adipose-like CAF	0.16778	0.147469	0.0203109
Pericyte	A2M	LRP1	Adipose-like CAF	0.166831	0.146635	0.020196
NK cell	TGFB1	TGFBR3	Adipose-like CAF	0.0267253	0.00660142	0.0201238
Malignant	EDN2	EDNRB	Adipose-like CAF	0.0259203	0.00590382	0.0200164
IFN-iCAF	TGFB2	TGFBR3	Adipose-like CAF	0.0264897	0.00654323	0.0199465
Treg	NCAM1	GFRA1	Adipose-like CAF	0.0313836	0.0114565	0.0199271
IL-iCAF	CLCF1	CNTFR	Adipose-like CAF	0.0219716	0.00205852	0.019913
TAM	TGFB1	TGFBR3	Adipose-like CAF	0.0264442	0.00653199	0.0199122
Adipose-like CAF	SERPING1	LRP1	Adipose-like CAF	0.163294	0.143526	0.0197678
myeloid DC	HBEGF	CD9	Adipose-like CAF	0.0427411	0.0230609	0.0196802
Endothelial	APOD	LEPR	Adipose-like CAF	0.0221515	0.0025624	0.0195891
Malignant	L1CAM	CD9	Adipose-like CAF	0.0424831	0.0229217	0.0195614
IFN-iCAF	TFPI	LRP1	Adipose-like CAF	0.160147	0.14076	0.0193869
Adipose-like CAF	CP	SLC40A1	Adipose-like CAF	0.0344103	0.0151122	0.0192981
IL-iCAF	PSAP	LRP1	Adipose-like CAF	0.158485	0.1393	0.0191858
Pericyte	FN1	ITGA8	Adipose-like CAF	0.052929	0.034094	0.018835
TAM	MMP9	LRP1	Adipose-like CAF	0.154292	0.135614	0.0186781
IL-iCAF	CALR	LRP1	Adipose-like CAF	0.15341	0.134839	0.0185714
IL-iCAF	THBS1	LRP1	Adipose-like CAF	0.152317	0.133878	0.0184391
myCAF	AGRN	MUSK	Adipose-like CAF	0.0197178	0.00129582	0.018422
IL-iCAF	DCN	TLR4	Adipose-like CAF	0.0681133	0.0497236	0.0183898
myCAF	ADM	RAMP2	Adipose-like CAF	0.0213632	0.00314481	0.0182184
Pericyte	AGRN	MUSK	Adipose-like CAF	0.0190533	0.00125215	0.0178011
Malignant	ADM	RAMP2	Adipose-like CAF	0.0208397	0.00306774	0.0177719
IL-iCAF	WNT5A	ROR1	Adipose-like CAF	0.0695348	0.0519269	0.0176078
myCAF	COL5A1	SDC3	Adipose-like CAF	0.044878	0.0273747	0.0175033
Pericyte	SERPING1	LRP1	Adipose-like CAF	0.144513	0.127018	0.0174943
Endothelial	HBEGF	CD9	Adipose-like CAF	0.0377553	0.0203708	0.0173845
TAM	SERPINA1	LRP1	Adipose-like CAF	0.143316	0.125966	0.0173494
Endothelial	AGRN	MUSK	Adipose-like CAF	0.0184471	0.00121231	0.0172348
B cell	TGFB1	TGFBR3	Adipose-like CAF	0.0228279	0.00563873	0.0171892
IL-iCAF	FN1	ITGB8	Adipose-like CAF	0.0333783	0.0163096	0.0170687
Plasma cell	TGFB1	TGFBR3	Adipose-like CAF	0.0226648	0.00559845	0.0170664
Pericyte	TFPI	LRP1	Adipose-like CAF	0.140297	0.123313	0.0169839
Monocyte	PSAP	LRP1	Adipose-like CAF	0.139134	0.122291	0.0168432
Neutrophil	TGFB1	TGFBR3	Adipose-like CAF	0.0223019	0.0055088	0.0167931
CD8 T cell	TGFB1	TGFBR3	Adipose-like CAF	0.0221432	0.00546961	0.0166736
myCAF	SERPING1	LRP1	Adipose-like CAF	0.137232	0.120619	0.0166129
myCAF	MDK	LRP1	Adipose-like CAF	0.136184	0.119698	0.016486
IFN-iCAF	SERPINE1	LRP1	Adipose-like CAF	0.135213	0.118844	0.0163685
Malignant	THBS1	LRP1	Adipose-like CAF	0.134498	0.118216	0.0162819
Malignant	EDN1	EDNRB	Adipose-like CAF	0.0208206	0.00474227	0.0160783
Endothelial	DHH	BOC	Adipose-like CAF	0.0353232	0.0194096	0.0159136
NKT cell	TGFB1	TGFBR3	Adipose-like CAF	0.02111	0.0052144	0.0158956
Mast cell	ADCYAP1	VIPR1	Adipose-like CAF	0.0171599	0.00134231	0.0158176
myCAF	APP	LRP1	Adipose-like CAF	0.130086	0.114338	0.0157478
Endothelial	TGFB1	TGFBR3	Adipose-like CAF	0.0208565	0.00515176	0.0157047
IFN-iCAF	APP	LRP1	Adipose-like CAF	0.129287	0.113636	0.0156511
TAM	INHBA	TGFBR3	Adipose-like CAF	0.0207508	0.00512565	0.0156251
IL-iCAF	DCN	ERBB4	Adipose-like CAF	0.0188359	0.00328899	0.0155469
Naive/Memory T cell	TGFB1	TGFBR3	Adipose-like CAF	0.0206299	0.0050958	0.0155341
Malignant	SERPINE2	LRP1	Adipose-like CAF	0.12823	0.112707	0.0155231
NK cell	NCAM1	GFRA1	Adipose-like CAF	0.0243936	0.00890482	0.0154888
Malignant	APP	LRP1	Adipose-like CAF	0.127897	0.112415	0.0154829
IFN-iCAF	AGRN	MUSK	Adipose-like CAF	0.0165418	0.0010871	0.0154547
IL-iCAF	COL4A1	ITGB8	Adipose-like CAF	0.0301189	0.014717	0.015402
Endothelial	APP	LRP1	Adipose-like CAF	0.126711	0.111372	0.0153392
myCAF	SERPINE1	LRP1	Adipose-like CAF	0.126211	0.110932	0.0152787
myCAF	GDNF	GFRA1	Adipose-like CAF	0.024016	0.00876696	0.015249
Monocyte	MMP9	LRP1	Adipose-like CAF	0.125866	0.110629	0.015237
Neutrophil	SERPINA1	LRP1	Adipose-like CAF	0.125137	0.109988	0.0151486
Neutrophil	ADM	RAMP2	Adipose-like CAF	0.0177256	0.00260933	0.0151163
IFN-iCAF	TNC	CNTN1	Adipose-like CAF	0.0242418	0.00912962	0.0151122
Malignant	TGFB1	TGFBR3	Adipose-like CAF	0.0200432	0.00495088	0.0150923
IFN-iCAF	A2M	LRP1	Adipose-like CAF	0.123023	0.10813	0.0148928
IFN-iCAF	COL4A1	ITGB8	Adipose-like CAF	0.0290888	0.0142136	0.0148752
Endothelial	SERPINE1	LRP1	Adipose-like CAF	0.122313	0.107506	0.0148069
Neutrophil	APOD	LEPR	Adipose-like CAF	0.0166814	0.00192964	0.0147517
Malignant	MMP13	LRP1	Adipose-like CAF	0.121577	0.106859	0.0147178
IL-iCAF	ADM	CALCRL	Adipose-like CAF	0.0284405	0.0137509	0.0146896
Malignant	CALR	LRP1	Adipose-like CAF	0.121142	0.106477	0.0146651
IL-iCAF	COL5A1	SDC3	Adipose-like CAF	0.0371853	0.0226823	0.014503
Adipose-like CAF	MDK	LRP1	Adipose-like CAF	0.117411	0.103197	0.0142134
IL-iCAF	SERPINE2	LRP1	Adipose-like CAF	0.117409	0.103196	0.0142132
Pericyte	TGFB1	TGFBR3	Adipose-like CAF	0.0187819	0.00463932	0.0141426
Pericyte	TGFB2	TGFBR3	Adipose-like CAF	0.0187191	0.00462382	0.0140953
IL-iCAF	IL24	IL20RA	Adipose-like CAF	0.0589565	0.0449471	0.0140094
myCAF	PLAU	LRP1	Adipose-like CAF	0.115612	0.101616	0.0139956
Treg	TGFB1	TGFBR3	Adipose-like CAF	0.0184389	0.00455461	0.0138843
myCAF	CALR	LRP1	Adipose-like CAF	0.114655	0.100775	0.0138797
IFN-iCAF	APOE	LRP1	Adipose-like CAF	0.113991	0.100191	0.0137994
myeloid DC	C1QB	LRP1	Adipose-like CAF	0.113976	0.100179	0.0137976
Adipose-like CAF	EDN3	EDNRB	Adipose-like CAF	0.0178307	0.00406127	0.0137694
IFN-iCAF	BGN	TLR4	Adipose-like CAF	0.0509005	0.037158	0.0137425
myCAF	THBS1	LRP1	Adipose-like CAF	0.113026	0.0993435	0.0136826
myCAF	ADM	RAMP3	Adipose-like CAF	0.0207133	0.00714134	0.0135719
IFN-iCAF	PLAT	LRP1	Adipose-like CAF	0.111806	0.0982713	0.0135349
IFN-iCAF	PSAP	LRP1	Adipose-like CAF	0.111513	0.0980137	0.0134994
Monocyte	ADM	RAMP2	Adipose-like CAF	0.0157385	0.00231681	0.0134217
IL-iCAF	BGN	TLR4	Adipose-like CAF	0.0495993	0.0362081	0.0133912
NKT cell	NCAM1	GFRA1	Adipose-like CAF	0.0209363	0.00764273	0.0132935
Pericyte	COL4A1	ITGB8	Adipose-like CAF	0.0259599	0.0126848	0.0132752
Malignant	ADM	RAMP3	Adipose-like CAF	0.0202056	0.00696631	0.0132393
Pericyte	TNC	CNTN1	Adipose-like CAF	0.0211988	0.0079836	0.0132152
IL-iCAF	APOE	LRP1	Adipose-like CAF	0.108787	0.0956176	0.0131694
Malignant	L1CAM	CNTN1	Adipose-like CAF	0.0210361	0.00792235	0.0131138
Adipose-like CAF	BDNF	NTRK2	Adipose-like CAF	0.0145865	0.00148489	0.0131016
Adipose-like CAF	FN1	ITGA8	Adipose-like CAF	0.0366695	0.0236205	0.013049
IL-iCAF	TFPI	LRP1	Adipose-like CAF	0.10763	0.0946002	0.0130293
Adipose-like CAF	TNC	CNTN1	Adipose-like CAF	0.0207271	0.00780597	0.0129212
IL-iCAF	LRPAP1	LRP1	Adipose-like CAF	0.106119	0.0932723	0.0128464
IFN-iCAF	CALR	LRP1	Adipose-like CAF	0.105033	0.0923184	0.012715
Adipose-like CAF	DCN	TLR4	Adipose-like CAF	0.0466338	0.0340432	0.0125905
myCAF	BGN	TLR4	Adipose-like CAF	0.0465169	0.0339579	0.012559
IFN-iCAF	FN1	ITGB8	Adipose-like CAF	0.0245368	0.0119894	0.0125474
CD4 T cell	TGFB1	TGFBR3	Adipose-like CAF	0.0166022	0.00410092	0.0125013
Endothelial	EFNA1	EPHA3	Adipose-like CAF	0.0420277	0.029583	0.0124447
Malignant	FN1	ITGB8	Adipose-like CAF	0.0242955	0.0118715	0.012424
IL-iCAF	WNT5A	FZD4	Adipose-like CAF	0.0713731	0.0590146	0.0123585
IL-iCAF	PTMA	VIPR1	Adipose-like CAF	0.0133946	0.00104777	0.0123468
myCAF	PSAP	LRP1	Adipose-like CAF	0.101855	0.0895248	0.0123303
Endothelial	CD34	SELP	Adipose-like CAF	0.0153644	0.00315024	0.0122141
pDC	SCT	VIPR1	Adipose-like CAF	0.0130735	0.00102265	0.0120508
IL-iCAF	HBEGF	CD9	Adipose-like CAF	0.0261063	0.0140856	0.0120207
myeloid DC	SERPINA1	LRP1	Adipose-like CAF	0.0991849	0.0871779	0.012007
IL-iCAF	ADM	CALCR	Adipose-like CAF	0.0141821	0.00247638	0.0117057
Malignant	BDNF	NTRK2	Adipose-like CAF	0.0130293	0.00132636	0.0117029
myCAF	DCN	TLR4	Adipose-like CAF	0.0433227	0.0316261	0.0116966
Adipose-like CAF	TFPI	LRP1	Adipose-like CAF	0.0950246	0.0835212	0.0115034
IFN-iCAF	MMP9	LRP1	Adipose-like CAF	0.0948121	0.0833345	0.0114777
IL-iCAF	INHBA	ACVR2A	Adipose-like CAF	0.0475274	0.0361269	0.0114005
IL-iCAF	FAM3C	LIFR	Adipose-like CAF	0.0292741	0.017946	0.0113281
IL-iCAF	BMP2	BMPR1B	Adipose-like CAF	0.0262693	0.014974	0.0112953
Malignant	SERPINE1	LRP1	Adipose-like CAF	0.0930294	0.0817675	0.0112619
Neutrophil	ADM	RAMP3	Adipose-like CAF	0.0171863	0.00592535	0.011261
Pericyte	NTN4	DCC	Adipose-like CAF	0.011801	0.000564697	0.0112363
Neutrophil	S100A8	TLR4	Adipose-like CAF	0.0414668	0.0302713	0.0111955
Malignant	PLAU	LRP1	Adipose-like CAF	0.092122	0.08097	0.011152
Malignant	EFNA1	EPHA3	Adipose-like CAF	0.0375048	0.0263993	0.0111055
myCAF	VCAN	SELP	Adipose-like CAF	0.0139438	0.00285897	0.0110848
IFN-iCAF	ADM	RAMP2	Adipose-like CAF	0.0129674	0.0019089	0.0110585
IL-iCAF	MDK	LRP1	Adipose-like CAF	0.0912319	0.0801876	0.0110443
myeloid DC	INHBA	TGFBR3	Adipose-like CAF	0.0146011	0.00360663	0.0109945
IFN-iCAF	MDK	LRP1	Adipose-like CAF	0.0906701	0.0796939	0.0109763
IL-iCAF	GNAI2	ADCY1	Adipose-like CAF	0.0161279	0.00518115	0.0109468
myCAF	IL11	IL11RA	Adipose-like CAF	0.0285655	0.0176623	0.0109032
Adipose-like CAF	INHBA	TGFBR3	Adipose-like CAF	0.0144475	0.00356867	0.0108788
Monocyte	APOE	LRP1	Adipose-like CAF	0.0889395	0.0781727	0.0107667
IFN-iCAF	PTMA	VIPR1	Adipose-like CAF	0.0116641	0.000912406	0.0107517
IFN-iCAF	COL5A1	SDC3	Adipose-like CAF	0.0275532	0.0168069	0.0107463
Pericyte	FN1	ITGB8	Adipose-like CAF	0.0209783	0.0102506	0.0107277
Adipose-like CAF	APOE	LRP1	Adipose-like CAF	0.0885843	0.0778606	0.0107237
myeloid DC	CALR	LRP1	Adipose-like CAF	0.0884756	0.077765	0.0107106
Endothelial	COL4A1	ITGB8	Adipose-like CAF	0.0208293	0.0101778	0.0106515
Adipose-like CAF	DCN	ERBB4	Adipose-like CAF	0.012896	0.0022518	0.0106442
Adipose-like CAF	TGFB3	TGFBR3	Adipose-like CAF	0.0140534	0.00347133	0.010582
myCAF	COL5A3	SDC3	Adipose-like CAF	0.0270337	0.01649	0.0105437
TAM	CALR	LRP1	Adipose-like CAF	0.08653	0.076055	0.0104751
myeloid DC	PSAP	LRP1	Adipose-like CAF	0.085938	0.0755346	0.0104034
Endothelial	PDGFB	LRP1	Adipose-like CAF	0.0858563	0.0754628	0.0103935
IL-iCAF	BMP2	ACVR2A	Adipose-like CAF	0.0432523	0.0328773	0.010375
Adipose-like CAF	APP	LRP1	Adipose-like CAF	0.0852807	0.0749569	0.0103238
Neutrophil	PSAP	LRP1	Adipose-like CAF	0.0846854	0.0744336	0.0102518
IL-iCAF	GNAS	VIPR1	Adipose-like CAF	0.0111115	0.000869182	0.0102423
Malignant	NTF4	NGFR	Adipose-like CAF	0.0118878	0.00164894	0.0102388
IFN-iCAF	SERPING1	SELP	Adipose-like CAF	0.0128343	0.00263148	0.0102028
Neutrophil	OSM	LIFR	Adipose-like CAF	0.0262572	0.0160965	0.0101607
Endothelial	VWF	GP1BA	Adipose-like CAF	0.0174707	0.00731035	0.0101603
Adipose-like CAF	ADM	RAMP2	Adipose-like CAF	0.0118081	0.00173823	0.0100699
Monocyte	ADM	RAMP3	Adipose-like CAF	0.0152596	0.00526108	0.00999854
IL-iCAF	SERPING1	SELP	Adipose-like CAF	0.0125725	0.0025778	0.00999466
myCAF	COL4A1	ITGB8	Adipose-like CAF	0.019544	0.00954973	0.00999423
Malignant	HBEGF	CD9	Adipose-like CAF	0.021605	0.011657	0.00994804
myCAF	PLAT	LRP1	Adipose-like CAF	0.0820137	0.0720854	0.00992833
myCAF	C3	LRP1	Adipose-like CAF	0.0819621	0.07204	0.00992208
myCAF	DCN	ERBB4	Adipose-like CAF	0.0119803	0.00209192	0.00988842
myCAF	BDNF	NTRK2	Adipose-like CAF	0.0109677	0.00111649	0.00985117
Adipose-like CAF	PSAP	LRP1	Adipose-like CAF	0.0809448	0.0711458	0.00979893
Malignant	MDK	LRP1	Adipose-like CAF	0.0808016	0.07102	0.0097816
Neutrophil	THBS1	LRP1	Adipose-like CAF	0.0806651	0.0709	0.00976507
IL-iCAF	NTF3	NGFR	Adipose-like CAF	0.0112967	0.00156696	0.00972979
Pericyte	APP	LRP1	Adipose-like CAF	0.0802746	0.0705568	0.00971781
Pericyte	SLIT3	ROBO2	Adipose-like CAF	0.0457	0.0360053	0.00969469
Monocyte	CALR	LRP1	Adipose-like CAF	0.0799406	0.0702632	0.00967736
myCAF	WNT5A	ROR1	Adipose-like CAF	0.0380842	0.0284404	0.0096438
Pericyte	BDNF	NTRK2	Adipose-like CAF	0.0107303	0.00109233	0.00963797
IL-iCAF	MMP9	LRP1	Adipose-like CAF	0.079417	0.069803	0.00961398
pDC	APP	LRP1	Adipose-like CAF	0.0791655	0.0695819	0.00958353
TAM	ADM	RAMP2	Adipose-like CAF	0.0112219	0.00165193	0.00956993
Neutrophil	S100A9	TLR4	Adipose-like CAF	0.0354108	0.0258503	0.00956048
Endothelial	PTMA	VIPR1	Adipose-like CAF	0.0103393	0.000808778	0.00953056
myCAF	MDK	SDC3	Adipose-like CAF	0.024327	0.014839	0.00948803
Adipose-like CAF	TGFB1	TGFBR3	Adipose-like CAF	0.0125218	0.00309302	0.0094288
CD4 T cell	NCAM1	GFRA1	Adipose-like CAF	0.0147486	0.00538393	0.00936465
Adipose-like CAF	THBS1	LRP1	Adipose-like CAF	0.0770146	0.0676914	0.00932315
Pericyte	BGN	TLR4	Adipose-like CAF	0.0344419	0.025143	0.00929889
Malignant	PTMA	VIPR1	Adipose-like CAF	0.0100715	0.000787831	0.00928371
IFN-iCAF	DCN	TLR4	Adipose-like CAF	0.0343609	0.0250839	0.00927701
IFN-iCAF	COL5A3	SDC3	Adipose-like CAF	0.0235035	0.0143366	0.00916683
IL-iCAF	COL5A3	SDC3	Adipose-like CAF	0.0234937	0.0143307	0.00916303
Malignant	CD24	SELP	Adipose-like CAF	0.0114967	0.00235724	0.00913949
Mast cell	PSAP	LRP1	Adipose-like CAF	0.0750167	0.0659354	0.00908129
Pericyte	CALR	LRP1	Adipose-like CAF	0.0749892	0.0659112	0.00907797
Pericyte	TGFB3	TGFBR3	Adipose-like CAF	0.011994	0.00296264	0.00903134
Pericyte	THBS1	LRP1	Adipose-like CAF	0.0745032	0.0654841	0.00901913
myeloid DC	CLCF1	CNTFR	Adipose-like CAF	0.00994542	0.000931789	0.00901363
myCAF	PTMA	VIPR1	Adipose-like CAF	0.00972863	0.000761007	0.00896763
Malignant	LRPAP1	LRP1	Adipose-like CAF	0.074041	0.0650778	0.00896318
Mast cell	PTMA	VIPR1	Adipose-like CAF	0.00972019	0.000760347	0.00895984
IFN-iCAF	LPL	LRP1	Adipose-like CAF	0.0732323	0.064367	0.00886528
Neutrophil	EREG	ERBB4	Adipose-like CAF	0.0106518	0.00185994	0.00879188
myeloid DC	PTMA	VIPR1	Adipose-like CAF	0.00949673	0.000742867	0.00875387
Monocyte	THBS1	LRP1	Adipose-like CAF	0.0720814	0.0633554	0.00872595
Endothelial	THBS1	LRP1	Adipose-like CAF	0.0714726	0.0628204	0.00865226
myeloid DC	GNAI2	ADCY1	Adipose-like CAF	0.012627	0.00405648	0.00857057
Adipose-like CAF	SERPINE2	LRP1	Adipose-like CAF	0.0707078	0.0621481	0.00855967
IL-iCAF	A2M	LRP1	Adipose-like CAF	0.0705922	0.0620465	0.00854568
Pericyte	PTMA	VIPR1	Adipose-like CAF	0.00924091	0.000722856	0.00851805
Pericyte	PSAP	LRP1	Adipose-like CAF	0.0701281	0.0616386	0.0084895
TAM	SERPING1	LRP1	Adipose-like CAF	0.0697806	0.0613332	0.00844743
Monocyte	OSM	LIFR	Adipose-like CAF	0.0218241	0.0133789	0.0084452
Mast cell	ADCYAP1	ADCYAP1R1	Adipose-like CAF	0.0151643	0.00672264	0.00844166
Malignant	PSAP	LRP1	Adipose-like CAF	0.0694603	0.0610516	0.00840865
IFN-iCAF	ADM	RAMP3	Adipose-like CAF	0.0125729	0.00433478	0.00823813
Malignant	NTNG1	LRRC4C	Adipose-like CAF	0.00959154	0.00139288	0.00819866
Adipose-like CAF	MDK	SDC3	Adipose-like CAF	0.0209735	0.0127934	0.00818008
IFN-iCAF	PLAU	LRP1	Adipose-like CAF	0.067497	0.059326	0.00817099
myCAF	NTF3	NGFR	Adipose-like CAF	0.00948023	0.00131499	0.00816523
Endothelial	TFPI	LRP1	Adipose-like CAF	0.0673954	0.0592367	0.00815868
IL-iCAF	EDN1	EDNRB	Adipose-like CAF	0.0105231	0.00239682	0.00812624
Adipose-like CAF	PTMA	VIPR1	Adipose-like CAF	0.00873247	0.000683084	0.00804939
pDC	PTMA	VIPR1	Adipose-like CAF	0.00870041	0.000680576	0.00801983
Pericyte	LPL	LRP1	Adipose-like CAF	0.0657798	0.0578167	0.0079631
IFN-iCAF	SERPINE2	LRP1	Adipose-like CAF	0.0654712	0.0575455	0.00792575
IFN-iCAF	LRPAP1	LRP1	Adipose-like CAF	0.0654139	0.0574951	0.00791881
Monocyte	CLCF1	CNTFR	Adipose-like CAF	0.00871921	0.000816905	0.0079023
Endothelial	CALR	LRP1	Adipose-like CAF	0.0651446	0.0572584	0.0078862
Pericyte	APOE	LRP1	Adipose-like CAF	0.0650492	0.0571745	0.00787466
Pericyte	ARTN	GFRA1	Adipose-like CAF	0.0123913	0.00452343	0.00786792
IFN-iCAF	DCN	ERBB4	Adipose-like CAF	0.00950206	0.00165918	0.00784288
Adipose-like CAF	CALR	LRP1	Adipose-like CAF	0.0646504	0.056824	0.00782638
myCAF	INHBA	ACVR2A	Adipose-like CAF	0.0326136	0.0247906	0.00782309
Mast cell	CALR	LRP1	Adipose-like CAF	0.064281	0.0564993	0.00778166
Endothelial	GNAI2	ADCY1	Adipose-like CAF	0.0114425	0.00367593	0.00776653
Mast cell	LIF	LIFR	Adipose-like CAF	0.0200651	0.0123006	0.00776454
myCAF	TFPI	LRP1	Adipose-like CAF	0.0639359	0.056196	0.00773989
Plasma cell	CALR	LRP1	Adipose-like CAF	0.0622936	0.0547525	0.00754108
Monocyte	GNAI2	ADCY1	Adipose-like CAF	0.0111052	0.00356758	0.00753762
myCAF	CLCF1	CNTFR	Adipose-like CAF	0.00829484	0.000777146	0.0075177
IFN-iCAF	VCAN	SELP	Adipose-like CAF	0.00945351	0.00193831	0.00751521
IL-iCAF	MMP13	LRP1	Adipose-like CAF	0.0620745	0.0545599	0.00751455
Pericyte	INHBA	TGFBR3	Adipose-like CAF	0.00996864	0.00246236	0.00750628
Adipose-like CAF	ADM	RAMP3	Adipose-like CAF	0.0114488	0.00394723	0.0075016
Adipose-like CAF	CRLF1	CNTFR	Adipose-like CAF	0.00826497	0.000774347	0.00749062
Pericyte	CRLF1	CNTFR	Adipose-like CAF	0.0082539	0.00077331	0.00748059
myCAF	NTN1	DCC	Adipose-like CAF	0.00784974	0.000375623	0.00747411
Neutrophil	EDN1	EDNRB	Adipose-like CAF	0.00962573	0.00219244	0.00743329
Adipose-like CAF	FN1	ITGB8	Adipose-like CAF	0.0145339	0.00710166	0.00743221
TAM	A2M	LRP1	Adipose-like CAF	0.0611141	0.0537158	0.00739829
Endothelial	ADM	RAMP2	Adipose-like CAF	0.00866048	0.00127488	0.0073856
Malignant	INHBA	ACVR2A	Adipose-like CAF	0.0307111	0.0233444	0.00736671
Treg	PTMA	VIPR1	Adipose-like CAF	0.00798372	0.000624514	0.0073592
myCAF	GNAI2	ADCY1	Adipose-like CAF	0.0108341	0.00348049	0.0073536
Adipose-like CAF	SERPING1	SELP	Adipose-like CAF	0.00924782	0.00189613	0.00735169
TAM	GNAI2	ADCY1	Adipose-like CAF	0.0108158	0.0034746	0.00734117
IL-iCAF	ADAM10	EPHA3	Adipose-like CAF	0.024606	0.01732	0.00728604
IL-iCAF	VCAN	SELP	Adipose-like CAF	0.00915841	0.0018778	0.00728061
IFN-iCAF	GNAS	VIPR1	Adipose-like CAF	0.00789536	0.000617602	0.00727776
IL-iCAF	CLCF1	CRLF1	Adipose-like CAF	0.0104591	0.00320494	0.00725418
IFN-iCAF	CLCF1	CNTFR	Adipose-like CAF	0.00798838	0.000748433	0.00723994
TAM	LRPAP1	LRP1	Adipose-like CAF	0.0597876	0.0525499	0.00723771
myCAF	LRPAP1	LRP1	Adipose-like CAF	0.0594713	0.0522719	0.00719941
Monocyte	EREG	ERBB4	Adipose-like CAF	0.00871998	0.00152262	0.00719736
TAM	ADM	RAMP3	Adipose-like CAF	0.0108804	0.00375126	0.00712917
Adipose-like CAF	SERPINE1	LRP1	Adipose-like CAF	0.0585772	0.051486	0.00709118
IFN-iCAF	THBS1	LRP1	Adipose-like CAF	0.0584455	0.0513703	0.00707524
IL-iCAF	SERTAD1	AR	Adipose-like CAF	0.0435931	0.0365394	0.00705377
TAM	PLAU	LRP1	Adipose-like CAF	0.0581858	0.051142	0.00704379
Adipose-like CAF	SLIT3	ROBO2	Adipose-like CAF	0.0329149	0.0259324	0.0069825
Monocyte	S100A9	TLR4	Adipose-like CAF	0.0256712	0.0187403	0.0069309
IL-iCAF	NTNG1	LRRC4C	Adipose-like CAF	0.00809704	0.00117585	0.00692119
Pericyte	APOD	LEPR	Adipose-like CAF	0.00781001	0.000903435	0.00690657
Pericyte	SERPINE1	LRP1	Adipose-like CAF	0.0569534	0.0500588	0.0068946
pDC	CALR	LRP1	Adipose-like CAF	0.0569496	0.0500554	0.00689415
Adipose-like CAF	BGN	TLR4	Adipose-like CAF	0.0255264	0.0186346	0.00689181
pDC	GZMB	CHRM3	Adipose-like CAF	0.0140791	0.00720267	0.00687642
NK cell	PTMA	VIPR1	Adipose-like CAF	0.00742824	0.000581062	0.00684717
Monocyte	PTMA	VIPR1	Adipose-like CAF	0.00742418	0.000580745	0.00684344
myCAF	GNAS	VIPR1	Adipose-like CAF	0.00741411	0.000579957	0.00683415
CD8 T cell	PTMA	VIPR1	Adipose-like CAF	0.00739646	0.000578576	0.00681788
IFN-iCAF	GNAI2	ADCY1	Adipose-like CAF	0.0100079	0.00321507	0.00679283
Endothelial	EFNB2	EPHA3	Adipose-like CAF	0.0228888	0.0161112	0.00677755
IL-iCAF	CP	SLC40A1	Adipose-like CAF	0.0120696	0.0053007	0.00676889
myCAF	WNT5A	FZD4	Adipose-like CAF	0.0390911	0.0323223	0.00676877
Pericyte	COL5A1	SDC3	Adipose-like CAF	0.0172633	0.0105303	0.00673305
Pericyte	PLAT	LRP1	Adipose-like CAF	0.0555176	0.0487968	0.00672079
Plasma cell	ADM2	RAMP2	Adipose-like CAF	0.00787728	0.00115959	0.00671769
CD4 T cell	PTMA	VIPR1	Adipose-like CAF	0.00722157	0.000564896	0.00665667
Treg	CALR	LRP1	Adipose-like CAF	0.0549622	0.0483087	0.00665356
Malignant	S100A8	TLR4	Adipose-like CAF	0.0245836	0.0179464	0.00663727
Malignant	FAM3C	LIFR	Adipose-like CAF	0.0171322	0.0105026	0.00662959
B cell	PTMA	VIPR1	Adipose-like CAF	0.00716526	0.000560492	0.00660477
Pericyte	MDK	LRP1	Adipose-like CAF	0.054466	0.0478725	0.00659349
Pericyte	SERPING1	SELP	Adipose-like CAF	0.00818419	0.00167805	0.00650614
myCAF	FAM3C	LIFR	Adipose-like CAF	0.0166493	0.0102066	0.00644274
Plasma cell	PSAP	LRP1	Adipose-like CAF	0.0532073	0.0467662	0.00644112
Adipose-like CAF	NTN4	DCC	Adipose-like CAF	0.00672944	0.000322015	0.00640742
NKT cell	PTMA	VIPR1	Adipose-like CAF	0.00691762	0.00054112	0.0063765
IL-iCAF	TGFB1	ITGB8	Adipose-like CAF	0.0124399	0.0060785	0.00636143
IFN-iCAF	TGFB1	ITGB8	Adipose-like CAF	0.0124388	0.00607796	0.00636086
Malignant	SERPINA1	LRP1	Adipose-like CAF	0.0525286	0.0461696	0.00635895
IL-iCAF	MDK	SDC3	Adipose-like CAF	0.0162971	0.00994089	0.00635619
Naive/Memory T cell	PTMA	VIPR1	Adipose-like CAF	0.00688195	0.00053833	0.00634362
Malignant	EFNB2	EPHA3	Adipose-like CAF	0.0213731	0.0150444	0.00632875
Adipose-like CAF	A2M	LRP1	Adipose-like CAF	0.0522217	0.0458999	0.0063218
IFN-iCAF	MDK	SDC3	Adipose-like CAF	0.0161967	0.00987968	0.00631706
Adipose-like CAF	NTNG1	LRRC4C	Adipose-like CAF	0.00734367	0.00106645	0.00627722
Malignant	LTF	LRP1	Adipose-like CAF	0.0517488	0.0454843	0.00626456
Malignant	APOD	LEPR	Adipose-like CAF	0.00706333	0.000817062	0.00624627
Pericyte	NPNT	ITGA8	Adipose-like CAF	0.0175227	0.0112872	0.00623551
Malignant	NCAM1	GFRA1	Adipose-like CAF	0.00979318	0.00357497	0.00621821
Malignant	GNAS	VIPR1	Adipose-like CAF	0.00674454	0.000527581	0.00621696
TAM	AGRN	MUSK	Adipose-like CAF	0.00665195	0.000437154	0.00621479
TAM	PTMA	VIPR1	Adipose-like CAF	0.00671948	0.000525621	0.00619386
IFN-iCAF	WNT5A	ROR1	Adipose-like CAF	0.0244598	0.018266	0.0061938
Monocyte	S100A8	TLR4	Adipose-like CAF	0.0228997	0.0167171	0.00618264
myCAF	SERPING1	SELP	Adipose-like CAF	0.00777186	0.00159351	0.00617836
Endothelial	PSAP	LRP1	Adipose-like CAF	0.0509934	0.0448202	0.0061731
Endothelial	INHBB	ACVR2A	Adipose-like CAF	0.0256681	0.019511	0.00615704
myCAF	SERPINE2	LRP1	Adipose-like CAF	0.0507229	0.0445826	0.00614036
Endothelial	MDK	LRP1	Adipose-like CAF	0.0502601	0.0441758	0.00608433
Monocyte	HBEGF	ERBB4	Adipose-like CAF	0.00734897	0.00128322	0.00606574
Endothelial	PECAM1	CD38	Adipose-like CAF	0.0125696	0.0065099	0.00605972
Pericyte	NTF3	NTRK2	Adipose-like CAF	0.00673369	0.000685481	0.00604821
Malignant	NPNT	ITGA8	Adipose-like CAF	0.0169427	0.0109136	0.00602912
Adipose-like CAF	NGF	NGFR	Adipose-like CAF	0.00699684	0.000970527	0.00602632
IL-iCAF	CLCF1	LIFR	Adipose-like CAF	0.0153776	0.00942696	0.00595062
TAM	APOE	LRP5	Adipose-like CAF	0.0354935	0.0295941	0.00589943
IFN-iCAF	NTN4	DCC	Adipose-like CAF	0.00619535	0.000296458	0.0058989
Adipose-like CAF	VCAN	SELP	Adipose-like CAF	0.00741401	0.00152014	0.00589387
myeloid DC	MMP9	LRP1	Adipose-like CAF	0.0486187	0.0427331	0.00588563
Endothelial	SERPING1	LRP1	Adipose-like CAF	0.0483593	0.0425051	0.00585423
Malignant	CLCF1	CNTFR	Adipose-like CAF	0.00641063	0.000600614	0.00581002
TAM	LPL	LRP1	Adipose-like CAF	0.0476715	0.0419006	0.00577097
Endothelial	GNAS	VIPR1	Adipose-like CAF	0.00624742	0.000488695	0.00575872
IL-iCAF	ROBO2	ROBO2	Adipose-like CAF	0.0270693	0.0213269	0.00574243
IL-iCAF	FGF2	SDC3	Adipose-like CAF	0.0147032	0.00896865	0.00573454
Monocyte	LRPAP1	LRP1	Adipose-like CAF	0.0469391	0.0412568	0.00568231
IL-iCAF	WNT2	FZD4	Adipose-like CAF	0.0327267	0.0270599	0.00566676
Malignant	MDK	SDC3	Adipose-like CAF	0.0144339	0.00880438	0.00562951
IL-iCAF	CXCL1	ACKR1	Adipose-like CAF	0.0102843	0.00466206	0.00562225
NKT cell	CCL5	ACKR1	Adipose-like CAF	0.0102509	0.00464691	0.00560397
IL-iCAF	BMP4	BMPR1B	Adipose-like CAF	0.013007	0.00741423	0.00559274
Plasma cell	PTMA	VIPR1	Adipose-like CAF	0.00606467	0.000474399	0.00559027
myCAF	A2M	LRP1	Adipose-like CAF	0.0457345	0.040198	0.00553648
Adipose-like CAF	FGF7	FGFR2	Adipose-like CAF	0.0186477	0.0131162	0.00553148
Malignant	S100A9	TLR4	Adipose-like CAF	0.0204334	0.0149166	0.00551676
Malignant	NRTN	GFRA1	Adipose-like CAF	0.00867032	0.00316508	0.00550524
Endothelial	ADM	RAMP3	Adipose-like CAF	0.00839699	0.00289504	0.00550195
IL-iCAF	BDNF	NGFR	Adipose-like CAF	0.00634371	0.000879931	0.00546378
Mast cell	GNAS	VIPR1	Adipose-like CAF	0.0059267	0.000463607	0.00546309
Mast cell	TGFB1	ITGB8	Adipose-like CAF	0.0106822	0.00521964	0.00546259
IFN-iCAF	HBEGF	CD9	Adipose-like CAF	0.0118226	0.0063789	0.00544375
Plasma cell	LRPAP1	LRP1	Adipose-like CAF	0.0445442	0.0391518	0.00539238
CD4 T cell	CALR	LRP1	Adipose-like CAF	0.0444947	0.0391083	0.00538639
IL-iCAF	WNT5A	LRP5	Adipose-like CAF	0.0323804	0.0269984	0.00538199
Adipose-like CAF	LRPAP1	LRP1	Adipose-like CAF	0.0440395	0.0387082	0.00533128
Neutrophil	MMP9	LRP1	Adipose-like CAF	0.0436186	0.0383383	0.00528034
Adipose-like CAF	NTN1	DCC	Adipose-like CAF	0.00553862	0.000265032	0.00527358
pDC	PSAP	LRP1	Adipose-like CAF	0.0434165	0.0381607	0.00525587
myeloid DC	TGFB1	ITGB8	Adipose-like CAF	0.0101609	0.00496489	0.00519598
Malignant	NGF	NGFR	Adipose-like CAF	0.00602615	0.000835883	0.00519027
Neutrophil	CLCF1	CNTFR	Adipose-like CAF	0.00572631	0.0005365	0.00518981
Endothelial	PSPN	GFRA1	Adipose-like CAF	0.00816263	0.00297975	0.00518288
Neutrophil	CXCL8	ACKR1	Adipose-like CAF	0.00945877	0.00428783	0.00517094
Monocyte	PLAU	LRP1	Adipose-like CAF	0.042557	0.0374052	0.00515182
IFN-iCAF	INHBA	ACVR2A	Adipose-like CAF	0.0213418	0.0162225	0.00511928
Mast cell	APOE	LRP1	Adipose-like CAF	0.0422354	0.0371225	0.00511289
myeloid DC	AGRN	MUSK	Adipose-like CAF	0.00547113	0.000359553	0.00511158
myCAF	PTN	SDC3	Adipose-like CAF	0.0130528	0.00796195	0.00509086
Pericyte	COL5A3	SDC3	Adipose-like CAF	0.0130443	0.00795675	0.00508754
Endothelial	ADAM10	EPHA3	Adipose-like CAF	0.0171756	0.0120898	0.00508584
Mast cell	GNAI2	ADCY1	Adipose-like CAF	0.00747156	0.00240026	0.00507129
Neutrophil	CALR	LRP1	Adipose-like CAF	0.0418589	0.0367915	0.00506731
Pericyte	GNAS	VIPR1	Adipose-like CAF	0.00549358	0.000429727	0.00506385
myCAF	WNT2	FZD4	Adipose-like CAF	0.0292429	0.0241794	0.00506353
IL-iCAF	LAMA1	ITGB8	Adipose-like CAF	0.00987385	0.00482464	0.00504921
Plasma cell	ADM2	RAMP3	Adipose-like CAF	0.00763762	0.00263323	0.00500439
Malignant	IL11	IL11RA	Adipose-like CAF	0.0130542	0.00807153	0.00498269
Pericyte	LGI4	ADAM22	Adipose-like CAF	0.0120827	0.00710895	0.00497379
Malignant	NTN4	DCC	Adipose-like CAF	0.00518789	0.000248249	0.00493964
Malignant	PTN	SDC3	Adipose-like CAF	0.0126511	0.00771688	0.00493417
Mast cell	AGRN	MUSK	Adipose-like CAF	0.00526407	0.000345946	0.00491813
Neutrophil	PTMA	VIPR1	Adipose-like CAF	0.00533302	0.000417168	0.00491586
Endothelial	NTN4	DCC	Adipose-like CAF	0.00516218	0.000247019	0.00491516
Mast cell	ADCYAP1	VIPR2	Adipose-like CAF	0.0102464	0.00534086	0.00490553
Adipose-like CAF	PTN	SDC3	Adipose-like CAF	0.012572	0.00766864	0.00490332
Pericyte	LRPAP1	LRP1	Adipose-like CAF	0.0403531	0.0354681	0.00488502
IFN-iCAF	FAM3C	LIFR	Adipose-like CAF	0.0125007	0.00766335	0.00483737
Monocyte	PDGFB	LRP1	Adipose-like CAF	0.0399571	0.03512	0.00483709
Monocyte	SERPING1	LRP1	Adipose-like CAF	0.0398716	0.0350448	0.00482673
IFN-iCAF	BMP8A	ACVR2A	Adipose-like CAF	0.0200667	0.0152532	0.00481342
Endothelial	FN1	ITGA8	Adipose-like CAF	0.0135198	0.00870873	0.00481107
myCAF	NCAM1	GFRA1	Adipose-like CAF	0.00757308	0.00276453	0.00480855
Plasma cell	GNAS	VIPR1	Adipose-like CAF	0.00520948	0.000407504	0.00480198
myeloid DC	GNAS	VIPR1	Adipose-like CAF	0.00519505	0.000406375	0.00478868
Malignant	EFNB1	EPHB6	Adipose-like CAF	0.0117015	0.00692233	0.00477913
myCAF	SLIT2	ROBO2	Adipose-like CAF	0.02251	0.0177348	0.00477523
Monocyte	CXCL8	ACKR1	Adipose-like CAF	0.00873238	0.00395854	0.00477384
Pericyte	NTF3	NTRK3	Adipose-like CAF	0.00497299	0.000199894	0.0047731
Adipose-like CAF	FAM3C	LIFR	Adipose-like CAF	0.0123291	0.00755815	0.00477096
TAM	S100A9	TLR4	Adipose-like CAF	0.0176563	0.0128893	0.00476698
NK cell	CALR	LRP1	Adipose-like CAF	0.0392882	0.0345321	0.00475611
Adipose-like CAF	GDNF	GFRA1	Adipose-like CAF	0.00747061	0.00272713	0.00474348
TAM	THBS1	LRP1	Adipose-like CAF	0.0390825	0.0343513	0.00473121
Treg	GNAI2	ADCY1	Adipose-like CAF	0.00696178	0.0022365	0.00472528
Pericyte	L1CAM	CD9	Adipose-like CAF	0.0102344	0.00552196	0.00471243
Monocyte	LPL	LRP1	Adipose-like CAF	0.0387503	0.0340593	0.004691
TAM	APP	LRP1	Adipose-like CAF	0.0386396	0.033962	0.00467759
Malignant	WNT7B	FZD4	Adipose-like CAF	0.026888	0.0222322	0.00465577
Endothelial	F8	LRP1	Adipose-like CAF	0.0383951	0.0337471	0.00464799
NKT cell	CALR	LRP1	Adipose-like CAF	0.038369	0.0337242	0.00464484
Adipose-like CAF	ROBO2	ROBO2	Adipose-like CAF	0.0218186	0.0171901	0.00462855
pDC	PDGFB	LRP1	Adipose-like CAF	0.0381956	0.0335717	0.00462384
B cell	CLCF1	CNTFR	Adipose-like CAF	0.00510082	0.000477898	0.00462293
Malignant	TGFA	ERBB4	Adipose-like CAF	0.00559545	0.000977037	0.00461841
Malignant	GDNF	GFRA1	Adipose-like CAF	0.00723979	0.00264287	0.00459693
pDC	TGFB1	ITGB8	Adipose-like CAF	0.00891432	0.00435579	0.00455853
IFN-iCAF	NTN1	DCC	Adipose-like CAF	0.00477396	0.000228442	0.00454552
Monocyte	EDN1	EDNRB	Adipose-like CAF	0.00588189	0.00133971	0.00454218
Monocyte	NCAM1	GFRA1	Adipose-like CAF	0.00714892	0.00260969	0.00453923
Monocyte	AGRN	MUSK	Adipose-like CAF	0.0048224	0.00031692	0.00450548
Malignant	NRG1	ERBB4	Adipose-like CAF	0.00544722	0.000951155	0.00449607
TAM	OSM	LIFR	Adipose-like CAF	0.0115788	0.0070982	0.00448063
myCAF	APOE	LRP1	Adipose-like CAF	0.0368596	0.0323975	0.00446211
TAM	VTN	ITGA8	Adipose-like CAF	0.0125378	0.0080762	0.00446163
Monocyte	INHBA	ACVR2A	Adipose-like CAF	0.0185768	0.0141207	0.00445604
CD8 T cell	CALR	LRP1	Adipose-like CAF	0.0367849	0.0323318	0.00445307
IFN-iCAF	SERTAD1	AR	Adipose-like CAF	0.0273508	0.0229252	0.00442561
myCAF	ADAM10	EPHA3	Adipose-like CAF	0.0149074	0.0104932	0.00441421
myCAF	TGFB1	ITGB8	Adipose-like CAF	0.00860433	0.00420432	0.00440001
IL-iCAF	CXCL5	ACKR1	Adipose-like CAF	0.00803863	0.00364405	0.00439458
IL-iCAF	PSPN	GFRA1	Adipose-like CAF	0.0068948	0.00251693	0.00437787
Mast cell	CNTF	CNTFR	Adipose-like CAF	0.00482788	0.000452326	0.00437556
myCAF	HBEGF	CD9	Adipose-like CAF	0.00949902	0.00512519	0.00437383
Monocyte	TGFB1	ITGB8	Adipose-like CAF	0.0085526	0.00417904	0.00437356
IFN-iCAF	ADAM10	EPHA3	Adipose-like CAF	0.0147037	0.0103498	0.00435387
IFN-iCAF	WNT5A	FZD4	Adipose-like CAF	0.0251065	0.0207592	0.00434729
Adipose-like CAF	BMP4	BMPR1B	Adipose-like CAF	0.0100599	0.00573435	0.00432556
NKT cell	GZMB	CHRM3	Adipose-like CAF	0.00885358	0.00452937	0.00432421
IL-iCAF	CXCL8	ACKR1	Adipose-like CAF	0.00790284	0.0035825	0.00432034
pDC	GNAI2	ADCY1	Adipose-like CAF	0.00635682	0.00204215	0.00431467
Adipose-like CAF	AGRN	MUSK	Adipose-like CAF	0.00461118	0.000303039	0.00430814
IL-iCAF	NTN4	DCC	Adipose-like CAF	0.00449106	0.000214905	0.00427616
myCAF	ADM	CALCRL	Adipose-like CAF	0.0082693	0.00399817	0.00427113
IL-iCAF	FGF2	FGFR4	Adipose-like CAF	0.0113692	0.00710416	0.00426507
IFN-iCAF	IL11	IL11RA	Adipose-like CAF	0.0111586	0.00689944	0.00425914
CD8 T cell	CCL5	ACKR1	Adipose-like CAF	0.0077625	0.00351888	0.00424362
Mast cell	LRPAP1	LRP1	Adipose-like CAF	0.0349206	0.0306932	0.00422738
Adipose-like CAF	CLCF1	CNTFR	Adipose-like CAF	0.00462592	0.000433404	0.00419252
Monocyte	APP	LRP1	Adipose-like CAF	0.0345837	0.0303971	0.0041866
TAM	GNAS	VIPR1	Adipose-like CAF	0.00452863	0.000354245	0.00417438
myCAF	MMP13	LRP1	Adipose-like CAF	0.0344449	0.0302751	0.00416979
Malignant	ADM	CALCRL	Adipose-like CAF	0.00806663	0.00390018	0.00416645
IFN-iCAF	NTF3	NTRK2	Adipose-like CAF	0.00463321	0.000471655	0.00416156
myeloid DC	CCL17	ACKR1	Adipose-like CAF	0.00759608	0.00344344	0.00415264
Neutrophil	GNAI2	ADCY1	Adipose-like CAF	0.00607746	0.0019524	0.00412505
TAM	ADAM10	EPHA3	Adipose-like CAF	0.0139115	0.00979221	0.00411931
IL-iCAF	GREM1	KDR	Adipose-like CAF	0.00669843	0.00258388	0.00411455
Malignant	WNT3A	LRP1	Adipose-like CAF	0.0339463	0.0298368	0.00410943
Adipose-like CAF	TGFB2	TGFBR3	Adipose-like CAF	0.00544313	0.00134451	0.00409862
pDC	GNAS	VIPR1	Adipose-like CAF	0.00441778	0.000345574	0.00407221
Malignant	ADAM10	EPHA3	Adipose-like CAF	0.0137486	0.0096775	0.00407105
TAM	HBEGF	ERBB4	Adipose-like CAF	0.00490246	0.000856033	0.00404643
NK cell	CCL5	ACKR1	Adipose-like CAF	0.00738138	0.00334611	0.00403527
Adipose-like CAF	COL5A1	SDC3	Adipose-like CAF	0.0103348	0.00630401	0.00403078
IFN-iCAF	PSPN	GFRA1	Adipose-like CAF	0.00634711	0.002317	0.00403011
myeloid DC	LRPAP1	LRP1	Adipose-like CAF	0.0332692	0.0292417	0.00402747
Treg	GNAS	VIPR1	Adipose-like CAF	0.00436593	0.000341518	0.00402441
myCAF	EDN1	EDNRB	Adipose-like CAF	0.00520454	0.00118543	0.00401911
Neutrophil	AGRN	MUSK	Adipose-like CAF	0.00429973	0.000282571	0.00401716
IL-iCAF	BMP8A	ACVR2A	Adipose-like CAF	0.0167434	0.0127272	0.00401627
Neutrophil	HBEGF	ERBB4	Adipose-like CAF	0.00485105	0.000847055	0.00400399
IL-iCAF	FGF7	FGFR2	Adipose-like CAF	0.013448	0.00945888	0.0039891
Endothelial	NPNT	ITGA8	Adipose-like CAF	0.0111797	0.00720135	0.00397833
Treg	PSAP	LRP1	Adipose-like CAF	0.032756	0.0287906	0.00396534
myeloid DC	ADM	RAMP2	Adipose-like CAF	0.00463798	0.000682742	0.00395524
Monocyte	FN1	ITGA8	Adipose-like CAF	0.0111058	0.00715377	0.00395204
myCAF	PSPN	GFRA1	Adipose-like CAF	0.00618745	0.00225871	0.00392874
IL-iCAF	SLIT2	ROBO2	Adipose-like CAF	0.0183548	0.0144611	0.00389375
Pericyte	GNAI2	ADCY1	Adipose-like CAF	0.00571738	0.00183673	0.00388065
NKT cell	APOD	LEPR	Adipose-like CAF	0.00436823	0.000505301	0.00386292
Adipose-like CAF	GNAS	VIPR1	Adipose-like CAF	0.00418422	0.000327304	0.00385691
Monocyte	GNAS	VIPR1	Adipose-like CAF	0.00415349	0.0003249	0.00382859
CD4 T cell	GNAI2	ADCY1	Adipose-like CAF	0.00563925	0.00181163	0.00382762
Endothelial	LRPAP1	LRP1	Adipose-like CAF	0.0314894	0.0276774	0.00381201
NK cell	TGFB1	ITGB8	Adipose-like CAF	0.00743622	0.00363355	0.00380267
TAM	FN1	ITGA8	Adipose-like CAF	0.0106687	0.0068722	0.00379649
Pericyte	MDK	SDC3	Adipose-like CAF	0.00972946	0.00593477	0.00379469
myCAF	MMP7	ERBB4	Adipose-like CAF	0.0045955	0.000802433	0.00379306
Treg	LRPAP1	LRP1	Adipose-like CAF	0.0313037	0.0275142	0.00378953
Naive/Memory T cell	CALR	LRP1	Adipose-like CAF	0.0312095	0.0274314	0.00377813
myCAF	BMP2	BMPR1B	Adipose-like CAF	0.00878508	0.00500767	0.00377741
TAM	TGFB1	ITGB8	Adipose-like CAF	0.00735801	0.00359533	0.00376268
Monocyte	PSPN	GFRA1	Adipose-like CAF	0.00591875	0.00216062	0.00375812
myeloid DC	APP	LRP1	Adipose-like CAF	0.0309686	0.0272197	0.00374897
pDC	SCT	VIPR2	Adipose-like CAF	0.00780635	0.00406901	0.00373735
Adipose-like CAF	NCAM1	GFRA1	Adipose-like CAF	0.00587455	0.00214449	0.00373006
Mast cell	PLAT	LRP1	Adipose-like CAF	0.030498	0.026806	0.00369199
Neutrophil	INHBA	ACVR2A	Adipose-like CAF	0.0153317	0.011654	0.00367763
Mast cell	INHA	TGFBR3	Adipose-like CAF	0.00487133	0.00120327	0.00366806
Adipose-like CAF	COL4A1	ITGB8	Adipose-like CAF	0.00713003	0.00348393	0.00364609
pDC	CALCA	RAMP2	Adipose-like CAF	0.00426739	0.000628188	0.0036392
Malignant	GNAI2	ADCY1	Adipose-like CAF	0.00535989	0.00172188	0.00363801
IFN-iCAF	COL18A1	KDR	Adipose-like CAF	0.00590701	0.0022786	0.00362841
Endothelial	EFNB2	EPHB6	Adipose-like CAF	0.00885397	0.00523782	0.00361615
Monocyte	ADAM10	EPHA3	Adipose-like CAF	0.0121745	0.00856952	0.00360496
Adipose-like CAF	CCL2	ACKR1	Adipose-like CAF	0.00657841	0.00298211	0.0035963
myCAF	NTN4	DCC	Adipose-like CAF	0.00376914	0.00018036	0.00358878
Adipose-like CAF	SLIT2	ROBO2	Adipose-like CAF	0.0168474	0.0132734	0.00357397
B cell	CALR	LRP1	Adipose-like CAF	0.0293976	0.0258389	0.00355879
Neutrophil	ADM	CALCRL	Adipose-like CAF	0.00686124	0.00331738	0.00354386
IFN-iCAF	SLIT2	ROBO2	Adipose-like CAF	0.0166937	0.0131523	0.00354137
myeloid DC	PDGFB	LRP1	Adipose-like CAF	0.0291545	0.0256251	0.00352935
myeloid DC	CALCA	RAMP2	Adipose-like CAF	0.00413591	0.000608834	0.00352708
Pericyte	PLAU	LRP1	Adipose-like CAF	0.0290557	0.0255383	0.00351739
myeloid DC	OSM	LIFR	Adipose-like CAF	0.00906831	0.00555917	0.00350914
Malignant	COL5A1	SDC3	Adipose-like CAF	0.00898987	0.00548364	0.00350623
Endothelial	MDK	SDC3	Adipose-like CAF	0.00897815	0.00547649	0.00350166
TAM	PSPN	GFRA1	Adipose-like CAF	0.00551056	0.00201161	0.00349894
IL-iCAF	BMP7	BMPR1B	Adipose-like CAF	0.00811654	0.00462659	0.00348995
myCAF	BMP2	ACVR2A	Adipose-like CAF	0.0144646	0.0109949	0.00346964
Endothelial	CORT	SSTR1	Adipose-like CAF	0.00470022	0.00123108	0.00346914
Pericyte	NGF	NGFR	Adipose-like CAF	0.00400104	0.000554982	0.00344606
IL-iCAF	LIF	LIFR	Adipose-like CAF	0.00883841	0.00541824	0.00342018
myCAF	ADM	CALCR	Adipose-like CAF	0.00412356	0.000720026	0.00340353
Malignant	EFNB2	EPHB6	Adipose-like CAF	0.00826767	0.00489097	0.0033767
myCAF	ROBO2	ROBO2	Adipose-like CAF	0.0159072	0.0125327	0.00337452
Malignant	BMP2	BMPR1B	Adipose-like CAF	0.00783437	0.00446575	0.00336863
myCAF	SLIT3	ROBO2	Adipose-like CAF	0.0157969	0.0124458	0.00335112
myCAF	MMP9	LRP1	Adipose-like CAF	0.0276129	0.0242701	0.00334273
Plasma cell	INHBA	TGFBR3	Adipose-like CAF	0.00442534	0.0010931	0.00333223
Adipose-like CAF	BDNF	NGFR	Adipose-like CAF	0.0038645	0.000536042	0.00332846
Malignant	ADM	CALCR	Adipose-like CAF	0.00402249	0.000702379	0.00332011
Malignant	SERPING1	LRP1	Adipose-like CAF	0.0273631	0.0240506	0.0033125
Malignant	ADM2	RAMP2	Adipose-like CAF	0.00388291	0.000571591	0.00331132
Plasma cell	NRTN	GFRA1	Adipose-like CAF	0.00521448	0.00190353	0.00331095
Malignant	PSPN	GFRA1	Adipose-like CAF	0.00518363	0.00189227	0.00329136
IFN-iCAF	NTF3	NTRK3	Adipose-like CAF	0.00342174	0.00013754	0.0032842
myeloid DC	CLCF1	CRLF1	Adipose-like CAF	0.00473431	0.00145071	0.0032836
Endothelial	SERTAD1	AR	Adipose-like CAF	0.0202736	0.0169931	0.00328045
NKT cell	GNAI2	ADCY1	Adipose-like CAF	0.00482776	0.00155093	0.00327683
Malignant	COL4A1	ITGB8	Adipose-like CAF	0.00638521	0.00311999	0.00326522
IL-iCAF	PTN	SDC3	Adipose-like CAF	0.00837179	0.00510662	0.00326517
B cell	TGFB1	ITGB8	Adipose-like CAF	0.00635179	0.00310366	0.00324813
IL-iCAF	ARF1	CHRM3	Adipose-like CAF	0.00664593	0.00339997	0.00324597
Plasma cell	FAM3C	LIFR	Adipose-like CAF	0.00838429	0.00513984	0.00324445
NK cell	GZMB	CHRM3	Adipose-like CAF	0.00663494	0.00339435	0.0032406
myCAF	NRTN	GFRA1	Adipose-like CAF	0.00509065	0.00185833	0.00323232
IL-iCAF	CTF1	LIFR	Adipose-like CAF	0.00834756	0.00511732	0.00323023
Plasma cell	TGFB1	ITGB8	Adipose-like CAF	0.00630642	0.00308149	0.00322492
IFN-iCAF	IL24	IL20RA	Adipose-like CAF	0.0135209	0.010308	0.00321287
Malignant	EFNA3	EPHA3	Adipose-like CAF	0.0108448	0.00763358	0.00321124
IL-iCAF	BMP7	ACVR2A	Adipose-like CAF	0.0133638	0.0101582	0.0032056
myCAF	BMP4	BMPR1B	Adipose-like CAF	0.00742699	0.00423353	0.00319346
IL-iCAF	CCL2	ACKR1	Adipose-like CAF	0.00582822	0.00264203	0.00318618
myCAF	NTNG1	LRRC4C	Adipose-like CAF	0.00371855	0.000540007	0.00317854
Neutrophil	TGFB1	ITGB8	Adipose-like CAF	0.00620543	0.00303215	0.00317328
Neutrophil	FN1	ITGA8	Adipose-like CAF	0.00888741	0.00572479	0.00316261
Pericyte	L1CAM	CNTN1	Adipose-like CAF	0.00506771	0.00190853	0.00315918
CD4 T cell	GNAS	VIPR1	Adipose-like CAF	0.00342095	0.000267599	0.00315335
CD8 T cell	TGFB1	ITGB8	Adipose-like CAF	0.00616129	0.00301058	0.00315071
Monocyte	ADM	CALCRL	Adipose-like CAF	0.00609206	0.00294548	0.00314657
TAM	SERPING1	SELP	Adipose-like CAF	0.00395189	0.000810278	0.00314161
Pericyte	ADAM10	EPHA3	Adipose-like CAF	0.0105663	0.00743752	0.00312876
IL-iCAF	NLGN2	NRXN1	Adipose-like CAF	0.00420708	0.00108473	0.00312234
Pericyte	HBEGF	CD9	Adipose-like CAF	0.00675671	0.00364558	0.00311113
NK cell	GNAI2	ADCY1	Adipose-like CAF	0.00457915	0.00147107	0.00310808
Plasma cell	ADM	RAMP2	Adipose-like CAF	0.00364344	0.000536338	0.0031071
IL-iCAF	EFNB2	EPHA3	Adipose-like CAF	0.0104643	0.00736575	0.00309857
Malignant	BMP2	ACVR2A	Adipose-like CAF	0.0128992	0.00980507	0.00309416
Malignant	INHA	TGFBR3	Adipose-like CAF	0.00410371	0.00101366	0.00309005
Neutrophil	LRPAP1	LRP1	Adipose-like CAF	0.0255129	0.0224244	0.00308852
myCAF	LAMA1	ITGB8	Adipose-like CAF	0.00602985	0.00294635	0.00308349
Malignant	C3	LRP1	Adipose-like CAF	0.025466	0.0223832	0.00308284
myCAF	GREM1	KDR	Adipose-like CAF	0.00498278	0.00192208	0.0030607
IL-iCAF	GNAS	CRHR1	Adipose-like CAF	0.00399863	0.00093836	0.00306027
myeloid DC	THBS1	LRP1	Adipose-like CAF	0.0250077	0.0219804	0.00302736
CD8 T cell	GNAI2	ADCY1	Adipose-like CAF	0.00445717	0.00143188	0.00302529
TAM	CP	SLC40A1	Adipose-like CAF	0.00538855	0.00236653	0.00302202
Neutrophil	VCAN	SELP	Adipose-like CAF	0.00379977	0.000779089	0.00302069
myeloid DC	PLAU	LRP1	Adipose-like CAF	0.0249277	0.02191	0.00301767
Malignant	PDGFB	LRP1	Adipose-like CAF	0.024813	0.0218092	0.00300379
NKT cell	TGFB1	ITGB8	Adipose-like CAF	0.0058738	0.0028701	0.0030037
Pericyte	DCN	TLR4	Adipose-like CAF	0.0110663	0.00807855	0.00298777
Pericyte	NCAM1	GFRA1	Adipose-like CAF	0.00470048	0.0017159	0.00298458
Malignant	F11R	JAM2	Adipose-like CAF	0.0364319	0.0334526	0.00297935
Malignant	BDNF	NGFR	Adipose-like CAF	0.00345193	0.000478815	0.00297312
myCAF	SERTAD1	AR	Adipose-like CAF	0.0183404	0.0153727	0.00296764
Endothelial	TGFB1	ITGB8	Adipose-like CAF	0.00580324	0.00283563	0.00296762
TAM	PSAP	GPR37	Adipose-like CAF	0.00821059	0.00524329	0.0029673
IFN-iCAF	PTN	SDC3	Adipose-like CAF	0.00758991	0.00462969	0.00296022
myCAF	CRLF1	CNTFR	Adipose-like CAF	0.00326013	0.000305443	0.00295469
myCAF	WNT5A	LRP5	Adipose-like CAF	0.0177348	0.014787	0.00294772
Pericyte	FAM3C	LIFR	Adipose-like CAF	0.00761704	0.00466949	0.00294755
myeloid DC	ADM	RAMP3	Adipose-like CAF	0.00449687	0.00155039	0.00294648
Malignant	CCK	CCKAR	Adipose-like CAF	0.00421356	0.0012739	0.00293966
IL-iCAF	NCAM1	GFRA1	Adipose-like CAF	0.00462658	0.00168892	0.00293766
Naive/Memory T cell	TGFB1	ITGB8	Adipose-like CAF	0.00574021	0.00280483	0.00293538
Treg	HBEGF	CD9	Adipose-like CAF	0.00636566	0.00343459	0.00293107
Plasma cell	FN1	ITGA8	Adipose-like CAF	0.0082319	0.00530255	0.00292935
pDC	HBEGF	CD9	Adipose-like CAF	0.00635247	0.00342747	0.002925
Pericyte	COL18A1	KDR	Adipose-like CAF	0.00475317	0.00183351	0.00291966
IFN-iCAF	LGI4	ADAM22	Adipose-like CAF	0.00709245	0.00417288	0.00291957
Monocyte	CCL3	CCR5	Adipose-like CAF	0.00291729	0	0.00291729
Endothelial	TGFB2	TGFBR3	Adipose-like CAF	0.00385773	0.000952901	0.00290483
Treg	ADAM10	EPHA3	Adipose-like CAF	0.00975193	0.00686431	0.00288762
Monocyte	CLCF1	CRLF1	Adipose-like CAF	0.0041506	0.00127185	0.00287875
CD4 T cell	PSAP	LRP1	Adipose-like CAF	0.0237191	0.0208477	0.00287136
IL-iCAF	WNT9A	FZD4	Adipose-like CAF	0.0165413	0.0136771	0.0028642
Malignant	TGFB1	ITGB8	Adipose-like CAF	0.00557696	0.00272506	0.0028519
Monocyte	CXCL1	ACKR1	Adipose-like CAF	0.00520132	0.00235785	0.00284347
TAM	TGFB2	TGFBR3	Adipose-like CAF	0.00377583	0.00093267	0.00284316
Adipose-like CAF	GNAI2	ADCY1	Adipose-like CAF	0.00418721	0.00134516	0.00284205
IL-iCAF	FGF2	FGFR2	Adipose-like CAF	0.00953353	0.00670559	0.00282795
Neutrophil	ADM	CALCR	Adipose-like CAF	0.00342142	0.000597423	0.00282399
IFN-iCAF	BMP2	BMPR1B	Adipose-like CAF	0.00655405	0.00373594	0.00281811
Adipose-like CAF	PLAU	LRP1	Adipose-like CAF	0.0230872	0.0202923	0.00279487
IL-iCAF	CRLF1	CNTFR	Adipose-like CAF	0.00307822	0.0002884	0.00278982
CD4 T cell	ADAM10	EPHA3	Adipose-like CAF	0.00939373	0.00661217	0.00278156
IL-iCAF	COLQ	MUSK	Adipose-like CAF	0.00297659	0.000195617	0.00278098
NKT cell	CCL5	CCR5	Adipose-like CAF	0.00277808	0	0.00277808
Adipose-like CAF	WNT5A	ROR1	Adipose-like CAF	0.0109442	0.00817285	0.00277132
CD8 T cell	NCAM1	GFRA1	Adipose-like CAF	0.00434928	0.00158769	0.00276159
TAM	C3	LRP1	Adipose-like CAF	0.0227085	0.0199595	0.00274902
Endothelial	FN1	ITGB8	Adipose-like CAF	0.00535854	0.00261833	0.00274021
Mast cell	APOD	LEPR	Adipose-like CAF	0.00309782	0.000358346	0.00273948
Pericyte	ADM	RAMP2	Adipose-like CAF	0.0032119	0.000472814	0.00273909
myCAF	CLCF1	CRLF1	Adipose-like CAF	0.00394859	0.00120995	0.00273864
IFN-iCAF	COL18A1	GPC4	Adipose-like CAF	0.0442742	0.0415372	0.002737
IL-iCAF	PSAP	GPR37	Adipose-like CAF	0.00756652	0.00483199	0.00273454
Adipose-like CAF	NTF3	NTRK2	Adipose-like CAF	0.00304315	0.000309788	0.00273336
Plasma cell	GNAI2	ADCY1	Adipose-like CAF	0.00401791	0.00129077	0.00272714
Treg	SELPLG	SELP	Adipose-like CAF	0.00342957	0.000703183	0.00272638
B cell	GNAI2	ADCY1	Adipose-like CAF	0.00400497	0.00128661	0.00271836
NKT cell	PSPN	GFRA1	Adipose-like CAF	0.00427289	0.00155981	0.00271308
CD8 T cell	APOD	LEPR	Adipose-like CAF	0.0030643	0.000354467	0.00270983
CD8 T cell	GNAS	VIPR1	Adipose-like CAF	0.00293964	0.000229949	0.00270969
Endothelial	PLAU	LRP1	Adipose-like CAF	0.0223313	0.0196279	0.00270336
myeloid DC	CLCF1	LIFR	Adipose-like CAF	0.00696065	0.00426711	0.00269355
TAM	CXCL8	ACKR1	Adipose-like CAF	0.00490515	0.00222359	0.00268156
Monocyte	C3	LRP1	Adipose-like CAF	0.0220892	0.0194151	0.00267405
Pericyte	TGFB1	ITGB8	Adipose-like CAF	0.005226	0.00255357	0.00267243
Malignant	NTN1	DCC	Adipose-like CAF	0.00280286	0.000134122	0.00266874
myeloid DC	HBEGF	ERBB4	Adipose-like CAF	0.00322479	0.000563089	0.0026617
IL-iCAF	SST	SSTR1	Adipose-like CAF	0.00360209	0.000943458	0.00265864
CD4 T cell	CLCF1	CNTFR	Adipose-like CAF	0.00292887	0.000274407	0.00265446
IFN-iCAF	CLCF1	CRLF1	Adipose-like CAF	0.0038027	0.00116524	0.00263746
Treg	TGFB1	ITGB8	Adipose-like CAF	0.00513058	0.00250694	0.00262363
TAM	PDGFB	LRP1	Adipose-like CAF	0.021644	0.0190238	0.00262015
TAM	GAL	GPR151	Adipose-like CAF	0.00260887	0	0.00260887
IL-iCAF	TIMP3	KDR	Adipose-like CAF	0.00424569	0.00163775	0.00260794
Malignant	PLAT	LRP1	Adipose-like CAF	0.0215052	0.0189018	0.00260335
Monocyte	CCL4	CCR5	Adipose-like CAF	0.00259392	0	0.00259392
IFN-iCAF	ADM	CALCRL	Adipose-like CAF	0.00501945	0.00242688	0.00259257
Pericyte	PTN	SDC3	Adipose-like CAF	0.00664327	0.00405226	0.00259101
IFN-iCAF	BMP2	ACVR2A	Adipose-like CAF	0.0107912	0.00820269	0.0025885
Malignant	EFNA4	EPHA3	Adipose-like CAF	0.00868492	0.00611324	0.00257167
CD4 T cell	SELPLG	SELP	Adipose-like CAF	0.00323378	0.000663039	0.00257074
Adipose-like CAF	EFNA5	EPHA3	Adipose-like CAF	0.00867464	0.00610601	0.00256863
IL-iCAF	GDF11	ACVR2A	Adipose-like CAF	0.0107044	0.00813668	0.00256767
NK cell	GNAS	VIPR1	Adipose-like CAF	0.00278464	0.000217824	0.00256682
NK cell	SERTAD1	AR	Adipose-like CAF	0.015853	0.0132878	0.00256516
IFN-iCAF	C3	LRP1	Adipose-like CAF	0.0211879	0.018623	0.00256495
Malignant	EREG	ERBB4	Adipose-like CAF	0.00310566	0.000542289	0.00256337
Endothelial	FAM3C	LIFR	Adipose-like CAF	0.00661339	0.00405422	0.00255917
B cell	GNAS	VIPR1	Adipose-like CAF	0.00276538	0.000216317	0.00254906
TAM	VTN	ITGB8	Adipose-like CAF	0.00496934	0.00242816	0.00254118
IL-iCAF	SLIT3	ROBO2	Adipose-like CAF	0.0119664	0.00942784	0.00253852
IL-iCAF	L1CAM	CD9	Adipose-like CAF	0.00551301	0.00297454	0.00253847
Pericyte	DCN	ERBB4	Adipose-like CAF	0.00306025	0.000534359	0.00252589
Malignant	DKK1	LRP5	Adipose-like CAF	0.0151397	0.0126233	0.00251639
Monocyte	ADM	CALCR	Adipose-like CAF	0.00303785	0.000530448	0.00250741
myCAF	BDNF	NGFR	Adipose-like CAF	0.00290574	0.000403052	0.00250268
CD8 T cell	SERTAD1	AR	Adipose-like CAF	0.015458	0.0129568	0.00250124
Malignant	MMP7	ERBB4	Adipose-like CAF	0.00302005	0.00052734	0.00249271
Naive/Memory T cell	GNAI2	ADCY1	Adipose-like CAF	0.00365378	0.00117379	0.00247999
CD4 T cell	INHBA	TGFBR3	Adipose-like CAF	0.00328491	0.000811407	0.0024735
IL-iCAF	COL18A1	KDR	Adipose-like CAF	0.004018	0.00154992	0.00246808
Malignant	ADM2	RAMP3	Adipose-like CAF	0.00376478	0.00129799	0.00246679
Neutrophil	NCAM1	GFRA1	Adipose-like CAF	0.00388155	0.00141695	0.0024646
Pericyte	SERPINE2	LRP1	Adipose-like CAF	0.0202889	0.0178328	0.00245611
Pericyte	BDNF	NGFR	Adipose-like CAF	0.00284285	0.00039433	0.00244852
Neutrophil	GNAS	VIPR1	Adipose-like CAF	0.00264314	0.000206755	0.00243638
IL-iCAF	IL19	IL20RA	Adipose-like CAF	0.0101718	0.00775479	0.00241706
Pericyte	FGF1	FGFR4	Adipose-like CAF	0.00644182	0.00402523	0.00241659
Malignant	SERTAD1	AR	Adipose-like CAF	0.0148612	0.0124565	0.00240467
myCAF	NLGN2	NRXN1	Adipose-like CAF	0.00323582	0.000834307	0.00240151
pDC	SELPLG	SELP	Adipose-like CAF	0.00301982	0.00061917	0.00240065
Monocyte	PSAP	GPR37	Adipose-like CAF	0.00664264	0.004242	0.00240065
Mast cell	CLCF1	CNTFR	Adipose-like CAF	0.00262887	0.000246299	0.00238257
Malignant	CRLF1	CNTFR	Adipose-like CAF	0.00262752	0.000246173	0.00238135
Treg	C1QB	LRP1	Adipose-like CAF	0.0196498	0.017271	0.00237874
CD4 T cell	LRPAP1	LRP1	Adipose-like CAF	0.0196347	0.0172578	0.00237692
B cell	SERTAD1	AR	Adipose-like CAF	0.0146788	0.0123036	0.00237516
IFN-iCAF	LAMA1	ITGB8	Adipose-like CAF	0.00463952	0.002267	0.00237252
IFN-iCAF	EFNB2	EPHA3	Adipose-like CAF	0.0080122	0.00563972	0.00237247
Pericyte	COLQ	MUSK	Adipose-like CAF	0.00253101	0.000166334	0.00236468
CD4 T cell	TGFB1	ITGB8	Adipose-like CAF	0.00461952	0.00225723	0.00236229
Monocyte	CLCF1	LIFR	Adipose-like CAF	0.00610245	0.003741	0.00236145
Adipose-like CAF	ADM	CALCRL	Adipose-like CAF	0.00457069	0.00220991	0.00236078
Naive/Memory T cell	GNAS	VIPR1	Adipose-like CAF	0.00255688	0.000200008	0.00235687
Endothelial	HBEGF	ERBB4	Adipose-like CAF	0.00284861	0.000497404	0.00235121
Endothelial	LTF	LRP1	Adipose-like CAF	0.0194111	0.0170613	0.00234985
IL-iCAF	EFNB1	EPHB6	Adipose-like CAF	0.00574736	0.00340002	0.00234735
NKT cell	GNAS	VIPR1	Adipose-like CAF	0.00254092	0.00019876	0.00234216
Malignant	VEGFC	VIPR2	Adipose-like CAF	0.00487397	0.00254052	0.00233345
Monocyte	A2M	LRP1	Adipose-like CAF	0.0191453	0.0168276	0.00231767
Plasma cell	ADM	RAMP3	Adipose-like CAF	0.00353258	0.00121793	0.00231465
Malignant	LIF	LIFR	Adipose-like CAF	0.00597709	0.00366415	0.00231294
Malignant	CXCL1	ACKR1	Adipose-like CAF	0.00422188	0.00191385	0.00230802
myeloid DC	SERTAD1	AR	Adipose-like CAF	0.0142582	0.0119511	0.00230711
IFN-iCAF	BMP4	BMPR1B	Adipose-like CAF	0.0053639	0.00305753	0.00230637
TAM	CXCL1	ACKR1	Adipose-like CAF	0.00420157	0.00190465	0.00229693
myeloid DC	ADAM10	EPHA3	Adipose-like CAF	0.00775357	0.00545767	0.00229589
Mast cell	HBEGF	CD9	Adipose-like CAF	0.00497977	0.00268683	0.00229294
CD8 T cell	LRPAP1	LRP1	Adipose-like CAF	0.0188662	0.0165823	0.00228388
Endothelial	CCL14	CCR5	Adipose-like CAF	0.00228263	0	0.00228263
Mast cell	SERTAD1	AR	Adipose-like CAF	0.0140638	0.0117881	0.00227565
IL-iCAF	EFNA4	EPHA3	Adipose-like CAF	0.00768327	0.00540819	0.00227508
pDC	LRPAP1	LRP1	Adipose-like CAF	0.0187549	0.0164845	0.00227041
IL-iCAF	NRTN	GFRA1	Adipose-like CAF	0.00357164	0.00130382	0.00226782
Neutrophil	CCL3	CCR5	Adipose-like CAF	0.00226018	0	0.00226018
Adipose-like CAF	FGF2	SDC3	Adipose-like CAF	0.00578587	0.00352926	0.00225661
myCAF	BMP8A	ACVR2A	Adipose-like CAF	0.00938734	0.00713559	0.00225176
Monocyte	FN1	ITGB8	Adipose-like CAF	0.00440176	0.00215083	0.00225094
myCAF	CLCF1	LIFR	Adipose-like CAF	0.00580544	0.00355892	0.00224652
TAM	ADM	CALCRL	Adipose-like CAF	0.00434377	0.00210019	0.00224357
myCAF	FGF1	FGFR4	Adipose-like CAF	0.0059778	0.00373528	0.00224252
Malignant	CP	SLC40A1	Adipose-like CAF	0.00399749	0.00175561	0.00224188
Pericyte	MMRN2	CLEC14A	Adipose-like CAF	0.00246493	0.00023779	0.00222714
Pericyte	CLCF1	CNTFR	Adipose-like CAF	0.00245669	0.000230168	0.00222652
Malignant	APOE	LRP1	Adipose-like CAF	0.0183674	0.0161439	0.0022235
IFN-iCAF	DHH	BOC	Adipose-like CAF	0.0049263	0.00270693	0.00221937
myeloid DC	PSPN	GFRA1	Adipose-like CAF	0.00348414	0.00127188	0.00221227
Pericyte	COL18A1	GPC4	Adipose-like CAF	0.0356259	0.0334236	0.00220237
IFN-iCAF	APOE	LRP5	Adipose-like CAF	0.0132469	0.0110451	0.00220178
pDC	TFPI	LRP1	Adipose-like CAF	0.018132	0.015937	0.00219501
IFN-iCAF	ARF1	CHRM3	Adipose-like CAF	0.00449053	0.00229729	0.00219324
Endothelial	BMP6	BMPR1B	Adipose-like CAF	0.00510039	0.00290732	0.00219307
CD4 T cell	HBEGF	CD9	Adipose-like CAF	0.00476244	0.00256957	0.00219287
B cell	PSAP	LRP1	Adipose-like CAF	0.0180555	0.0158698	0.00218574
Endothelial	SERPING1	SELP	Adipose-like CAF	0.00273874	0.000561538	0.0021772
Adipose-like CAF	PRG4	TLR4	Adipose-like CAF	0.00806385	0.00588671	0.00217714
IFN-iCAF	GNAS	CRHR1	Adipose-like CAF	0.00284125	0.000666757	0.00217449
pDC	OSM	LIFR	Adipose-like CAF	0.00561471	0.003442	0.00217271
Adipose-like CAF	SERTAD1	AR	Adipose-like CAF	0.0134091	0.0112394	0.00216972
IFN-iCAF	CLCF1	LIFR	Adipose-like CAF	0.00559095	0.00342743	0.00216351
TAM	FN1	ITGB8	Adipose-like CAF	0.00422851	0.00206617	0.00216234
IL-iCAF	EFNB3	EPHB6	Adipose-like CAF	0.00529398	0.00313181	0.00216218
Plasma cell	NCAM1	GFRA1	Adipose-like CAF	0.00340028	0.00124126	0.00215902
Adipose-like CAF	NTF3	NTRK3	Adipose-like CAF	0.00224744	9.03378e-05	0.0021571
Neutrophil	APP	LRP1	Adipose-like CAF	0.0178016	0.0156466	0.00215501
IL-iCAF	CNTF	CNTFR	Adipose-like CAF	0.00237698	0.0002227	0.00215428
Malignant	ZG16B	TLR5	Adipose-like CAF	0.00249216	0.000341018	0.00215114
myCAF	TIMP3	KDR	Adipose-like CAF	0.0034943	0.00134791	0.00214639
myCAF	ARF1	CHRM3	Adipose-like CAF	0.00439325	0.00224753	0.00214572
myeloid DC	VTN	ITGA8	Adipose-like CAF	0.00602209	0.00387911	0.00214298
Adipose-like CAF	ADAM10	EPHA3	Adipose-like CAF	0.0072329	0.00509118	0.00214172
TAM	S100A8	TLR4	Adipose-like CAF	0.00793071	0.00578952	0.00214119
IL-iCAF	LIPC	LRP1	Adipose-like CAF	0.0176628	0.0155246	0.0021382
myCAF	COL18A1	KDR	Adipose-like CAF	0.00346777	0.00133767	0.0021301
IL-iCAF	FGF5	FGFR4	Adipose-like CAF	0.00566737	0.0035413	0.00212606
Mast cell	EFNB2	EPHA3	Adipose-like CAF	0.00717624	0.0050513	0.00212494
TAM	INHBA	ACVR2A	Adipose-like CAF	0.00885375	0.00672999	0.00212376
NKT cell	FAM3C	LIFR	Adipose-like CAF	0.00548284	0.00336116	0.00212168
IL-iCAF	MMP7	ERBB4	Adipose-like CAF	0.00256799	0.000448403	0.00211958
Malignant	CLCF1	CRLF1	Adipose-like CAF	0.00305165	0.000935102	0.00211655
NK cell	PSAP	LRP1	Adipose-like CAF	0.0174519	0.0153392	0.00211267
myeloid DC	EREG	ERBB4	Adipose-like CAF	0.00255845	0.000446738	0.00211171
myeloid DC	CXCL8	ACKR1	Adipose-like CAF	0.00386212	0.00175077	0.00211135
Treg	CLCF1	CNTFR	Adipose-like CAF	0.00232639	0.00021796	0.00210843
Treg	SERTAD1	AR	Adipose-like CAF	0.0130256	0.0109179	0.00210765
CD8 T cell	CCL5	CCR5	Adipose-like CAF	0.00210371	0	0.00210371
IFN-iCAF	ARTN	GFRA1	Adipose-like CAF	0.00331221	0.00120911	0.00210309
IL-iCAF	APOE	LRP5	Adipose-like CAF	0.0126422	0.0105409	0.00210127
IFN-iCAF	GDNF	GFRA1	Adipose-like CAF	0.00330764	0.00120745	0.0021002
Malignant	NTF3	NTRK2	Adipose-like CAF	0.0023312	0.000237313	0.00209389
Pericyte	VCAN	SELP	Adipose-like CAF	0.00262997	0.000539239	0.00209074
NK cell	LRPAP1	LRP1	Adipose-like CAF	0.0172486	0.0151605	0.00208806
Neutrophil	NRTN	GFRA1	Adipose-like CAF	0.00326774	0.00119288	0.00207486
IFN-iCAF	COLQ	MUSK	Adipose-like CAF	0.00222057	0.000145932	0.00207464
CD8 T cell	HCRT	NPFFR2	Adipose-like CAF	0.00219816	0.000131295	0.00206687
Plasma cell	THBS1	LRP1	Adipose-like CAF	0.017068	0.0150018	0.0020662
IFN-iCAF	ADM	CALCR	Adipose-like CAF	0.00250299	0.000437054	0.00206594
Monocyte	VCAN	SELP	Adipose-like CAF	0.0025859	0.000530201	0.0020557
Monocyte	SERTAD1	AR	Adipose-like CAF	0.0126658	0.0106164	0.00204944
myCAF	GNAS	CRHR1	Adipose-like CAF	0.00266806	0.000626116	0.00204195
Pericyte	ADM	RAMP3	Adipose-like CAF	0.00311418	0.00107368	0.0020405
Treg	SERPINC1	LRP1	Adipose-like CAF	0.0168542	0.0148139	0.00204032
myeloid DC	SERPING1	LRP1	Adipose-like CAF	0.0168504	0.0148105	0.00203986
Endothelial	PLAT	LRP1	Adipose-like CAF	0.0168212	0.0147849	0.00203632
Malignant	WNT7B	LRP5	Adipose-like CAF	0.0121985	0.010171	0.00202753
myCAF	CTF1	LIFR	Adipose-like CAF	0.00523411	0.00320868	0.00202543
Monocyte	CXCL5	ACKR1	Adipose-like CAF	0.00369413	0.00167461	0.00201951
myeloid DC	SELPLG	SELP	Adipose-like CAF	0.00253766	0.000520311	0.00201735
Endothelial	BMP6	ACVR2A	Adipose-like CAF	0.00839774	0.00638336	0.00201438
NKT cell	FN1	ITGA8	Adipose-like CAF	0.00565047	0.00363973	0.00201074
TAM	CCL4	CCR5	Adipose-like CAF	0.00201036	0	0.00201036
Adipose-like CAF	FGF10	FGFR2	Adipose-like CAF	0.00677075	0.00476233	0.00200842
Endothelial	CD34	SELL	Adipose-like CAF	0.00400479	0.00199832	0.00200647
NK cell	CCL5	CCR5	Adipose-like CAF	0.00200042	0	0.00200042
Adipose-like CAF	NLGN1	NRXN1	Adipose-like CAF	0.00268937	0.000693414	0.00199596
Mast cell	AREG	ERBB3	Adipose-like CAF	0.00634187	0.00435	0.00199187
Neutrophil	PLAU	LRP1	Adipose-like CAF	0.0164493	0.014458	0.0019913
NKT cell	INHBA	TGFBR3	Adipose-like CAF	0.00262972	0.000649569	0.00198015
Mast cell	OSM	LIFR	Adipose-like CAF	0.00510607	0.00313019	0.00197588
NK cell	SELPLG	SELP	Adipose-like CAF	0.00248408	0.000509325	0.00197476
myeloid DC	FN1	ITGA8	Adipose-like CAF	0.00554927	0.00357454	0.00197473
Neutrophil	C1QB	LRP1	Adipose-like CAF	0.0162495	0.0142824	0.00196711
NKT cell	LRPAP1	LRP1	Adipose-like CAF	0.0162064	0.0142445	0.0019619
Adipose-like CAF	NLGN2	NRXN1	Adipose-like CAF	0.00264121	0.000680997	0.00196021
Monocyte	SELPLG	SELP	Adipose-like CAF	0.00246273	0.000504948	0.00195779
Endothelial	COLQ	MUSK	Adipose-like CAF	0.00209421	0.000137628	0.00195658
IL-iCAF	ADM2	RAMP2	Adipose-like CAF	0.00229381	0.000337664	0.00195614
CD8 T cell	GZMB	CHRM3	Adipose-like CAF	0.00399082	0.00204165	0.00194917
Adipose-like CAF	WNT5A	FZD4	Adipose-like CAF	0.0112335	0.00928838	0.00194513
Neutrophil	ADAM10	EPHA3	Adipose-like CAF	0.00656238	0.00461921	0.00194317
CD8 T cell	PSAP	LRP1	Adipose-like CAF	0.0160312	0.0140905	0.00194069
Naive/Memory T cell	SERTAD1	AR	Adipose-like CAF	0.0119737	0.0100363	0.00193746
pDC	AREG	ERBB3	Adipose-like CAF	0.00615885	0.00422446	0.00193439
myeloid DC	APOE	LRP1	Adipose-like CAF	0.0159591	0.0140271	0.00193196
IFN-iCAF	PSAP	GPR37	Adipose-like CAF	0.00532394	0.00339987	0.00192407
IFN-iCAF	GREM1	KDR	Adipose-like CAF	0.00313126	0.00120787	0.00192339
NKT cell	SERTAD1	AR	Adipose-like CAF	0.0118773	0.00995542	0.00192185
B cell	CD24	SELP	Adipose-like CAF	0.00241447	0.000495053	0.00191942
Plasma cell	BMP6	BMPR1B	Adipose-like CAF	0.00445889	0.00254166	0.00191723
NK cell	AGRN	MUSK	Adipose-like CAF	0.00204647	0.000134491	0.00191198
Naive/Memory T cell	PSAP	LRP1	Adipose-like CAF	0.0157744	0.0138648	0.0019096
Pericyte	SERTAD1	AR	Adipose-like CAF	0.011795	0.00988648	0.00190854
NKT cell	PSAP	LRP1	Adipose-like CAF	0.0156957	0.0137956	0.00190007
IFN-iCAF	WNT5A	LRP5	Adipose-like CAF	0.0113903	0.00949707	0.00189319
Adipose-like CAF	PLAT	LRP1	Adipose-like CAF	0.0156183	0.0137276	0.0018907
Neutrophil	CLCF1	CRLF1	Adipose-like CAF	0.00272589	0.000835282	0.00189061
TAM	SELPLG	SELP	Adipose-like CAF	0.00237817	0.00048761	0.00189056
Endothelial	BGN	TLR4	Adipose-like CAF	0.00697668	0.00509306	0.00188362
Adipose-like CAF	ADM	CALCR	Adipose-like CAF	0.00227921	0.000397979	0.00188123
B cell	FAM3C	LIFR	Adipose-like CAF	0.0048593	0.00297891	0.00188039
IFN-iCAF	MMP7	ERBB4	Adipose-like CAF	0.00227499	0.000397242	0.00187775
IL-iCAF	JAM3	JAM2	Adipose-like CAF	0.0229236	0.0210489	0.00187466
IFN-iCAF	MMP13	LRP1	Adipose-like CAF	0.0154489	0.0135787	0.0018702
myeloid DC	EDN1	EDNRB	Adipose-like CAF	0.00242064	0.000551347	0.0018693
CD8 T cell	SELPLG	SELP	Adipose-like CAF	0.00234553	0.000480917	0.00186461
Naive/Memory T cell	LRPAP1	LRP1	Adipose-like CAF	0.015381	0.013519	0.00186197
IL-iCAF	COL18A1	GPC4	Adipose-like CAF	0.0301157	0.028254	0.00186173
IL-iCAF	GDF6	BMPR1B	Adipose-like CAF	0.00432729	0.00246664	0.00186065
Malignant	GNAS	CRHR1	Adipose-like CAF	0.00242711	0.000569571	0.00185754
Treg	ICOS	ICOSLG	Adipose-like CAF	0.0053361	0.0034873	0.0018488
NK cell	FAM3C	LIFR	Adipose-like CAF	0.00475144	0.00291279	0.00183865
Adipose-like CAF	HBEGF	CD9	Adipose-like CAF	0.00398902	0.00215227	0.00183675
myCAF	EFNA4	EPHA3	Adipose-like CAF	0.0062015	0.00436519	0.00183631
TAM	EDN1	EDNRB	Adipose-like CAF	0.00237608	0.000541196	0.00183488
IFN-iCAF	ADM2	RAMP2	Adipose-like CAF	0.00215147	0.00031671	0.00183475
Plasma cell	CLCF1	CNTFR	Adipose-like CAF	0.00201685	0.000188959	0.00182789
NKT cell	SELPLG	SELP	Adipose-like CAF	0.00229522	0.000470603	0.00182462
IFN-iCAF	ROBO2	ROBO2	Adipose-like CAF	0.0085936	0.00677057	0.00182303
myCAF	SCT	VIPR1	Adipose-like CAF	0.00197153	0.00015422	0.00181731
NKT cell	L1CAM	CD9	Adipose-like CAF	0.00391903	0.00211451	0.00180452
Neutrophil	FN1	ITGB8	Adipose-like CAF	0.0035225	0.00172119	0.00180131
Neutrophil	CCL4	CCR5	Adipose-like CAF	0.00179928	0	0.00179928
Endothelial	BMP2	BMPR1B	Adipose-like CAF	0.00418364	0.00238476	0.00179888
CD4 T cell	FN1	ITGA8	Adipose-like CAF	0.00505509	0.00325622	0.00179887
myeloid DC	TGFB2	TGFBR3	Adipose-like CAF	0.00238734	0.000589697	0.00179764
myCAF	FGF7	FGFR2	Adipose-like CAF	0.00605659	0.00426002	0.00179658
Monocyte	VEGFA	KDR	Adipose-like CAF	0.00292467	0.00112818	0.0017965
Monocyte	SERPING1	SELP	Adipose-like CAF	0.00225805	0.00046298	0.00179507
Treg	L1CAM	CD9	Adipose-like CAF	0.00389225	0.00210006	0.00179219
Malignant	ARF1	CHRM3	Adipose-like CAF	0.00366864	0.00187683	0.00179181
TAM	ADM	CALCR	Adipose-like CAF	0.00216605	0.000378221	0.00178783
Adipose-like CAF	CCL2	CCR5	Adipose-like CAF	0.00178281	0	0.00178281
Endothelial	FGF2	SDC3	Adipose-like CAF	0.00457073	0.00278805	0.00178268
Adipose-like CAF	TGFB1	ITGB8	Adipose-like CAF	0.00348416	0.00170246	0.0017817
myeloid DC	NCAM1	GFRA1	Adipose-like CAF	0.00280554	0.00102415	0.00178138
Malignant	VEGFC	KDR	Adipose-like CAF	0.00289478	0.00111665	0.00177813
IL-iCAF	FGF1	FGFR4	Adipose-like CAF	0.00473416	0.00295818	0.00177598
Pericyte	BMP8A	ACVR2A	Adipose-like CAF	0.00737896	0.00560896	0.00177
Treg	LIPC	LRP1	Adipose-like CAF	0.0145933	0.0128267	0.00176662
IFN-iCAF	EDN1	EDNRB	Adipose-like CAF	0.00228532	0.000520524	0.0017648
CD4 T cell	SERTAD1	AR	Adipose-like CAF	0.0109054	0.00914082	0.00176459
Plasma cell	BMP6	ACVR2A	Adipose-like CAF	0.00734153	0.0055805	0.00176102
myCAF	PSAP	GPR37	Adipose-like CAF	0.00486283	0.00310541	0.00175742
IFN-iCAF	CCL2	ACKR1	Adipose-like CAF	0.0032059	0.00145329	0.00175261
TAM	CCL3	CCR5	Adipose-like CAF	0.00175133	0	0.00175133
Mast cell	FN1	ITGA8	Adipose-like CAF	0.00489235	0.00315139	0.00174096
Malignant	CLCF1	LIFR	Adipose-like CAF	0.00448671	0.0027505	0.00173621
Endothelial	ADM	CALCRL	Adipose-like CAF	0.00335231	0.00162083	0.00173148
Malignant	F12	GP1BA	Adipose-like CAF	0.00295992	0.00123853	0.00172138
Endothelial	GNAS	CRHR1	Adipose-like CAF	0.00224822	0.00052759	0.00172063
Adipose-like CAF	NRG2	ERBB4	Adipose-like CAF	0.00208295	0.000363709	0.00171924
myeloid DC	NRTN	GFRA1	Adipose-like CAF	0.00270728	0.000988287	0.001719
Monocyte	APOE	LRP5	Adipose-like CAF	0.0103357	0.00861776	0.00171791
Mast cell	ADAM10	EPHA3	Adipose-like CAF	0.00580123	0.00408344	0.00171779
Adipose-like CAF	APOE	LRP5	Adipose-like CAF	0.0102944	0.00858334	0.00171105
IL-iCAF	L1CAM	CNTN1	Adipose-like CAF	0.00272985	0.00102808	0.00170177
Endothelial	VIP	VIPR1	Adipose-like CAF	0.00184322	0.000144183	0.00169903
Mast cell	PSPN	GFRA1	Adipose-like CAF	0.00267533	0.00097662	0.00169871
TAM	CLCF1	CNTFR	Adipose-like CAF	0.00187273	0.000175456	0.00169727
myeloid DC	FAM3C	LIFR	Adipose-like CAF	0.0043845	0.00268784	0.00169666
Neutrophil	SERPING1	LRP1	Adipose-like CAF	0.0140152	0.0123185	0.00169663
IFN-iCAF	EFNB1	EPHB6	Adipose-like CAF	0.00414689	0.00245321	0.00169368
myCAF	ADM2	RAMP2	Adipose-like CAF	0.00198462	0.000292149	0.00169247
Pericyte	NRTN	GFRA1	Adipose-like CAF	0.00266392	0.000972456	0.00169146
IL-iCAF	C3	CR1	Adipose-like CAF	0.00169118	0	0.00169118
NKT cell	THBS1	LRP1	Adipose-like CAF	0.0139644	0.0122739	0.00169049
Mast cell	THBS1	LRP1	Adipose-like CAF	0.0139471	0.0122587	0.0016884
Endothelial	PODXL	SELL	Adipose-like CAF	0.00336656	0.00167986	0.0016867
B cell	CLCF1	CRLF1	Adipose-like CAF	0.00242814	0.000744044	0.0016841
Adipose-like CAF	C3	CR1	Adipose-like CAF	0.00168102	0	0.00168102
Malignant	FGF5	FGFR4	Adipose-like CAF	0.00447928	0.00279892	0.00168036
Adipose-like CAF	FGF2	FGFR4	Adipose-like CAF	0.00447392	0.00279557	0.00167835
NK cell	INHBA	TGFBR3	Adipose-like CAF	0.00222712	0.000550122	0.001677
Adipose-like CAF	CD24	SELP	Adipose-like CAF	0.00210405	0.000431406	0.00167265
Endothelial	CCL2	ACKR1	Adipose-like CAF	0.00305943	0.00138689	0.00167253
Endothelial	TDGF1	ACVR2A	Adipose-like CAF	0.00696907	0.00529739	0.00167168
Monocyte	NRG1	ERBB4	Adipose-like CAF	0.00202329	0.000353293	0.00167
Plasma cell	FN1	ITGB8	Adipose-like CAF	0.00326269	0.00159424	0.00166845
Adipose-like CAF	CXCL14	CXCR4	Adipose-like CAF	0.00536884	0.00370079	0.00166805
IL-iCAF	GNAI2	P2RY12	Adipose-like CAF	0.00166269	0	0.00166269
Endothelial	CD34	SELE	Adipose-like CAF	0.00365207	0.00199086	0.00166121
Naive/Memory T cell	HCRT	NPFFR2	Adipose-like CAF	0.00176473	0.000105407	0.00165932
Mast cell	VEGFA	KDR	Adipose-like CAF	0.00269878	0.00104104	0.00165774
Adipose-like CAF	CNTN2	CNTN1	Adipose-like CAF	0.00265314	0.000999192	0.00165395
IL-iCAF	EFNB2	EPHB6	Adipose-like CAF	0.00404787	0.00239463	0.00165324
Malignant	NTF3	NTRK3	Adipose-like CAF	0.00172165	6.92033e-05	0.00165245
Endothelial	BMP2	ACVR2A	Adipose-like CAF	0.00688833	0.00523601	0.00165231
TAM	CCL13	CCR5	Adipose-like CAF	0.00165027	0	0.00165027
Neutrophil	COLQ	MUSK	Adipose-like CAF	0.00176555	0.000116029	0.00164952
pDC	SERTAD1	AR	Adipose-like CAF	0.010193	0.00854368	0.00164932
Malignant	MMP9	LRP1	Adipose-like CAF	0.013509	0.0118736	0.00163536
Mast cell	GNAS	CRHR1	Adipose-like CAF	0.0021328	0.000500505	0.00163229
myCAF	EFNB1	EPHB6	Adipose-like CAF	0.0039903	0.00236057	0.00162972
Adipose-like CAF	LTF	LRP1	Adipose-like CAF	0.01346	0.0118306	0.00162943
Pericyte	EDN3	EDNRB	Adipose-like CAF	0.0021084	0.000480228	0.00162817
myCAF	GDF11	ACVR2A	Adipose-like CAF	0.00678406	0.00515676	0.0016273
IL-iCAF	HBEGF	ERBB4	Adipose-like CAF	0.0019697	0.000343935	0.00162577
Neutrophil	ARTN	GFRA1	Adipose-like CAF	0.00254694	0.000929753	0.00161718
TAM	SERPINE1	LRP1	Adipose-like CAF	0.0133415	0.0117264	0.00161509
myCAF	COL18A1	GPC4	Adipose-like CAF	0.0259916	0.0243848	0.00160678
Malignant	MMRN2	CLEC14A	Adipose-like CAF	0.00177767	0.000171491	0.00160618
myCAF	FGF2	SDC3	Adipose-like CAF	0.00411567	0.00251047	0.00160519
myCAF	CCL2	ACKR1	Adipose-like CAF	0.0029342	0.00133012	0.00160407
Pericyte	FGF1	FGFR2	Adipose-like CAF	0.00540172	0.0037994	0.00160232
Neutrophil	C3	LRP1	Adipose-like CAF	0.0132301	0.0116285	0.00160159
Endothelial	TIMP3	KDR	Adipose-like CAF	0.00260304	0.00100411	0.00159893
Endothelial	CP	SLC40A1	Adipose-like CAF	0.00284872	0.0012511	0.00159763
Pericyte	TIMP3	KDR	Adipose-like CAF	0.00259932	0.00100267	0.00159664
pDC	ADAM10	EPHA3	Adipose-like CAF	0.0053755	0.00378377	0.00159173
Adipose-like CAF	BMP2	BMPR1B	Adipose-like CAF	0.00369855	0.00210824	0.0015903
myeloid DC	A2M	LRP1	Adipose-like CAF	0.0131217	0.0115332	0.00158847
myeloid DC	S100A9	TLR4	Adipose-like CAF	0.00587339	0.00428765	0.00158574
IL-iCAF	CCL2	CCR5	Adipose-like CAF	0.0015795	0	0.0015795
Endothelial	L1CAM	CD9	Adipose-like CAF	0.00342471	0.0018478	0.00157691
Adipose-like CAF	CXCL1	ACKR1	Adipose-like CAF	0.00288089	0.00130596	0.00157493
Plasma cell	ADM2	CALCRL	Adipose-like CAF	0.00304914	0.00147425	0.0015749
CD8 T cell	CCL4	CCR5	Adipose-like CAF	0.0015728	0	0.0015728
NK cell	ADAM10	EPHA3	Adipose-like CAF	0.00530515	0.00373425	0.0015709
TAM	TNC	CNTN1	Adipose-like CAF	0.00251218	0.000946103	0.00156608
IL-iCAF	F8	LRP1	Adipose-like CAF	0.0129231	0.0113587	0.00156443
Naive/Memory T cell	SELPLG	SELP	Adipose-like CAF	0.00196311	0.000402507	0.0015606
pDC	SERPING1	LRP1	Adipose-like CAF	0.0128699	0.0113119	0.00155799
TAM	SERTAD1	AR	Adipose-like CAF	0.00961027	0.00805524	0.00155503
Neutrophil	TGFB2	TGFBR3	Adipose-like CAF	0.00206486	0.000510043	0.00155482
CD4 T cell	HCRT	NPFFR2	Adipose-like CAF	0.00165122	9.8627e-05	0.0015526
Neutrophil	CLCF1	LIFR	Adipose-like CAF	0.00400776	0.00245689	0.00155087
Pericyte	CCL2	ACKR1	Adipose-like CAF	0.00283577	0.00128551	0.00155027
NK cell	COLQ	MUSK	Adipose-like CAF	0.00165884	0.000109016	0.00154982
Neutrophil	SERTAD1	AR	Adipose-like CAF	0.00957332	0.00802427	0.00154905
Naive/Memory T cell	INHBA	TGFBR3	Adipose-like CAF	0.00205102	0.000506623	0.0015444
CD8 T cell	ADAM10	EPHA3	Adipose-like CAF	0.00520995	0.00366724	0.00154271
CD4 T cell	COLQ	MUSK	Adipose-like CAF	0.00164977	0.00010842	0.00154135
myeloid DC	S100A8	TLR4	Adipose-like CAF	0.00570804	0.00416694	0.0015411
Pericyte	NTF3	NGFR	Adipose-like CAF	0.001784	0.000247457	0.00153654
NK cell	FN1	ITGA8	Adipose-like CAF	0.00430727	0.00277451	0.00153276
Adipose-like CAF	CLCF1	CRLF1	Adipose-like CAF	0.00220208	0.000674771	0.0015273
Plasma cell	SERTAD1	AR	Adipose-like CAF	0.00941977	0.00789556	0.0015242
Treg	APOE	LRP1	Adipose-like CAF	0.0125761	0.0110537	0.00152242
NKT cell	CLCF1	CNTFR	Adipose-like CAF	0.00167948	0.000157351	0.00152213
IL-iCAF	TNC	PTPRB	Adipose-like CAF	0.00306709	0.00154572	0.00152138
Treg	SERPINE2	LRP1	Adipose-like CAF	0.0125139	0.010999	0.0015149
Pericyte	GNAS	CRHR1	Adipose-like CAF	0.00197694	0.000463929	0.00151301
Plasma cell	HBEGF	CD9	Adipose-like CAF	0.0032814	0.00177048	0.00151092
IL-iCAF	VEGFC	VIPR2	Adipose-like CAF	0.00315383	0.00164391	0.00150992
Malignant	TGFB3	TGFBR3	Adipose-like CAF	0.00200442	0.000495112	0.0015093
CD8 T cell	FN1	ITGA8	Adipose-like CAF	0.00422817	0.00272356	0.00150461
Adipose-like CAF	F8	LRP1	Adipose-like CAF	0.0123953	0.0108948	0.00150054
Plasma cell	SELPLG	SELP	Adipose-like CAF	0.00188555	0.000386604	0.00149894
myCAF	INHA	TGFBR3	Adipose-like CAF	0.00198818	0.0004911	0.00149708
Endothelial	INHBA	TGFBR3	Adipose-like CAF	0.00198763	0.000490966	0.00149667
myeloid DC	INHBA	ACVR2A	Adipose-like CAF	0.00622988	0.00473551	0.00149437
IFN-iCAF	NLGN2	NRXN1	Adipose-like CAF	0.00200618	0.000517265	0.00148892
myCAF	FGF1	FGFR2	Adipose-like CAF	0.00501262	0.00352572	0.0014869
Monocyte	ZG16B	TLR5	Adipose-like CAF	0.00171817	0.000235109	0.00148307
myeloid DC	PSAP	GPR37	Adipose-like CAF	0.00410291	0.00262012	0.00148279
Treg	CNTN2	CNTN1	Adipose-like CAF	0.00237659	0.00089504	0.00148155
Adipose-like CAF	INHBA	ACVR2A	Adipose-like CAF	0.00616432	0.00468567	0.00147864
Monocyte	F8	LRP1	Adipose-like CAF	0.0121834	0.0107085	0.00147489
Pericyte	PDGFB	LRP1	Adipose-like CAF	0.0121399	0.0106703	0.00146962
IFN-iCAF	GDF11	ACVR2A	Adipose-like CAF	0.00610729	0.00464233	0.00146497
Endothelial	HCRT	NPFFR2	Adipose-like CAF	0.00155678	9.29857e-05	0.00146379
Naive/Memory T cell	CLCF1	CNTFR	Adipose-like CAF	0.00161445	0.000151259	0.00146319
Neutrophil	PSAP	GPR37	Adipose-like CAF	0.00404311	0.00258193	0.00146118
Endothelial	CLCF1	CNTFR	Adipose-like CAF	0.00161175	0.000151005	0.00146074
Adipose-like CAF	BMP2	ACVR2A	Adipose-like CAF	0.00608962	0.0046289	0.00146073
IL-iCAF	ADM2	RAMP3	Adipose-like CAF	0.00222402	0.000766777	0.00145724
Plasma cell	CRLF1	CNTFR	Adipose-like CAF	0.00160677	0.000150539	0.00145623
Plasma cell	C1QB	LRP1	Adipose-like CAF	0.0120286	0.0105724	0.00145614
Adipose-like CAF	EDN1	EDNRB	Adipose-like CAF	0.00188427	0.000429178	0.00145509
NK cell	THBS1	LRP1	Adipose-like CAF	0.0120164	0.0105617	0.00145466
pDC	INHBA	TGFBR3	Adipose-like CAF	0.00192453	0.00047538	0.00144915
myCAF	LIF	LIFR	Adipose-like CAF	0.00374479	0.00229568	0.00144911
Plasma cell	PECAM1	CD38	Adipose-like CAF	0.00299888	0.00155314	0.00144574
Neutrophil	VEGFA	KDR	Adipose-like CAF	0.0023522	0.000907349	0.00144485
myCAF	IL24	IL20RA	Adipose-like CAF	0.00607459	0.00463113	0.00144346
Monocyte	TGFB2	TGFBR3	Adipose-like CAF	0.0019157	0.000473198	0.0014425
Treg	APP	LRP1	Adipose-like CAF	0.0119135	0.0104713	0.00144222
CD8 T cell	FAM3C	LIFR	Adipose-like CAF	0.00372352	0.00228264	0.00144088
B cell	LRPAP1	LRP1	Adipose-like CAF	0.0118992	0.0104587	0.00144048
IFN-iCAF	F8	LRP1	Adipose-like CAF	0.0118966	0.0104564	0.00144016
IFN-iCAF	EFNA1	EPHA3	Adipose-like CAF	0.00485955	0.0034206	0.00143895
CD4 T cell	ZG16B	TLR5	Adipose-like CAF	0.00166621	0.000227998	0.00143821
Plasma cell	GNAS	CRHR1	Adipose-like CAF	0.0018747	0.000439937	0.00143476
Plasma cell	MDK	LRP1	Adipose-like CAF	0.0118495	0.010415	0.00143446
Endothelial	VCAN	SELP	Adipose-like CAF	0.00180263	0.000369603	0.00143303
myeloid DC	GNAS	CRHR1	Adipose-like CAF	0.00186951	0.000438718	0.00143079
Adipose-like CAF	CTF1	LIFR	Adipose-like CAF	0.00369537	0.00226538	0.00142999
CD8 T cell	CLCF1	CNTFR	Adipose-like CAF	0.00157554	0.000147613	0.00142793
TAM	MMP7	ERBB4	Adipose-like CAF	0.00172819	0.000301764	0.00142643
Endothelial	TGFB3	TGFBR3	Adipose-like CAF	0.00189418	0.000467882	0.0014263
myeloid DC	CNTF	CNTFR	Adipose-like CAF	0.00157187	0.000147269	0.0014246
B cell	COLQ	MUSK	Adipose-like CAF	0.00152479	0.000100207	0.00142458
Naive/Memory T cell	HBEGF	CD9	Adipose-like CAF	0.00308756	0.00166589	0.00142167
NKT cell	AGRN	MUSK	Adipose-like CAF	0.00152148	9.99889e-05	0.00142149
Pericyte	EDN1	EDNRB	Adipose-like CAF	0.00183065	0.000416965	0.00141369
Endothelial	SERPINE2	LRP1	Adipose-like CAF	0.0116741	0.0102608	0.00141323
IL-iCAF	FGF5	FGFR2	Adipose-like CAF	0.00475231	0.00334262	0.00140969
myCAF	EFNB2	EPHA3	Adipose-like CAF	0.00475524	0.00334717	0.00140806
CD4 T cell	ICOS	ICOSLG	Adipose-like CAF	0.00405987	0.00265325	0.00140662
Naive/Memory T cell	ADAM10	EPHA3	Adipose-like CAF	0.0047298	0.00332927	0.00140053
Adipose-like CAF	PSAP	GPR37	Adipose-like CAF	0.00386452	0.00246789	0.00139663
Plasma cell	MMP13	LRP1	Adipose-like CAF	0.0115286	0.010133	0.00139562
IL-iCAF	LPL	LRP1	Adipose-like CAF	0.011524	0.0101289	0.00139506
Adipose-like CAF	LGI2	ADAM22	Adipose-like CAF	0.00338854	0.00199366	0.00139487
myCAF	CXCL1	ACKR1	Adipose-like CAF	0.00254278	0.00115269	0.00139009
IFN-iCAF	SERPING1	SELE	Adipose-like CAF	0.00305067	0.00166302	0.00138765
Malignant	LAMA1	ITGB8	Adipose-like CAF	0.00270894	0.00132366	0.00138527
pDC	TNC	CNTN1	Adipose-like CAF	0.00221743	0.000835099	0.00138233
B cell	CLCF1	LIFR	Adipose-like CAF	0.00356999	0.00218852	0.00138147
Neutrophil	SERPINE1	LRP1	Adipose-like CAF	0.0114083	0.0100272	0.00138105
Plasma cell	SERPINE2	LRP1	Adipose-like CAF	0.0114049	0.0100242	0.00138064
Endothelial	ADM	CALCR	Adipose-like CAF	0.00167166	0.000291893	0.00137976
Plasma cell	TNC	CNTN1	Adipose-like CAF	0.00220829	0.000831658	0.00137664
Pericyte	BMP2	BMPR1B	Adipose-like CAF	0.00319239	0.00181973	0.00137267
NK cell	APOD	LEPR	Adipose-like CAF	0.00155212	0.000179544	0.00137258
CD4 T cell	APP	LRP1	Adipose-like CAF	0.0113239	0.00995305	0.00137084
Adipose-like CAF	EFNA5	EPHB6	Adipose-like CAF	0.00335557	0.00198508	0.00137049
CD8 T cell	COLQ	MUSK	Adipose-like CAF	0.00146415	9.62217e-05	0.00136793
IFN-iCAF	ADM2	RAMP3	Adipose-like CAF	0.00208601	0.000719195	0.00136681
IFN-iCAF	CTF1	LIFR	Adipose-like CAF	0.00352967	0.0021638	0.00136587
Plasma cell	ADAM10	EPHA3	Adipose-like CAF	0.0046107	0.00324543	0.00136526
NK cell	EDN3	EDNRB	Adipose-like CAF	0.00176664	0.000402385	0.00136425
Malignant	EFNA5	EPHA3	Adipose-like CAF	0.00460015	0.00323801	0.00136214
IL-iCAF	SERPING1	SELE	Adipose-like CAF	0.00298844	0.00162909	0.00135935
TAM	FAM3C	LIFR	Adipose-like CAF	0.0035063	0.00214948	0.00135683
Treg	INHBA	TGFBR3	Adipose-like CAF	0.00179307	0.000442908	0.00135017
Pericyte	ARF1	CHRM3	Adipose-like CAF	0.00275671	0.0014103	0.00134642
Malignant	HBEGF	ERBB4	Adipose-like CAF	0.00163008	0.000284633	0.00134545
Monocyte	ARF1	CHRM3	Adipose-like CAF	0.00275003	0.00140688	0.00134315
Endothelial	NRTN	GFRA1	Adipose-like CAF	0.0021142	0.000771784	0.00134242
IL-iCAF	GNAI2	CCR5	Adipose-like CAF	0.00134183	0	0.00134183
myeloid DC	ARTN	GFRA1	Adipose-like CAF	0.00211011	0.000770289	0.00133982
Mast cell	CNTN2	CNTN1	Adipose-like CAF	0.00214848	0.000809132	0.00133935
Pericyte	GDNF	GFRA1	Adipose-like CAF	0.00210917	0.000769947	0.00133922
myCAF	JAM3	JAM2	Adipose-like CAF	0.0163289	0.0149935	0.00133535
NK cell	L1CAM	CD9	Adipose-like CAF	0.00289922	0.00156427	0.00133495
Malignant	TIMP3	KDR	Adipose-like CAF	0.00216829	0.000836405	0.00133188
Endothelial	FGF2	FGFR4	Adipose-like CAF	0.00353431	0.00220844	0.00132587
Endothelial	EFNB1	EPHB6	Adipose-like CAF	0.00324288	0.00191842	0.00132446
Monocyte	FAM3C	LIFR	Adipose-like CAF	0.00342246	0.00209808	0.00132438
myCAF	BMP7	BMPR1B	Adipose-like CAF	0.00307873	0.00175494	0.00132379
Naive/Memory T cell	NCAM1	GFRA1	Adipose-like CAF	0.00208481	0.000761056	0.00132376
Plasma cell	APP	LRP1	Adipose-like CAF	0.0109107	0.00958989	0.00132082
IL-iCAF	CCL11	CCR5	Adipose-like CAF	0.00131912	0	0.00131912
IFN-iCAF	EFNA4	EPHA3	Adipose-like CAF	0.00444583	0.00312939	0.00131645
Adipose-like CAF	TIMP3	KDR	Adipose-like CAF	0.0021405	0.000825687	0.00131481
myCAF	L1CAM	CD9	Adipose-like CAF	0.00284952	0.00153745	0.00131206
TAM	EREG	ERBB4	Adipose-like CAF	0.00158807	0.000277298	0.00131077
IFN-iCAF	JAM3	JAM2	Adipose-like CAF	0.0160232	0.0147129	0.00131036
Mast cell	CNTF	LIFR	Adipose-like CAF	0.00337896	0.00207141	0.00130755
Pericyte	PSPN	GFRA1	Adipose-like CAF	0.002057	0.000750903	0.0013061
myCAF	LIPC	LRP1	Adipose-like CAF	0.0107688	0.00946517	0.00130364
myeloid DC	GNAI2	P2RY12	Adipose-like CAF	0.00130177	0	0.00130177
NK cell	NRTN	GFRA1	Adipose-like CAF	0.00204683	0.000747188	0.00129964
Endothelial	CNTF	CNTFR	Adipose-like CAF	0.00143211	0.000134175	0.00129793
IFN-iCAF	CNTF	CNTFR	Adipose-like CAF	0.00143175	0.000134141	0.00129761
TAM	COLQ	MUSK	Adipose-like CAF	0.00138809	9.12226e-05	0.00129686
Mast cell	PSAP	GPR37	Adipose-like CAF	0.0035815	0.00228715	0.00129435
IFN-iCAF	CCL8	ACKR1	Adipose-like CAF	0.00236744	0.0010732	0.00129424
Adipose-like CAF	EFNA1	EPHA3	Adipose-like CAF	0.00436511	0.00307257	0.00129254
NK cell	CLCF1	CNTFR	Adipose-like CAF	0.00142363	0.000133381	0.00129025
Pericyte	NTN1	DCC	Adipose-like CAF	0.00135459	6.48194e-05	0.00128977
Naive/Memory T cell	FN1	ITGA8	Adipose-like CAF	0.00360504	0.00232217	0.00128287
myeloid DC	CP	SLC40A1	Adipose-like CAF	0.00228708	0.00100443	0.00128264
pDC	FN1	ITGA8	Adipose-like CAF	0.00360183	0.00232011	0.00128172
Endothelial	ARF1	CHRM3	Adipose-like CAF	0.00262007	0.00134039	0.00127968
IL-iCAF	UCN2	CRHR1	Adipose-like CAF	0.00166944	0.000391768	0.00127767
Pericyte	NTNG1	LRRC4C	Adipose-like CAF	0.00149466	0.000217055	0.00127761
Pericyte	CCL8	ACKR1	Adipose-like CAF	0.00233494	0.00105847	0.00127647
IL-iCAF	NLGN4X	NRXN1	Adipose-like CAF	0.00171878	0.000443161	0.00127562
IL-iCAF	NRG1	ERBB4	Adipose-like CAF	0.00154498	0.000269774	0.00127521
Neutrophil	CXCL5	ACKR1	Adipose-like CAF	0.00233067	0.00105653	0.00127413
Malignant	CXCL8	ACKR1	Adipose-like CAF	0.00232875	0.00105566	0.00127309
TAM	CCL2	ACKR1	Adipose-like CAF	0.00232362	0.00105334	0.00127028
myeloid DC	ARF1	CHRM3	Adipose-like CAF	0.00259375	0.00132693	0.00126682
Naive/Memory T cell	EDN3	EDNRB	Adipose-like CAF	0.00164045	0.000373643	0.00126681
pDC	PLAU	LRP1	Adipose-like CAF	0.0104625	0.00919596	0.00126656
IFN-iCAF	EFNB2	EPHB6	Adipose-like CAF	0.00309932	0.00183349	0.00126583
NKT cell	ADAM10	EPHA3	Adipose-like CAF	0.00427136	0.00300658	0.00126478
Monocyte	APOD	LEPR	Adipose-like CAF	0.00143004	0.000165422	0.00126462
IFN-iCAF	LIPC	LRP1	Adipose-like CAF	0.010433	0.00916999	0.00126298
TAM	ARF1	CHRM3	Adipose-like CAF	0.00258421	0.00132205	0.00126217
IL-iCAF	CCK	CCKAR	Adipose-like CAF	0.00180805	0.000546634	0.00126142
Pericyte	BMP2	ACVR2A	Adipose-like CAF	0.00525625	0.00399542	0.00126082
myCAF	ADM2	RAMP3	Adipose-like CAF	0.00192423	0.000663421	0.00126081
IL-iCAF	LGALS1	PTPRC	Adipose-like CAF	0.00484008	0.00358085	0.00125924
Plasma cell	APOD	LEPR	Adipose-like CAF	0.00142378	0.000164698	0.00125908
NKT cell	CCL4	CCR5	Adipose-like CAF	0.00125805	0	0.00125805
Pericyte	APOE	LRP5	Adipose-like CAF	0.00755937	0.00630292	0.00125645
Monocyte	VTN	ITGA8	Adipose-like CAF	0.00352901	0.0022732	0.00125581
Plasma cell	ADM2	CALCR	Adipose-like CAF	0.00152048	0.000265495	0.00125499
Treg	FN1	ITGA8	Adipose-like CAF	0.00352625	0.00227142	0.00125483
Monocyte	NDP	FZD4	Adipose-like CAF	0.0072468	0.00599199	0.00125481
NK cell	EDN1	EDNRB	Adipose-like CAF	0.00162317	0.000369708	0.00125347
Adipose-like CAF	CLCF1	LIFR	Adipose-like CAF	0.00323761	0.00198476	0.00125285
TAM	GNAS	CRHR1	Adipose-like CAF	0.00162969	0.000382439	0.00124725
TAM	APOD	LEPR	Adipose-like CAF	0.0014093	0.000163023	0.00124628
IL-iCAF	CFH	SELL	Adipose-like CAF	0.00248604	0.00124049	0.00124555
Adipose-like CAF	IL11	IL11RA	Adipose-like CAF	0.00325868	0.00201487	0.00124381
Neutrophil	APOE	LRP1	Adipose-like CAF	0.0102418	0.00900199	0.00123985
Neutrophil	NRG1	ERBB4	Adipose-like CAF	0.00149826	0.000261615	0.00123664
Mast cell	ARF1	CHRM3	Adipose-like CAF	0.00253051	0.00129458	0.00123594
myCAF	F8	LRP1	Adipose-like CAF	0.0101842	0.00895135	0.00123287
B cell	INHBA	TGFBR3	Adipose-like CAF	0.00163625	0.00040417	0.00123208
Malignant	SERPING1	SELP	Adipose-like CAF	0.00154966	0.000317735	0.00123192
Endothelial	VEGFC	VIPR2	Adipose-like CAF	0.0025704	0.0013398	0.0012306
Monocyte	AREG	ERBB3	Adipose-like CAF	0.00391653	0.00268641	0.00123011
CD4 T cell	SERPINE2	LRP1	Adipose-like CAF	0.0101471	0.00891875	0.00122838
CD8 T cell	INHBA	TGFBR3	Adipose-like CAF	0.0016292	0.00040243	0.00122677
myCAF	EFNB3	EPHB6	Adipose-like CAF	0.00299367	0.00177099	0.00122268
IL-iCAF	WNT7B	FZD4	Adipose-like CAF	0.0070597	0.00583728	0.00122241
myeloid DC	VTN	ITGB8	Adipose-like CAF	0.00238684	0.00116628	0.00122056
Adipose-like CAF	NLGN4X	NRXN1	Adipose-like CAF	0.00164236	0.000423458	0.0012189
pDC	ADM2	RAMP2	Adipose-like CAF	0.00142918	0.000210384	0.00121879
Mast cell	FAM3C	LIFR	Adipose-like CAF	0.00314508	0.00192803	0.00121704
pDC	GNAS	CRHR1	Adipose-like CAF	0.0015898	0.000373078	0.00121672
myCAF	BMP7	ACVR2A	Adipose-like CAF	0.00506911	0.00385317	0.00121593
IFN-iCAF	FGF2	SDC3	Adipose-like CAF	0.00311387	0.0018994	0.00121447
TAM	F8	LRP1	Adipose-like CAF	0.010021	0.00880792	0.00121312
IFN-iCAF	FGF1	FGFR4	Adipose-like CAF	0.00323292	0.00202012	0.0012128
Monocyte	CNTF	CNTFR	Adipose-like CAF	0.00133512	0.000125088	0.00121003
Treg	CNTF	CNTFR	Adipose-like CAF	0.00133512	0.000125088	0.00121003
Pericyte	PSAP	GPR37	Adipose-like CAF	0.0033481	0.0021381	0.00121
NKT cell	L1CAM	CNTN1	Adipose-like CAF	0.00194056	0.000730829	0.00120974
IL-iCAF	DHH	BOC	Adipose-like CAF	0.00267569	0.00147026	0.00120544
myeloid DC	VEGFA	KDR	Adipose-like CAF	0.00195926	0.000755774	0.00120348
Treg	GNAS	CRHR1	Adipose-like CAF	0.00157114	0.0003687	0.00120244
Treg	L1CAM	CNTN1	Adipose-like CAF	0.00192731	0.000725836	0.00120147
Endothelial	WNT2B	FZD4	Adipose-like CAF	0.00692162	0.00572311	0.00119851
Malignant	PSAP	GPR37	Adipose-like CAF	0.00331622	0.00211774	0.00119848
Pericyte	SEMA6D	KDR	Adipose-like CAF	0.00194887	0.000751766	0.0011971
myCAF	FGF2	FGFR4	Adipose-like CAF	0.00318244	0.00198857	0.00119386
Mast cell	SELPLG	SELP	Adipose-like CAF	0.00149923	0.000307396	0.00119184
Endothelial	FGF18	FGFR4	Adipose-like CAF	0.00317457	0.00198365	0.00119091
IL-iCAF	EDN3	EDNRB	Adipose-like CAF	0.00154136	0.000351074	0.00119029
Plasma cell	APOE	LRP1	Adipose-like CAF	0.00981375	0.00862572	0.00118802
myeloid DC	C3	LRP1	Adipose-like CAF	0.00975478	0.00857389	0.00118088
Endothelial	GNAI2	P2RY12	Adipose-like CAF	0.00117965	0	0.00117965
myCAF	CCL11	CCR5	Adipose-like CAF	0.00117837	0	0.00117837
IL-iCAF	FGF1	FGFR2	Adipose-like CAF	0.00396978	0.00279222	0.00117756
myCAF	GDF6	BMPR1B	Adipose-like CAF	0.00272912	0.00155565	0.00117347
Adipose-like CAF	CD34	SELP	Adipose-like CAF	0.00147208	0.00030183	0.00117025
TAM	CXCL5	ACKR1	Adipose-like CAF	0.00213926	0.000969763	0.00116949
pDC	AGRN	MUSK	Adipose-like CAF	0.00125154	8.2249e-05	0.00116929
Monocyte	HCRT	NPFFR2	Adipose-like CAF	0.00124351	7.42746e-05	0.00116924
Naive/Memory T cell	ADM2	RAMP2	Adipose-like CAF	0.00136548	0.000201007	0.00116447
pDC	SLIT1	ROBO2	Adipose-like CAF	0.00548801	0.0043238	0.00116421
Endothelial	EFNA5	EPHA3	Adipose-like CAF	0.00392647	0.00276381	0.00116266
Monocyte	COLQ	MUSK	Adipose-like CAF	0.00124242	8.16498e-05	0.00116077
myeloid DC	AREG	ERBB3	Adipose-like CAF	0.0036946	0.00253419	0.00116041
B cell	APP	LRP1	Adipose-like CAF	0.0095545	0.00839786	0.00115664
Mast cell	GDF11	ACVR2A	Adipose-like CAF	0.00481159	0.00365742	0.00115416
pDC	FAM3C	LIFR	Adipose-like CAF	0.00297844	0.00182588	0.00115256
Adipose-like CAF	GNAS	CRHR1	Adipose-like CAF	0.00150575	0.000353354	0.00115239
Monocyte	MMP13	LRP1	Adipose-like CAF	0.00951232	0.00836079	0.00115153
IL-iCAF	VEGFC	KDR	Adipose-like CAF	0.00187315	0.000722556	0.00115059
Malignant	DHH	BOC	Adipose-like CAF	0.00255127	0.00140189	0.00114938
pDC	CLCF1	CNTFR	Adipose-like CAF	0.00126638	0.000118647	0.00114773
Mast cell	SERPINE1	LRP1	Adipose-like CAF	0.00947935	0.00833181	0.00114754
TAM	ZG16B	TLR5	Adipose-like CAF	0.00132698	0.000181579	0.0011454
NKT cell	FN1	ITGB8	Adipose-like CAF	0.00223955	0.00109431	0.00114524
Monocyte	GNAI2	P2RY12	Adipose-like CAF	0.00114488	0	0.00114488
Monocyte	GNAS	CRHR1	Adipose-like CAF	0.00149469	0.000350759	0.00114393
Adipose-like CAF	EFNA4	EPHA3	Adipose-like CAF	0.00385556	0.0027139	0.00114166
IFN-iCAF	CRLF1	CNTFR	Adipose-like CAF	0.00125942	0.000117996	0.00114143
Monocyte	ARTN	GFRA1	Adipose-like CAF	0.00179229	0.00065427	0.00113802
myCAF	NRG1	ERBB4	Adipose-like CAF	0.0013785	0.000240704	0.0011378
Treg	ARF1	CHRM3	Adipose-like CAF	0.00232284	0.00118833	0.00113451
Mast cell	EFNB2	EPHB6	Adipose-like CAF	0.00277595	0.00164219	0.00113376
Naive/Memory T cell	THBS1	LRP1	Adipose-like CAF	0.00936254	0.00822914	0.0011334
CD4 T cell	EDN1	EDNRB	Adipose-like CAF	0.00146653	0.000334029	0.0011325
Treg	PRG4	TLR4	Adipose-like CAF	0.00417391	0.00304701	0.0011269
Endothelial	LGI2	ADAM22	Adipose-like CAF	0.00273567	0.00160955	0.00112612
myeloid DC	FN1	ITGB8	Adipose-like CAF	0.00219944	0.00107471	0.00112473
IFN-iCAF	NLGN4X	NRXN1	Adipose-like CAF	0.00151007	0.000389348	0.00112072
myCAF	ARTN	GFRA1	Adipose-like CAF	0.00176344	0.00064374	0.0011197
Malignant	ZG16B	TLR4	Adipose-like CAF	0.00414301	0.00302445	0.00111856
pDC	BMP6	BMPR1B	Adipose-like CAF	0.00259922	0.00148161	0.00111761
myCAF	GNAI2	P2RY12	Adipose-like CAF	0.00111693	0	0.00111693
TAM	GNAI2	P2RY12	Adipose-like CAF	0.00111504	0	0.00111504
Endothelial	BMP4	BMPR1B	Adipose-like CAF	0.00259272	0.0014779	0.00111482
Adipose-like CAF	LPL	LRP1	Adipose-like CAF	0.00920433	0.00809008	0.00111425
Malignant	FGF5	FGFR2	Adipose-like CAF	0.00375605	0.00264189	0.00111416
Adipose-like CAF	FGF2	FGFR2	Adipose-like CAF	0.00375155	0.00263872	0.00111283
Plasma cell	BDNF	NTRK2	Adipose-like CAF	0.00123827	0.000126054	0.00111221
Mast cell	PLAU	LRP1	Adipose-like CAF	0.00916317	0.0080539	0.00110927
myCAF	LGALS1	PTPRC	Adipose-like CAF	0.00425163	0.00314549	0.00110614
Malignant	DEFB4A	TLR4	Adipose-like CAF	0.00409227	0.00298741	0.00110486
Malignant	NRG1	ERBB3	Adipose-like CAF	0.00350958	0.00240728	0.0011023
Adipose-like CAF	COL5A3	SDC3	Adipose-like CAF	0.00282503	0.00172321	0.00110182
CD8 T cell	THBS1	LRP1	Adipose-like CAF	0.00910064	0.00799895	0.0011017
Neutrophil	MMP13	LRP1	Adipose-like CAF	0.00909826	0.00799685	0.00110141
Pericyte	FGF2	SDC3	Adipose-like CAF	0.00281756	0.00171865	0.0010989
B cell	FN1	ITGA8	Adipose-like CAF	0.00307039	0.00197778	0.00109261
TAM	PECAM1	CD38	Adipose-like CAF	0.0022659	0.00117352	0.00109237
Treg	CALCB	CALCRL	Adipose-like CAF	0.00210063	0.00101565	0.00108499
myeloid DC	EFNA4	EPHA3	Adipose-like CAF	0.0036607	0.00257674	0.00108396
Adipose-like CAF	JAM3	JAM2	Adipose-like CAF	0.0132514	0.0121677	0.00108368
Treg	ZG16B	TLR5	Adipose-like CAF	0.0012548	0.000171702	0.0010831
Malignant	AREG	ERBB3	Adipose-like CAF	0.00343233	0.0023543	0.00107804
CD8 T cell	HBEGF	CD9	Adipose-like CAF	0.00234116	0.00126317	0.00107799
myeloid DC	F8	LRP1	Adipose-like CAF	0.00890109	0.00782355	0.00107754
IFN-iCAF	WNT2	FZD4	Adipose-like CAF	0.00621026	0.00513493	0.00107533
Adipose-like CAF	CFH	SELL	Adipose-like CAF	0.00214589	0.00107076	0.00107513
Treg	FAM3C	LIFR	Adipose-like CAF	0.00277468	0.00170097	0.00107371
IL-iCAF	ANPEP	SELE	Adipose-like CAF	0.00234857	0.00128028	0.00106829
Pericyte	JAM3	JAM2	Adipose-like CAF	0.0130599	0.0119918	0.00106802
NK cell	CRLF1	CNTFR	Adipose-like CAF	0.00117604	0.000110183	0.00106586
Mast cell	S100A8	TLR4	Adipose-like CAF	0.0039439	0.0028791	0.0010648
Malignant	WNT9A	FZD4	Adipose-like CAF	0.00613777	0.00507499	0.00106278
IFN-iCAF	NPNT	ITGA8	Adipose-like CAF	0.00298371	0.00192195	0.00106176
Plasma cell	HCRT	NPFFR2	Adipose-like CAF	0.00112794	6.73712e-05	0.00106056
Endothelial	F11R	JAM2	Adipose-like CAF	0.0129361	0.0118782	0.00105789
IFN-iCAF	NTF3	NGFR	Adipose-like CAF	0.00122751	0.000170267	0.00105724
Endothelial	L1CAM	CNTN1	Adipose-like CAF	0.0016958	0.000638648	0.00105715
Mast cell	HCRT	NPFFR2	Adipose-like CAF	0.00112416	6.71456e-05	0.00105701
Adipose-like CAF	CXCL12	CXCR4	Adipose-like CAF	0.00340186	0.00234493	0.00105693
Adipose-like CAF	L1CAM	CD9	Adipose-like CAF	0.00229417	0.00123781	0.00105635
Malignant	PTPRZ1	NCAM1	Adipose-like CAF	0.00477399	0.00371832	0.00105568
Plasma cell	COLQ	MUSK	Adipose-like CAF	0.00112695	7.40609e-05	0.00105288
TAM	MRC1	PTPRC	Adipose-like CAF	0.00404686	0.00299399	0.00105287
TAM	AGRP	SDC3	Adipose-like CAF	0.00269903	0.00164635	0.00105268
Plasma cell	ARF1	CHRM3	Adipose-like CAF	0.00215328	0.00110159	0.00105169
myeloid DC	GNAI2	CCR5	Adipose-like CAF	0.00105056	0	0.00105056
CD4 T cell	SERPINC1	LRP1	Adipose-like CAF	0.00865782	0.00760973	0.00104809
pDC	ARF1	CHRM3	Adipose-like CAF	0.00214034	0.00109497	0.00104537
Endothelial	COL18A1	KDR	Adipose-like CAF	0.00170133	0.000656278	0.00104505
IFN-iCAF	NRTN	GFRA1	Adipose-like CAF	0.00164396	0.000600125	0.00104384
Monocyte	CCL2	ACKR1	Adipose-like CAF	0.00190368	0.00086297	0.00104071
Adipose-like CAF	ARF1	CHRM3	Adipose-like CAF	0.00212347	0.00108634	0.00103713
Pericyte	GDF11	ACVR2A	Adipose-like CAF	0.00431401	0.0032792	0.00103481
IFN-iCAF	GNAI2	P2RY12	Adipose-like CAF	0.00103176	0	0.00103176
Mast cell	ARTN	GFRA1	Adipose-like CAF	0.00162026	0.000591472	0.00102879
pDC	BMP6	ACVR2A	Adipose-like CAF	0.00427959	0.00325304	0.00102655
CD4 T cell	FN1	ITGB8	Adipose-like CAF	0.00200357	0.000979002	0.00102457
Adipose-like CAF	COL18A1	KDR	Adipose-like CAF	0.001666	0.000642652	0.00102335
Monocyte	MRC1	PTPRC	Adipose-like CAF	0.00392711	0.0029054	0.00102171
IL-iCAF	FGF2	GPC4	Adipose-like CAF	0.0165184	0.0154973	0.00102116
Pericyte	INHBA	ACVR2A	Adipose-like CAF	0.00425333	0.00323308	0.00102025
Malignant	GAL	GPR151	Adipose-like CAF	0.00101696	0	0.00101696
Mast cell	EFNA4	EPHA3	Adipose-like CAF	0.0034301	0.00241442	0.00101568
myCAF	CP	SLC40A1	Adipose-like CAF	0.00180687	0.000793538	0.00101333
Neutrophil	CXCL1	ACKR1	Adipose-like CAF	0.00185246	0.000839755	0.00101271
Neutrophil	AREG	ERBB3	Adipose-like CAF	0.00322126	0.00220952	0.00101174
Plasma cell	L1CAM	CD9	Adipose-like CAF	0.00219289	0.00118317	0.00100972
IL-iCAF	CCL5	ACKR1	Adipose-like CAF	0.00183028	0.0008297	0.00100058
Adipose-like CAF	SERPING1	SELE	Adipose-like CAF	0.00219818	0.0011983	0.000999884
Adipose-like CAF	BMP7	BMPR1B	Adipose-like CAF	0.00232432	0.00132491	0.000999411
myCAF	COLQ	MUSK	Adipose-like CAF	0.00106962	7.02937e-05	0.000999329
myCAF	NLGN4X	NRXN1	Adipose-like CAF	0.00134058	0.000345649	0.000994934
Naive/Memory T cell	APOD	LEPR	Adipose-like CAF	0.00112288	0.00012989	0.000992985
CD4 T cell	PRG4	TLR4	Adipose-like CAF	0.00367399	0.00268206	0.000991933
Mast cell	FN1	ITGB8	Adipose-like CAF	0.00193907	0.000947485	0.000991586
IL-iCAF	SOST	LRP5	Adipose-like CAF	0.0059538	0.00496421	0.000989589
Plasma cell	SERPING1	LRP1	Adipose-like CAF	0.00815103	0.00716429	0.000986739
Monocyte	SERPINE1	LRP1	Adipose-like CAF	0.00812739	0.00714351	0.000983877
IL-iCAF	MIF	CXCR4	Adipose-like CAF	0.00316447	0.0021813	0.000983173
Pericyte	CNTF	CNTFR	Adipose-like CAF	0.00108268	0.000101437	0.000981246
TAM	CCL8	ACKR1	Adipose-like CAF	0.00178207	0.000807845	0.000974227
IL-iCAF	VEGFA	KDR	Adipose-like CAF	0.00158367	0.000610894	0.00097278
Adipose-like CAF	GDF11	ACVR2A	Adipose-like CAF	0.0040521	0.00308012	0.000971984
IFN-iCAF	NCAM1	GFRA1	Adipose-like CAF	0.00152686	0.000557376	0.000969483
Malignant	TNC	PTPRB	Adipose-like CAF	0.00195378	0.000984642	0.000969138
CD4 T cell	CLCF1	CRLF1	Adipose-like CAF	0.00139423	0.000427227	0.000967002
Adipose-like CAF	BTC	ERBB4	Adipose-like CAF	0.00117093	0.000204459	0.000966467
Adipose-like CAF	GAL	GPR151	Adipose-like CAF	0.000965776	0	0.000965776
myeloid DC	F11R	JAM2	Adipose-like CAF	0.011803	0.0108378	0.000965235
IL-iCAF	CCL8	ACKR1	Adipose-like CAF	0.0017543	0.000795254	0.000959043
Endothelial	GNAI2	CCR5	Adipose-like CAF	0.000952002	0	0.000952002
CD4 T cell	AGRN	MUSK	Adipose-like CAF	0.00101764	6.68779e-05	0.000950767
Naive/Memory T cell	APP	LRP1	Adipose-like CAF	0.00785338	0.00690267	0.000950706
myCAF	CXCL8	ACKR1	Adipose-like CAF	0.00173332	0.000785746	0.000947577
Mast cell	LTF	LRP1	Adipose-like CAF	0.00782524	0.00687794	0.0009473
NKT cell	SERPINE2	LRP1	Adipose-like CAF	0.00781964	0.00687302	0.000946622
IFN-iCAF	CFH	SELL	Adipose-like CAF	0.0018869	0.000941531	0.000945368
TAM	MDK	LRP1	Adipose-like CAF	0.00780858	0.0068633	0.000945283
myeloid DC	SLIT1	ROBO2	Adipose-like CAF	0.00445103	0.0035068	0.000944232
CD4 T cell	FAM3C	LIFR	Adipose-like CAF	0.00243905	0.00149521	0.000943831
pDC	GH1	GHR	Adipose-like CAF	0.00428444	0.00334157	0.000942874
CD4 T cell	GNAS	CRHR1	Adipose-like CAF	0.00123107	0.000288897	0.000942178
Malignant	BMP4	BMPR1B	Adipose-like CAF	0.00218859	0.00124754	0.00094105
IFN-iCAF	TIMP3	KDR	Adipose-like CAF	0.00152968	0.000590067	0.000939616
Treg	EFNA4	EPHA3	Adipose-like CAF	0.00316913	0.00223072	0.000938403
Endothelial	VEGFC	KDR	Adipose-like CAF	0.00152663	0.000588889	0.00093774
myeloid DC	EFNB2	EPHA3	Adipose-like CAF	0.00316363	0.00222685	0.000936775
Mast cell	DHH	BOC	Adipose-like CAF	0.00207645	0.00114098	0.000935471
Naive/Memory T cell	CCL5	ACKR1	Adipose-like CAF	0.00171056	0.000775428	0.000935133
IFN-iCAF	LGALS1	PTPRC	Adipose-like CAF	0.00359275	0.00265803	0.000934721
IFN-iCAF	CP	SLC40A1	Adipose-like CAF	0.00166656	0.000731915	0.000934642
Malignant	HRAS	AGTR1	Adipose-like CAF	0.0217848	0.0208526	0.000932118
Naive/Memory T cell	PSPN	GFRA1	Adipose-like CAF	0.00146761	0.000535746	0.000931861
Malignant	SLIT3	ROBO2	Adipose-like CAF	0.004392	0.00346029	0.000931709
myCAF	CFH	SELL	Adipose-like CAF	0.00185486	0.000925543	0.000929316
Malignant	GDF11	ACVR2A	Adipose-like CAF	0.00386959	0.00294139	0.000928205
NK cell	APP	LRP1	Adipose-like CAF	0.00766516	0.00673724	0.000927921
Endothelial	JAM3	JAM2	Adipose-like CAF	0.0113414	0.0104139	0.000927483
myCAF	WNT9A	FZD4	Adipose-like CAF	0.00535582	0.00442844	0.000927381
myeloid DC	ADM	CALCRL	Adipose-like CAF	0.00179527	0.000868007	0.000927266
Malignant	IL24	IL20RA	Adipose-like CAF	0.00389866	0.00297225	0.000926409
IL-iCAF	HMGB1	THBD	Adipose-like CAF	0.00654401	0.00561825	0.000925762
Malignant	BMP7	BMPR1B	Adipose-like CAF	0.00214881	0.00122487	0.000923947
Monocyte	GNAI2	CCR5	Adipose-like CAF	0.000923943	0	0.000923943
IL-iCAF	S100A8	TLR4	Adipose-like CAF	0.00341997	0.00249662	0.00092335
CD4 T cell	ARF1	CHRM3	Adipose-like CAF	0.00188957	0.000966678	0.000922891
Endothelial	WNT9B	FZD4	Adipose-like CAF	0.00530527	0.00438664	0.000918628
Plasma cell	PSAP	GPR37	Adipose-like CAF	0.00254026	0.00162221	0.000918048
Adipose-like CAF	BMP7	ACVR2A	Adipose-like CAF	0.00382697	0.00290899	0.000917982
IL-iCAF	GAL	GPR151	Adipose-like CAF	0.000911354	0	0.000911354
pDC	ADM2	RAMP3	Adipose-like CAF	0.00138569	0.000477747	0.000907946
Malignant	FGF2	SDC3	Adipose-like CAF	0.00232789	0.00141997	0.000907925
Endothelial	VIP	ADCYAP1R1	Adipose-like CAF	0.00162886	0.000722107	0.000906755
IFN-iCAF	FGF2	FGFR4	Adipose-like CAF	0.0024078	0.00150453	0.000903265
myeloid DC	TFPI	LRP1	Adipose-like CAF	0.00745217	0.00655003	0.000902137
myCAF	GNAI2	CCR5	Adipose-like CAF	0.000901387	0	0.000901387
myCAF	LPL	LRP1	Adipose-like CAF	0.00744524	0.00654394	0.000901298
Plasma cell	AGRN	MUSK	Adipose-like CAF	0.000963205	6.33002e-05	0.000899905
TAM	GNAI2	CCR5	Adipose-like CAF	0.000899862	0	0.000899862
Adipose-like CAF	SOSTDC1	LRP5	Adipose-like CAF	0.00539735	0.00450024	0.0008971
Plasma cell	NTF4	NTRK2	Adipose-like CAF	0.000997616	0.000101556	0.00089606
NK cell	L1CAM	CNTN1	Adipose-like CAF	0.00143559	0.000540653	0.000894938
myCAF	CXCL5	ACKR1	Adipose-like CAF	0.00163549	0.000741397	0.000894094
Endothelial	NTF3	NTRK2	Adipose-like CAF	0.000993082	0.000101094	0.000891987
myeloid DC	SERPINE1	LRP1	Adipose-like CAF	0.00735746	0.00646678	0.000890671
Pericyte	EFNB2	EPHA3	Adipose-like CAF	0.00300643	0.0021162	0.000890227
Adipose-like CAF	EFNB2	EPHA3	Adipose-like CAF	0.00300604	0.00211593	0.000890111
Monocyte	PECAM1	CD38	Adipose-like CAF	0.00184472	0.000955395	0.000889326
Plasma cell	TGFB2	TGFBR3	Adipose-like CAF	0.00118029	0.000291545	0.000888748
myCAF	LGI2	ADAM22	Adipose-like CAF	0.00215579	0.00126837	0.000887417
Malignant	VEGFA	KDR	Adipose-like CAF	0.0014437	0.0005569	0.000886801
NKT cell	APOE	LRP1	Adipose-like CAF	0.00732436	0.0064377	0.000886665
B cell	TGFB2	TGFBR3	Adipose-like CAF	0.00117554	0.000290372	0.000885172
Pericyte	SERPING1	SELE	Adipose-like CAF	0.00194536	0.00106048	0.000884883
IL-iCAF	ARTN	GFRA1	Adipose-like CAF	0.0013919	0.00050811	0.000883792
CD8 T cell	L1CAM	CD9	Adipose-like CAF	0.00191922	0.00103551	0.000883707
myeloid DC	L1CAM	CD9	Adipose-like CAF	0.00191736	0.00103451	0.000882851
Malignant	MIF	CXCR4	Adipose-like CAF	0.00283816	0.00195637	0.000881791
IL-iCAF	BSG	SELE	Adipose-like CAF	0.00193816	0.00105655	0.000881611
Endothelial	PSAP	GPR37	Adipose-like CAF	0.00243456	0.00155471	0.000879848
myCAF	L1CAM	CNTN1	Adipose-like CAF	0.00141098	0.000531384	0.000879595
Endothelial	FGF2	FGFR2	Adipose-like CAF	0.00296366	0.00208454	0.000879114
Neutrophil	PDGFB	LRP1	Adipose-like CAF	0.00724899	0.00637145	0.000877541
IFN-iCAF	BDNF	NTRK2	Adipose-like CAF	0.000975969	9.93524e-05	0.000876617
myCAF	FGF5	FGFR4	Adipose-like CAF	0.00233331	0.00145799	0.00087532
NKT cell	CNTF	CNTFR	Adipose-like CAF	0.000963855	9.03038e-05	0.000873551
IL-iCAF	IL20	IL20RA	Adipose-like CAF	0.00367491	0.00280167	0.000873242
NK cell	FN1	ITGB8	Adipose-like CAF	0.00170718	0.000834175	0.000873002
myeloid DC	CNTN2	CNTN1	Adipose-like CAF	0.00139901	0.000526877	0.000872135
Monocyte	CCL8	ACKR1	Adipose-like CAF	0.00159527	0.000723162	0.000872103
Monocyte	F11R	JAM2	Adipose-like CAF	0.0106352	0.00976549	0.000869734
IFN-iCAF	CCL2	CCR5	Adipose-like CAF	0.000868828	0	0.000868828
Malignant	FGF1	FGFR4	Adipose-like CAF	0.00231411	0.00144599	0.000868117
Mast cell	CLCF1	CRLF1	Adipose-like CAF	0.00125142	0.000383466	0.000867953
Naive/Memory T cell	ADM2	RAMP3	Adipose-like CAF	0.00132393	0.000456454	0.000867479
NKT cell	APP	LRP1	Adipose-like CAF	0.00715651	0.00629017	0.000866346
Plasma cell	ADM2	RAMP1	Adipose-like CAF	0.00420057	0.00333432	0.000866244
Naive/Memory T cell	AGRN	MUSK	Adipose-like CAF	0.000925723	6.08369e-05	0.000864886
Treg	CALCB	CALCR	Adipose-like CAF	0.0010475	0.000182906	0.000864591
B cell	HBEGF	CD9	Adipose-like CAF	0.00187251	0.00101031	0.000862198
Monocyte	CCL5	ACKR1	Adipose-like CAF	0.0015752	0.000714068	0.000861136
Neutrophil	CNTF	CNTFR	Adipose-like CAF	0.000948636	8.8878e-05	0.000859758
Endothelial	ADM2	RAMP2	Adipose-like CAF	0.00100578	0.000148057	0.000857719
CD8 T cell	FN1	ITGB8	Adipose-like CAF	0.00167583	0.000818856	0.00085697
pDC	CALCA	CALCRL	Adipose-like CAF	0.00165182	0.00079865	0.000853174
Monocyte	SERPINE2	LRP1	Adipose-like CAF	0.00704655	0.00619351	0.000853034
Treg	EDN1	EDNRB	Adipose-like CAF	0.00110442	0.000251553	0.00085287
Adipose-like CAF	CNTF	CNTFR	Adipose-like CAF	0.000940387	8.81051e-05	0.000852282
Plasma cell	PSPN	GFRA1	Adipose-like CAF	0.00134216	0.000489951	0.000852206
myeloid DC	ADM2	RAMP2	Adipose-like CAF	0.000998767	0.000147025	0.000851742
pDC	EFNA4	EPHA3	Adipose-like CAF	0.00287624	0.00202456	0.000851676
Malignant	BMP7	ACVR2A	Adipose-like CAF	0.003538	0.00268934	0.000848667
CD8 T cell	APP	LRP1	Adipose-like CAF	0.00700926	0.00616074	0.00084852
Pericyte	NLGN2	NRXN1	Adipose-like CAF	0.00114196	0.000294437	0.000847523
NKT cell	MMP13	LRP1	Adipose-like CAF	0.00699915	0.00615185	0.000847296
Adipose-like CAF	WNT5A	LRP5	Adipose-like CAF	0.00509639	0.00424931	0.000847079
myCAF	EFNA5	EPHA3	Adipose-like CAF	0.00285713	0.00201111	0.00084602
Pericyte	LIF	LIFR	Adipose-like CAF	0.00218067	0.00133682	0.000843849
Neutrophil	SELPLG	SELP	Adipose-like CAF	0.0010594	0.000217215	0.000842188
TAM	F11R	JAM2	Adipose-like CAF	0.0102933	0.0094515	0.000841769
IL-iCAF	BMP6	BMPR1B	Adipose-like CAF	0.00195743	0.00111577	0.000841656
myCAF	SERPING1	SELE	Adipose-like CAF	0.00184735	0.00100705	0.000840302
TAM	TFPI	LRP1	Adipose-like CAF	0.00693778	0.00609791	0.000839866
Mast cell	ZG16B	TLR5	Adipose-like CAF	0.000972311	0.000133047	0.000839263
CD4 T cell	C1QB	LRP1	Adipose-like CAF	0.00693123	0.00609216	0.000839074
Adipose-like CAF	FGF18	FGFR4	Adipose-like CAF	0.00223511	0.00139663	0.000838484
NKT cell	COLQ	MUSK	Adipose-like CAF	0.000896936	5.89451e-05	0.000837991
NK cell	CCL4	CCR5	Adipose-like CAF	0.000837761	0	0.000837761
NK cell	PSPN	GFRA1	Adipose-like CAF	0.00131708	0.000480798	0.000836286
IFN-iCAF	GNAI2	CCR5	Adipose-like CAF	0.000832648	0	0.000832648
CD8 T cell	AGRN	MUSK	Adipose-like CAF	0.000887529	5.83269e-05	0.000829202
Endothelial	CCL2	CCR5	Adipose-like CAF	0.000829133	0	0.000829133
Malignant	CTF1	LIFR	Adipose-like CAF	0.00214228	0.00131329	0.000828992
Mast cell	F8	LRP1	Adipose-like CAF	0.00683477	0.00600737	0.000827396
Naive/Memory T cell	TNC	CNTN1	Adipose-like CAF	0.00132724	0.000499846	0.000827391
pDC	EFNA3	EPHA3	Adipose-like CAF	0.00279264	0.00196571	0.000826921
myeloid DC	CALCA	CALCRL	Adipose-like CAF	0.00160093	0.000774044	0.000826888
Plasma cell	MDK	SDC3	Adipose-like CAF	0.00211672	0.00129116	0.000825563
B cell	ADM	RAMP2	Adipose-like CAF	0.000964792	0.000142024	0.000822768
IL-iCAF	EFNA1	EPHA3	Adipose-like CAF	0.00277387	0.00195251	0.000821366
myCAF	C3	CR1	Adipose-like CAF	0.000821195	0	0.000821195
myeloid DC	BMP6	BMPR1B	Adipose-like CAF	0.00190867	0.00108798	0.000820689
Treg	F8	LRP1	Adipose-like CAF	0.00676856	0.00594918	0.000819382
Adipose-like CAF	NXPH3	NRXN1	Adipose-like CAF	0.00110264	0.0002843	0.000818342
Neutrophil	LPL	LRP1	Adipose-like CAF	0.00675392	0.00593631	0.000817609
Adipose-like CAF	COLQ	MUSK	Adipose-like CAF	0.000875097	5.75099e-05	0.000817588
Pericyte	FGF2	FGFR4	Adipose-like CAF	0.00217867	0.00136136	0.00081731
Treg	TGFB3	TGFBR3	Adipose-like CAF	0.00108528	0.000268074	0.000817201
Mast cell	APOE	LRP5	Adipose-like CAF	0.00490818	0.00409238	0.000815795
Pericyte	CLCF1	CRLF1	Adipose-like CAF	0.00116946	0.000358351	0.000811106
IL-iCAF	EFNA3	EPHA3	Adipose-like CAF	0.00273909	0.00192802	0.000811065
Pericyte	CTF1	LIFR	Adipose-like CAF	0.00209383	0.00128359	0.000810244
Endothelial	TNC	CNTN1	Adipose-like CAF	0.00129972	0.000489484	0.000810239
CD8 T cell	GNAS	CRHR1	Adipose-like CAF	0.00105787	0.00024825	0.000809617
Pericyte	WNT5A	ROR1	Adipose-like CAF	0.00318673	0.00237978	0.000806954
myeloid DC	TGFA	ERBB4	Adipose-like CAF	0.000974762	0.000170206	0.000804556
IFN-iCAF	FGF1	FGFR2	Adipose-like CAF	0.00271093	0.00190678	0.000804149
IFN-iCAF	CXCL8	ACKR1	Adipose-like CAF	0.00146683	0.000664942	0.000801891
Treg	CRLF1	CNTFR	Adipose-like CAF	0.000880819	8.25242e-05	0.000798295
Endothelial	GDF11	ACVR2A	Adipose-like CAF	0.00332111	0.00252447	0.00079664
Pericyte	CP	SLC40A1	Adipose-like CAF	0.00141822	0.00062285	0.000795368
myCAF	CCL2	CCR5	Adipose-like CAF	0.000795195	0	0.000795195
pDC	EFNB2	EPHA3	Adipose-like CAF	0.00268516	0.00189007	0.000795098
CD4 T cell	CLCF1	LIFR	Adipose-like CAF	0.00204987	0.00125664	0.000793234
myeloid DC	LPL	LRP1	Adipose-like CAF	0.00655211	0.00575893	0.000793179
B cell	ADAM10	EPHA3	Adipose-like CAF	0.00267667	0.00188409	0.000792584
TAM	CCL5	ACKR1	Adipose-like CAF	0.00144943	0.000657052	0.000792377
Monocyte	L1CAM	CD9	Adipose-like CAF	0.00172082	0.000928467	0.000792353
myCAF	FGF16	FGFR4	Adipose-like CAF	0.00211166	0.00131949	0.00079217
myCAF	FGF2	FGFR2	Adipose-like CAF	0.0026686	0.00187701	0.00079159
TAM	VEGFA	KDR	Adipose-like CAF	0.001288	0.000496838	0.000791159
Endothelial	FGF18	FGFR2	Adipose-like CAF	0.002662	0.00187236	0.000789633
Adipose-like CAF	ADM2	RAMP2	Adipose-like CAF	0.000924614	0.000136109	0.000788505
Endothelial	COL18A1	GPC4	Adipose-like CAF	0.0127518	0.0119635	0.000788305
Malignant	BGN	TLR4	Adipose-like CAF	0.00291289	0.00212645	0.000786444
NKT cell	HBEGF	CD9	Adipose-like CAF	0.0017068	0.000920903	0.000785898
myCAF	TNC	PTPRB	Adipose-like CAF	0.00158205	0.000797299	0.000784746
NK cell	HBEGF	CD9	Adipose-like CAF	0.00170142	0.000918002	0.000783422
NK cell	ARF1	CHRM3	Adipose-like CAF	0.00160307	0.000820107	0.00078296
myCAF	VEGFC	VIPR2	Adipose-like CAF	0.00163456	0.000852002	0.000782556
TAM	WNT5A	ROR1	Adipose-like CAF	0.00308989	0.00230746	0.000782431
Adipose-like CAF	IL24	IL20RA	Adipose-like CAF	0.00326703	0.00249071	0.000776321
Malignant	ADM2	CALCRL	Adipose-like CAF	0.001503	0.000726695	0.000776306
B cell	APOD	LEPR	Adipose-like CAF	0.000877527	0.000101509	0.000776017
IL-iCAF	PF4	FGFR2	Adipose-like CAF	0.00261527	0.0018395	0.000775772
IL-iCAF	BMP6	ACVR2A	Adipose-like CAF	0.00322289	0.00244981	0.00077308
IFN-iCAF	MMRN2	CLEC14A	Adipose-like CAF	0.000855419	8.25217e-05	0.000772897
Adipose-like CAF	COL18A1	GPC4	Adipose-like CAF	0.012487	0.0117151	0.000771938
Monocyte	ZG16B	TLR4	Adipose-like CAF	0.00285632	0.00208515	0.000771172
Mast cell	EDN1	EDNRB	Adipose-like CAF	0.000998418	0.000227408	0.00077101
NK cell	TGFB2	TGFBR3	Adipose-like CAF	0.00102311	0.000252719	0.000770391
pDC	EFNB1	EPHB6	Adipose-like CAF	0.00188611	0.00111578	0.000770328
Mast cell	GNAI2	P2RY12	Adipose-like CAF	0.000770273	0	0.000770273
Monocyte	CCL17	ACKR1	Adipose-like CAF	0.00140644	0.000637565	0.000768876
Pericyte	CCL2	CCR5	Adipose-like CAF	0.000768521	0	0.000768521
IFN-iCAF	EFNB3	EPHB6	Adipose-like CAF	0.00188135	0.00111296	0.000768382
Treg	CLCF1	CRLF1	Adipose-like CAF	0.00110743	0.000339344	0.000768084
Adipose-like CAF	LAMA1	ITGB8	Adipose-like CAF	0.00150087	0.000733366	0.000767501
NK cell	GNAS	CRHR1	Adipose-like CAF	0.00100209	0.000235161	0.000766929
Adipose-like CAF	CNTN2	NRCAM	Adipose-like CAF	0.00330428	0.0025388	0.000765475
Treg	CCL5	ACKR1	Adipose-like CAF	0.00139835	0.000633896	0.000764452
myCAF	DHH	BOC	Adipose-like CAF	0.00169496	0.000931356	0.000763603
B cell	GNAS	CRHR1	Adipose-like CAF	0.000995158	0.000233534	0.000761624
Monocyte	IL20	IL20RA	Adipose-like CAF	0.00319823	0.00243826	0.000759971
myeloid DC	SERPING1	SELP	Adipose-like CAF	0.000954289	0.000195663	0.000758626
TAM	INHA	TGFBR3	Adipose-like CAF	0.00100338	0.000247846	0.000755536
Malignant	HMGB1	THBD	Adipose-like CAF	0.00533386	0.00457929	0.000754566
NK cell	AREG	ERBB3	Adipose-like CAF	0.0024019	0.0016475	0.000754395
myeloid DC	BMP6	ACVR2A	Adipose-like CAF	0.00314261	0.00238878	0.000753822
Naive/Memory T cell	ARTN	GFRA1	Adipose-like CAF	0.00118511	0.00043262	0.000752486
myCAF	EFNB2	EPHB6	Adipose-like CAF	0.00183945	0.00108818	0.00075127
IL-iCAF	LGI2	ADAM22	Adipose-like CAF	0.00182393	0.00107312	0.000750809
IL-iCAF	GDF9	BMPR1B	Adipose-like CAF	0.00174486	0.000994603	0.000750254
pDC	PSAP	GPR37	Adipose-like CAF	0.00207282	0.00132371	0.000749116
Malignant	NLGN2	NRXN1	Adipose-like CAF	0.00100776	0.000259835	0.000747922
CD4 T cell	ZG16B	TLR4	Adipose-like CAF	0.00276994	0.00202209	0.00074785
Monocyte	CCL7	ACKR1	Adipose-like CAF	0.00136641	0.000619416	0.000746989
CD8 T cell	APOE	LRP1	Adipose-like CAF	0.00615211	0.00540735	0.000744755
IFN-iCAF	C1QB	LRP1	Adipose-like CAF	0.00615007	0.00540556	0.000744509
myeloid DC	ZG16B	TLR5	Adipose-like CAF	0.000862107	0.000117968	0.00074414
B cell	CNTF	CNTFR	Adipose-like CAF	0.000819277	7.67583e-05	0.000742519
Mast cell	MMP9	LRP1	Adipose-like CAF	0.00610387	0.00536495	0.000738916
myeloid DC	ADM	CALCR	Adipose-like CAF	0.000895228	0.000156318	0.00073891
Mast cell	TGFB3	TGFBR3	Adipose-like CAF	0.000981109	0.000242344	0.000738765
myCAF	MIF	CXCR4	Adipose-like CAF	0.00237469	0.0016369	0.000737796
IL-iCAF	S100A9	TLR4	Adipose-like CAF	0.00272759	0.00199117	0.000736415
IFN-iCAF	HBEGF	ERBB4	Adipose-like CAF	0.00089201	0.000155756	0.000736254
TAM	NTF4	NTRK2	Adipose-like CAF	0.000819192	8.33927e-05	0.000735799
Neutrophil	DHH	BOC	Adipose-like CAF	0.00163202	0.00089677	0.000735247
Neutrophil	ARF1	CHRM3	Adipose-like CAF	0.0015048	0.000769837	0.000734967
CD8 T cell	ARF1	CHRM3	Adipose-like CAF	0.00150175	0.000768272	0.000733473
myCAF	HMGB1	THBD	Adipose-like CAF	0.00518426	0.00445086	0.000733402
Naive/Memory T cell	FN1	ITGB8	Adipose-like CAF	0.00142885	0.000698176	0.000730673
Plasma cell	EFNB2	EPHA3	Adipose-like CAF	0.00246675	0.00173633	0.000730425
pDC	FN1	ITGB8	Adipose-like CAF	0.00142758	0.000697555	0.000730023
IL-iCAF	WNT2B	FZD4	Adipose-like CAF	0.00421417	0.00348447	0.0007297
IL-iCAF	NRG2	ERBB4	Adipose-like CAF	0.000883785	0.00015432	0.000729465
Plasma cell	ADM	CALCRL	Adipose-like CAF	0.0014103	0.000681876	0.000728428
Neutrophil	GNAS	CRHR1	Adipose-like CAF	0.000951168	0.000223211	0.000727957
Malignant	EFNA5	EPHB6	Adipose-like CAF	0.00177946	0.00105269	0.000726768
Malignant	CD44	SELE	Adipose-like CAF	0.00159725	0.00087071	0.000726538
Monocyte	CD44	SELE	Adipose-like CAF	0.00159588	0.000869967	0.000725918
Mast cell	INHBA	TGFBR3	Adipose-like CAF	0.000960939	0.000237362	0.000723577
IL-iCAF	ZG16B	TLR5	Adipose-like CAF	0.000835273	0.000114296	0.000720978
Treg	GNAI2	P2RY12	Adipose-like CAF	0.000717718	0	0.000717718
IFN-iCAF	MIF	CXCR4	Adipose-like CAF	0.00230933	0.00159184	0.00071749
Plasma cell	S100A9	TLR4	Adipose-like CAF	0.0026539	0.00193738	0.000716521
IFN-iCAF	HMGB1	THBD	Adipose-like CAF	0.00506352	0.0043472	0.000716321
Mast cell	L1CAM	CD9	Adipose-like CAF	0.00155565	0.00083935	0.000716301
myeloid DC	PECAM1	CD38	Adipose-like CAF	0.00148575	0.000769482	0.00071627
NKT cell	ARF1	CHRM3	Adipose-like CAF	0.00146533	0.000749641	0.000715686
Monocyte	VTN	ITGB8	Adipose-like CAF	0.00139872	0.000683452	0.000715263
Treg	FN1	ITGB8	Adipose-like CAF	0.00139762	0.000682917	0.000714704
Plasma cell	S100A8	TLR4	Adipose-like CAF	0.00264112	0.00192805	0.000713071
Adipose-like CAF	WNT9A	FZD4	Adipose-like CAF	0.00411583	0.00340316	0.000712672
Malignant	C1QB	LRP1	Adipose-like CAF	0.00588303	0.00517085	0.000712182
Adipose-like CAF	INHBB	ACVR2A	Adipose-like CAF	0.00296895	0.00225678	0.000712166
Mast cell	CLCF1	LIFR	Adipose-like CAF	0.00183991	0.00112792	0.000711984
myCAF	APOE	LRP5	Adipose-like CAF	0.00428345	0.00357149	0.000711959
NK cell	APOE	LRP1	Adipose-like CAF	0.00585614	0.00514721	0.000708927
Malignant	TF	TFR2	Adipose-like CAF	0.0014907	0.00078235	0.000708345
Adipose-like CAF	L1CAM	CNTN1	Adipose-like CAF	0.00113599	0.000427821	0.000708168
Endothelial	LPL	LRP1	Adipose-like CAF	0.00584506	0.00513747	0.000707585
Endothelial	EFNA4	EPHA3	Adipose-like CAF	0.00238396	0.00167805	0.000705908
Adipose-like CAF	LGALS1	PTPRC	Adipose-like CAF	0.00271315	0.00200727	0.000705877
TAM	NCAM1	GFRA1	Adipose-like CAF	0.00110932	0.000404953	0.000704363
Naive/Memory T cell	GNAS	CRHR1	Adipose-like CAF	0.000920127	0.000215927	0.0007042
Endothelial	NTF3	NTRK3	Adipose-like CAF	0.000733415	2.94803e-05	0.000703934
Mast cell	S100A9	TLR4	Adipose-like CAF	0.00260307	0.00190027	0.000702797
NKT cell	GNAS	CRHR1	Adipose-like CAF	0.000914384	0.000214579	0.000699805
myeloid DC	CCL4	CCR5	Adipose-like CAF	0.000698244	0	0.000698244
Pericyte	DHH	BOC	Adipose-like CAF	0.00154528	0.000849108	0.00069617
Endothelial	NCAM1	GFRA1	Adipose-like CAF	0.00109546	0.000399896	0.000695568
Pericyte	F8	LRP1	Adipose-like CAF	0.00573737	0.00504282	0.000694548
myeloid DC	SERPINE2	LRP1	Adipose-like CAF	0.00573622	0.00504181	0.00069441
Adipose-like CAF	NTF3	NGFR	Adipose-like CAF	0.000806242	0.000111833	0.000694409
Malignant	F8	LRP1	Adipose-like CAF	0.00573047	0.00503676	0.000693714
pDC	PECAM1	CD38	Adipose-like CAF	0.00143692	0.000744193	0.00069273
Neutrophil	RPH3A	NRXN1	Adipose-like CAF	0.0009327	0.000240483	0.000692217
Naive/Memory T cell	SERPINE2	LRP1	Adipose-like CAF	0.0057164	0.00502439	0.00069201
Monocyte	CP	SLC40A1	Adipose-like CAF	0.00123158	0.000540883	0.000690698
IL-iCAF	GDF9	ACVR2A	Adipose-like CAF	0.00287289	0.00218377	0.000689125
Plasma cell	SERPINE1	LRP1	Adipose-like CAF	0.00569134	0.00500236	0.000688976
Pericyte	LGALS1	PTPRC	Adipose-like CAF	0.00264203	0.00195466	0.000687374
B cell	ADM2	RAMP2	Adipose-like CAF	0.000805535	0.00011858	0.000686955
Adipose-like CAF	DKK2	LRP5	Adipose-like CAF	0.00412904	0.00344275	0.000686294
Treg	CNTN2	NRCAM	Adipose-like CAF	0.00295985	0.00227417	0.000685685
Mast cell	NCAM1	GFRA1	Adipose-like CAF	0.00107713	0.000393202	0.000683924
myeloid DC	COLQ	MUSK	Adipose-like CAF	0.000731368	4.80642e-05	0.000683304
Pericyte	SLIT2	ROBO2	Adipose-like CAF	0.00322073	0.00253749	0.000683238
Plasma cell	EDN1	EDNRB	Adipose-like CAF	0.000883643	0.000201266	0.000682377
TAM	CRLF1	CNTFR	Adipose-like CAF	0.000752001	7.04552e-05	0.000681546
TAM	COL4A1	ITGB8	Adipose-like CAF	0.00133261	0.000651148	0.000681457
pDC	CALCA	CALCR	Adipose-like CAF	0.000823696	0.000143828	0.000679868
TAM	VCAN	SELP	Adipose-like CAF	0.000853326	0.000174962	0.000678363
TAM	NRG1	ERBB4	Adipose-like CAF	0.000821659	0.000143472	0.000678187
IFN-iCAF	CXCL1	ACKR1	Adipose-like CAF	0.00124004	0.000562131	0.000677906
Plasma cell	L1CAM	CNTN1	Adipose-like CAF	0.00108584	0.000408934	0.000676905
NK cell	SCT	VIPR1	Adipose-like CAF	0.00073419	5.74309e-05	0.000676759
IL-iCAF	GLG1	SELE	Adipose-like CAF	0.00148766	0.000810968	0.000676688
Malignant	FGF2	FGFR4	Adipose-like CAF	0.00180004	0.00112477	0.000675269
IL-iCAF	LGI4	ADAM22	Adipose-like CAF	0.00163782	0.00096362	0.000674198
IL-iCAF	FGF18	FGFR4	Adipose-like CAF	0.00179696	0.00112285	0.000674114
IL-iCAF	TNFRSF14	CD160	Adipose-like CAF	0.0012253	0.000551705	0.000673598
Pericyte	VTN	ITGA8	Adipose-like CAF	0.00189133	0.00121829	0.000673035
CD4 T cell	EFNB2	EPHA3	Adipose-like CAF	0.00226259	0.00159262	0.000669972
CD4 T cell	THBS1	LRP1	Adipose-like CAF	0.00551063	0.00484353	0.0006671
Plasma cell	CLCF1	CRLF1	Adipose-like CAF	0.000960079	0.000294192	0.000665887
Pericyte	CLCF1	LIFR	Adipose-like CAF	0.0017194	0.00105405	0.000665353
Treg	THBS1	LRP1	Adipose-like CAF	0.00549511	0.00482989	0.000665222
Naive/Memory T cell	CRLF1	CNTFR	Adipose-like CAF	0.000728024	6.82088e-05	0.000659815
CD8 T cell	ADM2	RAMP2	Adipose-like CAF	0.000773501	0.000113865	0.000659637
Monocyte	DEFB4A	TLR4	Adipose-like CAF	0.00244092	0.0017819	0.000659017
myeloid DC	CALCA	CALCR	Adipose-like CAF	0.000798318	0.000139397	0.000658921
Monocyte	AGRP	SDC3	Adipose-like CAF	0.00168839	0.00102988	0.000658507
CD8 T cell	S100A8	TLR4	Adipose-like CAF	0.00243587	0.00177822	0.000657656
pDC	GNAI2	P2RY12	Adipose-like CAF	0.000655351	0	0.000655351
Endothelial	NLGN2	NRXN1	Adipose-like CAF	0.000883003	0.000227669	0.000655334
pDC	NXPH3	NRXN1	Adipose-like CAF	0.000882706	0.000227593	0.000655113
Naive/Memory T cell	NTF4	NTRK2	Adipose-like CAF	0.000727242	7.40323e-05	0.00065321
TAM	HCRT	NPFFR2	Adipose-like CAF	0.000694653	4.14913e-05	0.000653162
Naive/Memory T cell	FAM3C	LIFR	Adipose-like CAF	0.00168755	0.00103453	0.000653028
NK cell	SERPINE1	LRP1	Adipose-like CAF	0.00538967	0.00473721	0.000652457
Neutrophil	CD44	SELE	Adipose-like CAF	0.00142753	0.000778193	0.000649341
Malignant	L1CAM	ERBB3	Adipose-like CAF	0.00206515	0.00141652	0.000648629
Naive/Memory T cell	ARF1	CHRM3	Adipose-like CAF	0.00132709	0.00067892	0.000648168
CD8 T cell	IL26	IL20RA	Adipose-like CAF	0.0027247	0.00207725	0.00064745
IL-iCAF	CCL7	ACKR1	Adipose-like CAF	0.00118243	0.000536015	0.000646411
Malignant	A2M	LRP1	Adipose-like CAF	0.00533379	0.00468809	0.000645692
Malignant	CNTF	CNTFR	Adipose-like CAF	0.000711745	6.66836e-05	0.000645061
B cell	VTN	ITGA8	Adipose-like CAF	0.00181218	0.00116731	0.00064487
IL-iCAF	CNTF	LIFR	Adipose-like CAF	0.00166362	0.00101985	0.000643765
IFN-iCAF	FGF7	FGFR2	Adipose-like CAF	0.00216922	0.00152576	0.000643461
TAM	IL11	IL11RA	Adipose-like CAF	0.00168315	0.0010407	0.000642444
Pericyte	ADM	CALCRL	Adipose-like CAF	0.00124327	0.000601114	0.000642152
NK cell	SERPINE2	LRP1	Adipose-like CAF	0.00530452	0.00466237	0.000642149
IFN-iCAF	CCL8	CCR5	Adipose-like CAF	0.0006416	0	0.0006416
myeloid DC	TGFB3	TGFBR3	Adipose-like CAF	0.000851815	0.000210407	0.000641408
Pericyte	LGI1	ADAM22	Adipose-like CAF	0.00155779	0.000916535	0.000641255
Endothelial	ADM2	RAMP3	Adipose-like CAF	0.000975176	0.000336213	0.000638963
TAM	SERPINE2	LRP1	Adipose-like CAF	0.00527355	0.00463515	0.0006384
Adipose-like CAF	MMP9	LRP1	Adipose-like CAF	0.00527323	0.00463487	0.000638361
Mast cell	CD44	SELE	Adipose-like CAF	0.00140109	0.000763775	0.00063731
B cell	DHH	BOC	Adipose-like CAF	0.00140947	0.000774483	0.000634986
Pericyte	FGF7	FGFR2	Adipose-like CAF	0.00213969	0.00150499	0.0006347
myeloid DC	ADM2	RAMP3	Adipose-like CAF	0.00096838	0.00033387	0.00063451
Plasma cell	CCL5	ACKR1	Adipose-like CAF	0.00116059	0.000526115	0.000634473
Pericyte	CCL8	CCR5	Adipose-like CAF	0.00063279	0	0.00063279
myCAF	SOST	LRP5	Adipose-like CAF	0.00379917	0.00316771	0.000631466
IL-iCAF	CD44	SELE	Adipose-like CAF	0.00138764	0.000756447	0.000631195
Neutrophil	SERPING1	SELP	Adipose-like CAF	0.000793721	0.000162741	0.00063098
Treg	CLCF1	LIFR	Adipose-like CAF	0.0016282	0.000998142	0.000630061
TAM	CCL2	CCR5	Adipose-like CAF	0.000629722	0	0.000629722
Pericyte	CFH	SELL	Adipose-like CAF	0.00125622	0.000626833	0.000629387
Monocyte	FGF18	FGFR4	Adipose-like CAF	0.00167713	0.00104797	0.000629162
Mast cell	F11R	JAM2	Adipose-like CAF	0.00766325	0.00703656	0.00062669
Malignant	BSG	SELE	Adipose-like CAF	0.00137745	0.00075089	0.000626558
Neutrophil	GNAI2	P2RY12	Adipose-like CAF	0.00062655	0	0.00062655
IFN-iCAF	NTNG1	LRRC4C	Adipose-like CAF	0.000732931	0.000106436	0.000626495
IFN-iCAF	BSG	SELE	Adipose-like CAF	0.00137719	0.00075075	0.000626441
Malignant	UCN2	CRHR1	Adipose-like CAF	0.000817589	0.000191864	0.000625725
CD4 T cell	APOE	LRP1	Adipose-like CAF	0.00516233	0.00453739	0.000624936
NK cell	EDN2	EDNRB	Adipose-like CAF	0.000808679	0.000184192	0.000624487
B cell	FN1	ITGB8	Adipose-like CAF	0.00121694	0.000594633	0.000622311
Mast cell	GNAI2	CCR5	Adipose-like CAF	0.000621627	0	0.000621627
Malignant	WNT5A	ROR1	Adipose-like CAF	0.00245398	0.00183258	0.000621405
Endothelial	HMGB1	THBD	Adipose-like CAF	0.0043881	0.00376733	0.000620772
Endothelial	EFNA5	EPHB6	Adipose-like CAF	0.00151886	0.000898524	0.000620335
TAM	CCL7	ACKR1	Adipose-like CAF	0.00113434	0.000514218	0.000620125
Monocyte	TFPI	LRP1	Adipose-like CAF	0.00512227	0.00450219	0.000620087
Mast cell	CNTN2	NRCAM	Adipose-like CAF	0.00267576	0.00205589	0.000619872
IL-iCAF	CD24	SELP	Adipose-like CAF	0.000779349	0.000159794	0.000619555
pDC	EDN1	EDNRB	Adipose-like CAF	0.000801597	0.000182579	0.000619019
Malignant	ADM2	CALCR	Adipose-like CAF	0.000749484	0.000130869	0.000618614
TAM	CLCF1	CRLF1	Adipose-like CAF	0.000891474	0.00027317	0.000618304
TAM	TGFB3	TGFBR3	Adipose-like CAF	0.00081979	0.000202497	0.000617293
myCAF	SST	SSTR1	Adipose-like CAF	0.000836246	0.000219029	0.000617217
TAM	LGALS1	PTPRC	Adipose-like CAF	0.00237218	0.00175502	0.000617168
NKT cell	LTF	LRP1	Adipose-like CAF	0.00509409	0.00447741	0.000616675
Mast cell	COL18A1	KDR	Adipose-like CAF	0.00100183	0.00038645	0.000615378
B cell	L1CAM	CD9	Adipose-like CAF	0.00133247	0.000718933	0.000613537
TAM	EFNA4	EPHA3	Adipose-like CAF	0.00206995	0.00145702	0.00061293
B cell	ADM	RAMP3	Adipose-like CAF	0.000935439	0.000322512	0.000612926
IL-iCAF	EFNA5	EPHA3	Adipose-like CAF	0.00206275	0.00145195	0.000610797
B cell	TNC	CNTN1	Adipose-like CAF	0.000977958	0.000368305	0.000609652
myeloid DC	DHH	BOC	Adipose-like CAF	0.00135211	0.000742964	0.000609144
CD8 T cell	ICOS	ICOSLG	Adipose-like CAF	0.00175545	0.00114724	0.000608211
CD8 T cell	C1QB	LRP1	Adipose-like CAF	0.00501647	0.00440919	0.000607279
IL-iCAF	HRAS	AGTR1	Adipose-like CAF	0.0141725	0.0135661	0.000606409
IFN-iCAF	S100A9	TLR4	Adipose-like CAF	0.00224324	0.00163759	0.000605647
myeloid DC	LGALS1	PTPRC	Adipose-like CAF	0.00232771	0.00172211	0.000605596
TAM	TNFSF13	TNFRSF13B	Adipose-like CAF	0.000930027	0.000324789	0.000605238
IFN-iCAF	WNT9A	FZD4	Adipose-like CAF	0.00349497	0.0028898	0.000605168
NK cell	EFNB2	EPHA3	Adipose-like CAF	0.00204088	0.00143656	0.00060432
myeloid DC	EFNB1	EPHB6	Adipose-like CAF	0.0014785	0.000874651	0.000603853
Mast cell	SERPING1	LRP1	Adipose-like CAF	0.00497906	0.00437631	0.00060275
NKT cell	TNC	CNTN1	Adipose-like CAF	0.000965299	0.000363538	0.000601761
Adipose-like CAF	CCL11	CCR5	Adipose-like CAF	0.000601594	0	0.000601594
Naive/Memory T cell	CNTF	CNTFR	Adipose-like CAF	0.000662109	6.20332e-05	0.000600076
IFN-iCAF	FGF2	FGFR2	Adipose-like CAF	0.00201903	0.00142012	0.000598909
Neutrophil	FAM3C	LIFR	Adipose-like CAF	0.001544	0.000946521	0.000597477
Treg	CALCB	RAMP1	Adipose-like CAF	0.00289388	0.0022971	0.000596777
Treg	IL26	IL20RA	Adipose-like CAF	0.00251006	0.00191361	0.000596447
myCAF	VEGFC	KDR	Adipose-like CAF	0.000970808	0.000374484	0.000596324
IFN-iCAF	BMP7	BMPR1B	Adipose-like CAF	0.00138671	0.000790451	0.000596257
Treg	TNC	CNTN1	Adipose-like CAF	0.000956225	0.000360121	0.000596105
Adipose-like CAF	NLGN3	NRXN1	Adipose-like CAF	0.000802829	0.000206998	0.000595832
TAM	ZG16B	TLR4	Adipose-like CAF	0.00220599	0.0016104	0.00059559
Malignant	LGALS1	PTPRC	Adipose-like CAF	0.00228772	0.00169253	0.000595193
NKT cell	C1QB	LRP1	Adipose-like CAF	0.00491327	0.00431848	0.000594785
Treg	MMP13	LRP1	Adipose-like CAF	0.00491092	0.00431642	0.000594501
IFN-iCAF	S100A8	TLR4	Adipose-like CAF	0.00220147	0.0016071	0.000594369
B cell	GDF7	ACVR2A	Adipose-like CAF	0.00247523	0.00188149	0.000593737
Naive/Memory T cell	APOE	LRP1	Adipose-like CAF	0.00490413	0.00431045	0.000593679
Malignant	CXCL14	CXCR4	Adipose-like CAF	0.00190685	0.00131441	0.000592441
CD8 T cell	L1CAM	CNTN1	Adipose-like CAF	0.000950331	0.000357901	0.00059243
Neutrophil	TNC	CNTN1	Adipose-like CAF	0.000950057	0.000357798	0.000592259
Adipose-like CAF	FGF19	FGFR4	Adipose-like CAF	0.00157789	0.000985956	0.000591931
myeloid DC	L1CAM	CNTN1	Adipose-like CAF	0.00094941	0.000357554	0.000591856
TAM	DCN	TLR4	Adipose-like CAF	0.00219194	0.00160014	0.000591796
myCAF	HBEGF	ERBB4	Adipose-like CAF	0.000716694	0.000125144	0.00059155
CD8 T cell	EDN1	EDNRB	Adipose-like CAF	0.000765367	0.000174327	0.000591041
Pericyte	GNAI2	P2RY12	Adipose-like CAF	0.000589427	0	0.000589427
Adipose-like CAF	GREM1	KDR	Adipose-like CAF	0.000959569	0.000370149	0.00058942
Monocyte	LGALS1	PTPRC	Adipose-like CAF	0.00226011	0.0016721	0.00058801
Adipose-like CAF	ADM2	RAMP3	Adipose-like CAF	0.000896483	0.000309082	0.000587402
B cell	C1QB	LRP1	Adipose-like CAF	0.00483988	0.00425398	0.000585901
Endothelial	GDF9	BMPR1B	Adipose-like CAF	0.00136171	0.000776202	0.000585509
Neutrophil	F8	LRP1	Adipose-like CAF	0.00480924	0.00422705	0.000582192
CD4 T cell	GNAI2	P2RY12	Adipose-like CAF	0.000581373	0	0.000581373
Mast cell	WNT3A	LRP1	Adipose-like CAF	0.00480145	0.0042202	0.000581248
Pericyte	CALCA	RAMP2	Adipose-like CAF	0.000681122	0.000100266	0.000580856
Plasma cell	ADM	CALCR	Adipose-like CAF	0.00070326	0.000122798	0.000580461
myCAF	FGF5	FGFR2	Adipose-like CAF	0.00195657	0.00137619	0.00058038
CD8 T cell	EFNA4	EPHA3	Adipose-like CAF	0.00195704	0.00137755	0.000579496
pDC	SERPING1	SELP	Adipose-like CAF	0.00072886	0.000149442	0.000579418
Treg	GNAI2	CCR5	Adipose-like CAF	0.000579214	0	0.000579214
CD4 T cell	TNC	CNTN1	Adipose-like CAF	0.000929022	0.000349876	0.000579146
Neutrophil	A2M	LRP1	Adipose-like CAF	0.00477914	0.0042006	0.000578549
Naive/Memory T cell	L1CAM	CD9	Adipose-like CAF	0.00125633	0.000677851	0.000578478
NK cell	TNC	CNTN1	Adipose-like CAF	0.000926092	0.000348772	0.00057732
Treg	ADM	RAMP2	Adipose-like CAF	0.000676785	9.96274e-05	0.000577158
Treg	TGFB2	TGFBR3	Adipose-like CAF	0.00076628	0.000189279	0.000577001
Naive/Memory T cell	COLQ	MUSK	Adipose-like CAF	0.00061614	4.04917e-05	0.000575648
Malignant	FGF1	FGFR2	Adipose-like CAF	0.00194047	0.00136486	0.000575605
IFN-iCAF	CD24	SELP	Adipose-like CAF	0.000724015	0.000148449	0.000575566
Endothelial	CXCL12	CXCR4	Adipose-like CAF	0.00185036	0.00127547	0.000574889
TAM	L1CAM	CD9	Adipose-like CAF	0.00124736	0.000673012	0.000574348
CD8 T cell	NRTN	GFRA1	Adipose-like CAF	0.000903304	0.000329749	0.000573555
TAM	TNFRSF14	CD160	Adipose-like CAF	0.00104267	0.000469474	0.000573199
Neutrophil	CCL5	ACKR1	Adipose-like CAF	0.00104846	0.000475287	0.000573176
Adipose-like CAF	WNT2B	FZD4	Adipose-like CAF	0.00329916	0.0027279	0.000571263
Naive/Memory T cell	ZG16B	TLR5	Adipose-like CAF	0.000660368	9.03624e-05	0.000570006
IFN-iCAF	CCK	CCKAR	Adipose-like CAF	0.000814938	0.000246383	0.000568555
Mast cell	TGFA	ERBB4	Adipose-like CAF	0.000686907	0.000119943	0.000566964
CD4 T cell	EFNA4	EPHA3	Adipose-like CAF	0.00191281	0.00134641	0.000566398
Pericyte	WNT5A	FZD4	Adipose-like CAF	0.00327098	0.0027046	0.000566383
IL-iCAF	C1QB	LRP1	Adipose-like CAF	0.00467781	0.00411153	0.000566282
B cell	CCL17	ACKR1	Adipose-like CAF	0.00103411	0.000468779	0.000565328
Treg	PSAP	GPR37	Adipose-like CAF	0.00156386	0.000998681	0.000565177
pDC	THBS1	LRP1	Adipose-like CAF	0.00466698	0.00410201	0.000564971
myCAF	SCT	VIPR2	Adipose-like CAF	0.00117723	0.000613621	0.000563605
Mast cell	EFNB1	EPHB6	Adipose-like CAF	0.00137905	0.000815819	0.000563236
Treg	ZG16B	TLR4	Adipose-like CAF	0.002086	0.00152281	0.000563195
myCAF	FGF18	FGFR4	Adipose-like CAF	0.0015012	0.000938037	0.000563162
NK cell	MMP13	LRP1	Adipose-like CAF	0.00464677	0.00408425	0.000562524
CD4 T cell	F8	LRP1	Adipose-like CAF	0.00464661	0.0040841	0.000562504
NKT cell	OSM	LIFR	Adipose-like CAF	0.00144652	0.000886763	0.000559756
B cell	ARF1	CHRM3	Adipose-like CAF	0.00114558	0.000586065	0.000559519
Adipose-like CAF	CCL8	ACKR1	Adipose-like CAF	0.00102255	0.00046354	0.000559009
Mast cell	TIMP3	KDR	Adipose-like CAF	0.000908618	0.000350495	0.000558123
CD4 T cell	S100A8	TLR4	Adipose-like CAF	0.00206639	0.00150849	0.000557898
Adipose-like CAF	HMGB1	THBD	Adipose-like CAF	0.00393311	0.00337671	0.000556406
Adipose-like CAF	FGF18	FGFR2	Adipose-like CAF	0.00187423	0.00131827	0.000555956
Endothelial	EDN2	EDNRB	Adipose-like CAF	0.000719738	0.000163934	0.000555805
Mast cell	APP	LRP1	Adipose-like CAF	0.00458925	0.00403369	0.000555561
Monocyte	EFNB2	EPHA3	Adipose-like CAF	0.00187592	0.00132045	0.000555476
NKT cell	CLCF1	CRLF1	Adipose-like CAF	0.00079948	0.000244981	0.000554499
Adipose-like CAF	FGF9	FGFR4	Adipose-like CAF	0.00147304	0.000920442	0.000552598
Malignant	GNAI2	P2RY12	Adipose-like CAF	0.000552573	0	0.000552573
Mast cell	SERPINE2	LRP1	Adipose-like CAF	0.0045624	0.00401009	0.00055231
NK cell	ZG16B	TLR5	Adipose-like CAF	0.000638235	8.73337e-05	0.000550901
myeloid DC	LIF	LIFR	Adipose-like CAF	0.00141934	0.000870102	0.000549239
TAM	WNT5A	FZD4	Adipose-like CAF	0.00317158	0.00262241	0.000549171
IFN-iCAF	EDN3	EDNRB	Adipose-like CAF	0.000709462	0.000161593	0.000547869
IFN-iCAF	BMP7	ACVR2A	Adipose-like CAF	0.0022832	0.00173553	0.000547675
Malignant	DCN	TLR4	Adipose-like CAF	0.00202659	0.00147943	0.000547154
Pericyte	NLGN4X	NRXN1	Adipose-like CAF	0.000736328	0.000189851	0.000546477
Plasma cell	CLCF1	LIFR	Adipose-like CAF	0.00141156	0.000865334	0.000546229
Adipose-like CAF	EFNB1	EPHB6	Adipose-like CAF	0.00133664	0.000790727	0.000545913
TAM	MDK	SDC3	Adipose-like CAF	0.00139488	0.000850846	0.00054403
Adipose-like CAF	S100A8	TLR4	Adipose-like CAF	0.00201488	0.00147089	0.000543994
TAM	NRTN	GFRA1	Adipose-like CAF	0.000856373	0.000312617	0.000543757
CD8 T cell	TGFB2	TGFBR3	Adipose-like CAF	0.000721297	0.000178168	0.000543129
Pericyte	FGF2	FGFR2	Adipose-like CAF	0.0018269	0.00128498	0.000541917
Pericyte	EFNA1	EPHA3	Adipose-like CAF	0.00182447	0.00128423	0.00054024
IFN-iCAF	TNC	PTPRB	Adipose-like CAF	0.00108891	0.000548776	0.000540135
myCAF	BSG	SELE	Adipose-like CAF	0.00118618	0.000646622	0.000539555
Pericyte	NXPH3	NRXN1	Adipose-like CAF	0.000725423	0.000187039	0.000538383
Endothelial	GDF9	ACVR2A	Adipose-like CAF	0.00224205	0.00170424	0.000537803
B cell	NTNG1	LRRC4C	Adipose-like CAF	0.000629099	9.13578e-05	0.000537741
Treg	AGRN	MUSK	Adipose-like CAF	0.000574781	3.77736e-05	0.000537007
IFN-iCAF	TNFRSF14	CD160	Adipose-like CAF	0.000975736	0.000439335	0.000536401
Pericyte	HMGB1	THBD	Adipose-like CAF	0.00377564	0.00324151	0.000534129
TAM	TGFA	ERBB4	Adipose-like CAF	0.000646038	0.000112807	0.000533231
Naive/Memory T cell	CLCF1	CRLF1	Adipose-like CAF	0.000768528	0.000235496	0.000533031
Mast cell	ADM	RAMP2	Adipose-like CAF	0.000624822	9.19779e-05	0.000532844
IL-iCAF	WNT7B	LRP5	Adipose-like CAF	0.00320283	0.00267048	0.000532347
Endothelial	CLCF1	CRLF1	Adipose-like CAF	0.00076724	0.000235102	0.000532138
Pericyte	LIPC	LRP1	Adipose-like CAF	0.00439552	0.00386341	0.000532108
Malignant	NTF3	NGFR	Adipose-like CAF	0.000617621	8.56698e-05	0.000531952
myCAF	GLG1	SELE	Adipose-like CAF	0.00116916	0.000637344	0.000531813
Monocyte	L1CAM	CNTN1	Adipose-like CAF	0.000852089	0.000320902	0.000531187
IL-iCAF	EFNA2	EPHA3	Adipose-like CAF	0.00179252	0.00126174	0.000530779
Malignant	COLQ	MUSK	Adipose-like CAF	0.000567711	3.7309e-05	0.000530402
myeloid DC	TNC	CNTN1	Adipose-like CAF	0.000849655	0.000319986	0.000529669
myCAF	PTN	PTPRB	Adipose-like CAF	0.00106724	0.000537854	0.000529385
pDC	GNAI2	CCR5	Adipose-like CAF	0.000528882	0	0.000528882
TAM	COL5A1	SDC3	Adipose-like CAF	0.00135291	0.00082525	0.000527664
Plasma cell	SERPINA1	LRP1	Adipose-like CAF	0.00435606	0.00382873	0.000527332
Endothelial	VIP	VIPR2	Adipose-like CAF	0.00110061	0.000573684	0.000526924
Pericyte	IL24	IL20RA	Adipose-like CAF	0.00221482	0.00168853	0.000526291
myeloid DC	WNT5A	ROR1	Adipose-like CAF	0.00207794	0.00155175	0.000526182
myeloid DC	VCAN	SELP	Adipose-like CAF	0.000660802	0.000135488	0.000525314
myCAF	FGF16	FGFR2	Adipose-like CAF	0.00177071	0.00124546	0.000525248
Endothelial	EFNA2	EPHA3	Adipose-like CAF	0.00176844	0.00124479	0.00052365
myeloid DC	CCK	CCKAR	Adipose-like CAF	0.000748706	0.000226358	0.000522347
Pericyte	WNT3A	LRP1	Adipose-like CAF	0.00430702	0.00378562	0.000521394
B cell	S100A8	TLR4	Adipose-like CAF	0.00193078	0.0014095	0.000521288
CD8 T cell	CLCF1	CRLF1	Adipose-like CAF	0.000750005	0.00022982	0.000520185
CD8 T cell	SERPINE2	LRP1	Adipose-like CAF	0.0042892	0.00376996	0.000519237
IL-iCAF	PDGFB	LRP1	Adipose-like CAF	0.0042871	0.00376811	0.000518983
Endothelial	DHH	PTCH1	Adipose-like CAF	0.00653768	0.00602155	0.000516134
Plasma cell	ARTN	GFRA1	Adipose-like CAF	0.000812852	0.00029673	0.000516123
Monocyte	CCL2	CCR5	Adipose-like CAF	0.000515914	0	0.000515914
TAM	AREG	ERBB3	Adipose-like CAF	0.00164147	0.00112591	0.000515557
myCAF	VEGFA	KDR	Adipose-like CAF	0.000838734	0.000323537	0.000515197
Adipose-like CAF	LGI1	ADAM22	Adipose-like CAF	0.00125098	0.000736021	0.000514958
Pericyte	EFNB1	EPHB6	Adipose-like CAF	0.0012608	0.000745861	0.000514938
Pericyte	MMP9	LRP1	Adipose-like CAF	0.00424807	0.00373381	0.000514259
Malignant	PTN	PTPRB	Adipose-like CAF	0.00103439	0.000521299	0.000513091
Neutrophil	SERPINE2	LRP1	Adipose-like CAF	0.00423431	0.00372172	0.000512593
CD8 T cell	TNC	CNTN1	Adipose-like CAF	0.00082095	0.000309175	0.000511775
B cell	ADM2	RAMP3	Adipose-like CAF	0.000781027	0.000269276	0.000511751
Adipose-like CAF	MIF	CXCR4	Adipose-like CAF	0.00164711	0.00113537	0.000511743
Malignant	DKK1	KREMEN2	Adipose-like CAF	0.00204255	0.00153083	0.000511718
Pericyte	ADM	CALCR	Adipose-like CAF	0.000619965	0.000108254	0.000511711
myeloid DC	HMGB1	THBD	Adipose-like CAF	0.00361308	0.00310195	0.000511132
Adipose-like CAF	GDF7	ACVR2A	Adipose-like CAF	0.00213085	0.00161972	0.00051113
Endothelial	S100A8	TLR4	Adipose-like CAF	0.00189086	0.00138035	0.000510508
Adipose-like CAF	PTN	PTPRB	Adipose-like CAF	0.00102792	0.000518039	0.000509883
CD8 T cell	ADM	RAMP2	Adipose-like CAF	0.000596928	8.78718e-05	0.000509056
pDC	PROC	THBD	Adipose-like CAF	0.00359817	0.00308914	0.000509022
Plasma cell	COL4A1	ITGB8	Adipose-like CAF	0.00099314	0.000485276	0.000507864
CD4 T cell	OSM	LIFR	Adipose-like CAF	0.00131175	0.000804145	0.000507604
Monocyte	CTF1	LIFR	Adipose-like CAF	0.00131163	0.00080407	0.000507557
TAM	CLCF1	LIFR	Adipose-like CAF	0.0013107	0.000803499	0.000507196
NK cell	ARTN	GFRA1	Adipose-like CAF	0.000797667	0.000291186	0.000506481
Naive/Memory T cell	ICOS	ICOSLG	Adipose-like CAF	0.00146072	0.000954624	0.000506095
Mast cell	ADM2	RAMP2	Adipose-like CAF	0.000593363	8.7347e-05	0.000506016
Treg	GDF11	ACVR2A	Adipose-like CAF	0.00210943	0.00160344	0.000505991
Neutrophil	GNAI2	CCR5	Adipose-like CAF	0.000505639	0	0.000505639
Plasma cell	A2M	LRP1	Adipose-like CAF	0.00417147	0.00366648	0.000504986
Naive/Memory T cell	TGFB2	TGFBR3	Adipose-like CAF	0.000670403	0.000165597	0.000504806
TAM	CTF1	LIFR	Adipose-like CAF	0.00130258	0.000798525	0.000504057
Endothelial	DKK2	LRP5	Adipose-like CAF	0.00302946	0.00252593	0.00050353
TAM	NDP	FZD4	Adipose-like CAF	0.00290373	0.00240094	0.000502793
Monocyte	TNC	CNTN1	Adipose-like CAF	0.000805881	0.0003035	0.000502381
IFN-iCAF	EDN2	EDNRB	Adipose-like CAF	0.000649513	0.000147939	0.000501574
Neutrophil	PTGS2	PTGDR2	Adipose-like CAF	0.00224808	0.00174671	0.000501372
Malignant	COL5A3	SDC3	Adipose-like CAF	0.00128335	0.000782818	0.000500533
Monocyte	TGFA	ERBB4	Adipose-like CAF	0.000606238	0.000105857	0.000500381
TAM	DCN	ERBB4	Adipose-like CAF	0.000606153	0.000105842	0.000500311
Pericyte	EFNA4	EPHA3	Adipose-like CAF	0.00168831	0.00118839	0.000499921
myeloid DC	EFNB2	EPHB6	Adipose-like CAF	0.00122377	0.000723957	0.000499815
myeloid DC	CCL3	CCR5	Adipose-like CAF	0.000499643	0	0.000499643
CD8 T cell	MMP13	LRP1	Adipose-like CAF	0.00412631	0.00362679	0.000499519
Mast cell	INHA	ACVR2A	Adipose-like CAF	0.00207846	0.00157989	0.000498562
Adipose-like CAF	LIPC	LRP1	Adipose-like CAF	0.0041115	0.00361377	0.000497726
NKT cell	GNAI2	P2RY12	Adipose-like CAF	0.000497713	0	0.000497713
Monocyte	WNT5A	ROR1	Adipose-like CAF	0.00196518	0.00146755	0.00049763
Pericyte	BMP4	BMPR1B	Adipose-like CAF	0.0011572	0.000659627	0.000497573
IFN-iCAF	NRG3	ERBB4	Adipose-like CAF	0.00060239	0.000105185	0.000497205
IL-iCAF	CCL5	CCR5	Adipose-like CAF	0.000496024	0	0.000496024
myeloid DC	NTN1	DCC	Adipose-like CAF	0.00052002	2.48839e-05	0.000495136
Mast cell	C1QB	LRP1	Adipose-like CAF	0.00408627	0.0035916	0.000494672
Endothelial	EFNA3	EPHA3	Adipose-like CAF	0.00167051	0.00117586	0.000494651
Pericyte	CCK	CCKAR	Adipose-like CAF	0.000706137	0.000213488	0.000492648
CD8 T cell	ADM2	RAMP3	Adipose-like CAF	0.000749968	0.000258567	0.0004914
CD8 T cell	GDF11	ACVR2A	Adipose-like CAF	0.00204671	0.00155576	0.000490948
myeloid DC	NRG1	ERBB4	Adipose-like CAF	0.000594126	0.000103742	0.000490384
B cell	CRLF1	CNTFR	Adipose-like CAF	0.000540503	5.06399e-05	0.000489863
Monocyte	TNFRSF14	CD160	Adipose-like CAF	0.000890543	0.000400976	0.000489567
Plasma cell	CD24	SELP	Adipose-like CAF	0.000612448	0.000125574	0.000486874
Neutrophil	TFPI	LRP1	Adipose-like CAF	0.00401977	0.00353315	0.000486621
Treg	CD70	CD27	Adipose-like CAF	0.000739065	0.000252466	0.0004866
Naive/Memory T cell	MMP13	LRP1	Adipose-like CAF	0.00401713	0.00353083	0.000486302
NK cell	C1QB	LRP1	Adipose-like CAF	0.00401332	0.00352748	0.000485841
myeloid DC	CCL5	ACKR1	Adipose-like CAF	0.000885531	0.000401427	0.000484104
TAM	CCL8	CCR5	Adipose-like CAF	0.000482958	0	0.000482958
Naive/Memory T cell	NRTN	GFRA1	Adipose-like CAF	0.00076025	0.000277527	0.000482723
Mast cell	DEFB4A	TLR4	Adipose-like CAF	0.00178728	0.00130474	0.000482545
myeloid DC	TNFRSF14	CD160	Adipose-like CAF	0.000877674	0.000395182	0.000482493
IFN-iCAF	GLG1	SELE	Adipose-like CAF	0.00106052	0.000578121	0.000482396
IFN-iCAF	VEGFA	KDR	Adipose-like CAF	0.000785095	0.000302846	0.000482249
myCAF	WNT2B	FZD4	Adipose-like CAF	0.00278474	0.00230256	0.00048219
Pericyte	S100A8	TLR4	Adipose-like CAF	0.00178478	0.00130291	0.000481869
Adipose-like CAF	EFNA2	EPHA3	Adipose-like CAF	0.00162574	0.00114434	0.000481393
Adipose-like CAF	NDP	FZD4	Adipose-like CAF	0.00277885	0.00229768	0.000481169
Mast cell	L1CAM	CNTN1	Adipose-like CAF	0.000770303	0.000290101	0.000480202
IFN-iCAF	LIF	LIFR	Adipose-like CAF	0.00124007	0.000760202	0.000479866
myCAF	CXCL12	CXCR4	Adipose-like CAF	0.00154246	0.00106323	0.00047923
Neutrophil	CCL2	ACKR1	Adipose-like CAF	0.000875809	0.00039702	0.000478789
myeloid DC	MMP13	LRP1	Adipose-like CAF	0.00395111	0.0034728	0.000478309
IL-iCAF	INHBB	ACVR2A	Adipose-like CAF	0.00198934	0.00151216	0.000477187
IFN-iCAF	BST2	LILRA4	Adipose-like CAF	0.000476428	0	0.000476428
B cell	THBS1	LRP1	Adipose-like CAF	0.00393237	0.00345633	0.00047604
Pericyte	GNAI2	CCR5	Adipose-like CAF	0.00047568	0	0.00047568
IL-iCAF	CCL8	CCR5	Adipose-like CAF	0.000475431	0	0.000475431
CD8 T cell	CNTF	CNTFR	Adipose-like CAF	0.000524464	4.91372e-05	0.000475327
Pericyte	EFNB2	EPHB6	Adipose-like CAF	0.00116296	0.000687983	0.000474979
Adipose-like CAF	EFNB2	EPHB6	Adipose-like CAF	0.00116281	0.000687894	0.000474917
myCAF	VTN	ITGA8	Adipose-like CAF	0.00133176	0.000857845	0.00047391
Mast cell	CD22	PTPRC	Adipose-like CAF	0.00182152	0.00134761	0.000473901
Adipose-like CAF	FGF16	FGFR4	Adipose-like CAF	0.0012617	0.000788386	0.000473317
Treg	TNFRSF14	CD160	Adipose-like CAF	0.000859954	0.000387203	0.000472751
Plasma cell	PLAU	LRP1	Adipose-like CAF	0.00390295	0.00343047	0.00047248
Pericyte	TNC	PTPRB	Adipose-like CAF	0.000952222	0.000479889	0.000472333
NK cell	GNAI2	P2RY12	Adipose-like CAF	0.000472083	0	0.000472083
Pericyte	MIF	CXCR4	Adipose-like CAF	0.00151891	0.001047	0.000471911
myeloid DC	CD44	SELE	Adipose-like CAF	0.0010367	0.000565136	0.000471561
myCAF	UCN2	CRHR1	Adipose-like CAF	0.000615833	0.000144518	0.000471315
CD8 T cell	CRLF1	CNTFR	Adipose-like CAF	0.000519009	4.86261e-05	0.000470382
NK cell	CLCF1	CRLF1	Adipose-like CAF	0.000677691	0.000207662	0.00047003
NK cell	CD24	SELP	Adipose-like CAF	0.000591189	0.000121215	0.000469974
myCAF	GDF9	BMPR1B	Adipose-like CAF	0.00109293	0.000622989	0.000469936
myeloid DC	CRLF1	CNTFR	Adipose-like CAF	0.000518506	4.85789e-05	0.000469927
pDC	CALCA	RAMP1	Adipose-like CAF	0.00227559	0.00180632	0.000469273
pDC	C1QB	LRP1	Adipose-like CAF	0.00387579	0.0034066	0.000469191
CD4 T cell	GNAI2	CCR5	Adipose-like CAF	0.000469181	0	0.000469181
[truncated: 99,999 more rows]

## Sheet: Scriabin
Interaction	Cluster	avg_avg_log2FC	avg_padj	Ligand	Receptor
HLA-B=LILRB2	Adipose-like CAF	0.509676	0	HLA-B	LILRB2
LRPAP1=SORL1	Adipose-like CAF	0.497506	0	LRPAP1	SORL1
FN1=ITGA8	Adipose-like CAF	0.45416	0	FN1	ITGA8
APP=CD74	Adipose-like CAF	0.429274	0	APP	CD74
HLA-A=LILRB2	Adipose-like CAF	0.428912	7.36111e-229	HLA-A	LILRB2
HSP90AA1=EGFR	Adipose-like CAF	0.421348	4.34842e-101	HSP90AA1	EGFR
APP=LRP1	Adipose-like CAF	0.355971	0	APP	LRP1
APOE=LRP8	Adipose-like CAF	0.326658	0	APOE	LRP8
APOE=SORL1	Adipose-like CAF	0.321571	0	APOE	SORL1
LRPAP1=LRP1	Adipose-like CAF	0.320816	0	LRPAP1	LRP1
APOE=LDLR	Adipose-like CAF	0.307806	0	APOE	LDLR
HBEGF=CD9	Adipose-like CAF	0.304862	0	HBEGF	CD9
CALR=LRP1	Adipose-like CAF	0.300213	0	CALR	LRP1
HLA-B=LILRB2	IFN-iCAF	0.577631	0	HLA-B	LILRB2
HLA-A=LILRB2	IFN-iCAF	0.477412	0	HLA-A	LILRB2
CALR=ITGA3	IFN-iCAF	0.460627	0	CALR	ITGA3
HSP90AA1=EGFR	IFN-iCAF	0.433554	0	HSP90AA1	EGFR
PSEN1=NOTCH1	IFN-iCAF	0.422453	0	PSEN1	NOTCH1
ADAM17=NOTCH1	IFN-iCAF	0.397122	2.13214e-193	ADAM17	NOTCH1
DLL1=NOTCH3	IFN-iCAF	0.359516	0	DLL1	NOTCH3
GNAI2=F2R	IFN-iCAF	0.346678	0	GNAI2	F2R
JAG1=NOTCH4	IFN-iCAF	0.34392	0	JAG1	NOTCH4
JAG1=NOTCH3	IFN-iCAF	0.328986	0	JAG1	NOTCH3
APP=CD74	IL-iCAF	0.400166	0	APP	CD74
FN1=ITGB6	IL-iCAF	0.387147	0	FN1	ITGB6
LRPAP1=SORL1	IL-iCAF	0.37795	0	LRPAP1	SORL1
APP=TNFRSF21	IL-iCAF	0.372557	0	APP	TNFRSF21
FN1=ITGA8	IL-iCAF	0.355784	0	FN1	ITGA8
FN1=ITGB3	IL-iCAF	0.333276	0	FN1	ITGB3
FN1=ITGA4	IL-iCAF	0.329465	0	FN1	ITGA4
IL1RN=IL1R2	IL-iCAF	0.292457	0	IL1RN	IL1R2
INHBA=ACVR2A	myCAF	0.352367	0	INHBA	ACVR2A
TGFB1=SDC2	myCAF	0.347846	0	TGFB1	SDC2
TGFB1=TGFBR2	myCAF	0.302361	0	TGFB1	TGFBR2
TGFB1=TGFBR3	myCAF	0.301789	0	TGFB1	TGFBR3
