# Supplementary material for: Bioengineered Hydrogels Recapitulate Fibroblast Heterogeneity in Cancer
Source: Adv Sci (Weinh). 2024 Mar 17;11(20):2307129. doi: 10.1002/advs.202307129 (PMC11132030; doi:10.1002/advs.202307129)
Supplement: Supplementary file 7 — Supplemental Table 6 [file ADVS-11-2307129-s008.xlsx]

## Sheet: Hydrogel
baseMean	log2FoldChange	lfcSE	pvalue	padj	gene	Gel
767.704	3.37371	0.598015	1.50506e-09	8.12587e-08	MYH8	D/IB
36.1948	2.44336	0.358876	2.14917e-14	4.5757e-12	TENM2	D/IB
243.069	2.4183	0.433736	4.86749e-09	2.26028e-07	CASQ2	D/IB
1377.93	2.33958	0.43677	2.0495e-09	1.07067e-07	TNNC1	D/IB
290.445	2.32237	0.531354	8.43335e-07	1.87696e-05	PDGFD	D/IB
394.815	2.27549	0.395061	7.09304e-10	4.21252e-08	HRC	D/IB
3593.75	2.21966	0.421074	4.22168e-09	2.00157e-07	F13A1	D/IB
170.754	2.19761	0.350882	6.29764e-11	5.14946e-09	SCRG1	D/IB
463.011	2.18827	0.462265	2.08049e-07	5.65693e-06	MYL1	D/IB
527.172	2.12574	0.293092	1.54593e-14	3.48884e-12	PLPPR4	D/IB
898.708	2.12009	0.480738	4.88283e-07	1.1849e-05	ASPN	D/IB
85.2265	2.11741	0.294586	2.00251e-14	4.34544e-12	KCNB1	D/IB
162.553	2.09599	0.427172	1.61982e-07	4.68667e-06	CACNA1S	D/IB
180.708	2.08087	0.426199	7.80252e-08	2.50124e-06	LINC00578	D/IB
345.092	2.07112	0.67358	5.87597e-05	0.000670419	MYBPC2	D/IB
6634.13	1.97552	0.221505	4.19954e-20	2.49409e-17	SVEP1	D/IB
15954.6	1.92129	0.336535	3.84118e-10	2.56473e-08	PTX3	D/IB
347.157	1.9175	0.325147	1.01831e-10	7.76391e-09	HSPB3	D/IB
2526.3	1.87845	0.569422	8.39219e-06	0.000137243	ACTA1	D/IB
814.814	1.87119	0.212013	2.84085e-20	1.88566e-17	LMOD1	D/IB
608.33	1.85403	0.394902	8.03561e-08	2.55419e-06	XIRP1	D/IB
710.515	1.85364	0.238995	6.14214e-16	1.82389e-13	ALPL	D/IB
150.814	1.85096	0.30466	8.7843e-11	6.93161e-09	LSAMP	D/IB
502.16	1.84942	0.266779	3.01247e-13	4.30288e-11	ANK3	D/IB
604.19	1.84039	0.292822	9.23459e-12	9.38767e-10	IRAG1	D/IB
826.152	1.83191	0.30045	4.37432e-11	3.73939e-09	CHRM2	D/IB
226.942	1.83021	0.466269	2.27414e-06	4.52681e-05	COL11A1	D/IB
847.315	1.76395	0.405877	9.76864e-07	2.14038e-05	MYH7	D/IB
662.373	1.75456	0.233342	4.18229e-15	1.12364e-12	ALPK2	D/IB
1355.24	1.74253	0.28056	1.05737e-11	1.04661e-09	SYNPO2	D/IB
202.651	1.71679	0.151803	1.09686e-30	6.18849e-27	LOC105374191	D/IB
322.637	1.71553	0.313985	1.52648e-09	8.19651e-08	ACTG2	D/IB
1163.33	1.69852	0.611651	8.04005e-05	0.00084316	CKM	D/IB
403.252	1.6963	0.417095	2.84733e-06	5.41808e-05	LMOD3	D/IB
306.049	1.67684	0.62484	0.000169103	0.00155135	AIF1L	D/IB
25718.2	1.67583	0.197711	1.24407e-18	5.8492e-16	TAGLN	D/IB
2777.57	1.66187	0.488542	1.58188e-05	0.000231217	MYLPF	D/IB
519.114	1.66104	0.152673	7.97188e-29	1.79909e-25	AFF3	D/IB
27626.5	1.65007	0.18626	3.68503e-20	2.3101e-17	CCDC80	D/IB
1011.95	1.64557	0.296326	1.95724e-09	1.02723e-07	VIT	D/IB
368.532	1.63862	0.339142	3.00699e-08	1.09454e-06	KRT80	D/IB
120.847	1.63543	0.180928	9.06603e-21	7.86932e-18	PLCE1	D/IB
728.82	1.60902	0.155581	2.07896e-26	3.90983e-23	PDE1C	D/IB
64.3551	1.59407	0.215068	6.7184e-15	1.68468e-12	ADGRD1	D/IB
389.018	1.59298	0.265332	5.69257e-11	4.79366e-09	OXTR	D/IB
496.69	1.58304	0.306586	1.71425e-08	6.69327e-07	SYNPO2L	D/IB
612.024	1.57131	0.304709	9.5941e-09	4.00962e-07	DCLK1	D/IB
3834.79	1.5653	0.729326	0.000690961	0.00479803	TNNT2	D/IB
1590.17	1.55974	0.593725	0.000613144	0.00435605	TNNT3	D/IB
19168.9	1.53207	0.401935	5.00895e-06	8.873e-05	EFEMP1	D/IB
605.239	1.52511	0.38101	3.54819e-06	6.5737e-05	CLEC3B	D/IB
13167.6	1.5176	0.215247	7.42277e-14	1.32886e-11	LOX	D/IB
4717.82	1.50907	0.615662	0.00100673	0.00643623	MYOG	D/IB
1151.61	1.50698	0.460597	4.07511e-05	0.000499278	MYL4	D/IB
113.215	1.49877	0.366585	1.768e-06	3.65387e-05	ATP1A2	D/IB
1893.68	1.4866	0.171012	1.93446e-19	1.03945e-16	CCBE1	D/IB
4911.15	1.4864	0.245483	1.07965e-10	8.17635e-09	SLIT3	D/IB
219.544	1.47793	0.395087	8.79444e-06	0.000141969	SLC38A4	D/IB
19337	1.47066	0.206145	2.86249e-14	5.66672e-12	TNFRSF11B	D/IB
2066.84	1.46067	0.296953	4.75824e-08	1.62703e-06	NCAM1	D/IB
9735.52	1.42034	0.130191	2.92185e-29	8.24253e-26	LMO7	D/IB
300.894	1.41997	0.202815	1.37356e-13	2.27416e-11	NEDD9	D/IB
436.082	1.41788	0.375605	5.57593e-06	9.72469e-05	KIF20A	D/IB
18122.8	1.41655	0.259533	3.51243e-09	1.746e-07	PLPP3	D/IB
220.283	1.40849	0.38254	7.93314e-06	0.000131065	DLGAP5	D/IB
205.372	1.40277	0.378052	1.23977e-05	0.000188285	LINC01133	D/IB
843.421	1.39739	0.155201	1.17717e-20	9.48802e-18	PARD3B	D/IB
3116.1	1.39181	0.178359	3.605e-16	1.15137e-13	VGLL3	D/IB
16397.4	1.38319	0.151774	3.77629e-21	3.55098e-18	THY1	D/IB
667.319	1.38118	0.262947	9.82754e-09	4.07698e-07	SLC7A14	D/IB
310.164	1.37271	0.301266	3.27865e-07	8.29514e-06	IL34	D/IB
161.42	1.37033	0.235812	3.04518e-10	2.1211e-08	COL6A6	D/IB
35378.7	1.36977	0.217967	1.42138e-11	1.35923e-09	HSPB6	D/IB
546.657	1.36841	0.302632	3.32762e-07	8.4002e-06	SLC8A1	D/IB
8583.02	1.36419	0.195613	1.94e-13	3.0404e-11	CLDN11	D/IB
10477.4	1.35856	0.288387	1.34774e-07	3.9604e-06	MASP1	D/IB
11978.2	1.34725	0.331884	3.19895e-06	6.00615e-05	CXCL12	D/IB
1164.41	1.344	0.156652	2.62038e-19	1.34402e-16	PDE5A	D/IB
6080.01	1.33833	0.277216	7.38627e-08	2.38816e-06	FBN2	D/IB
448.754	1.31775	0.470913	7.31306e-05	0.000790731	TNNC2	D/IB
760.072	1.316	0.265637	4.95175e-08	1.67795e-06	RCAN2	D/IB
832.921	1.31068	0.42629	0.000104234	0.00104876	OLFML1	D/IB
753.367	1.3096	0.454956	0.00020675	0.0018099	ECM2	D/IB
8887.05	1.27573	0.349386	1.39091e-05	0.000206786	MFAP5	D/IB
1313.94	1.27487	0.250093	8.17547e-09	3.50768e-07	NPR3	D/IB
846.789	1.2742	0.315773	1.95454e-06	3.96673e-05	ANLN	D/IB
3410.51	1.26689	0.19021	9.97045e-13	1.29318e-10	LOXL4	D/IB
2172.34	1.26145	0.46881	0.000194602	0.00172092	ALDH1A1	D/IB
185.864	1.24717	0.37293	1.51893e-05	0.000223682	LDB3	D/IB
233.909	1.24484	0.366521	2.60111e-05	0.000349416	CEP55	D/IB
127.205	1.24296	0.399785	9.84975e-05	0.00100211	PRRT4	D/IB
10345.5	1.23583	0.137867	2.21643e-20	1.56314e-17	ADM	D/IB
155.132	1.2276	0.414754	0.000179894	0.00163046	ITGB6	D/IB
472.783	1.22618	0.336107	1.488e-05	0.000219772	APCDD1	D/IB
7055.84	1.21345	0.236233	1.65662e-08	6.49071e-07	ITGA8	D/IB
600.063	1.20606	0.225816	5.60098e-09	2.53821e-07	JPH2	D/IB
7559.41	1.20324	0.175596	4.53398e-13	6.16402e-11	ITGA7	D/IB
2805.9	1.19987	0.219492	3.36681e-09	1.68102e-07	ADAMTSL1	D/IB
1328.48	1.18841	0.193202	6.0306e-11	5.04069e-09	LDB2	D/IB
223.073	1.18562	0.393781	9.57253e-05	0.000977524	ASPM	D/IB
1402.15	1.18454	0.16842	1.26751e-13	2.13471e-11	OSR1	D/IB
311.009	1.17716	0.262466	4.78636e-07	1.16903e-05	ADRA1D	D/IB
1221.73	1.16537	0.191797	9.09804e-11	7.12932e-09	CAP2	D/IB
261.544	1.1588	0.341873	3.88853e-05	0.000480593	PRELP	D/IB
582.664	1.15775	0.395646	0.000127879	0.00123122	BIRC5	D/IB
518.102	1.1547	0.359305	4.19287e-05	0.000512038	SRPK3	D/IB
2481.55	1.15341	0.240752	7.89753e-08	2.5174e-06	IL32	D/IB
205.663	1.15243	0.205799	1.32209e-09	7.34898e-08	TMEM130	D/IB
285.217	1.14303	0.204348	1.19021e-09	6.71515e-08	KCNQ5	D/IB
352.277	1.13703	0.244194	1.74258e-07	4.93703e-06	ROR1	D/IB
2474.02	1.13068	0.304246	6.52442e-06	0.000111266	CKB	D/IB
144.379	1.13044	0.210226	4.34625e-09	2.04346e-07	GCNT4	D/IB
301.864	1.123	0.37874	8.36947e-05	0.000872032	CARNS1	D/IB
3042.29	1.12265	0.154893	2.60038e-14	5.33504e-12	C12orf75	D/IB
8262.51	1.12084	0.174952	9.68895e-12	9.76162e-10	CRIM1	D/IB
270.104	1.1206	0.295982	9.58649e-06	0.00015193	HLA-DMA	D/IB
268.735	1.11577	0.233394	9.48931e-08	2.94169e-06	STXBP6	D/IB
274.451	1.11353	0.233204	1.04526e-07	3.19125e-06	KIRREL3	D/IB
3255.1	1.10348	0.131836	4.80965e-18	1.87145e-15	DDAH1	D/IB
728.461	1.10252	0.295376	8.77391e-06	0.000141969	FOXM1	D/IB
144.985	1.10241	0.22104	3.51254e-08	1.26228e-06	ANKRD33B	D/IB
828.094	1.10012	0.18114	9.25274e-11	7.20055e-09	BST1	D/IB
319.325	1.09463	0.162908	1.11682e-12	1.42008e-10	LMO7-AS1	D/IB
184.054	1.09143	0.4023	0.000274608	0.00228685	PIMREG	D/IB
221.613	1.08814	0.34144	5.88667e-05	0.000670962	DIAPH3	D/IB
304.408	1.08758	0.214568	2.65462e-08	9.75725e-07	PLAAT4	D/IB
3227.61	1.0779	0.130936	1.13817e-17	4.28103e-15	LAYN	D/IB
9784.82	1.07591	0.145622	8.80838e-15	2.11476e-12	FHL1	D/IB
16905.8	1.07406	0.377159	0.000110422	0.00109779	DES	D/IB
173.761	1.07304	0.413134	0.000309179	0.00251172	PSG1	D/IB
2375.78	1.06575	0.132008	5.70356e-17	1.90119e-14	KCNK2	D/IB
707.934	1.06389	0.495934	0.00121618	0.00747052	KRT19	D/IB
421.842	1.06313	0.266059	3.36381e-06	6.3052e-05	PRR11	D/IB
935.965	1.06262	0.209268	2.59335e-08	9.59276e-07	GDF5	D/IB
567.183	1.05852	0.415792	0.000283536	0.00234562	MKI67	D/IB
400.425	1.05386	0.329933	2.67649e-05	0.000356992	CAVIN4	D/IB
1077.81	1.05307	0.316115	2.9536e-05	0.000389807	TOP2A	D/IB
2603.85	1.0506	0.169584	3.44182e-11	3.03418e-09	IDH2	D/IB
1459.23	1.04729	0.311365	4.45055e-05	0.000537688	MEST	D/IB
535.421	1.04115	0.178183	3.7152e-10	2.51032e-08	VSTM2L	D/IB
803.848	1.03405	0.263693	2.88184e-06	5.47453e-05	MEF2C	D/IB
2070.15	1.03346	0.165499	3.05451e-11	2.71395e-09	ATP8B1	D/IB
648836	1.02478	0.204413	3.97761e-08	1.39824e-06	COL1A2	D/IB
1505.27	1.02043	0.615896	0.00123462	0.00757144	ENO3	D/IB
4023.93	1.01974	0.225172	4.13952e-07	1.02435e-05	F2RL2	D/IB
243.156	1.01265	0.160659	2.04475e-11	1.93891e-09	C6orf132	D/IB
5137.63	1.01035	0.146744	3.87266e-13	5.32915e-11	CSPG4	D/IB
239.544	1.0099	0.194979	1.13864e-08	4.65523e-07	KCNJ12	D/IB
261.819	1.0073	0.160531	2.57944e-11	2.3298e-09	ACSL5	D/IB
2002.58	1.0069	0.512628	0.00112307	0.00702087	TTN	D/IB
4583.89	1.00681	0.158041	1.13434e-11	1.10344e-09	PRSS12	D/IB
253.025	1.00628	0.218231	2.81182e-07	7.27721e-06	STAC	D/IB
926.568	1.00034	0.434884	0.00106626	0.00674047	CHRDL1	D/IB
420.362	0.997919	0.164543	9.57451e-11	7.39992e-09	ARRDC4	D/IB
309.194	0.995324	0.256026	5.00624e-06	8.873e-05	CCNA2	D/IB
549.669	0.988215	0.286555	3.50027e-05	0.000442792	ROBO2	D/IB
168.874	0.987031	0.4093	0.000606107	0.00432004	PBK	D/IB
148932	0.986526	0.21447	2.62723e-07	6.86243e-06	THBS1	D/IB
152.61	0.986306	0.265834	9.60631e-06	0.00015203	KLHL30	D/IB
341.789	0.986074	0.38162	0.000427032	0.00325803	IQGAP3	D/IB
53848.8	0.985199	0.225649	8.75335e-07	1.94075e-05	COL5A1	D/IB
4898.18	0.983043	0.208936	1.87196e-07	5.20276e-06	DMPK	D/IB
20089.5	0.978835	0.751292	0.00251845	0.0131505	ACTC1	D/IB
193.716	0.978154	0.331746	0.000129377	0.00124351	KIF4A	D/IB
909.397	0.974672	0.380652	0.000499813	0.00369103	TK1	D/IB
42798	0.973805	0.185194	9.7242e-09	4.049e-07	HSPG2	D/IB
477.439	0.971434	0.400122	0.000587818	0.00421675	SLC2A12	D/IB
247.597	0.969938	0.24663	3.17004e-06	5.96179e-05	LMNB1	D/IB
247.019	0.965892	0.401819	0.000608482	0.0043292	SHCBP1	D/IB
1556.33	0.965562	0.67759	0.00191403	0.0106364	ACTN2	D/IB
7991.21	0.961967	0.125755	1.61054e-15	4.65984e-13	CREB3L1	D/IB
461.454	0.961878	0.274131	2.79802e-05	0.00037222	ANK1	D/IB
26021.9	0.959139	0.14521	2.90872e-12	3.34918e-10	FLNC	D/IB
153.454	0.958353	0.758996	0.00367272	0.0176053	NPNT	D/IB
558.819	0.956475	0.218702	8.75437e-07	1.94075e-05	PNMA2	D/IB
942.164	0.955612	0.194138	6.34209e-08	2.09252e-06	CPED1	D/IB
35876.5	0.952795	0.146307	5.23172e-12	5.56931e-10	CD248	D/IB
200.055	0.952677	0.290449	5.21817e-05	0.000609542	PAPPA2	D/IB
184.568	0.951877	0.3508	0.000271762	0.00226753	BUB1B	D/IB
6232.79	0.942835	0.231021	1.79718e-06	3.70062e-05	ITGBL1	D/IB
246.28	0.942798	0.398686	0.000741514	0.00506115	BUB1	D/IB
367.638	0.940269	0.271818	2.80056e-05	0.00037222	METTL7B	D/IB
2098.38	0.939715	0.152411	3.6799e-11	3.21892e-09	MOXD1	D/IB
7420.03	0.939065	0.175974	4.16061e-09	1.98617e-07	ACTA2	D/IB
1198.39	0.93651	0.235992	4.87775e-06	8.70481e-05	ENPP2	D/IB
23667.1	0.936249	0.247985	9.93091e-06	0.000156947	CAV1	D/IB
3634.71	0.936066	0.188943	3.95625e-08	1.39507e-06	MYLK	D/IB
155.018	0.934375	0.439263	0.00134605	0.00807578	STYXL2	D/IB
238.386	0.930408	0.258443	1.99726e-05	0.000278579	TOX	D/IB
464.403	0.930071	0.365358	0.000407884	0.00314383	EGLN3	D/IB
600.854	0.929307	0.383623	0.000551591	0.00399753	ITGB8	D/IB
2932.03	0.926859	0.306476	0.000104281	0.00104876	COL15A1	D/IB
204.104	0.926478	0.381849	0.000846425	0.00559296	MYL2	D/IB
1236.46	0.923089	0.236258	6.10337e-06	0.000105468	SYTL2	D/IB
120085	0.922733	0.21223	8.90944e-07	1.97126e-05	SPARC	D/IB
270.615	0.922294	0.195168	1.26226e-07	3.7189e-06	NLGN1	D/IB
679.201	0.920958	0.464149	0.00184154	0.0103075	CDC20	D/IB
8191.23	0.919843	0.17963	1.79616e-08	6.98894e-07	PRSS23	D/IB
4149.43	0.914698	0.168312	3.88347e-09	1.88073e-07	CNTNAP1	D/IB
220.739	0.914019	0.387262	0.00074436	0.00507135	CDCA8	D/IB
242.248	0.912552	0.469441	0.00185974	0.0103888	MYBL2	D/IB
154.766	0.911772	0.218401	1.61412e-06	3.36964e-05	TPD52L1	D/IB
293.831	0.909308	0.351681	0.000399954	0.00309327	CDK1	D/IB
10495.3	0.90781	0.406661	0.00113922	0.007097	ELN	D/IB
411.172	0.907724	0.279229	6.0257e-05	0.000684733	KIF23	D/IB
592.716	0.906884	0.16179	1.48008e-09	8.06823e-08	OAS3	D/IB
346.401	0.906715	0.477348	0.00141882	0.00841746	ERBB3	D/IB
863.098	0.905268	0.287271	8.21934e-05	0.000857975	PRC1	D/IB
182.569	0.896047	0.278538	6.74422e-05	0.000746096	CAVIN2	D/IB
5655.21	0.895745	0.240871	1.23196e-05	0.000187604	RECK	D/IB
343.776	0.895672	0.363705	0.000736406	0.00503307	MARCHF4	D/IB
1005.97	0.888753	0.320698	0.0002859	0.00235998	TPX2	D/IB
30472.9	0.887989	0.162013	2.09194e-09	1.08781e-07	CCN1	D/IB
181.452	0.881431	0.358297	0.000447094	0.00337911	CDK18	D/IB
1547.09	0.880539	0.145209	8.15762e-11	6.52841e-09	VSIR	D/IB
824.786	0.878776	0.356832	0.000736941	0.00503368	ANK2	D/IB
24750.4	0.877217	0.119473	1.36782e-14	3.1499e-12	MYOF	D/IB
2297.89	0.874678	0.392579	0.00103037	0.0065564	RASSF4	D/IB
874.798	0.87042	0.255216	3.58837e-05	0.000451708	CCNB1	D/IB
163.012	0.8699	0.528441	0.00373118	0.0178628	ADGRA1	D/IB
156.713	0.869617	0.219403	5.33943e-06	9.3556e-05	NUAK2	D/IB
397.163	0.86858	0.191699	3.76014e-07	9.40785e-06	CAND2	D/IB
880.696	0.862459	0.185749	1.74573e-07	4.93703e-06	SGMS2	D/IB
9719.04	0.859639	0.246172	1.38416e-05	0.000206154	NES	D/IB
216.751	0.857848	0.267392	7.65483e-05	0.000818741	CDCA3	D/IB
67.9392	0.857043	0.357033	0.000797523	0.00534715	CPA4	D/IB
6599.14	0.85691	0.323544	0.000356007	0.00281513	ABI3BP	D/IB
145.458	0.855421	0.275724	0.000117856	0.00115541	IL7R	D/IB
34557	0.855208	0.152148	1.53373e-09	8.19651e-08	SERPINH1	D/IB
1410.28	0.849793	0.252436	5.20692e-05	0.000609213	CD74	D/IB
2717.16	0.845205	0.146216	4.47272e-10	2.88401e-08	DSP	D/IB
489.749	0.844885	0.260589	6.18567e-05	0.00069937	CMKLR2	D/IB
874.025	0.844318	0.093859	2.06692e-20	1.55488e-17	ALDH4A1	D/IB
474.439	0.843971	0.26327	8.63114e-05	0.000896812	GDF10	D/IB
2687.95	0.842917	0.140167	1.24056e-10	9.03126e-09	ALDH1B1	D/IB
380.426	0.840872	0.161146	1.38486e-08	5.54858e-07	CGREF1	D/IB
256.365	0.840276	0.315894	0.000385962	0.00300566	CCNB2	D/IB
327.785	0.839699	0.172116	8.93111e-08	2.78394e-06	ASIC1	D/IB
367.668	0.839405	0.260414	7.89533e-05	0.000833873	IFIT1	D/IB
4476.31	0.837921	0.468997	0.00121306	0.00745546	MYBPH	D/IB
4381.19	0.834637	0.311158	0.000290138	0.00238797	TNNT1	D/IB
434.353	0.834492	0.219424	1.04926e-05	0.000164671	AMOT	D/IB
271.846	0.829479	0.339685	0.000835317	0.00554811	LINC01503	D/IB
2878.06	0.828843	0.174273	1.44653e-07	4.20688e-06	ALDH1L2	D/IB
503.193	0.827687	0.406592	0.00176843	0.0100132	PLK1	D/IB
131.574	0.826998	0.301827	0.000313655	0.00254442	EPHA5	D/IB
502.233	0.821635	0.266684	0.000126446	0.00122174	UHRF1	D/IB
43223.5	0.81979	0.141749	5.56723e-10	3.47075e-08	TUBA1B	D/IB
2043.12	0.819561	0.251948	7.13177e-05	0.000779796	KANK1	D/IB
366.381	0.815265	0.386783	0.00158637	0.00918922	KIFC1	D/IB
183.951	0.815088	0.40738	0.00201265	0.011073	PCLAF	D/IB
3316.83	0.813316	0.122405	2.56317e-12	3.01279e-10	COPZ2	D/IB
246.082	0.811343	0.286197	0.000270931	0.00226458	LOC730101	D/IB
408.971	0.810096	0.202119	4.19835e-06	7.6042e-05	ATP10A	D/IB
2292.09	0.809731	0.256324	9.90467e-05	0.00100417	CDH15	D/IB
14927.5	0.808951	0.149439	4.68386e-09	2.19306e-07	MAP1B	D/IB
313.41	0.808131	0.121928	2.33388e-12	2.77215e-10	LRRC2	D/IB
8119.4	0.804015	0.192443	1.87539e-06	3.83368e-05	SCUBE3	D/IB
4573.76	0.803489	0.144121	2.35538e-09	1.2081e-07	C1orf198	D/IB
117.345	0.802586	0.227744	2.60643e-05	0.000349714	TRPC4	D/IB
1644.65	0.796772	0.211085	1.21959e-05	0.000185972	ADAMTS14	D/IB
8782.51	0.795308	0.107158	8.43755e-15	2.06977e-12	PALLD	D/IB
15705.4	0.788748	0.151956	1.56619e-08	6.17933e-07	GPC1	D/IB
932.452	0.787555	0.204582	8.36824e-06	0.000137243	CRYBG1	D/IB
216.61	0.785874	0.168887	2.28469e-07	6.12363e-06	ARHGAP11A	D/IB
24460.2	0.784328	0.234092	5.4963e-05	0.000634802	COL5A2	D/IB
4664.9	0.779808	0.0993179	3.67329e-16	1.15137e-13	NFASC	D/IB
647.79	0.776801	0.295052	0.000372029	0.00291324	KIF26B	D/IB
331.521	0.775812	0.357616	0.00165127	0.00950139	CHSY3	D/IB
10120.8	0.775443	0.175467	7.70766e-07	1.74295e-05	CCN2	D/IB
11613.2	0.774534	0.169325	4.09673e-07	1.01823e-05	LOXL1	D/IB
985.602	0.770965	0.397942	0.00167645	0.00960256	DYSF	D/IB
3362.02	0.770783	0.234807	3.87133e-05	0.000479518	SEMA3C	D/IB
835.386	0.767713	0.304972	0.000609531	0.00433393	HAPLN3	D/IB
663.303	0.764882	0.236784	6.85115e-05	0.000755932	CDON	D/IB
783.892	0.764583	0.246944	0.000137297	0.00130739	FBLN7	D/IB
203.286	0.763846	0.398123	0.0023973	0.0126407	NDC80	D/IB
455.158	0.761731	0.169031	5.71079e-07	1.35664e-05	MAP3K14	D/IB
255.735	0.761453	0.303713	0.000665746	0.00465445	TRIP13	D/IB
729.893	0.759769	0.161008	1.97781e-07	5.40379e-06	SAMD9L	D/IB
716.003	0.759403	0.148725	2.19979e-08	8.41166e-07	CKAP2	D/IB
19079.9	0.756359	0.135428	1.45737e-09	8.02191e-08	TPM1	D/IB
351.124	0.755409	0.129371	4.25809e-10	2.76139e-08	MANSC1	D/IB
3462.53	0.754976	0.331333	0.00117947	0.00728069	KLHL41	D/IB
1347.03	0.753921	0.19744	9.53188e-06	0.00015149	FAT4	D/IB
335.482	0.75307	0.154436	9.17271e-08	2.85137e-06	GFRA1	D/IB
1384.54	0.752218	0.178463	1.8797e-06	3.83553e-05	DIPK1A	D/IB
1873.96	0.751387	0.209793	2.43975e-05	0.000329308	BCAM	D/IB
297.276	0.750937	0.319919	0.00114909	0.00713222	PEAR1	D/IB
998.545	0.747785	0.27106	0.000347097	0.00276536	CHRNB1	D/IB
30608.1	0.745659	0.106713	2.59623e-13	3.90959e-11	QSOX1	D/IB
552.7	0.743032	0.334808	0.00135095	0.00809135	CENPF	D/IB
55463.9	0.739265	0.153855	1.20664e-07	3.59253e-06	FSTL1	D/IB
228.258	0.738952	0.251123	0.000160015	0.00148244	FRMPD4	D/IB
363478	0.73772	0.125463	3.77925e-10	2.5384e-08	VIM	D/IB
827.538	0.73676	0.142022	1.97378e-08	7.62742e-07	NABP1	D/IB
29765.5	0.736518	0.108223	8.61767e-13	1.14402e-10	GAS6	D/IB
473.016	0.73316	0.102091	6.62867e-14	1.2262e-11	RASSF3	D/IB
2449.04	0.729575	0.124791	4.04057e-10	2.6508e-08	NEXN	D/IB
1651.98	0.728991	0.177506	3.11902e-06	5.88546e-05	ARHGAP29	D/IB
76527.7	0.727069	0.241797	0.000171487	0.00156812	FBN1	D/IB
2044.87	0.726611	0.101542	6.85146e-14	1.24697e-11	ENDOD1	D/IB
12383.6	0.726526	0.111316	7.23185e-12	7.55594e-10	SEPTIN11	D/IB
363.685	0.725499	0.344131	0.00166257	0.00954245	KIF2C	D/IB
3191.27	0.725347	0.103995	2.97157e-13	4.29887e-11	EHBP1	D/IB
299.31	0.725142	0.209924	4.33334e-05	0.000525214	MUC1	D/IB
750.879	0.722508	0.144202	4.46229e-08	1.53983e-06	HECW2	D/IB
380.741	0.722427	0.13595	9.37971e-09	3.9346e-07	GCNT1	D/IB
8633.05	0.722104	0.268113	0.000482294	0.00358512	S100A10	D/IB
17546.4	0.721389	0.13778	1.37836e-08	5.54858e-07	STAT1	D/IB
9123.21	0.721068	0.153802	1.97268e-07	5.40286e-06	F2R	D/IB
17425.4	0.719995	0.248696	0.000123522	0.00120269	SOD3	D/IB
31638.7	0.717745	0.143006	4.09126e-08	1.42928e-06	TUBA1A	D/IB
559.215	0.714978	0.260511	0.000363701	0.00286793	NEGR1	D/IB
409.357	0.7148	0.193941	1.28073e-05	0.000192947	MAP3K7CL	D/IB
1300.67	0.709149	0.129997	4.93872e-09	2.27463e-07	ARSJ	D/IB
18104	0.707677	0.187279	1.23368e-05	0.000187612	LOXL2	D/IB
337.853	0.70601	0.204134	3.38662e-05	0.000432388	RASSF2	D/IB
6083.16	0.704083	0.15092	2.4184e-07	6.34632e-06	ASS1	D/IB
7827.68	0.70221	0.132326	7.91827e-09	3.42336e-07	ADAMTS2	D/IB
514.129	0.70176	0.293105	0.000951164	0.00617545	TRIM55	D/IB
541.372	0.699917	0.220653	9.89351e-05	0.00100394	TCF19	D/IB
20502.4	0.699799	0.222539	0.00012657	0.00122174	FBLN2	D/IB
6559.87	0.695517	0.2387	0.000219433	0.00190321	DUSP1	D/IB
193.252	0.693879	0.178131	7.83107e-06	0.000129569	TRIM14	D/IB
183.68	0.692784	0.314061	0.00142704	0.00843956	FAM83D	D/IB
1607.16	0.69154	0.155488	6.85583e-07	1.59297e-05	ADAMTS12	D/IB
969.929	0.689937	0.234468	0.000146375	0.00137986	ITGA6	D/IB
363.685	0.68976	0.264077	0.00050464	0.00372181	ACOT11	D/IB
4079.68	0.688809	0.122527	1.47945e-09	8.06823e-08	TMEM200A	D/IB
310.17	0.68841	0.254735	0.000479789	0.00357536	PKDCC	D/IB
246.674	0.68673	0.174859	8.65864e-06	0.000140987	HAND2-AS1	D/IB
226.541	0.683546	0.138316	6.68143e-08	2.17899e-06	TRIM59	D/IB
386.014	0.683298	0.272852	0.000719044	0.00493533	ZWINT	D/IB
3608.58	0.681722	0.12929	8.04287e-09	3.46396e-07	GALNT10	D/IB
4398.83	0.680872	0.0947028	6.3828e-14	1.20039e-11	PDLIM2	D/IB
3844.58	0.680601	0.135422	3.70006e-08	1.31708e-06	ENPP1	D/IB
2986.08	0.679763	0.0947019	7.53698e-14	1.32886e-11	TRAK1	D/IB
1646.77	0.676432	0.581349	0.00880967	0.0346854	PODN	D/IB
642.762	0.675301	0.449534	0.00355851	0.017204	RYR1	D/IB
26612.4	0.67081	0.124716	7.59204e-09	3.32049e-07	CALD1	D/IB
1059.89	0.669847	0.157965	1.90879e-06	3.88787e-05	GBP1	D/IB
44829.2	0.66954	0.110295	1.16917e-10	8.62279e-09	CAVIN1	D/IB
344.892	0.668286	0.545399	0.00797581	0.0320623	UTS2R	D/IB
1066.25	0.667746	0.202156	6.35209e-05	0.000713915	OSR2	D/IB
257.265	0.667088	0.210392	0.000106813	0.00107136	CDKN3	D/IB
4128.54	0.666507	0.550498	0.00670782	0.0280649	C3	D/IB
4270.92	0.666244	0.159421	2.47495e-06	4.83171e-05	PYCR1	D/IB
196.915	0.66558	0.404471	0.00441934	0.0203542	HJURP	D/IB
178.968	0.665429	0.417711	0.00480202	0.0216669	CKAP2L	D/IB
224.202	0.663948	0.415202	0.00453922	0.0207876	GTSE1	D/IB
622.874	0.662616	0.220698	0.00019916	0.00175161	ARHGAP26	D/IB
499.932	0.662407	0.312063	0.00196631	0.010871	RNF150	D/IB
2391.12	0.659535	0.0923027	1.08695e-13	1.85836e-11	MSRB3	D/IB
853.444	0.658469	0.12467	1.40997e-08	5.62194e-07	SLC43A2	D/IB
2317.9	0.657635	0.106704	6.20505e-11	5.11079e-09	HS6ST1	D/IB
5180.25	0.656651	0.182516	3.0341e-05	0.000395801	SNX18	D/IB
365.494	0.654956	0.119414	3.90851e-09	1.88477e-07	MBNL1-AS1	D/IB
3003.13	0.649881	0.0883669	1.97612e-14	4.34544e-12	ZBTB47	D/IB
5089.96	0.649381	0.113503	1.04548e-09	5.95818e-08	UACA	D/IB
2888.51	0.649053	0.234479	0.000418386	0.00320507	PLAC9	D/IB
670.493	0.647448	0.503197	0.00766657	0.0310293	CFD	D/IB
1572.25	0.643763	0.214265	0.000153554	0.0014308	GPR153	D/IB
11780.4	0.642585	0.110617	6.57764e-10	3.96909e-08	CNN2	D/IB
3401.95	0.642313	0.3101	0.00217508	0.0117715	THBS4	D/IB
1157.52	0.642197	0.13594	2.33041e-07	6.21496e-06	C1orf21	D/IB
494.369	0.638314	0.364828	0.0033644	0.0164374	PPL	D/IB
397.816	0.636118	0.294867	0.00187058	0.0104287	AURKA	D/IB
222.791	0.63404	0.331842	0.00336499	0.0164374	SMIM43	D/IB
3228.29	0.633469	0.183705	4.30176e-05	0.000522509	TMTC1	D/IB
203.306	0.632767	0.293652	0.00183542	0.0102901	CDCA2	D/IB
412.839	0.63163	0.261368	0.000917681	0.00599601	LINC00968	D/IB
790.087	0.631114	0.170217	1.58489e-05	0.000231357	RACGAP1	D/IB
1068.22	0.631102	0.337589	0.00358889	0.0173212	P3H2	D/IB
514.912	0.630064	0.210413	0.000195392	0.00172655	NAALADL2	D/IB
248.189	0.629392	0.218848	0.000308644	0.00251045	GASK1B-AS1	D/IB
2452.65	0.628807	0.131664	1.70439e-07	4.84442e-06	PDLIM1	D/IB
15766.3	0.628757	0.106367	3.2342e-10	2.2118e-08	CALM3	D/IB
560.347	0.627448	0.218412	0.000299697	0.00245412	LINC01605	D/IB
18278	0.62565	0.132666	2.36094e-07	6.23908e-06	EFEMP2	D/IB
11411.4	0.625589	0.16195	9.09923e-06	0.000145846	TGFBR2	D/IB
6900.55	0.622832	0.125872	8.18708e-08	2.59503e-06	AHNAK2	D/IB
3596.33	0.622472	0.138843	7.12407e-07	1.64077e-05	LOXL3	D/IB
2921.84	0.622072	0.141028	9.30496e-07	2.05072e-05	TMEM47	D/IB
675.609	0.619891	0.552749	0.008416	0.0334506	RRM2	D/IB
3943.65	0.619029	0.206262	0.000219281	0.00190321	AMOTL2	D/IB
15385.7	0.618919	0.189164	7.62875e-05	0.000816725	ATP2B4	D/IB
218.576	0.61854	0.264473	0.00128206	0.00777482	GINS2	D/IB
96041.1	0.618452	0.105931	5.49355e-10	3.44385e-08	ANXA2	D/IB
1244.64	0.616341	0.222526	0.000435349	0.00330806	TGFBR3	D/IB
315.21	0.615446	0.288744	0.00203847	0.0111933	AQP3	D/IB
417.664	0.613761	0.209736	0.000270656	0.00226458	KIF11	D/IB
4921.83	0.613239	0.16727	2.30001e-05	0.000313445	LHFPL6	D/IB
1501.66	0.612894	0.148352	3.61229e-06	6.6712e-05	MIR4435-2HG	D/IB
889885	0.612129	0.800056	0.0112838	0.0418423	COL1A1	D/IB
595867	0.608757	0.0926829	5.65686e-12	5.96561e-10	EEF1A1	D/IB
2546.03	0.608028	0.0712629	1.6666e-18	7.23306e-16	ANKRD13A	D/IB
11267.4	0.607441	0.0798974	2.83484e-15	7.80204e-13	DAB2	D/IB
1949.16	0.606295	0.12176	5.45828e-08	1.82763e-06	RRAS2	D/IB
123881	0.604904	0.102422	3.9582e-10	2.61195e-08	FLNA	D/IB
1373.51	0.601996	0.226125	0.000652909	0.00458459	ZNF469	D/IB
883.164	0.601161	0.145996	3.47052e-06	6.45162e-05	SLFN11	D/IB
472.202	0.600292	0.20843	0.000329823	0.00264515	CDKN2C	D/IB
3145.04	0.600007	0.210972	0.000358663	0.00283018	L1CAM	D/IB
371.148	0.599932	0.335211	0.00414639	0.0194154	IGFBPL1	D/IB
1977.84	0.599464	0.232473	0.000622616	0.00440753	SLIT2	D/IB
4011.94	0.598772	0.0897083	1.89501e-12	2.32427e-10	GLS	D/IB
2133.89	0.597984	0.147144	4.81137e-06	8.63132e-05	JDP2	D/IB
1640.22	0.597731	0.100207	2.72084e-10	1.90695e-08	MORC4	D/IB
26522.5	0.597242	0.108149	3.64913e-09	1.79811e-07	PEA15	D/IB
449.203	0.596087	0.205993	0.000307119	0.00250167	IFI27	D/IB
1942.59	0.595952	0.147113	5.05779e-06	8.94547e-05	TUBB2A	D/IB
845.764	0.595491	0.175085	6.08114e-05	0.000689644	LIMS2	D/IB
217.346	0.594907	0.251259	0.00105781	0.00670145	DMD	D/IB
464.926	0.592903	0.135242	1.21025e-06	2.61117e-05	PRKAG2	D/IB
370.49	0.592867	0.124579	1.96317e-07	5.38988e-06	GDPD5	D/IB
3515.44	0.588752	0.113017	1.56351e-08	6.17933e-07	CFL2	D/IB
17185.3	0.587948	0.175976	7.67835e-05	0.000820478	DKK3	D/IB
6086.81	0.587526	0.267299	0.00199827	0.0110154	OLFM2	D/IB
268.764	0.586815	0.212117	0.000433413	0.0032978	GINS4	D/IB
1413.41	0.585016	0.0886374	4.45553e-12	4.78821e-10	STOML1	D/IB
3906.24	0.584477	0.159033	2.21186e-05	0.000304373	LRRC32	D/IB
26673.1	0.583914	0.0901764	1.13397e-11	1.10344e-09	EHD2	D/IB
2983.08	0.582753	0.123964	2.96819e-07	7.62939e-06	MRGPRF	D/IB
2672.39	0.581205	0.201789	0.000296937	0.0024386	PRUNE2	D/IB
957.323	0.580863	0.222404	0.00070909	0.00488205	ACVR2A	D/IB
259.998	0.579866	0.149459	1.07709e-05	0.00016741	DUBR	D/IB
1720.32	0.579765	0.130743	9.18494e-07	2.02824e-05	NIPAL3	D/IB
2501.21	0.577267	0.275636	0.00243549	0.012791	MN1	D/IB
3137.31	0.576812	0.231121	0.000992161	0.00635749	GASK1B	D/IB
2076.8	0.576044	0.161071	3.38737e-05	0.000432388	APOL1	D/IB
1757.81	0.574108	0.135638	2.5727e-06	4.97095e-05	CYB5A	D/IB
1921.65	0.572301	0.122939	3.37649e-07	8.4856e-06	ERAP1	D/IB
6333.97	0.571868	0.208954	0.000523445	0.00383543	COL5A3	D/IB
1267.87	0.571776	0.152722	1.88376e-05	0.000266049	HAND2	D/IB
206.269	0.570847	0.304318	0.00247093	0.0129323	FLVCR2	D/IB
2876.83	0.570376	0.153696	1.92897e-05	0.000271403	FZD2	D/IB
281.689	0.56861	0.341204	0.00434793	0.0201397	INMT	D/IB
390.361	0.568457	0.169791	7.76072e-05	0.000825372	NBPF3	D/IB
1309.04	0.566947	0.139889	4.73446e-06	8.50695e-05	CDK6	D/IB
8791.59	0.566788	0.120634	2.75272e-07	7.17361e-06	TRAM2	D/IB
450.746	0.565415	0.119738	2.32309e-07	6.21179e-06	DTNA	D/IB
987.367	0.562896	0.114766	1.16191e-07	3.50561e-06	BTN3A1	D/IB
3212.36	0.561263	0.133873	2.89033e-06	5.48142e-05	TRAK2	D/IB
921.474	0.560754	0.0831369	1.73716e-12	2.15408e-10	UBE2D4	D/IB
1094.3	0.559933	0.147332	1.43418e-05	0.000212379	APOL6	D/IB
991.972	0.559536	0.154177	2.9705e-05	0.000391121	PRKD1	D/IB
61735.9	0.559421	0.154464	3.13927e-05	0.000407167	AHNAK	D/IB
6017.89	0.559167	0.276712	0.00298514	0.0149841	PTGIS	D/IB
566.741	0.559006	0.226585	0.00105496	0.00668771	CTSH	D/IB
1712.81	0.558802	0.194864	0.000388203	0.00301894	THBS3	D/IB
22507.3	0.557614	0.0657689	2.92956e-18	1.22434e-15	MAP4	D/IB
4569.32	0.557349	0.164007	5.24132e-05	0.000611614	ADAM12	D/IB
3535.38	0.556296	0.201319	0.000551342	0.00399753	LRRN4CL	D/IB
6512.89	0.555699	0.174392	0.00012353	0.00120269	TXNIP	D/IB
34279	0.553816	0.0790791	3.57458e-13	5.04195e-11	PABPC1	D/IB
472.834	0.550679	0.34285	0.00662217	0.0278096	PTK2B	D/IB
2052.56	0.550166	0.147859	1.8417e-05	0.000262859	SRGN	D/IB
326.984	0.549474	0.313665	0.00308601	0.0153928	AFAP1L1	D/IB
851.539	0.548377	0.170216	0.00011752	0.00115313	HSPB2	D/IB
475.255	0.548244	0.139923	8.89709e-06	0.000143216	ME3	D/IB
328.673	0.546356	0.292525	0.00437721	0.020218	TPPP3	D/IB
73529.7	0.545545	0.0945698	9.46003e-10	5.44628e-08	TUBB	D/IB
4681.93	0.545322	0.126265	1.7939e-06	3.70062e-05	CCNG1	D/IB
1067.69	0.544674	0.17418	0.000178211	0.00162172	EEF1A1P35	D/IB
380.948	0.543833	0.35676	0.00686828	0.0285457	NUSAP1	D/IB
24969.6	0.543454	0.147372	2.24028e-05	0.000307534	MYL9	D/IB
612.487	0.543424	0.126676	1.72135e-06	3.56398e-05	GXYLT2	D/IB
1226.23	0.542223	0.170516	0.000134184	0.00128208	BMPER	D/IB
1845.57	0.542032	0.261874	0.00270931	0.013947	DAAM2	D/IB
836.072	0.541455	0.219634	0.0011383	0.007097	CNN1	D/IB
6886.28	0.540662	0.138323	1.06453e-05	0.000166144	RPS6KA2	D/IB
7216.84	0.540108	0.0859334	4.02951e-11	3.47092e-09	PFN2	D/IB
1217.01	0.540055	0.152948	4.28661e-05	0.000521533	FILIP1L	D/IB
2124.38	0.539427	0.0868239	6.95527e-11	5.64628e-09	NMT2	D/IB
256.958	0.539041	0.32321	0.00558204	0.0243815	CDCA5	D/IB
6179.58	0.539016	0.106797	5.12482e-08	1.72622e-06	SLC44A2	D/IB
10130.1	0.536728	0.111479	1.81646e-07	5.09874e-06	TUBB3	D/IB
267.91	0.535411	0.252251	0.00280527	0.014304	PKNOX2	D/IB
342.111	0.53465	0.318557	0.00533064	0.0234873	NRN1	D/IB
626.677	0.53361	0.246085	0.00244242	0.0128128	RPL41P1	D/IB
6132.15	0.533603	0.210433	0.00104739	0.0066472	HEG1	D/IB
500.576	0.533161	0.143014	2.18196e-05	0.000300626	ARHGEF4	D/IB
252.439	0.532268	0.141928	1.97764e-05	0.000276184	TBXA2R	D/IB
1674.36	0.531415	0.255488	0.00267477	0.013826	TNFRSF19	D/IB
1533.27	0.530372	0.217071	0.00129433	0.00783543	KAZALD1	D/IB
3246.11	0.530243	0.117263	5.57926e-07	1.331e-05	ABLIM3	D/IB
156.935	0.529625	0.239091	0.00199953	0.0110169	SHANK2	D/IB
6400.73	0.529576	0.0972539	6.99368e-09	3.08268e-07	LSS	D/IB
639.785	0.528833	0.137438	1.37736e-05	0.000205583	HACD4	D/IB
561.725	0.528552	0.0831125	2.58086e-11	2.3298e-09	APOL3	D/IB
2672.99	0.528548	0.226667	0.00175536	0.00995506	FGF5	D/IB
225.882	0.528212	0.0832057	2.80505e-11	2.51208e-09	CRYZL2P	D/IB
778.467	0.527747	0.133262	7.00835e-06	0.000118033	PSMB9	D/IB
392.565	0.527516	0.202621	0.000804348	0.00538012	PPP1R12B	D/IB
28668.1	0.525318	0.139995	1.74893e-05	0.000252365	HSPB1	D/IB
1196.88	0.524625	0.175956	0.000284985	0.00235588	CALHM5	D/IB
3764.92	0.523149	0.104942	7.84416e-08	2.50746e-06	ERBB2	D/IB
1242.1	0.523144	0.113363	4.94942e-07	1.19848e-05	DNAJB4	D/IB
3310.81	0.523124	0.0942895	3.84241e-09	1.86887e-07	KCTD20	D/IB
465.656	0.522111	0.159044	0.000108591	0.00108534	DHX58	D/IB
355.588	0.520475	0.432515	0.0105156	0.0396455	NCAPG	D/IB
217.04	0.520104	0.225443	0.0018498	0.0103435	CENPE	D/IB
5708.44	0.517806	0.128884	6.36164e-06	0.000108765	NR2F2	D/IB
688.763	0.51634	0.268385	0.00432556	0.020078	RBMS3	D/IB
759.309	0.515869	0.115548	9.39861e-07	2.06733e-05	JAZF1	D/IB
44199.2	0.51449	0.105918	1.22573e-07	3.63977e-06	RPSA	D/IB
302.495	0.51387	0.261434	0.00292735	0.0147795	LZTS1	D/IB
2661.07	0.513485	0.152163	7.47292e-05	0.000804392	S1PR3	D/IB
7570.71	0.51328	0.180419	0.00038579	0.00300566	ADAM9	D/IB
1326.79	0.51274	0.153045	8.90195e-05	0.000920712	IFI6	D/IB
204906	0.510832	0.0848886	2.62951e-10	1.86612e-08	ACTG1	D/IB
9585.71	0.510734	0.154708	0.000111065	0.00110129	CRYAB	D/IB
17823.8	0.509941	0.0931184	5.40909e-09	2.4711e-07	CKAP4	D/IB
7046.67	0.509317	0.215696	0.0015639	0.00908239	DHCR24	D/IB
1816.88	0.509274	0.274047	0.00450595	0.020671	SLC29A1	D/IB
379.659	0.507291	0.275574	0.0041138	0.0193176	ST8SIA2	D/IB
4627.54	0.506231	0.102804	1.07538e-07	3.27078e-06	FARP1	D/IB
738.09	0.504607	0.182115	0.000564354	0.00407432	TUBAP2	D/IB
592.699	0.503556	0.15671	0.000141295	0.00134094	TMOD2	D/IB
271.039	0.503504	0.377937	0.0102799	0.038952	XPNPEP2	D/IB
8149.21	0.502705	0.223748	0.00233581	0.0123743	HSPB7	D/IB
18542.3	0.502039	0.0711521	2.16891e-13	3.3526e-11	LASP1	D/IB
329.744	0.501582	0.388432	0.00872856	0.0344502	JAG2	D/IB
188.956	0.499775	0.27021	0.00487888	0.0219423	FGF11	D/IB
35867.8	0.497948	0.207785	0.00157034	0.00911507	THBS2	D/IB
1408.18	0.49752	0.185215	0.000761013	0.00515442	COL8A2	D/IB
5826.54	0.497113	0.14509	6.19169e-05	0.00069937	FRMD6	D/IB
490.222	0.496198	0.194588	0.000983084	0.00632447	RBM24	D/IB
712.862	0.495971	0.305191	0.00566773	0.024603	TEAD4	D/IB
595.577	0.495939	0.113334	1.49989e-06	3.16351e-05	TBX18	D/IB
4632.56	0.495786	0.0952538	2.18033e-08	8.3683e-07	GYS1	D/IB
9097.77	0.495708	0.1219	5.91284e-06	0.000102332	ZC3H7B	D/IB
777.915	0.49558	0.13674	3.45653e-05	0.000439601	EVA1A	D/IB
5491.89	0.495519	0.0880992	2.80646e-09	1.42649e-07	B4GALT2	D/IB
3410.58	0.49548	0.189127	0.000867685	0.00571235	ZEB1	D/IB
212858	0.493954	0.0845651	6.85368e-10	4.0919e-08	ACTB	D/IB
14670.4	0.493258	0.0947172	2.60137e-08	9.59276e-07	ERGIC1	D/IB
3484.27	0.493026	0.0848573	9.26926e-10	5.36381e-08	APPL2	D/IB
1406.37	0.492891	0.187426	0.000803615	0.00537864	ACE	D/IB
2894.95	0.491145	0.232426	0.00308701	0.0153928	UTRN	D/IB
7132.23	0.491058	0.188995	0.000940307	0.00611604	MARCKS	D/IB
6193.06	0.490561	0.222147	0.00248962	0.013012	ADD3	D/IB
474.873	0.490205	0.152007	0.000143175	0.00135371	NCAPG2	D/IB
1470.12	0.488758	0.172216	0.000428072	0.00326376	AJUBA	D/IB
2071.12	0.488363	0.142833	7.93033e-05	0.000835535	CACNA1C	D/IB
260.891	0.488061	0.107037	6.86764e-07	1.59297e-05	TMEM106A	D/IB
1364.82	0.487959	0.192874	0.00107012	0.00676106	SLC1A1	D/IB
1232.51	0.487514	0.135764	3.95059e-05	0.000487197	ZHX1	D/IB
3387.35	0.48648	0.122566	8.79437e-06	0.000141969	PREPL	D/IB
286.95	0.486224	0.139022	5.34539e-05	0.000620549	IFIT2	D/IB
1224.55	0.486073	0.0769932	4.43998e-11	3.76697e-09	RNF141	D/IB
2795.15	0.483153	0.102577	3.13119e-07	7.99374e-06	ERCC2	D/IB
15156.9	0.482879	0.0702687	8.81191e-13	1.1562e-10	RCN1	D/IB
72164.9	0.481863	0.0924968	2.56131e-08	9.53856e-07	ANXA5	D/IB
53380.3	0.481705	0.143574	7.83118e-05	0.000829737	LAMC1	D/IB
2863.36	0.481682	0.140669	7.9204e-05	0.000835269	EEF1A1P4	D/IB
1169.44	0.48139	0.18672	0.000990783	0.0063568	SYNPO	D/IB
62247.4	0.480404	0.147804	0.000126494	0.00122174	TPM2	D/IB
1486.38	0.480316	0.26115	0.00528727	0.0233364	PCOLCE2	D/IB
376.683	0.479647	0.186818	0.000991175	0.0063568	TLCD2	D/IB
2933.07	0.478737	0.134627	4.96669e-05	0.000586189	SIDT2	D/IB
1886.51	0.478067	0.103469	4.84527e-07	1.17832e-05	GRAMD2B	D/IB
870.768	0.477646	0.191589	0.0013041	0.00788187	EPHB3	D/IB
22371.8	0.475388	0.110143	2.21207e-06	4.4257e-05	EEF1A1P5	D/IB
2632.66	0.473208	0.131401	4.16784e-05	0.000509534	ACACA	D/IB
607.888	0.472289	0.141559	0.000109541	0.00109192	MAPK11	D/IB
902.19	0.471102	0.215332	0.00294649	0.0148286	SSPN	D/IB
4327	0.470961	0.168662	0.000594416	0.00425326	PEAK1	D/IB
2827.45	0.470559	0.0797481	4.509e-10	2.89088e-08	PPA1	D/IB
9593.97	0.470434	0.0939168	8.37395e-08	2.63943e-06	IPO5	D/IB
13002.9	0.470196	0.178762	0.000773294	0.00521569	DDR2	D/IB
1235.95	0.468598	0.0655255	1.46614e-13	2.36342e-11	PKP4	D/IB
4269.77	0.467267	0.147717	0.000174569	0.00159371	ANXA2P2	D/IB
3865.01	0.466	0.108592	2.41236e-06	4.74236e-05	NXN	D/IB
14247.4	0.464144	0.118875	9.58586e-06	0.00015193	TUBB6	D/IB
17644.3	0.464124	0.138713	0.000101989	0.00102754	TUBA1C	D/IB
315.491	0.463809	0.168661	0.000680804	0.00473917	SKP2	D/IB
263.198	0.462307	0.155655	0.000347262	0.00276536	BRCA1	D/IB
1089.93	0.460303	0.152843	0.000269572	0.00225992	LOC653513	D/IB
607.721	0.460303	0.122048	2.16408e-05	0.000298892	PABPC3	D/IB
924.668	0.460038	0.126514	3.46081e-05	0.000439601	HIC1	D/IB
4612.63	0.45951	0.117758	1.13828e-05	0.00017571	SYNC	D/IB
356.553	0.458875	0.251132	0.00566814	0.024603	SUSD2	D/IB
63335.4	0.458763	0.0605885	5.34887e-15	1.40364e-12	P4HB	D/IB
551.279	0.458711	0.143063	0.000149005	0.00139765	GMPR	D/IB
1330.34	0.458626	0.127457	4.97149e-05	0.000586189	CHST15	D/IB
3624.1	0.456131	0.230783	0.00484954	0.0218452	SH3D19	D/IB
173.837	0.456076	0.175953	0.000960079	0.00621409	STIL	D/IB
1603.67	0.455838	0.181704	0.00142091	0.00842539	CDC14B	D/IB
1404.97	0.455832	0.151867	0.000343977	0.00274306	RALGPS2	D/IB
2502.94	0.455785	0.131854	0.000100113	0.00101316	VAMP5	D/IB
929.652	0.454493	0.126758	4.46815e-05	0.000539173	MAGI1	D/IB
19746.7	0.453699	0.12493	3.65655e-05	0.00045896	VCL	D/IB
2795.45	0.453465	0.171225	0.000959328	0.00621409	PPIC	D/IB
357.725	0.452617	0.306734	0.01021	0.0387909	MELK	D/IB
10290	0.452552	0.0843485	1.13842e-08	4.65523e-07	CNN3	D/IB
249.878	0.451365	0.100221	9.84874e-07	2.15374e-05	BBOF1	D/IB
318.87	0.448776	0.20543	0.00312512	0.0155416	NEK10	D/IB
11731.6	0.448229	0.157877	0.000557607	0.00403336	DPYSL2	D/IB
1620.98	0.447926	0.085305	2.38408e-08	8.94965e-07	BCL2L2	D/IB
6709.45	0.447092	0.106308	3.41492e-06	6.39037e-05	LIMA1	D/IB
32774	0.446116	0.217475	0.00408143	0.0191877	CCND1	D/IB
1509.19	0.446039	0.106486	3.76954e-06	6.90512e-05	TMEM237	D/IB
207.905	0.445805	0.180732	0.00151938	0.00884984	MYORG	D/IB
479.553	0.445245	0.219378	0.00414668	0.0194154	CHN1	D/IB
7739.1	0.445108	0.247215	0.00640939	0.0271485	FADS2	D/IB
31824.9	0.445021	0.158199	0.000605412	0.00431825	LAMA4	D/IB
1582.37	0.444731	0.137388	0.000160904	0.00148823	ASAP2	D/IB
7782.09	0.444317	0.10022	1.23621e-06	2.6621e-05	NDST1	D/IB
559.54	0.44374	0.283515	0.00840697	0.0334382	PDGFRL	D/IB
1301.63	0.443589	0.163295	0.000824072	0.0054828	ADGRB2	D/IB
21470.2	0.442999	0.0933219	2.91094e-07	7.49931e-06	MAGED1	D/IB
40333	0.442298	0.135037	0.000147861	0.00139155	LAMB2	D/IB
2166.47	0.441444	0.124161	5.3857e-05	0.000623944	ADAMTSL4	D/IB
13610.2	0.440834	0.252625	0.00738429	0.0302338	IGFBP6	D/IB
4034.37	0.439568	0.248023	0.00720465	0.0296489	CDC42EP3	D/IB
1573.15	0.439177	0.148284	0.000365794	0.00287839	STS	D/IB
11624.4	0.439007	0.0801703	6.62635e-09	2.93223e-07	PABPC4	D/IB
13556.2	0.438552	0.148311	0.000383602	0.00299141	FKBP9	D/IB
938.806	0.437964	0.0804142	7.86162e-09	3.41194e-07	SKA2	D/IB
7252.92	0.437955	0.0740298	5.10534e-10	3.21836e-08	OPTN	D/IB
5179.99	0.437954	0.111324	1.18768e-05	0.000181842	CD99L2	D/IB
32681.3	0.437622	0.0713834	1.15539e-10	8.5945e-09	ACTN4	D/IB
384.114	0.43724	0.162609	0.000878791	0.00577214	THSD1	D/IB
32162.5	0.437007	0.450266	0.0170471	0.0577137	COL12A1	D/IB
1285.6	0.436989	0.13303	0.000146092	0.00137834	GNB4	D/IB
594.238	0.436297	0.0749092	9.11461e-10	5.32898e-08	TMEM231	D/IB
35597.4	0.43593	0.10728	6.75768e-06	0.000114495	RPS12	D/IB
14185.2	0.434939	0.193826	0.00295698	0.0148668	ADGRA2	D/IB
363.441	0.434709	0.244582	0.00744061	0.0303827	INSYN1	D/IB
475.943	0.433915	0.226628	0.00596362	0.0256027	DZIP3	D/IB
4455.23	0.433881	0.242256	0.00576807	0.0249662	BIN1	D/IB
926.89	0.432501	0.16559	0.00113844	0.007097	HFE	D/IB
10579.7	0.431671	0.122399	5.55765e-05	0.000639271	GALNT2	D/IB
2249.1	0.430426	0.122769	7.19801e-05	0.000783435	TBL1XR1	D/IB
693.381	0.43032	0.191406	0.00293881	0.0148241	PPP1R3C	D/IB
508.195	0.43002	0.130417	0.000132404	0.00126829	CENPO	D/IB
2123.74	0.429616	0.196242	0.00274317	0.0140699	MTRNR2L2	D/IB
1517.72	0.428581	0.179214	0.00193747	0.0107379	RPL22L1	D/IB
1898.78	0.428095	0.24192	0.0079244	0.0319218	UGCG	D/IB
259.525	0.427708	0.206321	0.00432272	0.020078	POC1A	D/IB
24141.5	0.427241	0.107939	8.38267e-06	0.000137243	ANXA6	D/IB
598.635	0.426886	0.13689	0.000255415	0.00216374	PRIM2	D/IB
408.98	0.42629	0.181976	0.00191632	0.0106364	HACD1	D/IB
4585.93	0.425783	0.131467	0.000133884	0.0012803	MRAS	D/IB
353.634	0.425143	0.154559	0.000799739	0.00535882	ASTN2	D/IB
1337.82	0.424979	0.099604	3.16651e-06	5.96179e-05	GBP3	D/IB
8527.08	0.424567	0.250252	0.00795703	0.0320097	ITGAV	D/IB
8656.43	0.424434	0.0955355	1.38878e-06	2.95679e-05	RRAS	D/IB
1320.48	0.42342	0.084	7.01938e-08	2.28261e-06	MCU	D/IB
572.079	0.423315	0.110416	1.95931e-05	0.000274303	LOC100419583	D/IB
444.351	0.423149	0.13377	0.00022425	0.00194201	RAB40B	D/IB
613.269	0.423003	0.121618	7.74043e-05	0.000823991	FAM229B	D/IB
3824.34	0.422193	0.0598887	4.68814e-13	6.29773e-11	NUCB2	D/IB
52154.1	0.421606	0.295359	0.0122275	0.0445282	SERPINE1	D/IB
101254	0.42157	0.080298	2.34002e-08	8.83103e-07	RPLP0	D/IB
273.67	0.421558	0.331525	0.0146748	0.0513937	CDC6	D/IB
662.518	0.421244	0.160224	0.00112595	0.00703112	XAF1	D/IB
743.396	0.419659	0.149784	0.000720799	0.00494137	EEF1A1P22	D/IB
888.423	0.418714	0.106781	1.37209e-05	0.000205068	SH3RF3	D/IB
1221.45	0.41801	0.186364	0.00301425	0.0150967	TRNP1	D/IB
803.407	0.417247	0.0925661	9.71207e-07	2.13212e-05	INAFM2	D/IB
1154.7	0.416887	0.153417	0.000960263	0.00621409	PARP9	D/IB
2980.47	0.416415	0.158713	0.00107293	0.00677121	ZNF106	D/IB
711.12	0.416241	0.223359	0.00673113	0.028152	ARNTL2	D/IB
10561.4	0.415946	0.118663	7.05424e-05	0.000773567	PPDPF	D/IB
842.967	0.415923	0.145948	0.000548421	0.00398736	SGMS1	D/IB
16332	0.415844	0.077479	1.03979e-08	4.29781e-07	MYO1C	D/IB
4939.25	0.415342	0.134726	0.000298557	0.00244834	CAMK2D	D/IB
3448.71	0.414896	0.0704969	5.00551e-10	3.17316e-08	ALDH9A1	D/IB
14831.8	0.414726	0.126929	0.0001712	0.00156677	NFIX	D/IB
1136.77	0.414672	0.152276	0.000921522	0.00601414	CDC42EP5	D/IB
230.178	0.414116	0.21311	0.00564057	0.0245227	MAD2L1	D/IB
10496.6	0.414051	0.08172	6.54236e-08	2.14604e-06	CORO1C	D/IB
73208.2	0.413727	0.0904683	7.84874e-07	1.76074e-05	RPL10	D/IB
3745.63	0.413589	0.260488	0.0106173	0.0399486	CCL2	D/IB
5128.8	0.413447	0.075479	8.30009e-09	3.54766e-07	PML	D/IB
245.701	0.411598	0.104046	1.26524e-05	0.000191336	PPM1K	D/IB
4912.61	0.411473	0.104436	1.27367e-05	0.000192141	CYB561A3	D/IB
3004.34	0.411347	0.0873003	2.35194e-07	6.23908e-06	CTIF	D/IB
3823.35	0.410784	0.140773	0.000476917	0.00355686	MEGF6	D/IB
1190.01	0.410751	0.091017	1.03887e-06	2.26742e-05	SVIL-AS1	D/IB
707.485	0.410583	0.256096	0.010841	0.0405471	SCN9A	D/IB
16609.9	0.410539	0.0978721	4.19786e-06	7.6042e-05	PDIA6	D/IB
747.396	0.410237	0.111448	3.78357e-05	0.000470715	BEND6	D/IB
1828.73	0.409776	0.146941	0.000758757	0.00514532	CAV2	D/IB
3094.68	0.409146	0.0833725	1.75529e-07	4.95168e-06	CES2	D/IB
12061.9	0.409029	0.187306	0.00352154	0.0170545	IL6ST	D/IB
9096.29	0.407957	0.12088	0.000101179	0.0010212	GPR176	D/IB
59303.8	0.407684	0.278452	0.00920199	0.0358176	RNR1	D/IB
18899.8	0.407449	0.0867459	4.0907e-07	1.01823e-05	RPL41	D/IB
18564.7	0.407435	0.123228	0.000136089	0.00129792	EEF1A1P6	D/IB
1371.38	0.406935	0.146906	0.00083578	0.00554811	BTN3A3	D/IB
9718.06	0.406612	0.0905308	1.94253e-06	3.94946e-05	IMPDH2	D/IB
2569.06	0.406147	0.125803	0.000212121	0.00184832	EEF1A1P12	D/IB
5009.67	0.405973	0.173306	0.00219798	0.0118435	CYB5R1	D/IB
3603.12	0.40582	0.091593	1.60016e-06	3.35618e-05	UGP2	D/IB
8113.24	0.405519	0.118935	9.27756e-05	0.000951709	SH3PXD2A	D/IB
2783.91	0.404933	0.0977522	6.63291e-06	0.00011289	CUEDC1	D/IB
2636.68	0.404705	0.165277	0.00178338	0.0100669	JPT1	D/IB
470.183	0.404406	0.221917	0.00770919	0.0311459	SPAG5	D/IB
1857.94	0.403163	0.209668	0.00650617	0.0274554	SAMHD1	D/IB
6804.58	0.403127	0.102657	1.41896e-05	0.000210401	CSF1	D/IB
12836.3	0.402344	0.202813	0.00546365	0.0239761	FBLN5	D/IB
1200.95	0.402193	0.145073	0.000775398	0.00522676	ARL4D	D/IB
1981.46	0.401402	0.156395	0.00142915	0.00844323	EVL	D/IB
3800.29	0.401284	0.184746	0.00395118	0.0187342	EPDR1	D/IB
1722.3	0.401179	0.122755	0.000167143	0.00153587	TYMS	D/IB
977.239	0.400728	0.107087	3.25259e-05	0.000418021	EHD4	D/IB
12833.4	0.400692	0.0966693	5.25136e-06	9.22995e-05	FSCN1	D/IB
11850.4	0.400079	0.0781896	5.12268e-08	1.72622e-06	EIF3F	D/IB
256.065	0.399954	0.20599	0.0064736	0.0273295	FAM131B	D/IB
1225.44	0.399827	0.119079	0.000131925	0.00126478	PRADC1	D/IB
4269.32	0.399723	0.104467	1.78521e-05	0.000256289	SLC16A2	D/IB
90338.3	0.398637	0.108494	4.02288e-05	0.00049449	RPL3	D/IB
714.938	0.397997	0.104511	2.57885e-05	0.000346838	SEMA4F	D/IB
6243.52	0.39763	0.165235	0.00236723	0.0125173	SDC3	D/IB
82110.6	0.397091	0.0793211	1.7722e-07	4.98692e-06	EEF1G	D/IB
2302.9	0.396775	0.0798341	1.23629e-07	3.66151e-06	EPB41L2	D/IB
220.541	0.396492	0.190366	0.00478361	0.0216259	CIP2A	D/IB
3922.73	0.395011	0.108506	4.89638e-05	0.000580517	NT5C2	D/IB
6612.85	0.394193	0.0849551	5.74682e-07	1.36234e-05	KDELR3	D/IB
1072.44	0.391739	0.118518	0.000158459	0.00147044	AK4	D/IB
7606.45	0.391699	0.121675	0.000225025	0.00194723	EEF1A1P11	D/IB
896.526	0.390452	0.12886	0.000389963	0.00302845	TAPBPL	D/IB
5800.66	0.388574	0.0657369	5.76081e-10	3.5442e-08	OSTC	D/IB
381.973	0.388434	0.455158	0.0180637	0.0603359	MYPN	D/IB
8610.79	0.387792	0.126167	0.000325693	0.00261947	PLXNA1	D/IB
8392.46	0.387516	0.0710006	9.06092e-09	3.81505e-07	RAD23B	D/IB
11236.7	0.38738	0.130998	0.000662123	0.00463748	EEF1A1P13	D/IB
1308.12	0.386376	0.102914	3.24285e-05	0.000417721	GDF11	D/IB
2399.32	0.385712	0.166842	0.00300201	0.0150554	PYGL	D/IB
1689.55	0.385652	0.0761036	7.37607e-08	2.38816e-06	PCCB	D/IB
44755.4	0.385242	0.110071	9.37636e-05	0.000960098	RPL12	D/IB
11823.9	0.384589	0.0922547	6.52767e-06	0.000111266	PIEZO1	D/IB
41041.4	0.384445	0.100323	2.08579e-05	0.000289438	CALU	D/IB
3670.93	0.383992	0.081968	5.25838e-07	1.26857e-05	TSPAN5	D/IB
593.504	0.383781	0.128584	0.000432432	0.00329255	FGGY	D/IB
507.245	0.38353	0.0854835	1.2881e-06	2.7633e-05	CDCA7L	D/IB
2329.68	0.383356	0.226288	0.0106441	0.0400226	GLT8D2	D/IB
1314.38	0.383165	0.30615	0.0182585	0.0608589	ASB5	D/IB
2389.99	0.383109	0.0829107	7.62986e-07	1.73579e-05	ZHX3	D/IB
568.843	0.382818	0.199988	0.00716981	0.0295317	KLHL13	D/IB
5035.86	0.382188	0.100897	2.81354e-05	0.000373505	ARHGEF17	D/IB
4143.13	0.382083	0.0993173	2.41101e-05	0.000326209	NRSN2	D/IB
9429.36	0.381555	0.0849905	1.44284e-06	3.06034e-05	VKORC1	D/IB
1229.65	0.381276	0.129661	0.000533905	0.00389437	APBB2	D/IB
521.814	0.380913	0.188521	0.00589225	0.0253772	SLC12A8	D/IB
4028.78	0.379958	0.274999	0.0163505	0.0558579	FNDC1	D/IB
15039.4	0.379662	0.094135	1.03888e-05	0.000163268	PARVA	D/IB
299730	0.379602	0.192172	0.00574356	0.0248697	RNR2	D/IB
730.309	0.379517	0.113808	0.000142333	0.00134965	VEPH1	D/IB
949.671	0.379369	0.195441	0.00718478	0.0295779	SHROOM3	D/IB
225.021	0.378462	0.108857	9.30874e-05	0.00095404	CCDC113	D/IB
6897.31	0.378264	0.117632	0.000181828	0.00164009	PDE4DIP	D/IB
25636.8	0.37825	0.149657	0.00141027	0.00837109	SLC1A5	D/IB
460.907	0.378091	0.0965386	1.66098e-05	0.000241839	AMZ2P1	D/IB
3870.55	0.377792	0.170013	0.0039084	0.0185772	HCFC1R1	D/IB
26645.9	0.376501	0.175885	0.00455262	0.0208405	ANXA1	D/IB
6683.7	0.375714	0.0773947	3.15468e-07	8.01743e-06	EIF2S3	D/IB
2257.07	0.375514	0.149755	0.00186441	0.0104045	PHKB	D/IB
393.66	0.375271	0.122852	0.000415778	0.00318725	SLFN12	D/IB
8506.35	0.374589	0.156769	0.00274669	0.0140753	TNS1	D/IB
23152.2	0.374212	0.0963819	1.85407e-05	0.000263162	RPL21	D/IB
10351.7	0.37381	0.145671	0.00168749	0.0096567	POLR2L	D/IB
716.685	0.373411	0.104592	6.51608e-05	0.000726556	RPL23AP82	D/IB
3214.06	0.373258	0.0964236	2.08794e-05	0.000289438	PPM1F	D/IB
646.698	0.373148	0.0908538	8.17261e-06	0.000134235	C8orf58	D/IB
829.849	0.372809	0.111383	0.000163086	0.00150594	EEF1A1P25	D/IB
262.588	0.372807	0.102909	5.20995e-05	0.000609213	LOC107985200	D/IB
7378.05	0.372524	0.0909635	8.16324e-06	0.000134235	PRDX4	D/IB
3771.37	0.372404	0.205028	0.00924634	0.0359507	ADAMTS7	D/IB
1506.03	0.37207	0.102738	4.72348e-05	0.000564616	MAPRE3	D/IB
2320.03	0.372026	0.159185	0.00317733	0.0157181	CMBL	D/IB
320.785	0.371954	0.203228	0.00879715	0.0346724	WNK4	D/IB
8167.68	0.371406	0.156452	0.0028875	0.0146104	RBM3	D/IB
239.553	0.371073	0.214749	0.0105157	0.0396455	SPTLC3	D/IB
1381.67	0.370254	0.0863861	3.54708e-06	6.5737e-05	PHF19	D/IB
6098.93	0.370141	0.124947	0.000584533	0.00419852	P4HA1	D/IB
5229.47	0.369776	0.110699	0.000155442	0.00144548	EHBP1L1	D/IB
373.013	0.369099	0.0884917	6.13205e-06	0.000105655	POP1	D/IB
971.531	0.368045	0.142055	0.00160475	0.00928142	KHDRBS3	D/IB
1444.9	0.367986	0.129696	0.000765228	0.00517365	TMEM106C	D/IB
612.034	0.367953	0.111875	0.000190144	0.00169478	SUGCT	D/IB
225.045	0.367874	0.178336	0.00555037	0.0242768	WDR76	D/IB
1241.95	0.367654	0.197906	0.00880142	0.0346748	MMAB	D/IB
3044.97	0.367414	0.0963909	2.63436e-05	0.000351789	CCDC71L	D/IB
2465.41	0.367411	0.142404	0.0014269	0.00843956	ROCK2	D/IB
1568.31	0.367317	0.0675529	1.1963e-08	4.87329e-07	WDR41	D/IB
691.564	0.367006	0.175142	0.00504851	0.0225167	PRR5	D/IB
7283.48	0.366267	0.10288	7.19977e-05	0.000783435	NME4	D/IB
323.723	0.366212	0.188817	0.00770698	0.0311459	STARD5	D/IB
14115.9	0.36607	0.241854	0.0154212	0.0534019	PAPPA	D/IB
536.074	0.365956	0.134274	0.00114685	0.00712614	PPARG	D/IB
864.99	0.365676	0.0796649	7.30867e-07	1.67284e-05	POMGNT2	D/IB
1064.24	0.365614	0.117744	0.000349144	0.00277642	STRADB	D/IB
792.324	0.365301	0.0835171	2.52275e-06	4.90805e-05	SRR	D/IB
1879.11	0.365187	0.164554	0.00416389	0.0194879	PDIA5	D/IB
5058.85	0.364785	0.228774	0.0134907	0.0481433	LRP5	D/IB
183663	0.364129	0.494787	0.022235	0.0705965	COL3A1	D/IB
664.368	0.364101	0.143392	0.00177651	0.0100381	KNSTRN	D/IB
3860.02	0.364012	0.143644	0.00191604	0.0106364	DLC1	D/IB
402.281	0.36385	0.259729	0.0164122	0.0560178	EMILIN2	D/IB
420.765	0.362465	0.253015	0.0172876	0.0583179	TCAF1P1	D/IB
5808.37	0.36221	0.188307	0.0075965	0.0308469	MGLL	D/IB
430.707	0.361367	0.176605	0.00594236	0.025554	FANCI	D/IB
14089.1	0.361322	0.0762759	4.63808e-07	1.13774e-05	DCTN1	D/IB
573.353	0.36118	0.100971	7.70076e-05	0.000820542	RPGRIP1L	D/IB
559.155	0.360971	0.177225	0.00642829	0.0271674	ATP6V0E2	D/IB
85613	0.360736	0.13068	0.00107377	0.00677275	TMSB10	D/IB
17748.4	0.36039	0.0702947	6.04423e-08	2.00597e-06	KDELR2	D/IB
318.797	0.360381	0.170297	0.00523909	0.0232199	RPSAP8	D/IB
1075.26	0.359954	0.116843	0.000355614	0.00281399	DOK5	D/IB
3333.42	0.359427	0.147401	0.0024184	0.0127282	TBC1D2B	D/IB
2133.48	0.359228	0.0879182	9.19189e-06	0.000146914	GLIS2	D/IB
1747.98	0.359204	0.0770412	6.71993e-07	1.56669e-05	GTF2H5	D/IB
230.115	0.359034	0.286021	0.0198791	0.0648686	LFNG	D/IB
39460.8	0.358967	0.0742817	3.61101e-07	9.05482e-06	FKBP10	D/IB
342.141	0.358752	0.12627	0.000792028	0.00531662	PIGZ	D/IB
35602.2	0.358477	0.11492	0.000332002	0.00265696	RPL27A	D/IB
744.077	0.358115	0.2382	0.0143842	0.0506272	CACNB1	D/IB
10190.9	0.357195	0.104977	0.000115975	0.00113996	SSR3	D/IB
594.473	0.357013	0.0783181	1.09871e-06	2.3842e-05	SCRN3	D/IB
6175.75	0.356938	0.100699	7.9962e-05	0.000839957	FOSL2	D/IB
2525.54	0.356717	0.126586	0.000907717	0.00593779	TNFAIP2	D/IB
2813	0.356653	0.143133	0.00223567	0.0119845	CYTH3	D/IB
450.892	0.356613	0.134779	0.00142885	0.00844323	PXMP2	D/IB
1381.74	0.356132	0.147634	0.00279006	0.0142393	TUBBP1	D/IB
876.957	0.355866	0.105019	0.000136187	0.00129792	NIPSNAP3A	D/IB
1361.28	0.355757	0.13773	0.00172688	0.00983653	NEK7	D/IB
6116.37	0.355406	0.186249	0.00747426	0.0304805	NREP	D/IB
361.734	0.355212	0.158415	0.00403235	0.0190052	RPSAP54	D/IB
1852.82	0.355121	0.113639	0.000302436	0.00247296	SLC25A23	D/IB
73079.7	0.355071	0.121883	0.00062793	0.00443402	RPS2	D/IB
1397.2	0.354278	0.210123	0.012571	0.0454943	F10	D/IB
285.587	0.354028	0.320245	0.0238061	0.0743297	CDT1	D/IB
648.96	0.35378	0.133033	0.00144342	0.00850968	ARHGEF9	D/IB
207.342	0.353649	0.40704	0.0222612	0.0706597	DTL	D/IB
470.839	0.353605	0.118139	0.000546588	0.0039766	PUS7L	D/IB
534.565	0.353547	0.14167	0.00228043	0.0121608	ACTBP2	D/IB
701.64	0.353466	0.305827	0.0226887	0.0715537	CRIP1	D/IB
2807.63	0.353259	0.170232	0.0064213	0.0271525	PTPRF	D/IB
4549.05	0.352678	0.120615	0.000654111	0.00459017	SLC2A4RG	D/IB
33676	0.352669	0.0898912	2.54174e-05	0.000342255	RPS23	D/IB
4901.83	0.352064	0.178245	0.00832955	0.0331669	ADCY9	D/IB
32670	0.351983	0.0982512	7.31587e-05	0.000790731	TLN1	D/IB
4473.23	0.351688	0.0588686	6.8311e-10	4.0919e-08	AP1M1	D/IB
1550.72	0.351536	0.124277	0.000846578	0.00559296	SYNE3	D/IB
3907.7	0.35132	0.198202	0.0111697	0.0414876	CPQ	D/IB
12592.7	0.350253	0.0854884	1.06209e-05	0.000166144	RTL8C	D/IB
656.192	0.35012	0.0833225	5.59608e-06	9.74478e-05	RTL10	D/IB
6016.72	0.350042	0.135338	0.0015773	0.00915077	EPS8	D/IB
1951.67	0.349866	0.103067	0.000142973	0.00135371	PCSK7	D/IB
2280.98	0.349844	0.0978352	8.12314e-05	0.000849504	RBMS2	D/IB
2824.02	0.349774	0.0980386	7.27185e-05	0.000788996	GGCX	D/IB
1572.67	0.34962	0.0490892	2.59854e-13	3.90959e-11	RMDN1	D/IB
3437.41	0.349504	0.107826	0.000261612	0.0022096	XG	D/IB
6289.6	0.349208	0.12506	0.000981629	0.00632037	EEF1A1P9	D/IB
5641.02	0.348801	0.21209	0.01213	0.0442675	SIRT2	D/IB
41435.5	0.348493	0.0725261	2.78833e-07	7.233e-06	RPL7	D/IB
3877.26	0.348232	0.121494	0.000809515	0.00540827	POFUT1	D/IB
61420.7	0.348185	0.127551	0.00115555	0.00715261	RPS18	D/IB
3369.83	0.347524	0.0937115	5.87452e-05	0.000670419	STIM1	D/IB
14154.4	0.347455	0.0715259	2.26183e-07	6.07677e-06	DDOST	D/IB
3522.81	0.34733	0.0597939	1.24004e-09	6.92705e-08	POFUT2	D/IB
593.227	0.346958	0.210369	0.0141921	0.0501544	NACAD	D/IB
162481	0.346697	0.0935229	6.08012e-05	0.000689644	EEF2	D/IB
2099.6	0.346591	0.173166	0.00748608	0.0305067	MAN2A1	D/IB
541.17	0.346442	0.137756	0.0021606	0.0117212	KAZN	D/IB
1722.83	0.346403	0.0637337	1.30646e-08	5.30292e-07	COPG2	D/IB
3441.29	0.346294	0.110426	0.000337396	0.0026963	AFAP1	D/IB
51775.4	0.346089	0.0689256	1.20533e-07	3.59253e-06	HDLBP	D/IB
729.551	0.346085	0.118794	0.000692761	0.00480167	NFIB	D/IB
313.621	0.345587	0.187029	0.0103451	0.0391202	SLC24A1	D/IB
3324.45	0.344801	0.0819728	5.80745e-06	0.000100817	UBE2L6	D/IB
17539.5	0.344355	0.0965737	7.69167e-05	0.000820542	EEF1B2	D/IB
536.052	0.344247	0.170149	0.00743828	0.0303827	ANXA2P1	D/IB
2600.16	0.343854	0.142049	0.0030706	0.0153449	NAGA	D/IB
4853.47	0.343793	0.084213	8.74092e-06	0.000141713	PRMT2	D/IB
1803.92	0.34377	0.267228	0.0243279	0.0754166	NYNRIN	D/IB
929.733	0.343719	0.312911	0.0242265	0.0752055	ITGA4	D/IB
702.415	0.343335	0.165771	0.00653531	0.0275268	POTEE	D/IB
555.454	0.343296	0.195848	0.01228	0.0446561	KCNK6	D/IB
891.393	0.343162	0.105572	0.000222537	0.00192865	KCNC4	D/IB
397.246	0.343006	0.282825	0.0223682	0.0709269	GATA6	D/IB
1099.48	0.342918	0.121073	0.000878814	0.00577214	FKTN	D/IB
5325.73	0.342701	0.123783	0.00115275	0.00714312	EEF1A1P19	D/IB
1197.97	0.342597	0.219846	0.0161427	0.0552821	PEG10	D/IB
636.488	0.342504	0.13193	0.00182405	0.0102503	PAWR	D/IB
38581	0.342253	0.0936836	5.51495e-05	0.000635435	RPS3A	D/IB
7816.17	0.341849	0.0920821	4.52854e-05	0.000544776	TSPAN4	D/IB
1347.37	0.341699	0.145239	0.00334833	0.0163844	RPSAP58	D/IB
15701.4	0.341601	0.106884	0.000289169	0.00238348	RPN2	D/IB
1975.54	0.341127	0.0954456	7.87056e-05	0.000832347	ZNF703	D/IB
1048.45	0.34074	0.0783571	3.55367e-06	6.5737e-05	S1PR2	D/IB
1910.51	0.340461	0.117475	0.000779582	0.00524725	APOBEC3C	D/IB
2161.9	0.340415	0.0969413	9.85768e-05	0.00100211	CRELD2	D/IB
1044.17	0.340282	0.0835455	1.09914e-05	0.000170366	AGA	D/IB
2611.32	0.340261	0.0839022	1.15708e-05	0.000177881	TOM1L2	D/IB
2204.09	0.339817	0.157604	0.00470942	0.0213583	MVD	D/IB
56078.5	0.339569	0.0975926	0.000107844	0.00108074	MYL6	D/IB
808.195	0.339567	0.0766089	2.00361e-06	4.05902e-05	C12orf4	D/IB
3264.61	0.33955	0.0718117	5.50168e-07	1.31807e-05	VOPP1	D/IB
220.509	0.339374	0.123645	0.00123429	0.00757144	PECR	D/IB
2698.96	0.338928	0.120927	0.000998361	0.00639359	PIGS	D/IB
17495.6	0.338451	0.0532577	6.19743e-11	5.11079e-09	DSTN	D/IB
7658.76	0.338084	0.0716238	6.30424e-07	1.48512e-05	GPX8	D/IB
225491	0.337923	0.195304	0.0131555	0.047201	COL6A3	D/IB
5810.78	0.337868	0.285161	0.0230606	0.0725643	ATF5	D/IB
5127.68	0.33782	0.187095	0.0116145	0.0427874	LGMN	D/IB
141.808	0.336658	0.255889	0.0226804	0.0715475	PTPRB	D/IB
10538.7	0.336651	0.239234	0.0209197	0.0673665	SCD	D/IB
1602.3	0.336554	0.0948126	7.84963e-05	0.000830912	MAP7D3	D/IB
2876.2	0.336416	0.105374	0.000299049	0.00245059	FAM98A	D/IB
276.584	0.335761	0.129145	0.00188782	0.0105144	ZBED3	D/IB
20354.4	0.335668	0.136489	0.00260486	0.0135079	CLIC4	D/IB
3829.4	0.335389	0.12646	0.00173677	0.00987788	BLCAP	D/IB
859.208	0.335315	0.149	0.00469945	0.0213309	TMEM97	D/IB
4507.24	0.335091	0.126069	0.0014258	0.00843956	SMAD3	D/IB
5911.63	0.334574	0.0721368	8.27404e-07	1.84514e-05	AHCY	D/IB
1264.46	0.334569	0.118202	0.000968783	0.00625744	RCN1P2	D/IB
907.371	0.334121	0.0923729	6.5431e-05	0.000728355	DHFR	D/IB
700.192	0.33381	0.15161	0.00519876	0.0230593	SYNM	D/IB
2362.53	0.333678	0.121266	0.00131665	0.00793649	PLCD1	D/IB
492.35	0.332916	0.184848	0.0120122	0.0439369	AQP1	D/IB
36422.4	0.332671	0.0856204	2.42514e-05	0.000327728	CYB5R3	D/IB
5196.85	0.33259	0.126152	0.00151994	0.00884984	SETD7	D/IB
2771.04	0.33249	0.493763	0.0259127	0.079155	FMOD	D/IB
2501.42	0.332098	0.0866885	2.70645e-05	0.000360562	RRM1	D/IB
28409.6	0.33185	0.105157	0.000214086	0.001864	RPS27A	D/IB
5704.6	0.331643	0.187179	0.0126597	0.0457643	EHD1	D/IB
2122.88	0.331441	0.06208	1.87967e-08	7.28873e-07	BABAM2	D/IB
458.679	0.331371	0.167274	0.00867853	0.0342887	CEP112	D/IB
373.45	0.331302	0.225994	0.0196928	0.0643537	OSBPL10	D/IB
1817.43	0.331295	0.237041	0.0223446	0.0708846	TANC1	D/IB
288.895	0.330934	0.212778	0.0180473	0.0603281	SYNE2	D/IB
97645.5	0.330641	0.106385	0.000419785	0.00321361	LGALS1	D/IB
274.151	0.330335	0.145744	0.00434385	0.0201298	TTLL7	D/IB
2673.72	0.329821	0.113524	0.000758084	0.00514385	GAMT	D/IB
32027.9	0.329543	0.0832559	2.05936e-05	0.000286533	RPL10A	D/IB
64071.2	0.32927	0.0979362	0.0001081	0.00108234	RPS6	D/IB
1685.95	0.329142	0.14107	0.00413094	0.0193663	SAMD4A	D/IB
10595.7	0.328846	0.131513	0.00219014	0.0118246	P4HA2	D/IB
271.997	0.32879	0.126347	0.00198198	0.010947	RCAN3	D/IB
1181.83	0.328752	0.121005	0.00138473	0.0082499	RPL17P7	D/IB
31579.1	0.328311	0.0856604	3.02102e-05	0.000395008	CD99	D/IB
4234.4	0.328161	0.094228	0.000115976	0.00113996	UBFD1	D/IB
16623	0.328053	0.0780754	7.16303e-06	0.000120458	ANXA11	D/IB
802.002	0.326995	0.106679	0.00048338	0.00358846	RPS3AP47	D/IB
1784.92	0.326581	0.103821	0.000367166	0.00288203	CCDC88A	D/IB
400.623	0.326515	0.168154	0.00950586	0.036684	DDX60	D/IB
24996.4	0.326041	0.0755239	3.8927e-06	7.09616e-05	SEPTIN9	D/IB
47690	0.325853	0.10702	0.000435966	0.00331053	RPS8	D/IB
673.398	0.325034	0.169714	0.00961009	0.0370103	USP53	D/IB
11544	0.324941	0.161459	0.00790097	0.0318409	SPTBN1	D/IB
6316.58	0.324808	0.160977	0.00833077	0.0331669	PCYOX1	D/IB
11335	0.324561	0.100782	0.00029612	0.00243366	MYO1B	D/IB
389.072	0.324234	0.154337	0.00684269	0.0284918	SCN8A	D/IB
832.538	0.324213	0.104878	0.000459563	0.00345945	PRKAB2	D/IB
13048	0.323924	0.162369	0.0100834	0.0384007	TP53I11	D/IB
490.324	0.323835	0.165023	0.00941232	0.0364116	BCKDHB	D/IB
772.728	0.323368	0.121501	0.00162507	0.00938452	RPL21P28	D/IB
11178.9	0.323281	0.120944	0.0016084	0.00929772	PDIA4	D/IB
79124.5	0.32321	0.0921362	0.000109733	0.00109288	LMNA	D/IB
10636.8	0.322984	0.0773249	5.90976e-06	0.000102332	KPNB1	D/IB
30406.5	0.322546	0.109998	0.00087614	0.00576184	RPL29	D/IB
5052.44	0.322491	0.0844914	3.59076e-05	0.000451708	EMC1	D/IB
914.133	0.32245	0.11042	0.00079486	0.00533246	WEE1	D/IB
1913.9	0.322344	0.149179	0.00615068	0.0262895	SNHG8	D/IB
6045.8	0.322087	0.0929561	0.000123197	0.00120152	SPATS2L	D/IB
5649.42	0.321781	0.100822	0.000356945	0.00281859	ADAM15	D/IB
646.3	0.321558	0.904656	0.0117644	0.0431564	MYMX	D/IB
4871.16	0.321547	0.0513511	1.00584e-10	7.72103e-09	VTI1B	D/IB
755.954	0.321209	0.0816634	2.08009e-05	0.000289061	TMEM254	D/IB
4165.87	0.32099	0.0948313	0.000181664	0.00163992	DYNC1LI2	D/IB
1354.68	0.320244	0.163771	0.0094441	0.0365206	BAHCC1	D/IB
891.086	0.31988	0.218839	0.021866	0.0696995	PHLDB2	D/IB
333.371	0.319822	0.132858	0.00343996	0.0167529	TSPAN10	D/IB
1132.81	0.319633	0.23159	0.0195084	0.0639179	F3	D/IB
4176.51	0.319568	0.197102	0.0173228	0.0583684	POGLUT3	D/IB
31865.5	0.31951	0.106835	0.000623092	0.00440813	RPL32	D/IB
435.22	0.319211	0.10884	0.000756875	0.00514151	LOXL1-AS1	D/IB
763.659	0.318825	0.0868648	5.9062e-05	0.000671831	CCNYL1	D/IB
1111.87	0.318688	0.113027	0.00108704	0.00684112	IFI35	D/IB
919.532	0.318474	0.161552	0.0092585	0.0359632	RPSAP15	D/IB
350.729	0.318241	0.193806	0.0168699	0.057234	ABLIM1	D/IB
1617.22	0.317837	0.0945232	0.000180775	0.00163713	TOR3A	D/IB
6451.66	0.317739	0.086273	3.73628e-05	0.000465859	CHID1	D/IB
176.872	0.317735	0.40458	0.0288045	0.0855569	SLC7A4	D/IB
1244.38	0.317733	0.106313	0.000640859	0.00451401	TBC1D2	D/IB
19039.6	0.316012	0.104775	0.00052634	0.00384664	SNHG29	D/IB
4335.6	0.315519	0.0985469	0.00031626	0.00256186	SUN1	D/IB
8137.23	0.315413	0.0680336	1.44951e-06	3.06873e-05	RSU1	D/IB
59028.7	0.315394	0.104602	0.000614632	0.00435851	CALR	D/IB
7565.4	0.315141	0.0748794	4.6721e-06	8.40828e-05	TMED3	D/IB
725.784	0.315129	0.459435	0.0258182	0.078909	FNDC5	D/IB
251.845	0.314707	0.128065	0.00308047	0.0153805	LRRC20	D/IB
196557	0.31445	0.164086	0.0107284	0.0402191	GREM1	D/IB
722.3	0.314014	0.247608	0.0276479	0.0829731	ALDH1A3	D/IB
1272.34	0.313332	0.0924353	0.000176866	0.00161078	PEX2	D/IB
3007.22	0.313075	0.133881	0.00432351	0.020078	MYO18A	D/IB
948.734	0.31273	0.23813	0.026341	0.0800085	CPEB2	D/IB
84375.5	0.31251	0.0788067	1.85112e-05	0.000263107	RPL4	D/IB
500.806	0.31156	0.193552	0.018519	0.0614431	EEF1A1P7	D/IB
1550.7	0.311524	0.135949	0.00482561	0.0217635	TTC7A	D/IB
578.747	0.310879	0.300123	0.02908	0.0860712	KLF2	D/IB
897.618	0.310732	0.121485	0.00241315	0.0127065	RPS24P8	D/IB
7222.72	0.309897	0.0862022	9.44067e-05	0.000965808	RTN3	D/IB
1599.52	0.30977	0.186462	0.0176308	0.0592632	TCAF1	D/IB
7277.61	0.309653	0.107486	0.000969393	0.00625761	HDAC7	D/IB
8852.52	0.309538	0.221543	0.0235309	0.073695	RGMB	D/IB
21816.3	0.309458	0.0750932	1.67448e-05	0.00024349	WDR1	D/IB
23391.9	0.309224	0.184569	0.0228228	0.0718763	SFRP1	D/IB
10117	0.309102	0.0815454	3.8807e-05	0.000480152	OST4	D/IB
2204.34	0.30866	0.141563	0.00634373	0.0269311	EPG5	D/IB
15148.6	0.308172	0.0782511	1.94205e-05	0.000272225	CALM1	D/IB
2850.65	0.308059	0.082076	4.73093e-05	0.000564908	GLT8D1	D/IB
1080.15	0.30794	0.185052	0.0158148	0.0544731	CPM	D/IB
2636.12	0.307877	0.0732338	7.40162e-06	0.000123733	AGPAT3	D/IB
15071.5	0.307877	0.096481	0.000347521	0.00276546	PLIN3	D/IB
701.261	0.307814	0.138696	0.0055067	0.0241311	FARP2	D/IB
267481	0.307682	0.170836	0.0133169	0.0476255	TGFBI	D/IB
2769.53	0.307402	0.100661	0.000549441	0.00398963	SWAP70	D/IB
1777	0.307313	0.08205	4.71119e-05	0.00056423	APOL2	D/IB
758.066	0.307129	0.236244	0.0291422	0.0861743	EEPD1	D/IB
3770.52	0.306943	0.253239	0.0280193	0.0837759	CFH	D/IB
11611.5	0.306067	0.0749578	1.28447e-05	0.000193253	KIF1C	D/IB
259.286	0.305343	0.128258	0.0039653	0.0187687	PABPC1P4	D/IB
2347.56	0.305191	0.263645	0.0320998	0.092638	PALM	D/IB
306.714	0.304547	0.142605	0.00720881	0.0296552	NUBPL	D/IB
988.881	0.304449	0.113692	0.00182672	0.0102602	DNAAF9	D/IB
708.465	0.304245	0.141094	0.00681658	0.0284271	TTLL11	D/IB
1873.62	0.30401	0.177561	0.0169888	0.0575509	TBCK	D/IB
452.57	0.303939	0.187142	0.0177379	0.0595697	CIT	D/IB
5304.77	0.30391	0.093798	0.000325262	0.00261787	ST6GALNAC6	D/IB
305.309	0.303904	0.112976	0.00176855	0.0100132	NEK11	D/IB
380.407	0.303637	0.236026	0.0299143	0.0878357	MELTF	D/IB
1167.12	0.30362	0.110086	0.00138699	0.00825898	RPS3AP5	D/IB
1583.73	0.303337	0.200403	0.0236397	0.0739197	EEA1	D/IB
423.93	0.303204	0.0724239	7.59927e-06	0.000126475	LOC107985911	D/IB
69523.1	0.302962	0.0918651	0.000253351	0.00214948	RPS4X	D/IB
3.40079e+06	0.302591	0.169295	0.0146229	0.0512596	FN1	D/IB
1413.34	0.302522	0.0703467	4.62671e-06	8.3399e-05	POLR1E	D/IB
3964.75	0.30243	0.0950976	0.000366636	0.00288203	YIPF5	D/IB
13081.2	0.302215	0.173385	0.0148172	0.0517638	EPAS1	D/IB
1996.34	0.30217	0.0987731	0.000536732	0.00391245	HADH	D/IB
405.891	0.30217	0.0891697	0.000187389	0.0016795	CDIN1	D/IB
1191.91	0.302162	0.158426	0.0108055	0.0404745	TCEA3	D/IB
1645.68	0.302157	0.270338	0.0314678	0.0912339	PPFIA4	D/IB
38320.4	0.3019	0.109912	0.00145454	0.00856183	RPL37A	D/IB
67126.5	0.301879	0.229623	0.0275405	0.0827674	DCN	D/IB
1275.21	0.301824	0.113503	0.00176252	0.00998909	PCBD1	D/IB
3633.93	0.301279	0.1284	0.00490081	0.0220322	TTC37	D/IB
273.811	0.301106	0.0995271	0.00064313	0.00452719	ZFAND2A-DT	D/IB
366.096	0.300907	0.287867	0.0341455	0.0970767	PDCD1LG2	D/IB
4613.29	0.300721	0.140424	0.00726921	0.0298601	SDC2	D/IB
3676.53	0.300587	0.0624097	4.27698e-07	1.05605e-05	TPGS2	D/IB
2348.99	0.300565	0.137098	0.00715076	0.0294916	RPS12P22	D/IB
2654.26	0.299989	0.200751	0.0239738	0.0746676	FAM43A	D/IB
377.743	0.299879	0.154554	0.0109165	0.0407691	RPL21P53	D/IB
44367.6	0.299552	0.125004	0.00377984	0.0180575	TMSB4X	D/IB
595.227	0.299448	0.14826	0.00945011	0.0365314	GGH	D/IB
281.666	0.299336	0.123185	0.00367257	0.0176053	GAS6-DT	D/IB
3211.16	0.298992	0.0965619	0.000515836	0.00379198	P3H4	D/IB
2363.35	0.298957	0.0778756	3.24682e-05	0.000417756	TP53	D/IB
6776.91	0.298934	0.0811719	6.10469e-05	0.000691033	MLEC	D/IB
1097.06	0.298787	0.0885301	0.000196159	0.00173197	DHRS1	D/IB
2222.77	0.298479	0.054578	1.38054e-08	5.54858e-07	RARS2	D/IB
6273.39	0.298284	0.209424	0.0218992	0.0697854	MYL6B	D/IB
1495.73	0.298134	0.0875687	0.000188947	0.00168811	ARHGEF10	D/IB
1775.04	0.297891	0.128286	0.00474821	0.0214917	STK17B	D/IB
1803.74	0.297202	0.0578816	9.58265e-08	2.96248e-06	DHDDS	D/IB
2326.66	0.297114	0.115861	0.00259325	0.0134725	CTNNAL1	D/IB
234.26	0.296895	0.521727	0.014241	0.0502643	MYOM3	D/IB
1942.44	0.296892	0.128742	0.00491414	0.0220833	AK5	D/IB
10485.4	0.296776	0.140688	0.0079267	0.0319218	TTC3	D/IB
1566.49	0.296475	0.0987299	0.000697433	0.00482168	FKBP14	D/IB
634.294	0.296458	0.102589	0.00113032	0.00705448	NUDT1	D/IB
1993.44	0.296259	0.0908898	0.000302844	0.00247451	ADK	D/IB
1589.75	0.296134	0.0918749	0.000330289	0.00264701	MPI	D/IB
500.501	0.296133	0.0854173	0.000151056	0.00141102	RFX2	D/IB
1264.67	0.295991	0.100862	0.00089785	0.00588347	TLN2	D/IB
1431.12	0.295637	0.142497	0.00884353	0.0347823	EEF2K	D/IB
1728.14	0.295304	0.0943075	0.00048288	0.00358711	COG5	D/IB
1121.39	0.295124	0.326606	0.0316093	0.0915267	DMBT1	D/IB
234.806	0.294919	0.353265	0.0335354	0.0957427	ASF1B	D/IB
7697.58	0.294299	0.121822	0.00390198	0.0185545	EXT2	D/IB
764.254	0.293831	0.132408	0.00638596	0.0270797	SYNGR1	D/IB
205.039	0.293827	0.341008	0.0339506	0.0966365	NCAPH	D/IB
1699.64	0.293485	0.131346	0.00600277	0.0257353	LNPK	D/IB
879.785	0.293477	0.0805814	7.55982e-05	0.000810884	SMYD2	D/IB
22176.7	0.29336	0.0976612	0.000732412	0.00501794	RCN3	D/IB
3202.58	0.292732	0.130759	0.00621566	0.0264874	STING1	D/IB
1770.66	0.29254	0.0626183	7.79578e-07	1.75788e-05	BZW2	D/IB
1177.08	0.29212	0.330284	0.0345064	0.0979197	LRRN1	D/IB
1910.62	0.291836	0.109699	0.00202392	0.0111242	ITSN1	D/IB
1448.66	0.291831	0.104354	0.00134911	0.00808884	VEZT	D/IB
1918.25	0.291572	0.170299	0.0185384	0.0614895	MR1	D/IB
502.74	0.291367	0.103102	0.00126767	0.00771542	CLTCL1	D/IB
322.626	0.291293	0.268937	0.0361775	0.101143	E2F1	D/IB
1517.28	0.291095	0.211929	0.0277771	0.0832058	ENC1	D/IB
15195.7	0.29091	0.101364	0.00100229	0.0064151	RPL39	D/IB
11580.1	0.290799	0.0811142	9.82207e-05	0.00100029	ACTR3	D/IB
274.836	0.290596	0.190468	0.0242372	0.0752179	MBP	D/IB
10243.4	0.290443	0.217327	0.0292464	0.0863916	COL8A1	D/IB
7391.71	0.29036	0.107411	0.00168842	0.0096567	PLS3	D/IB
214.482	0.290266	0.204723	0.0275427	0.0827674	KIF20B	D/IB
1284.57	0.290229	0.160916	0.0155722	0.0538347	RAC2	D/IB
1135.56	0.290227	0.103288	0.00127098	0.00773007	USP13	D/IB
1284.15	0.289889	0.264256	0.0361688	0.101143	THSD4	D/IB
1998.37	0.289466	0.0680197	6.13291e-06	0.000105655	MOCS2	D/IB
3874.8	0.289181	0.064842	2.32022e-06	4.59322e-05	TFDP1	D/IB
624.017	0.289094	0.110604	0.00216478	0.0117327	GPSM2	D/IB
1418.18	0.288826	0.0833129	0.000150383	0.00140707	WTIP	D/IB
1937.68	0.288535	0.106809	0.00186724	0.0104152	KIFAP3	D/IB
745.383	0.288425	0.135985	0.00824802	0.0329337	OPN3	D/IB
2930.55	0.288424	0.0887395	0.000313419	0.00254433	CCND3	D/IB
361.859	0.287902	0.110862	0.00242763	0.0127601	CHEK1	D/IB
37633.8	0.287254	0.0966981	0.000803651	0.00537864	RPL9	D/IB
1842.6	0.287243	0.187675	0.0262998	0.0799214	SLC4A7	D/IB
1860.63	0.286823	0.165886	0.0184347	0.0612176	SLC9A7	D/IB
5303.7	0.286777	0.198194	0.0225053	0.0712246	MTRNR2L12	D/IB
692.059	0.286675	0.147051	0.0121968	0.0444681	TUBBP2	D/IB
26182.8	0.28641	0.122204	0.00459994	0.0209975	NUCB1	D/IB
3309.4	0.285474	0.0662229	4.81897e-06	8.63132e-05	HIGD1A	D/IB
677.315	0.285462	0.194124	0.0277473	0.0831388	GAL3ST4	D/IB
106262	0.284642	0.0930785	0.00063085	0.00444907	RPL13A	D/IB
290.529	0.284518	0.133357	0.0082629	0.0329815	NOD1	D/IB
384.03	0.284288	0.206209	0.0316733	0.0916414	KCND1	D/IB
26249.3	0.283928	0.0620727	1.41499e-06	3.00693e-05	GNAI2	D/IB
3353.48	0.283914	0.095046	0.000836953	0.00554887	ERLIN1	D/IB
327.365	0.283876	0.158425	0.0167008	0.0567968	LOC101927060	D/IB
8103.74	0.283757	0.145412	0.0121498	0.0443255	AGRN	D/IB
1607.88	0.283625	0.102348	0.00157818	0.00915118	SMC4	D/IB
3849.18	0.283574	0.0760074	5.10799e-05	0.000600402	TXN2	D/IB
24310.6	0.283153	0.104742	0.00192485	0.0106732	CERCAM	D/IB
653.345	0.282222	0.137607	0.0101613	0.0386191	FLT3LG	D/IB
38139.3	0.282083	0.194929	0.029706	0.0874061	IFITM3	D/IB
1037.33	0.282064	0.0892415	0.000474294	0.00353964	LDAF1	D/IB
1881.92	0.282029	0.0811626	0.00014922	0.0013985	SMAP2	D/IB
31425.7	0.281963	0.101077	0.00144111	0.00850052	RPL26	D/IB
1154.96	0.281733	0.1585	0.0168972	0.0572922	FMNL1	D/IB
868.17	0.281548	0.195025	0.0286073	0.085171	SUSD1	D/IB
2815.12	0.281507	0.106286	0.00226486	0.012095	LMNB2	D/IB
1746.55	0.281377	0.140494	0.0113678	0.0420846	TMEM8B	D/IB
756.689	0.281083	0.151189	0.0150656	0.0524044	FKBP9P1	D/IB
2052.31	0.280692	0.128947	0.00760592	0.0308526	PIGK	D/IB
47668.6	0.280365	0.105092	0.00180049	0.0101381	RPS3	D/IB
210.119	0.2802	0.177405	0.02378	0.0742895	HOMER2	D/IB
3853.85	0.280107	0.152896	0.0157459	0.0543022	PAPSS2	D/IB
7948.79	0.2797	0.105974	0.00230972	0.0122681	HINT1	D/IB
806.709	0.279591	0.17432	0.0240983	0.0749311	FIBIN	D/IB
893.068	0.279279	0.053551	5.82684e-08	1.94527e-06	MTMR1	D/IB
25204.5	0.279257	0.0787076	0.000135358	0.0012922	SLC25A6	D/IB
470.465	0.279215	0.16012	0.0191533	0.0630289	OAS2	D/IB
27189.1	0.279188	0.118798	0.00494055	0.0221816	RPS17	D/IB
1990.78	0.279165	0.0694622	1.93503e-05	0.000271916	FAM171A1	D/IB
3624.77	0.278814	0.0820355	0.000215808	0.0018761	PCYT1A	D/IB
1958.9	0.278721	0.125124	0.00745837	0.0304267	NDUFAF8	D/IB
9897.84	0.278406	0.0726475	2.96999e-05	0.000391121	MPRIP	D/IB
1096.62	0.277741	0.0920712	0.000742382	0.00506165	TCP11L1	D/IB
203.288	0.277726	0.197651	0.0311683	0.0907153	SGO2	D/IB
14759.8	0.277442	0.0857215	0.000367278	0.00288203	TPM3	D/IB
2913.09	0.277239	0.0590616	8.10967e-07	1.81207e-05	RNF41	D/IB
56022.7	0.277084	0.102876	0.00173283	0.00986042	RPLP1	D/IB
1238.26	0.277079	0.228347	0.0337406	0.0962409	PLEKHG5	D/IB
5173.21	0.2768	0.0924735	0.000816939	0.00544819	FERMT2	D/IB
16650.4	0.276681	0.0869137	0.00048467	0.00359095	DDB1	D/IB
13070	0.27651	0.105408	0.00183416	0.0102901	RPS5	D/IB
3336.03	0.276508	0.132119	0.00969521	0.037257	SEPTIN8	D/IB
43466.3	0.276148	0.115824	0.00465682	0.0211544	EIF4G2	D/IB
5195.97	0.275907	0.0893857	0.000613881	0.00435663	NCLN	D/IB
6521.44	0.275798	0.073579	6.61164e-05	0.000733586	DBNL	D/IB
902.377	0.275746	0.122386	0.00658279	0.0277062	ELOVL6	D/IB
6564.88	0.275608	0.104754	0.00219257	0.0118286	CDC42EP1	D/IB
977.566	0.275378	0.0959313	0.00124038	0.00759322	MPP1	D/IB
3117.75	0.274991	0.120688	0.00620304	0.0264532	NUMBL	D/IB
1289.71	0.274818	0.170424	0.0238936	0.0744913	APLP1	D/IB
47690.8	0.274752	0.12838	0.00839759	0.0334127	RPS19	D/IB
907.525	0.274691	0.109369	0.00358009	0.0172936	ANKMY2	D/IB
11782.4	0.274638	0.107875	0.00392977	0.0186631	GNG12	D/IB
1806.53	0.274621	0.0908668	0.000779834	0.00524725	EVI5L	D/IB
504.098	0.274462	0.106621	0.00294383	0.0148261	TTF2	D/IB
258.26	0.27445	0.187077	0.0302195	0.0885935	TIAM2	D/IB
3045.09	0.274302	0.104475	0.00265254	0.0137362	YIF1B	D/IB
1390.58	0.27421	0.519274	0.0189974	0.0626987	SHD	D/IB
1200.2	0.274076	0.145383	0.0151148	0.0525431	ACSF2	D/IB
76763.2	0.27388	0.0963202	0.00130923	0.00790016	RPL7A	D/IB
22128.5	0.273657	0.0887132	0.000606811	0.00432004	RPL30	D/IB
365.505	0.273424	0.09461	0.00118352	0.00729773	SIRT5	D/IB
537.345	0.273148	0.120371	0.0063438	0.0269311	ZWILCH	D/IB
2996.31	0.273061	0.0978966	0.00159658	0.00924364	IPO4	D/IB
29479.1	0.272942	0.0726586	5.51238e-05	0.000635435	RHOA	D/IB
1841.13	0.272131	0.207331	0.0369011	0.102383	IL11RA	D/IB
579.198	0.271808	0.32566	0.0380518	0.104787	MYO18B	D/IB
1051.1	0.271655	0.0683433	2.29127e-05	0.00031301	RHNO1	D/IB
1526.43	0.271613	0.314647	0.035333	0.0996245	CDH6	D/IB
25824.3	0.27143	0.0886625	0.000900294	0.00589382	PLOD1	D/IB
3469.89	0.271378	0.158717	0.0210162	0.0675248	RHOBTB3	D/IB
1148.38	0.271295	0.105449	0.00301326	0.0150967	TNFSF12	D/IB
2282.74	0.271208	0.120231	0.00683433	0.0284675	PCYT2	D/IB
657.44	0.271094	0.114463	0.00594931	0.0255741	ABHD14A	D/IB
6062.83	0.271027	0.0609004	2.69028e-06	5.15335e-05	MAN1B1	D/IB
4296.02	0.271015	0.191473	0.0356047	0.10009	CRIP2	D/IB
653.339	0.270735	0.111987	0.00464144	0.0211303	PRKAR1B	D/IB
18660.7	0.270361	0.067	1.88384e-05	0.000266049	SHC1	D/IB
852.74	0.270243	0.153585	0.0190224	0.0627446	HERC3	D/IB
16184.8	0.269784	0.0992395	0.00200497	0.0110415	NFE2L1	D/IB
3463.39	0.269694	0.141606	0.0147702	0.0516316	RPL27AP6	D/IB
2909.96	0.269627	0.154287	0.0193408	0.0635532	SH2D4A	D/IB
404.979	0.269539	0.128405	0.00971571	0.0372771	ABCB10	D/IB
2075.94	0.269389	0.0666462	1.71371e-05	0.000248554	NF2	D/IB
2177.17	0.269198	0.144251	0.0155185	0.0536654	VDR	D/IB
18638.3	0.269148	0.273531	0.0378642	0.10449	CDH11	D/IB
1678.93	0.269093	0.105001	0.00308684	0.0153928	FHL3	D/IB
371.426	0.269016	0.167829	0.0251199	0.0772563	ZBTB18	D/IB
381.138	0.268986	0.156968	0.0218339	0.0696364	LIN7A	D/IB
1380.32	0.268761	0.154909	0.0200807	0.0653376	SH3RF1	D/IB
7324.34	0.268739	0.095744	0.00150332	0.00878026	DAG1	D/IB
12772.1	0.2685	0.102522	0.00219887	0.0118435	TSPO	D/IB
2745.59	0.268457	0.236781	0.0456127	0.11953	SORT1	D/IB
1912.61	0.268414	0.0632347	7.7918e-06	0.000129108	CAMK2G	D/IB
277.601	0.268304	0.160258	0.0219378	0.0698493	RPS18P12	D/IB
6189.07	0.268188	0.0874353	0.000714136	0.00491061	CLIP3	D/IB
64867.6	0.268063	0.111406	0.00433985	0.0201246	RPL13	D/IB
562.207	0.267999	0.190768	0.0270041	0.081518	RAB15	D/IB
1712.64	0.267446	0.114206	0.00573291	0.0248426	HHIPL1	D/IB
2838.05	0.26743	0.114201	0.00560783	0.0244603	AIDA	D/IB
2383.21	0.267399	0.175168	0.0288169	0.0855711	SMARCD3	D/IB
42771.7	0.267302	0.350686	0.0284162	0.084671	C1R	D/IB
4879.27	0.267223	0.100936	0.00245496	0.0128666	AZIN1	D/IB
2063.2	0.267146	0.0763046	9.586e-05	0.000978014	FNBP1	D/IB
714.747	0.266697	0.100065	0.00232537	0.0123248	MPC1	D/IB
141.993	0.266501	0.199393	0.0360003	0.100801	FGF1	D/IB
2525.05	0.266458	0.0857334	0.000718166	0.00493231	NIPSNAP1	D/IB
375.726	0.266411	0.171234	0.0279173	0.083558	NCALD	D/IB
15883.9	0.266303	0.0584204	2.11094e-06	4.24596e-05	MYL12B	D/IB
7137.49	0.265848	0.20078	0.0360171	0.100823	LDLR	D/IB
1989.23	0.265831	0.184463	0.0335405	0.0957427	UBA7	D/IB
304.921	0.265725	0.240903	0.044946	0.118277	ABAT	D/IB
5751.96	0.265687	0.175376	0.0296238	0.0872286	MAP2K3	D/IB
31804.2	0.265652	0.0647186	3.53368e-05	0.000446018	SEC61A1	D/IB
728.531	0.265585	0.174068	0.0281396	0.084024	HSPB1P1	D/IB
9486.2	0.265524	0.126829	0.010983	0.0409557	RPS29	D/IB
1019.82	0.264718	0.0622882	7.4311e-06	0.000124042	GTF2H3	D/IB
458.802	0.264668	0.0818237	0.000403111	0.00311342	FAM161B	D/IB
2111.49	0.264471	0.153944	0.0214225	0.0685375	WDFY1	D/IB
29398	0.263479	0.111318	0.00502265	0.0224369	RPL31	D/IB
22061.7	0.263087	0.104014	0.00315249	0.0156295	SEC31A	D/IB
1659.14	0.262977	0.0828914	0.000520267	0.00381462	POLH	D/IB
2484.26	0.262784	0.078046	0.000242188	0.00206721	CETN2	D/IB
1396.18	0.262728	0.110629	0.00531018	0.0234154	MTURN	D/IB
1137.22	0.26267	0.310643	0.0434278	0.115168	PALMD	D/IB
528.035	0.26266	0.173908	0.0306138	0.089517	GPD1L	D/IB
11138.1	0.261929	0.152254	0.0225231	0.0712246	AXL	D/IB
6441.81	0.261462	0.0943143	0.00165044	0.00950139	SCRN1	D/IB
3879.71	0.261082	0.109048	0.00480228	0.0216669	RAPGEF1	D/IB
3227.45	0.259828	0.118832	0.00833288	0.0331669	ERAP2	D/IB
3186.7	0.259788	0.134852	0.01605	0.0550906	ASAP1	D/IB
820.646	0.25953	0.190628	0.037889	0.104517	VWA1	D/IB
524.375	0.259376	0.316591	0.0449324	0.118269	KIAA0754	D/IB
13710.3	0.25927	0.0549588	7.03739e-07	1.62725e-05	MYL12A	D/IB
344.858	0.25917	0.220455	0.045716	0.119689	B3GALNT1	D/IB
427.428	0.259113	0.146854	0.0211354	0.0678588	FBXL2	D/IB
1056.41	0.259074	0.0794621	0.000404817	0.00312446	FAM149B1	D/IB
1711.07	0.258824	0.0781735	0.00035132	0.00278783	C6orf120	D/IB
3322.22	0.258557	0.0583642	3.43655e-06	6.42021e-05	IVD	D/IB
414.782	0.258442	0.166053	0.0297579	0.0874676	BAIAP2L1	D/IB
1280.46	0.25823	0.109781	0.00631023	0.0268494	NATD1	D/IB
12734.6	0.258139	0.0897812	0.00124548	0.00760088	PRNP	D/IB
1895.4	0.258135	0.103255	0.0038967	0.0185372	DYNC2I2	D/IB
2395.15	0.258107	0.161572	0.0283846	0.084599	NOMO2	D/IB
2074.43	0.258089	0.0969239	0.00247059	0.0129323	WDR5	D/IB
1519.57	0.25794	0.15356	0.0238165	0.0743418	NXPE3	D/IB
596.003	0.257734	0.14511	0.0208161	0.0671112	PLEKHA2	D/IB
6286.51	0.257626	0.164427	0.0287204	0.0853968	SEC23A	D/IB
541.101	0.257576	0.206853	0.0408309	0.110119	PTGER2	D/IB
15438.3	0.257572	0.0867893	0.00151889	0.00884984	SPTAN1	D/IB
2991.46	0.257464	0.103944	0.00429717	0.0200038	ALDH7A1	D/IB
1174.57	0.256718	0.092221	0.00169651	0.00968306	LMAN2L	D/IB
454.51	0.256485	0.17933	0.0358504	0.100531	NBEAL1	D/IB
4598.93	0.256458	0.126206	0.0123749	0.0449575	SCP2	D/IB
1369.22	0.256312	0.154365	0.0240119	0.0747244	ARHGAP31	D/IB
7899.41	0.256309	0.0836233	0.000922775	0.00601884	RANGAP1	D/IB
525.382	0.256302	0.0788683	0.000391649	0.00303946	GCSH	D/IB
8576.12	0.256141	0.0906414	0.00159787	0.00924633	NUCKS1	D/IB
10160	0.255661	0.0753973	0.00025532	0.00216374	GPAA1	D/IB
253.102	0.255633	0.107686	0.00543825	0.0238961	CCDC34	D/IB
29975.8	0.255491	0.103927	0.0044141	0.0203467	RPS9	D/IB
6113.91	0.255436	0.0814414	0.0006618	0.00463748	PSME1	D/IB
341.343	0.255416	0.131746	0.0141743	0.0501075	CCDC28B	D/IB
3100.13	0.255399	0.126876	0.0127815	0.04613	BCAT1	D/IB
3212.68	0.255386	0.110777	0.00673702	0.0281662	PRKCA	D/IB
57975.1	0.255356	0.106026	0.00507132	0.0225917	RPL8	D/IB
2732.95	0.255341	0.107544	0.00524914	0.0232462	PRPS1	D/IB
128.885	0.254836	0.458699	0.0202979	0.0658279	SBK2	D/IB
353.09	0.254751	0.130747	0.0152675	0.0529761	SCAPER	D/IB
1954.32	0.254637	0.0720954	0.000147985	0.00139155	MLH1	D/IB
6613.9	0.254291	0.143914	0.0200679	0.0653308	KIF5B	D/IB
1843.09	0.254268	0.079021	0.000481554	0.00358198	COMMD6	D/IB
493.124	0.254213	0.0912801	0.00183561	0.0102901	TTC13	D/IB
6991.64	0.254121	0.130572	0.0148955	0.0519891	TRAM1	D/IB
6112.89	0.25388	0.0455547	8.46025e-09	3.60247e-07	SAR1A	D/IB
1050.2	0.25382	0.072794	0.000179481	0.00162802	CEP89	D/IB
236.57	0.253731	0.201392	0.0444043	0.11707	MAP3K8	D/IB
23448	0.253569	0.109317	0.00639576	0.0271009	RPLP2	D/IB
28883.8	0.253529	0.103994	0.00465099	0.0211364	RPS24	D/IB
46506.8	0.253378	0.0866107	0.00099149	0.0063568	RPL6	D/IB
3326.12	0.253373	0.109992	0.00546495	0.0239761	PACS2	D/IB
1214.36	0.253035	0.131801	0.0162841	0.0556986	RPL17P39	D/IB
5655.2	0.252925	0.0731892	0.00018203	0.00164059	TMEM43	D/IB
861.109	0.252842	0.0938614	0.00240757	0.0126889	PLA2G12A	D/IB
4817.47	0.25265	0.0929787	0.00268937	0.013876	ALDH18A1	D/IB
389.398	0.252267	0.145673	0.0230971	0.0725973	RPL21P16	D/IB
795.137	0.252218	0.251313	0.0577574	0.14305	TACC3	D/IB
17248.8	0.252034	0.0603573	1.34497e-05	0.000201548	PTTG1IP	D/IB
241.46	0.251871	0.113629	0.00831088	0.0331225	RPS3AP21	D/IB
30214.8	0.25186	0.100832	0.00351298	0.0170204	RPS20	D/IB
35579.3	0.251815	0.106181	0.00564387	0.0245227	RPL37	D/IB
696.123	0.251791	0.0827724	0.0008892	0.00583356	HSPA12A	D/IB
1284.68	0.251712	0.111503	0.00767834	0.0310546	DTX3L	D/IB
367.959	0.251596	0.122238	0.0127916	0.04613	APOBEC3G	D/IB
6238.36	0.251366	0.216004	0.0478596	0.123949	ZFP36	D/IB
32138.1	0.251323	0.0881759	0.00151752	0.00884946	PDIA3	D/IB
23722.5	0.251179	0.0891363	0.00167341	0.00959192	CSDE1	D/IB
213.513	0.251169	0.132284	0.017187	0.0580479	DLEU1	D/IB
14008.5	0.251152	0.103294	0.00554614	0.0242757	FASN	D/IB
1839.11	0.250729	0.127553	0.0157082	0.0542385	LBH	D/IB
9070.91	0.250647	0.136686	0.0198659	0.0648443	SREBF2	D/IB
44498.2	0.250601	0.118827	0.0116373	0.0428017	PFN1	D/IB
5284.42	0.250595	0.12987	0.0168853	0.0572688	RPLP0P6	D/IB
36563.2	0.250585	0.102694	0.00478731	0.021634	RPL11	D/IB
9616.13	0.250483	0.118928	0.0114864	0.0424199	NCSTN	D/IB
422.891	0.25042	0.182065	0.0398508	0.108391	SLC4A3	D/IB
24867.8	0.250188	0.0945662	0.00270175	0.0139271	RPL23A	D/IB
2445.76	0.250008	0.0749516	0.000298423	0.00244834	RPS6KA4	D/IB
1722.33	0.249805	0.0666408	6.65835e-05	0.000738044	NUDT16	D/IB
34707.1	0.249791	0.079381	0.000579248	0.00417384	HSPA5	D/IB
10949.4	0.24958	0.0861553	0.00178109	0.010059	FLOT1	D/IB
2934.16	0.24945	0.0766746	0.000511255	0.00376321	EIF2D	D/IB
1022.84	0.249388	0.21973	0.0501347	0.128349	MOK	D/IB
32303.1	0.249132	0.0891635	0.00183829	0.0102996	CAPNS1	D/IB
2587.86	0.249027	0.137806	0.0203014	0.0658279	PTPN14	D/IB
303.429	0.248949	0.0923054	0.00246737	0.0129256	TLCD5	D/IB
1011.7	0.248643	0.0688385	0.000109158	0.00108936	ACOX3	D/IB
450.873	0.248358	0.10387	0.00535458	0.0235744	RPL39P3	D/IB
377.183	0.248283	0.36957	0.0340763	0.0969046	UBE2C	D/IB
6174.86	0.248155	0.0945407	0.00306636	0.0153304	ACO1	D/IB
2438.83	0.248148	0.0798066	0.000651983	0.00458093	STK38	D/IB
3331.85	0.247868	0.125639	0.0160801	0.0551297	ERLIN2	D/IB
2297.84	0.247797	0.110093	0.00801726	0.0321831	SNTA1	D/IB
2037.18	0.247685	0.168896	0.0372932	0.103217	NNT	D/IB
2651.8	0.24768	0.0995245	0.00458341	0.0209474	SNX21	D/IB
1312.77	0.247616	0.0827133	0.00102853	0.00655335	DCAKD	D/IB
971.59	0.247603	0.233761	0.050673	0.129284	CYTOR	D/IB
982.042	0.247364	0.139719	0.0226326	0.0714168	CBR3	D/IB
1295.75	0.24736	0.117615	0.0105902	0.0398733	RPS3AP6	D/IB
3183.15	0.247202	0.0480195	1.00285e-07	3.08342e-06	NDUFA10	D/IB
520.017	0.247068	0.134935	0.0201343	0.0654553	ATL1	D/IB
1019.71	0.246938	0.309644	0.0513957	0.130433	MAN1C1	D/IB
5302.08	0.246773	0.207059	0.04866	0.125475	SEMA7A	D/IB
340.986	0.246541	0.0712018	0.00020163	0.00176782	LOC339803	D/IB
1412.66	0.24624	0.15648	0.0325301	0.0934257	MCM5	D/IB
10481.8	0.245879	0.0769753	0.000495836	0.00366645	ESYT1	D/IB
39725.1	0.245711	0.104907	0.00641444	0.0271495	HSP90B1	D/IB
1957.95	0.245616	0.125829	0.0161363	0.0552768	UNC13B	D/IB
1298.75	0.245448	0.0896427	0.00219484	0.011833	LETMD1	D/IB
4531.63	0.245254	0.194269	0.0450698	0.118492	GAS1	D/IB
1549.23	0.245252	0.0901963	0.00231033	0.0122681	IFT52	D/IB
720.901	0.245178	0.356979	0.0394814	0.107533	METTL7A	D/IB
1125.95	0.244905	0.38731	0.0319535	0.0922645	VCAM1	D/IB
2004.74	0.244419	0.101457	0.00552343	0.024195	RAP1GDS1	D/IB
357021	0.244235	0.119345	0.0135415	0.0482941	COL6A1	D/IB
283.298	0.244141	0.106881	0.00765324	0.0309864	LINC00839	D/IB
1222.35	0.243655	0.158318	0.0344727	0.0978838	RAB7B	D/IB
440.219	0.24307	0.0816366	0.00115105	0.00714044	SERAC1	D/IB
8324.55	0.242925	0.0595961	1.94102e-05	0.000272225	COLGALT1	D/IB
3396.2	0.242917	0.0822258	0.00103993	0.00661104	SNX6	D/IB
1239.88	0.24284	0.0759704	0.00052699	0.0038489	JMJD4	D/IB
1971.58	0.24233	0.17353	0.0418323	0.112088	ACAT2	D/IB
1224.66	0.242317	0.173406	0.0436756	0.115502	PIK3R1	D/IB
2148.62	0.242064	0.081368	0.0010935	0.00687031	HSDL2	D/IB
2025.66	0.241859	0.0967133	0.00519006	0.0230297	FDXR	D/IB
6123.6	0.241443	0.140117	0.0258386	0.0789501	TMEM98	D/IB
732.778	0.241435	0.165584	0.0377495	0.104199	NUAK1	D/IB
22161.6	0.241433	0.160765	0.0377044	0.104101	EMILIN1	D/IB
22658.6	0.241334	0.107523	0.00968004	0.0372162	RPL27	D/IB
1417.58	0.241265	0.141771	0.0260318	0.0793471	LRBA	D/IB
461.083	0.241146	0.231475	0.0550744	0.137613	SARDH	D/IB
2130.99	0.241044	0.059113	1.78857e-05	0.000256446	IGF2BP2	D/IB
3603.93	0.240748	0.110355	0.0103501	0.0391259	ELOVL5	D/IB
802.519	0.240489	0.146341	0.0294015	0.0867363	RPL12P4	D/IB
654.531	0.240426	0.100254	0.00577767	0.024979	DDX60L	D/IB
4188.2	0.240348	0.131991	0.0218142	0.0695932	UGGT1	D/IB
5307.28	0.240338	0.107415	0.00886298	0.0348345	MXD4	D/IB
11007.1	0.240277	0.125107	0.018293	0.0609083	P3H3	D/IB
9166.68	0.240007	0.183948	0.0492216	0.126456	ALCAM	D/IB
37903.9	0.239972	0.0858107	0.00189582	0.0105485	RPL5	D/IB
2451.48	0.239815	0.138941	0.0259961	0.0793077	STMN1	D/IB
2017.91	0.239651	0.216701	0.0583821	0.144083	CFB	D/IB
278.207	0.239411	0.104478	0.00749141	0.0305096	GTPBP8	D/IB
7139.58	0.239407	0.0717978	0.000352619	0.00279617	TMEM230	D/IB
431.249	0.239236	0.0962704	0.00477592	0.0215998	CNKSR3	D/IB
2341.77	0.239083	0.127258	0.01985	0.06483	GLIPR2	D/IB
3674.79	0.238995	0.0799511	0.00107284	0.00677121	WFS1	D/IB
2968.21	0.2388	0.0990587	0.00641274	0.0271495	SCFD2	D/IB
661.796	0.2387	0.0910848	0.00319603	0.0157898	SORD	D/IB
9370.22	0.238675	0.0636779	7.69733e-05	0.000820542	SUMF2	D/IB
304.901	0.238634	0.147738	0.0312842	0.090892	RPSAP26	D/IB
408.603	0.238588	0.159394	0.0386207	0.105981	DCLK2	D/IB
364.724	0.238484	0.0808523	0.00116536	0.00720546	ADAL	D/IB
2452.26	0.238218	0.141315	0.0272259	0.0820301	KCTD9	D/IB
660.936	0.238131	0.136584	0.0254411	0.0780527	SLC15A3	D/IB
4312.21	0.237905	0.0916817	0.00341877	0.0166713	C11orf24	D/IB
2087.73	0.237766	0.0987591	0.00609427	0.0260879	JOSD2	D/IB
7385.07	0.237468	0.140179	0.027691	0.0830362	CRABP2	D/IB
510.982	0.237425	0.108788	0.010219	0.0388121	CHCHD6	D/IB
8187.92	0.237264	0.145706	0.031459	0.0912319	MAN2B2	D/IB
11314.5	0.237063	0.145875	0.0307991	0.0898755	FAT1	D/IB
850.195	0.236673	0.0843005	0.00192048	0.0106542	IFIT3	D/IB
745.506	0.236627	0.196315	0.0504885	0.128952	MTRNR2L8	D/IB
1244.75	0.236597	0.128549	0.0213191	0.0682946	DTYMK	D/IB
1717.4	0.236422	0.164539	0.0431566	0.114826	LIPA	D/IB
1207.7	0.236065	0.132118	0.0242558	0.0752414	HMGB2	D/IB
419.048	0.236033	0.0760439	0.000763452	0.00516784	WARS2	D/IB
836.615	0.235954	0.130244	0.022126	0.0703495	RPL17P6	D/IB
15909.4	0.235951	0.0986129	0.00561939	0.024471	MAP1A	D/IB
1026.4	0.235846	0.0781007	0.00096042	0.00621409	TSEN15	D/IB
465.813	0.23576	0.0670493	0.000178651	0.00162322	PMS2P1	D/IB
14937.4	0.235547	0.144094	0.0306583	0.0895756	ASPH	D/IB
1510.98	0.235124	0.17228	0.047903	0.124006	LANCL1	D/IB
305.688	0.235114	0.120128	0.0172495	0.0582067	LYRM9	D/IB
4029.51	0.234805	0.0709537	0.000381036	0.00297757	CMPK1	D/IB
4638.1	0.234693	0.0596161	2.98728e-05	0.000391959	GLO1	D/IB
2729.95	0.234647	0.0649018	0.000123794	0.00120421	IFT57	D/IB
2572.32	0.23419	0.058619	3.00468e-05	0.000393327	SCCPDH	D/IB
1940.19	0.234139	0.0548051	7.72084e-06	0.000128121	COPS4	D/IB
17775	0.233804	0.0757243	0.00079076	0.00531127	EIF3L	D/IB
1735.39	0.233588	0.0746078	0.000712675	0.00490355	B4GALT7	D/IB
37231.4	0.233403	0.125654	0.020939	0.0673725	RPL18A	D/IB
1201.44	0.233231	0.0842834	0.00218315	0.0117982	UNG	D/IB
357.719	0.233219	0.208819	0.0612601	0.149526	CPS1	D/IB
10346.5	0.233167	0.0824324	0.00203287	0.0111679	CAPN1	D/IB
1557.85	0.233145	0.102282	0.00819786	0.0327867	RPL7P9	D/IB
21534.7	0.232974	0.100909	0.00783096	0.0315701	CRTAP	D/IB
1522.46	0.232913	0.090101	0.0037853	0.0180759	NIPAL2	D/IB
12808.6	0.232639	0.112155	0.0131991	0.0473122	PDLIM7	D/IB
5799.1	0.232469	0.0843673	0.0022986	0.0122231	USO1	D/IB
939.277	0.232418	0.0836869	0.00218455	0.0118001	NLE1	D/IB
6882.03	0.232231	0.08286	0.00199482	0.0110017	COPS6	D/IB
21219.7	0.232211	0.0997239	0.00743533	0.0303827	SEPTIN2	D/IB
3268.28	0.231913	0.14826	0.0349903	0.0989551	MAGT1	D/IB
9974.07	0.231823	0.0631051	9.89102e-05	0.00100394	LMAN2	D/IB
1466.8	0.231639	0.0769808	0.00105831	0.00670145	CPPED1	D/IB
1201.75	0.231353	0.0576266	2.63125e-05	0.000351789	PAQR7	D/IB
692.537	0.231346	0.120789	0.0173623	0.0584649	CARNMT1	D/IB
965.33	0.231179	0.165011	0.0466195	0.121519	MVK	D/IB
946.373	0.231137	0.122768	0.0209698	0.0674139	MTHFR	D/IB
1327.78	0.231016	0.111271	0.0137246	0.0488543	AACS	D/IB
3801.99	0.230735	0.0899278	0.00419888	0.0195881	SIL1	D/IB
700.935	0.230624	0.148222	0.0389747	0.106616	LINC00205	D/IB
463.82	0.230519	0.144665	0.0355873	0.10009	EEF1A1P8	D/IB
2030.12	0.230162	0.0849771	0.00292105	0.0147543	MAP3K6	D/IB
2124.54	0.229728	0.0752819	0.000854845	0.00564098	FAM20B	D/IB
433.208	0.229713	0.172766	0.0498644	0.127821	FAM171A2	D/IB
2779.81	0.229566	0.066003	0.000228483	0.00197261	MRPS27	D/IB
674.59	0.229277	0.144469	0.0363272	0.101308	PRRT3	D/IB
25225.3	0.229069	0.103402	0.00871391	0.0344164	RPS15A	D/IB
1399.78	0.228885	0.326273	0.047302	0.122928	SEMA6B	D/IB
1531.95	0.2288	0.118893	0.0204149	0.0660821	GSTA4	D/IB
392.55	0.228534	0.111895	0.0149327	0.0520705	KNTC1	D/IB
991.457	0.228515	0.215721	0.0638505	0.15405	SBSN	D/IB
21856.1	0.228328	0.0507493	3.73257e-06	6.87081e-05	SLC25A3	D/IB
3998.68	0.228145	0.114795	0.0170126	0.057614	PCBP4	D/IB
3335.67	0.228099	0.093634	0.00574186	0.0248697	TMEM263	D/IB
518.952	0.227971	0.133489	0.0298273	0.0876259	EPB41	D/IB
300.62	0.227767	0.106234	0.0120385	0.0440102	ATXN7L1	D/IB
37237.4	0.22756	0.0921299	0.00528333	0.0233364	CD151	D/IB
285.134	0.227557	0.129437	0.0265875	0.0806271	RBL1	D/IB
4445.27	0.227489	0.0810423	0.0018559	0.0103725	KCTD10	D/IB
15721.4	0.227418	0.103686	0.010447	0.0394394	RPL34	D/IB
1051.2	0.227397	0.135482	0.0311189	0.090595	ARHGAP18	D/IB
1147.49	0.227367	0.114893	0.0159791	0.054905	RAB8B	D/IB
9297.42	0.227344	0.0941966	0.00632883	0.0269028	KIAA0100	D/IB
4486.87	0.227305	0.12894	0.0259978	0.0793077	PSME2	D/IB
5104.19	0.227298	0.0588462	4.92934e-05	0.000583659	TEX261	D/IB
7092.9	0.227259	0.0841034	0.00313825	0.0155863	TOMM7	D/IB
3147.01	0.227147	0.0722871	0.000716664	0.00492499	SRC	D/IB
1693.1	0.22711	0.126654	0.0264487	0.0802926	DNASE1L1	D/IB
1733.14	0.227094	0.079377	0.00169889	0.00969173	SNX7	D/IB
4434.26	0.226669	0.0954708	0.00686072	0.0285342	ARPC1A	D/IB
6752.91	0.226576	0.0835189	0.00212381	0.0115941	HMGN2	D/IB
209.199	0.226503	0.0950439	0.0066732	0.0279493	SCAI	D/IB
970.908	0.226498	0.0744983	0.000987574	0.00634612	UBE2E2	D/IB
262.938	0.226338	0.196679	0.0590018	0.145145	UBE2T	D/IB
1155.17	0.22633	0.323845	0.0450673	0.118492	IL13RA2	D/IB
1685.68	0.226289	0.157075	0.0462969	0.12092	TJP2	D/IB
260.492	0.226103	0.164209	0.0500867	0.128275	PRDM16	D/IB
317.308	0.225879	0.106131	0.0123828	0.0449718	WDR4	D/IB
1508.68	0.225805	0.070213	0.000552497	0.00399896	RTCA	D/IB
1075.08	0.225716	0.114346	0.017724	0.0595409	LIMK2	D/IB
719.935	0.225648	0.0756405	0.00124154	0.00759322	GTDC1	D/IB
774.343	0.2255	0.0964129	0.00762248	0.0308889	NCAPD3	D/IB
710.646	0.225402	0.0860734	0.00373277	0.0178628	PLGRKT	D/IB
49613.7	0.225382	0.0770249	0.00146441	0.00860199	RPL15	D/IB
6495.61	0.225214	0.142075	0.0347075	0.0983766	RPS2P5	D/IB
500.067	0.225158	0.139105	0.0351543	0.0992065	ARSK	D/IB
1981.04	0.225153	0.106763	0.0130839	0.0469889	LPIN1	D/IB
1203.48	0.225017	0.103465	0.0110031	0.0409901	MSRB1	D/IB
70960.4	0.224913	0.155364	0.0446921	0.117718	ITGB1	D/IB
197.488	0.224518	0.172528	0.0539189	0.135205	USP18	D/IB
7103	0.224466	0.0585234	6.85993e-05	0.000755932	AKT2	D/IB
837.87	0.224406	0.0818951	0.00229697	0.0122202	TANGO6	D/IB
1162.54	0.224188	0.0966344	0.0081106	0.0325036	BTN3A2	D/IB
4378.87	0.224135	0.0926396	0.00618788	0.0264085	TRAPPC1	D/IB
493.569	0.224032	0.319345	0.036334	0.101308	NGFR	D/IB
2629.86	0.223997	0.107105	0.0139197	0.0493931	METRN	D/IB
795.918	0.223823	0.0698084	0.000572566	0.00412833	TARBP1	D/IB
4666.19	0.223414	0.0866752	0.00424114	0.0197675	ARHGAP23	D/IB
5715.65	0.223405	0.128936	0.028127	0.0840089	PTPN11	D/IB
2078.24	0.223094	0.119209	0.0223705	0.0709269	EML1	D/IB
1719.17	0.22304	0.0806242	0.00214938	0.0116773	STMP1	D/IB
1998.99	0.222906	0.171682	0.0570805	0.14184	FMN2	D/IB
2540.47	0.22288	0.0591172	7.17962e-05	0.000782752	GLTP	D/IB
4844.21	0.222841	0.0941275	0.0072765	0.0298792	NT5DC2	D/IB
5876.44	0.222811	0.0491355	2.62513e-06	5.05494e-05	COPS7A	D/IB
637.921	0.222754	0.114541	0.0196251	0.0642255	ERMAP	D/IB
1710.23	0.222751	0.176071	0.0573807	0.142335	SIX2	D/IB
806.028	0.22255	0.193493	0.0658857	0.157812	JAG1	D/IB
4591.24	0.222547	0.138412	0.0362199	0.101143	RPL10P16	D/IB
2259.44	0.222349	0.12958	0.0308513	0.0899552	ENTPD6	D/IB
205.542	0.222059	0.188405	0.0643028	0.154777	EHHADH	D/IB
3891.53	0.222	0.0550839	2.82544e-05	0.000374644	DNAJC5	D/IB
8501	0.221968	0.0825441	0.0029599	0.0148707	MAPK3	D/IB
588.937	0.221873	0.170922	0.0536322	0.134755	SORCS2	D/IB
646.755	0.221772	0.0817632	0.00276878	0.0141563	TMEM218	D/IB
1166.92	0.221756	0.129999	0.0321558	0.0927522	LRRK1	D/IB
2389.53	0.221744	0.127288	0.0303825	0.0889327	TP53I3	D/IB
1704.89	0.221209	0.127866	0.0298916	0.0877919	TMSB4XP6	D/IB
3764.45	0.221167	0.143971	0.0405097	0.10954	RDX	D/IB
1157.92	0.221135	0.0863686	0.00436887	0.0202125	B4GALT4	D/IB
3608.54	0.221098	0.08505	0.00386566	0.0184051	ARMCX2	D/IB
331.411	0.220984	0.183705	0.0643505	0.154858	RUNX1T1	D/IB
4206.23	0.220893	0.147791	0.0437473	0.115608	ZFP36L2	D/IB
247.666	0.220844	0.0922651	0.0068933	0.0286181	SLC35G1	D/IB
874.571	0.220725	0.190251	0.0659165	0.157853	AR	D/IB
257.236	0.220596	0.140917	0.0402266	0.109088	GSTCD	D/IB
482.742	0.220455	0.0817657	0.00294221	0.0148261	RIDA	D/IB
3016.32	0.220419	0.0584713	7.28473e-05	0.000789634	DNMT1	D/IB
26491	0.220362	0.0934854	0.00485509	0.0218591	RPL14	D/IB
634.529	0.220359	0.089635	0.00567783	0.0246323	PNPLA4	D/IB
3341.91	0.220267	0.0649339	0.000286759	0.00236534	AMZ2	D/IB
2431.8	0.220226	0.123186	0.0265033	0.080415	KPNA3	D/IB
2563.27	0.220212	0.0504028	5.57303e-06	9.72469e-05	GOSR2	D/IB
66249.2	0.220036	0.0842443	0.00370868	0.0177702	RACK1	D/IB
1377.87	0.220026	0.134723	0.0338611	0.0964625	MMP19	D/IB
8728.81	0.219917	0.0738098	0.00124071	0.00759322	COMT	D/IB
16954.5	0.219866	0.0960574	0.00866527	0.0342483	RPL35A	D/IB
28887.2	0.2198	0.102735	0.0125023	0.0453182	RPS7	D/IB
31746	0.219669	0.0743319	0.00144919	0.00853477	GANAB	D/IB
405.615	0.219661	0.0643824	0.000285215	0.00235605	EEF1AKMT2	D/IB
1772.26	0.219263	0.0738213	0.00140883	0.008367	PAK1	D/IB
5753.49	0.219166	0.0585736	5.42803e-05	0.000628204	ATP5PB	D/IB
46856.5	0.219165	0.183941	0.0661146	0.15826	PCOLCE	D/IB
994.376	0.219097	0.06903	0.00065708	0.00460814	PFAS	D/IB
8410.3	0.219093	0.0918147	0.00702563	0.029058	NID2	D/IB
3184.73	0.219026	0.137977	0.0367861	0.102265	ROCK1	D/IB
8445.34	0.218973	0.120436	0.0290877	0.0860712	EPRS1	D/IB
4519.71	0.218962	0.047234	1.61554e-06	3.36964e-05	CLPTM1L	D/IB
4938.14	0.218939	0.0623263	0.000206478	0.00180893	GNA12	D/IB
5859.87	0.218864	0.0635262	0.000246471	0.00209784	RAB11FIP5	D/IB
1069.14	0.218862	0.18738	0.0649855	0.156054	CACNA2D1	D/IB
3472.14	0.218838	0.142524	0.0401806	0.109016	SGCE	D/IB
1290.71	0.218715	0.0735744	0.00136906	0.00819112	NLRX1	D/IB
2229.12	0.218631	0.157081	0.0532501	0.134184	SBF2	D/IB
475.347	0.218619	0.0982348	0.0103332	0.0391013	PXMP4	D/IB
3889.03	0.218587	0.148544	0.0453662	0.119077	DOCK7	D/IB
682.133	0.21836	0.160846	0.0556992	0.138959	KIAA1549L	D/IB
452.941	0.218268	0.140384	0.0414457	0.111245	TMEM131L	D/IB
1291.02	0.218055	0.350076	0.0322361	0.09293	PSG5	D/IB
6380.29	0.217919	0.0987106	0.0115155	0.0424716	AK1	D/IB
2679.81	0.217885	0.0619021	0.00018872	0.00168741	LAP3	D/IB
34193.1	0.217661	0.105531	0.0147464	0.0515767	RPS14	D/IB
216.443	0.217536	0.245921	0.0678734	0.161443	PKP1	D/IB
454.592	0.21747	0.0808131	0.00294075	0.0148261	FXN	D/IB
2516.16	0.217057	0.0752753	0.0017107	0.00975418	TPST2	D/IB
687.191	0.21701	0.0928885	0.00748522	0.0305067	IFI27L1	D/IB
1199.75	0.216787	0.0772104	0.0021569	0.0117068	COMMD1	D/IB
3035.1	0.216741	0.0662845	0.000483705	0.00358851	ARL2BP	D/IB
23344.9	0.216681	0.103912	0.0149051	0.0520064	CAPN2	D/IB
67386.7	0.216484	0.120878	0.0279242	0.083558	PLEC	D/IB
1233.99	0.216439	0.116683	0.0246158	0.076021	IMPACT	D/IB
2764.47	0.216294	0.0716647	0.00110389	0.00691633	TM7SF3	D/IB
2741.75	0.216286	0.0932457	0.0086611	0.0342438	FKBP11	D/IB
2867.34	0.216256	0.101448	0.0131682	0.0472314	CABLES1	D/IB
1772.47	0.216179	0.0714941	0.0010807	0.00680502	TLE1	D/IB
1500.15	0.216088	0.0676457	0.000613414	0.00435605	QDPR	D/IB
2678.69	0.216029	0.194573	0.0725208	0.169777	HMGCS1	D/IB
21782.8	0.215942	0.134917	0.0383962	0.105468	RPL35	D/IB
12553.9	0.215721	0.0818914	0.00352734	0.0170753	EIF3E	D/IB
423.529	0.215718	0.155537	0.0534774	0.134509	RPL12P6	D/IB
35162.7	0.215546	0.0972763	0.0108128	0.0404816	RPL23	D/IB
616.593	0.21535	0.0932332	0.00881896	0.0347099	FANCG	D/IB
3048.33	0.215161	0.065589	0.000443969	0.00335999	ADSL	D/IB
301.967	0.215095	0.175948	0.0648915	0.155894	MAMLD1	D/IB
990.907	0.215086	0.0948668	0.00955426	0.036833	HDAC11	D/IB
347.484	0.215005	0.150118	0.0511579	0.130005	IL1RAP	D/IB
1896.32	0.214967	0.118996	0.0273519	0.0823256	XXYLT1	D/IB
1589.48	0.214883	0.08998	0.0072867	0.0298993	TRAF3	D/IB
11337	0.214766	0.10978	0.0200396	0.0652722	NNMT	D/IB
733.76	0.214718	0.182491	0.0677957	0.161292	MYL5	D/IB
10281.6	0.214409	0.120481	0.0261714	0.0796138	IARS1	D/IB
304.51	0.214398	0.144131	0.047828	0.12392	LOC100294145	D/IB
1093.68	0.214271	0.112634	0.0224225	0.0710716	BCAT2	D/IB
5640.23	0.214257	0.0570443	9.23742e-05	0.000949317	CDK16	D/IB
2540.13	0.214247	0.089144	0.00721533	0.0296712	SHISA4	D/IB
674.035	0.214215	0.0689868	0.000855513	0.00564208	ADCK2	D/IB
451.54	0.214157	0.134966	0.0407262	0.109977	FMN1	D/IB
2856.66	0.213865	0.152564	0.0533517	0.13432	NECTIN3	D/IB
1296.56	0.213844	0.074491	0.00182035	0.0102346	AKIP1	D/IB
1287.93	0.213788	0.0891134	0.00712463	0.0293946	SLC66A3	D/IB
308.721	0.213769	0.11026	0.0211604	0.067872	LOC729086	D/IB
3954.23	0.213598	0.128614	0.0362515	0.101203	TCTN3	D/IB
1927.74	0.213539	0.0975407	0.0119078	0.04364	DOK1	D/IB
432.199	0.213311	0.0992562	0.0131407	0.0471629	F8	D/IB
1123.37	0.212929	0.0936314	0.00974545	0.0373584	CBY1	D/IB
278.632	0.212808	0.128551	0.0362769	0.101249	CHAF1B	D/IB
1121.49	0.212798	0.070358	0.00114051	0.007097	COX15	D/IB
544.78	0.212731	0.150696	0.0526226	0.132847	ECT2	D/IB
589.151	0.212671	0.206006	0.0704412	0.166254	CSDC2	D/IB
3644.11	0.212281	0.0660356	0.00060664	0.00432004	VPS26B	D/IB
1539.72	0.211936	0.0744607	0.00194844	0.0107829	POLR3D	D/IB
1494.08	0.211838	0.0992215	0.0138526	0.0492323	LHPP	D/IB
1849.68	0.211743	0.188091	0.0736606	0.171946	DHRS3	D/IB
10295.8	0.211727	0.126019	0.0345685	0.0980358	RPS21	D/IB
2928.12	0.211623	0.134689	0.0404376	0.109424	RPL29P4	D/IB
41387.7	0.211445	0.105957	0.0189491	0.0625576	CD44	D/IB
733.008	0.211295	0.13309	0.041117	0.110586	KDM1B	D/IB
3117.73	0.211276	0.0725962	0.00167374	0.00959192	PLCD3	D/IB
1733.44	0.211161	0.0771532	0.00264894	0.0137239	USP25	D/IB
1297.61	0.211118	0.112438	0.0252037	0.0774295	TMEM175	D/IB
4246.58	0.211011	0.142223	0.0499295	0.127959	MICAL1	D/IB
1331.13	0.210864	0.0986982	0.0141973	0.0501572	DIRAS1	D/IB
2871.42	0.210772	0.0765502	0.00260041	0.0134911	UROS	D/IB
26004.2	0.210753	0.0852346	0.0066777	0.0279493	HNRNPA1	D/IB
50923.8	0.210527	0.125754	0.0365609	0.101689	CD81	D/IB
4606.77	0.210516	0.0781644	0.00323916	0.015954	NUTF2	D/IB
3607.84	0.210264	0.0938357	0.0111781	0.0415052	THRA	D/IB
4022.32	0.210243	0.0651819	0.000672706	0.00469729	DYNLL2	D/IB
27395.4	0.209863	0.113187	0.0254974	0.0781405	ZYX	D/IB
3504.52	0.209828	0.0745782	0.00225755	0.0120674	CD47	D/IB
52595.6	0.20973	0.0840842	0.0055507	0.0242768	RPS11	D/IB
278.553	0.209707	0.103229	0.0178129	0.0597326	IQCG	D/IB
8078.67	0.209656	0.101799	0.0164481	0.0561236	MYDGF	D/IB
2173.83	0.209471	0.0699813	0.00125308	0.00763899	PDZD11	D/IB
1503.91	0.20939	0.102115	0.0171119	0.057829	ELP1	D/IB
248.994	0.209029	0.0907099	0.00915732	0.0357053	PBLD	D/IB
4802.14	0.208972	0.217092	0.0715238	0.168085	CTSC	D/IB
2085.88	0.208966	0.0929147	0.010694	0.0401301	URB1	D/IB
393.785	0.208877	0.0729096	0.0019163	0.0106364	NUDT11	D/IB
4873.5	0.208629	0.0754073	0.00258796	0.0134512	PAICS	D/IB
2077.96	0.208595	0.0704806	0.00146671	0.00861101	ZFYVE21	D/IB
7085.51	0.208587	0.077626	0.00310989	0.0154863	WASF2	D/IB
2433.06	0.20854	0.192677	0.0751497	0.174699	PLPP1	D/IB
6035.57	0.208387	0.0790155	0.00375795	0.0179681	TRIP6	D/IB
1078.18	0.208345	0.112458	0.0261149	0.079504	NAAA	D/IB
36275.5	0.208316	0.104548	0.0193584	0.0635877	RPL28	D/IB
3679.71	0.207798	0.122575	0.0357763	0.100407	EXOC4	D/IB
1972.02	0.207585	0.098697	0.0160858	0.0551297	EIF2AK2	D/IB
388.052	0.207553	0.0578129	0.000161909	0.0014963	TMEM241	D/IB
601.794	0.207534	0.102355	0.0187104	0.0618644	AGFG2	D/IB
1983.99	0.207488	0.107478	0.0226085	0.0714005	PDCD4	D/IB
10719.4	0.207476	0.178348	0.107264	0.226194	TNS3	D/IB
3038.59	0.207392	0.0588705	0.000208465	0.00181927	ARHGAP17	D/IB
3200.87	0.207375	0.0867001	0.0075162	0.0305742	FEZ1	D/IB
839.328	0.20737	0.123387	0.0372473	0.103141	MTMR10	D/IB
255.341	0.207306	0.117657	0.0311835	0.0907279	SLC46A3	D/IB
4445.48	0.207221	0.0659527	0.000900473	0.00589382	TNPO2	D/IB
2515.01	0.207215	0.0881877	0.00843333	0.0334879	CHST3	D/IB
14463.4	0.207166	0.0859862	0.00695292	0.0288338	RPL22	D/IB
230.499	0.207145	0.238806	0.0713518	0.167806	SORBS1	D/IB
746.696	0.207053	0.120377	0.0332305	0.0950019	RPL7P23	D/IB
850.674	0.207006	0.113806	0.02717	0.0819093	RPL7P1	D/IB
1338.54	0.206801	0.110014	0.025393	0.0779334	DPH5	D/IB
326.356	0.2067	0.114943	0.0291839	0.0862521	RPL5P23	D/IB
420.494	0.206324	0.0724685	0.00209057	0.0114348	SPACA9	D/IB
755.352	0.206311	0.0646935	0.000686785	0.00477197	HIBCH	D/IB
775.268	0.206294	0.276215	0.0467712	0.121803	KRT18	D/IB
769.088	0.206289	0.093789	0.0121553	0.044331	KIAA0586	D/IB
6915.13	0.20595	0.0587306	0.000241511	0.00206455	MIR100HG	D/IB
5818.34	0.205737	0.0914425	0.0116627	0.0428672	MARVELD1	D/IB
3443.89	0.205589	0.0860553	0.00732673	0.0300308	RALBP1	D/IB
8247.5	0.205587	0.0837451	0.00647392	0.0273295	SELENON	D/IB
12288.4	0.2055	0.105038	0.021788	0.069549	AP2B1	D/IB
6015.72	0.205495	0.0929234	0.0113908	0.0421282	CCDC92	D/IB
343.391	0.205448	0.0927026	0.011943	0.0437404	PRX	D/IB
3403.97	0.205251	0.114675	0.0308227	0.089918	ARMCX3	D/IB
1686.12	0.205173	0.0694688	0.00139376	0.00829491	KLHL36	D/IB
2278.96	0.205168	0.0866158	0.00801074	0.0321684	CAMKK2	D/IB
1816.09	0.205148	0.0823693	0.00568255	0.0246433	SLC48A1	D/IB
6066.07	0.20489	0.170506	0.0798768	0.182974	KLF6	D/IB
292.387	0.204865	0.136953	0.0510985	0.129893	SUV39H1	D/IB
1639.32	0.204593	0.16105	0.0695588	0.164619	NSD2	D/IB
741.068	0.204517	0.155326	0.0654935	0.157106	NEK1	D/IB
583.393	0.204463	0.0743965	0.00280803	0.0143051	TOMM40L	D/IB
3105.8	0.204255	0.0815752	0.00397168	0.018791	SLC35F5	D/IB
661.057	0.203975	0.149594	0.0610395	0.149084	DMXL2	D/IB
281.829	0.203775	0.154359	0.0647227	0.155588	FKBP5	D/IB
298.498	0.203687	0.0999144	0.018023	0.0602761	FAM110A	D/IB
1553.12	0.20361	0.131313	0.0474724	0.123286	CYP2U1	D/IB
3840.4	0.203534	0.0613	0.000462939	0.0034779	ITGB1BP1	D/IB
6347.58	0.203425	0.0571945	0.000263023	0.00221986	COPZ1	D/IB
433.339	0.203226	0.0971683	0.0159177	0.0547608	POLA1	D/IB
1991.93	0.203117	0.117114	0.0353899	0.0996604	ZNF512B	D/IB
486.63	0.203096	0.0883595	0.0101067	0.0384503	LYRM7	D/IB
4614.45	0.203066	0.0830285	0.00667321	0.0279493	SRP72	D/IB
226.906	0.203063	0.113446	0.0308913	0.0900019	LOC653631	D/IB
14785.8	0.203031	0.0611398	0.000451874	0.00341295	ARPC2	D/IB
8199.7	0.203006	0.241885	0.0712656	0.167708	RGS4	D/IB
696.822	0.202999	0.0784928	0.00455978	0.0208646	AFMID	D/IB
310.1	0.20298	0.113516	0.0312566	0.090892	SCLT1	D/IB
2098.6	0.202962	0.0647413	0.000840667	0.00556369	STX12	D/IB
884.656	0.202923	0.0703062	0.0018357	0.0102901	FAM114A2	D/IB
265.588	0.202832	0.208728	0.0863937	0.194274	CDH4	D/IB
1811.05	0.202817	0.0892061	0.0107166	0.0402014	RIN3	D/IB
1158.36	0.202607	0.0709142	0.00210176	0.0114793	IFT22	D/IB
559.307	0.20247	0.0791338	0.00508781	0.0226473	SLC25A51	D/IB
280.247	0.202405	0.163545	0.0733224	0.171298	RPL12P1	D/IB
258.408	0.20239	0.0751331	0.00325044	0.0159899	TIMM8A	D/IB
456.026	0.202288	0.102208	0.0207172	0.0669069	SLC25A42	D/IB
2315.94	0.202181	0.0791311	0.00474068	0.0214748	DLD	D/IB
2997.36	0.20205	0.142056	0.0581419	0.143687	PARP1	D/IB
3304.01	0.201828	0.216916	0.0892054	0.198578	SULF2	D/IB
1601.06	0.201826	0.117071	0.0379919	0.104714	EFNB1	D/IB
486.223	0.201683	0.219354	0.0809886	0.184957	AMIGO2	D/IB
3567.58	0.201652	0.0731768	0.00278414	0.0142155	MED16	D/IB
1551.17	0.201586	0.104981	0.0235889	0.073815	SLC25A46	D/IB
3573.4	0.201555	0.111997	0.0308641	0.0899693	FTO	D/IB
13623.8	0.20149	0.0996782	0.0178839	0.0598996	TNFRSF1A	D/IB
666.718	0.20146	0.155322	0.0668719	0.159565	RNASEH2A	D/IB
712.397	0.201019	0.116752	0.0358313	0.100509	HAUS4	D/IB
5254.79	0.200927	0.0484145	1.1981e-05	0.00018319	RTF2	D/IB
9441.53	0.200889	0.0792047	0.00528812	0.0233364	LRRC59	D/IB
391.686	0.200873	0.141462	0.0576069	0.142771	RPL17P36	D/IB
685.931	0.200521	0.0792237	0.00532726	0.0234815	MSH2	D/IB
10931.1	0.200483	0.108408	0.02796	0.0836428	ACTR2	D/IB
1838.97	0.200273	0.100391	0.0204825	0.0662628	DENND10	D/IB
7100.77	0.200221	0.0860277	0.00932834	0.0361846	PGRMC1	D/IB
311.521	0.200075	0.195206	0.0853852	0.19264	LMCD1	D/IB
10405.4	0.200048	0.0631189	0.000685077	0.0047637	TMED2	D/IB
653.112	0.200045	0.106631	0.0246849	0.076105	PALS2	D/IB
425.122	0.199809	0.0874835	0.0105648	0.0398043	FUT4	D/IB
3454.48	0.199689	0.0887408	0.0108447	0.0405471	BCKDK	D/IB
12276.5	0.199632	0.0843137	0.00844987	0.0335262	TMED10	D/IB
3903.36	0.1993	0.248087	0.0795242	0.182351	HAS2	D/IB
3419.63	0.199253	0.0540579	0.000126693	0.00122188	BET1L	D/IB
4991.08	0.199217	0.114315	0.0366556	0.101928	DNAJC10	D/IB
719.171	0.198883	0.108953	0.0296475	0.0872567	PI4K2B	D/IB
2691.91	0.198859	0.1112	0.0288393	0.0855924	RPL13AP5	D/IB
12091	0.198746	0.0644404	0.00101171	0.0064571	TMED9	D/IB
27987.8	0.19839	0.0755746	0.00350805	0.0170038	RTN4	D/IB
583.148	0.198228	0.1533	0.0711853	0.167587	ATAD2	D/IB
2251.84	0.198146	0.129875	0.0508035	0.129405	SUCLG2	D/IB
6804.72	0.19805	0.1032	0.0245809	0.0759922	P3H1	D/IB
927.994	0.197989	0.128528	0.0516791	0.130956	EEF1B2P3	D/IB
1128	0.197824	0.137018	0.0590361	0.145165	RPL3P4	D/IB
1372.96	0.197809	0.150724	0.0705169	0.166397	LPCAT3	D/IB
1857.99	0.197477	0.147428	0.0699411	0.165315	SGSM2	D/IB
4779.62	0.197475	0.12869	0.0470092	0.12235	CD82	D/IB
854.753	0.197342	0.124331	0.0453108	0.118987	SLC25A4	D/IB
3765.48	0.197249	0.118255	0.0411219	0.110586	RXRA	D/IB
478.27	0.19714	0.101239	0.0232979	0.0731275	NMI	D/IB
1623.3	0.197127	0.15199	0.0721522	0.169195	RPL3P2	D/IB
2841.96	0.197095	0.125336	0.0471729	0.122678	TEX2	D/IB
2113.03	0.197059	0.193934	0.091933	0.202929	GTF2I	D/IB
478.449	0.197057	0.189055	0.0907308	0.201259	DENND3	D/IB
1093.65	0.196916	0.0759267	0.00459876	0.0209975	ASB8	D/IB
802.384	0.19683	0.155442	0.0758428	0.175984	PYROXD2	D/IB
1793.15	0.196827	0.108838	0.0316033	0.0915267	ZMYM3	D/IB
343.266	0.196616	0.202571	0.0923103	0.203424	IGDCC4	D/IB
2107.63	0.19656	0.117719	0.0421427	0.112633	AHDC1	D/IB
1143.9	0.196432	0.107971	0.0301113	0.0883677	FAM172A	D/IB
1446.24	0.196419	0.0974548	0.0199548	0.0650592	PMVK	D/IB
20414.4	0.19639	0.0674937	0.00181476	0.0102083	PRKCSH	D/IB
228.194	0.196233	0.161894	0.078606	0.180723	RPS2P20	D/IB
2465.39	0.196104	0.0969726	0.019977	0.0650939	IQSEC1	D/IB
1010.65	0.196018	0.141168	0.0658594	0.157783	LAMB3	D/IB
31049.7	0.195827	0.0905147	0.0139519	0.0494916	MSN	D/IB
330.794	0.195801	0.113834	0.0364064	0.101434	ADPRH	D/IB
2564.94	0.195793	0.184518	0.090988	0.201603	REV3L	D/IB
12891.5	0.195632	0.0524735	0.000114991	0.00113323	GDI2	D/IB
15722.5	0.195552	0.0535119	0.000120216	0.00117549	ARF4	D/IB
293.265	0.195524	0.150549	0.0692106	0.163966	RPS3AP25	D/IB
975.289	0.195478	0.184922	0.088534	0.197528	GRIA3	D/IB
830.482	0.195473	0.155443	0.0781115	0.17999	ACOX2	D/IB
851.178	0.195322	0.0765454	0.00534868	0.0235576	AP3M2	D/IB
853.023	0.195307	0.0668447	0.00175563	0.00995506	ZADH2	D/IB
4787.28	0.195158	0.117399	0.0421108	0.112575	ZNF664	D/IB
10939.7	0.195125	0.0572435	0.000326063	0.00262058	ILK	D/IB
18796.9	0.194752	0.0576843	0.000548965	0.00398875	ATP5F1A	D/IB
966.558	0.194743	0.0794851	0.00701339	0.0290485	EIPR1	D/IB
1475.95	0.194733	0.087402	0.0123908	0.0449866	DALRD3	D/IB
5753.22	0.194592	0.206424	0.0957471	0.209042	ADAMTS1	D/IB
7148.9	0.19448	0.0905657	0.0152067	0.0527977	QARS1	D/IB
9535.16	0.194394	0.143727	0.0683627	0.16247	DPYSL3	D/IB
2604.24	0.194391	0.0593746	0.000564094	0.00407432	DMWD	D/IB
3576.71	0.194207	0.138943	0.0642533	0.154724	TBC1D5	D/IB
2200.54	0.193993	0.0615603	0.000839724	0.00556071	TMEM167B	D/IB
4360.2	0.193892	0.0952589	0.0196711	0.0643199	DDAH2	D/IB
2476.49	0.193852	0.124531	0.0515847	0.130828	DUSP14	D/IB
732.881	0.193847	0.107128	0.0324857	0.0933934	HCFC2	D/IB
4034.33	0.193572	0.0839953	0.00911153	0.0356129	PEX19	D/IB
698.558	0.19348	0.153849	0.0808185	0.184681	PIGN	D/IB
12450.9	0.193295	0.0748434	0.00482893	0.0217698	PRDX6	D/IB
483.492	0.193032	0.0676165	0.00220395	0.0118652	PINK1-AS	D/IB
8687.32	0.192865	0.193631	0.0965556	0.210036	NID1	D/IB
2234.7	0.192853	0.0471068	2.23855e-05	0.000307534	RNF26	D/IB
416.919	0.192815	0.119257	0.0457056	0.119689	PCYOX1L	D/IB
4742.27	0.192674	0.0982687	0.0270758	0.0816908	XPO1	D/IB
815.022	0.192619	0.214261	0.0944109	0.206821	CACNA1H	D/IB
1494.17	0.192383	0.276506	0.0672961	0.160475	SESN3	D/IB
2747.55	0.192282	0.0714821	0.00395138	0.0187342	MMS19	D/IB
1414.4	0.192173	0.0989632	0.0246385	0.0760644	TYRO3	D/IB
2402.74	0.192042	0.162031	0.0834478	0.189119	MSMO1	D/IB
11688.9	0.19202	0.174335	0.104846	0.22276	IFITM2	D/IB
540.609	0.191988	0.0751308	0.00546791	0.0239798	KLHL29	D/IB
707.668	0.191967	0.155595	0.0824842	0.1875	C1orf54	D/IB
1422.12	0.191798	0.125185	0.0489406	0.125968	RPS23P8	D/IB
2312.23	0.191751	0.0831151	0.00974932	0.0373584	RWDD1	D/IB
796.786	0.191554	0.165246	0.0866522	0.194661	UBASH3B	D/IB
1837.72	0.191493	0.0969427	0.0230122	0.0724321	LDOC1	D/IB
2508.82	0.191301	0.0945324	0.0203201	0.0658332	ISOC2	D/IB
5383.28	0.190999	0.11105	0.0355393	0.100006	MZT2B	D/IB
707.799	0.190953	0.0818272	0.00983552	0.0376089	HDHD2	D/IB
191.759	0.190899	0.148899	0.0743687	0.173348	NMNAT2	D/IB
200.017	0.190775	0.211145	0.0979576	0.212201	FRY	D/IB
2417.04	0.190626	0.135798	0.0621662	0.151214	HMGCR	D/IB
7195.28	0.190581	0.0444504	7.56231e-06	0.000126046	CS	D/IB
574.73	0.190376	0.0707083	0.00323787	0.015954	CUTC	D/IB
4523.29	0.190351	0.201583	0.101386	0.217415	ADGRL2	D/IB
3805.39	0.190254	0.1233	0.0545005	0.13633	FAM126A	D/IB
608.191	0.189902	0.068161	0.00280761	0.0143051	CRYZL1	D/IB
432.562	0.189692	0.0969518	0.0244302	0.0756337	SLC19A1	D/IB
1267.89	0.189622	0.0914294	0.0187117	0.0618644	ZNF581	D/IB
1542.22	0.189379	0.166099	0.0915729	0.202411	FSTL3	D/IB
887.965	0.189317	0.0994879	0.0269098	0.0812987	PYCR3	D/IB
5214.85	0.1892	0.0527905	0.000179445	0.00162802	POLDIP2	D/IB
891.843	0.189146	0.0758526	0.00636166	0.0269868	SRD5A1	D/IB
271.795	0.189084	0.128684	0.0626344	0.152178	JHY	D/IB
2856.69	0.188973	0.189959	0.102966	0.219759	ASAP3	D/IB
2228.32	0.188859	0.079923	0.00895439	0.0351448	USP48	D/IB
10189.7	0.188644	0.169475	0.0894098	0.198909	ATP8B2	D/IB
9689.15	0.188129	0.0623992	0.00130654	0.00788819	CDC42	D/IB
1105.23	0.188023	0.242062	0.0893785	0.198885	SLC9A9	D/IB
257.923	0.187961	0.156344	0.0859186	0.193437	RPS6P1	D/IB
1799.07	0.187892	0.089989	0.0182694	0.0608589	NLN	D/IB
5610.12	0.187882	0.062093	0.00133551	0.00803299	TMEM109	D/IB
24809.2	0.187795	0.102028	0.02831	0.0844435	RRBP1	D/IB
6651.04	0.187503	0.108607	0.0413557	0.11103	FAM120A	D/IB
7299.54	0.187371	0.0754382	0.00693789	0.028782	SEPTIN7	D/IB
2855.22	0.187322	0.0747507	0.00651896	0.027481	FBXO9	D/IB
240.955	0.18732	0.080573	0.0103734	0.0391876	FAM234B	D/IB
6560.24	0.18718	0.182594	0.100405	0.215886	GALNT5	D/IB
2417.22	0.187123	0.0721269	0.00501363	0.0224143	LPCAT1	D/IB
903.126	0.186972	0.112878	0.0459745	0.120282	TMEM14A	D/IB
3950.44	0.186839	0.097728	0.0276737	0.0830065	RNF11	D/IB
3067.09	0.186814	0.11252	0.0425784	0.113529	MMP24OS	D/IB
829.404	0.186668	0.165171	0.0987634	0.213455	ALDH6A1	D/IB
808.554	0.186433	0.14916	0.082899	0.188292	PTGIR	D/IB
656.647	0.186223	0.0877114	0.0166568	0.0566644	SYNJ2BP	D/IB
46122.4	0.186105	0.072119	0.00501055	0.0224094	CD59	D/IB
1280.24	0.18605	0.160789	0.0940064	0.206215	EPHB2	D/IB
1561.99	0.185907	0.266494	0.0709758	0.167188	PTN	D/IB
64037	0.185848	0.101703	0.032877	0.0941822	MYH9	D/IB
13495.7	0.185828	0.086343	0.0182728	0.0608589	CTSZ	D/IB
755.613	0.185787	0.0876857	0.0174011	0.0585782	TMEM42	D/IB
2664.92	0.185762	0.112406	0.0460448	0.12041	ADCY6	D/IB
9773.83	0.185365	0.0769173	0.00830314	0.0331069	STT3A	D/IB
17058.5	0.185325	0.144394	0.0868357	0.194944	TUBB4B	D/IB
315.167	0.185255	0.0939896	0.0238954	0.0744913	TPT1P4	D/IB
2245.22	0.185166	0.0625462	0.00165943	0.00952929	GNPAT	D/IB
3520.15	0.185149	0.117054	0.0501612	0.128349	ADGRE5	D/IB
732.84	0.185112	0.107155	0.0401305	0.108985	ADAMTSL5	D/IB
1361.24	0.185069	0.143463	0.0761255	0.176567	STXBP5	D/IB
3194.1	0.185058	0.0985296	0.0292911	0.086501	AP3B1	D/IB
6290.04	0.184994	0.0641336	0.002436	0.012791	USP5	D/IB
2337.69	0.18493	0.0548528	0.000409114	0.00314901	DENR	D/IB
3598.79	0.184914	0.160908	0.0947138	0.207243	SGCD	D/IB
477.749	0.184873	0.0814778	0.0117151	0.0430315	SPAG16	D/IB
15223.3	0.184873	0.107194	0.0354292	0.0997258	RPS28	D/IB
1025.3	0.184675	0.0744886	0.00744623	0.0303882	ANP32E	D/IB
745.501	0.184519	0.21777	0.101517	0.21764	PTTG1	D/IB
2750.26	0.184503	0.0986973	0.0303416	0.0888363	NBAS	D/IB
460.39	0.184387	0.095589	0.0267198	0.0808769	NUDT18	D/IB
1832.29	0.184319	0.119068	0.0542346	0.135845	RPL9P8	D/IB
285.06	0.18425	0.214806	0.0978001	0.212063	RXFP1	D/IB
1133.42	0.184041	0.0643784	0.00228339	0.0121709	ASCC1	D/IB
18511.1	0.18404	0.0548222	0.000525537	0.00384576	LDHB	D/IB
13020.3	0.184035	0.0866343	0.0172125	0.0581166	ADD1	D/IB
351.454	0.183975	0.14558	0.0847633	0.191562	ESPNL	D/IB
3158.79	0.183905	0.0876102	0.0195419	0.064009	DCTN3	D/IB
720.746	0.183871	0.0738737	0.00709428	0.0292873	FITM2	D/IB
1651.87	0.183852	0.0929936	0.0240845	0.074909	MRPL11	D/IB
1690.6	0.183687	0.0850878	0.0153477	0.0531891	WDR77	D/IB
224.994	0.183518	0.161435	0.0959919	0.209307	LOC101928034	D/IB
2433.21	0.183333	0.113874	0.0541231	0.135626	EPS15	D/IB
1340.57	0.183285	0.0793627	0.0112607	0.0417703	MED22	D/IB
2594.83	0.183256	0.11045	0.0446796	0.117713	KPNA2	D/IB
1876.5	0.183212	0.0592471	0.00108838	0.00684574	NDUFB5	D/IB
859.686	0.183178	0.0673277	0.00346894	0.0168649	MRPS14	D/IB
7569.06	0.182998	0.0883067	0.0195027	0.0639175	RABAC1	D/IB
410.553	0.182979	0.142576	0.0824206	0.187431	EIF3FP3	D/IB
2565.13	0.182933	0.0927414	0.0259376	0.0792097	TSPAN17	D/IB
6114.12	0.182847	0.132323	0.0708631	0.16711	SEC24D	D/IB
746.783	0.182756	0.098734	0.0312646	0.090892	GCAT	D/IB
14806.9	0.182624	0.112992	0.0505887	0.129172	KANK2	D/IB
583.408	0.182559	0.123827	0.0618395	0.150647	TMEM64	D/IB
9152.99	0.182546	0.0878656	0.0179959	0.0602033	EPN1	D/IB
1754.94	0.182509	0.0567891	0.000733366	0.00501837	ATPAF1	D/IB
6878.37	0.18236	0.10882	0.0418551	0.112088	SRM	D/IB
783.302	0.182237	0.227935	0.100936	0.216657	RHOBTB1	D/IB
1066.91	0.181926	0.113306	0.05388	0.135167	NRXN2	D/IB
4723.04	0.181869	0.0687377	0.0044011	0.0202973	AP1B1	D/IB
786.492	0.181615	0.121676	0.0618031	0.150591	CEP192	D/IB
1437.9	0.181431	0.0817411	0.0133737	0.047771	R3HDM1	D/IB
946.271	0.181219	0.074365	0.00781855	0.0315313	RABGAP1L	D/IB
2680.02	0.181147	0.139199	0.0830601	0.188468	RPL10P9	D/IB
738.968	0.181086	0.105177	0.0407395	0.109977	POLA2	D/IB
3499.79	0.180904	0.14328	0.08127	0.185375	C7orf50	D/IB
427.413	0.180778	0.10996	0.0487499	0.125621	DENND6B	D/IB
1713.23	0.180727	0.123301	0.0584304	0.144147	PTPN21	D/IB
523.414	0.180639	0.100919	0.0359367	0.100723	IFTAP	D/IB
1075.53	0.180495	0.154172	0.0962574	0.209645	BBS9	D/IB
5724.78	0.18049	0.0704617	0.00596505	0.0256027	SAE1	D/IB
1502.42	0.180479	0.105031	0.0417854	0.11207	GMFB	D/IB
5983.23	0.180397	0.072937	0.00765221	0.0309864	YKT6	D/IB
7318.64	0.180305	0.0814539	0.0143336	0.0504965	SORBS3	D/IB
349.117	0.180254	0.109161	0.0479591	0.124106	LOC100499489	D/IB
9753.59	0.180236	0.0515348	0.000264512	0.00222411	MGAT1	D/IB
794.931	0.180144	0.115038	0.0551896	0.13787	PALS1	D/IB
486.503	0.180125	0.0678711	0.00417976	0.0195379	COMMD8	D/IB
1806.33	0.180012	0.0719014	0.00687646	0.0285692	INPP5A	D/IB
2449.68	0.179714	0.0705322	0.00582675	0.0251334	SUCLG1	D/IB
6283.15	0.179677	0.0861333	0.0206331	0.0666734	GBF1	D/IB
374.324	0.179456	0.138404	0.0845319	0.191192	CCDC186	D/IB
1607.93	0.179343	0.0714885	0.00705265	0.0291403	USP40	D/IB
3202.82	0.179291	0.163591	0.100489	0.215984	SPEG	D/IB
635.942	0.179253	0.101899	0.0393616	0.107294	SNHG18	D/IB
641.173	0.179108	0.0529387	0.000415318	0.00318705	AKTIP	D/IB
607.369	0.178993	0.0884435	0.0225253	0.0712246	SH3YL1	D/IB
1301.22	0.178925	0.189666	0.114739	0.237692	LRIG3	D/IB
303.37	0.178747	0.130118	0.0764282	0.177087	ARL15	D/IB
3038.32	0.178736	0.130898	0.0790001	0.181444	ACOT7	D/IB
4261.47	0.178722	0.1683	0.110583	0.231292	RAB3B	D/IB
328.592	0.178656	0.155501	0.101314	0.217302	ITPKB	D/IB
457.979	0.178615	0.114236	0.0561371	0.139927	PRKX	D/IB
1678.3	0.178578	0.114816	0.0517647	0.131143	OSTF1	D/IB
1558.32	0.178513	0.0990906	0.0369839	0.102562	SCMH1	D/IB
3309.18	0.178383	0.0757849	0.0138794	0.0492966	PMM1	D/IB
290.378	0.17823	0.270212	0.0727714	0.17029	PKMYT1	D/IB
481.477	0.177968	0.100656	0.0382577	0.105253	BNIP1	D/IB
205.496	0.177855	0.232236	0.100789	0.216505	CRACR2B	D/IB
244.313	0.177751	0.119793	0.0644694	0.155078	CD63-AS1	D/IB
6078.38	0.17769	0.0982543	0.0357795	0.100407	GCN1	D/IB
2928.02	0.177549	0.0765178	0.0110463	0.0411108	ATF6	D/IB
626.239	0.177523	0.143974	0.0946594	0.207243	MINDY1	D/IB
954.551	0.177493	0.138188	0.089462	0.198953	PDE4DIPP2	D/IB
3383.23	0.177471	0.0714107	0.00780319	0.0314806	SNX12	D/IB
1726.58	0.177466	0.123949	0.0708466	0.167106	IDE	D/IB
995.885	0.177449	0.0854625	0.0204902	0.0662686	SNRNP25	D/IB
4341.15	0.177374	0.0593987	0.00144665	0.00852428	COX7A2L	D/IB
531.292	0.177175	0.201457	0.105738	0.22387	SCN5A	D/IB
2582.69	0.176855	0.0805323	0.0152024	0.0527977	STK17A	D/IB
7102.9	0.176766	0.102786	0.0418591	0.112088	CDC25B	D/IB
825.493	0.176749	0.0988188	0.0380111	0.10472	PDIA3P1	D/IB
11558.1	0.176626	0.0654338	0.00411256	0.0193176	AP2A1	D/IB
3574.73	0.176482	0.0711167	0.00702758	0.029058	SRF	D/IB
7237.57	0.176432	0.0824155	0.0177677	0.0596017	SNHG32	D/IB
3883.6	0.176406	0.072319	0.0081115	0.0325036	CAPZA2	D/IB
4484.45	0.176364	0.0569051	0.00109652	0.0068816	SDHC	D/IB
2848.15	0.17632	0.0569793	0.00124434	0.00759827	XPNPEP1	D/IB
665.358	0.17624	0.196556	0.117498	0.242086	NFKBIZ	D/IB
6184.27	0.176053	0.0644233	0.00342773	0.0167078	FXR1	D/IB
4154.54	0.175815	0.0898933	0.0272381	0.0820301	GOLGA3	D/IB
11191.4	0.175721	0.0832124	0.0125427	0.0454212	PICALM	D/IB
1590.69	0.175613	0.304603	0.0132154	0.0473405	ANKRD1	D/IB
5743.47	0.17556	0.115398	0.0634705	0.153371	BCL9L	D/IB
3738.28	0.175388	0.0966479	0.036221	0.101143	GTF3A	D/IB
4382.49	0.175029	0.108193	0.0501462	0.128349	COPRS	D/IB
1227.3	0.17491	0.116443	0.0641772	0.154573	APC	D/IB
1429.63	0.174902	0.0999228	0.0417928	0.11207	ARHGEF10L	D/IB
8279.38	0.17473	0.0965232	0.0352463	0.0994048	FAM114A1	D/IB
234.371	0.174703	0.141607	0.0943188	0.206699	BMP4	D/IB
338.649	0.174543	0.16817	0.106155	0.224552	LINC01615	D/IB
4109.09	0.174446	0.119692	0.0673748	0.160595	EIF2AK4	D/IB
3290.45	0.17444	0.043341	3.28554e-05	0.000420929	FH	D/IB
2076.7	0.174428	0.087887	0.0254669	0.0780681	TSPAN31	D/IB
1324.92	0.17419	0.0735922	0.00990578	0.0378263	GMPPB	D/IB
[truncated: 31,865 more rows]

## Sheet: 2DvHydrogel
baseMean	log2FoldChange	lfcSE	pvalue	padj	gene
369.311	5.27271	0.316148	2.46962e-67	1.39386e-63	TINAGL1
3715.52	4.59817	0.435865	9.11816e-29	9.35689e-27	PI16
300.348	4.4313	0.519433	1.30617e-19	3.47736e-18	TENM2
1126.68	4.11216	0.39253	6.72423e-27	5.46066e-25	PSG1
803.31	4.10097	0.358761	2.92556e-36	8.46762e-34	IL7R
2049.24	3.89679	0.3371	8.2069e-32	1.28666e-29	OXTR
1151.89	3.89178	0.450701	1.45753e-20	4.57015e-19	SYNPO2L
317.884	3.79562	0.339353	4.23774e-30	5.0889e-28	ADGRD1
316.569	3.67732	0.320813	6.51213e-31	8.64811e-29	CPA4
712.88	3.66509	0.336501	4.60094e-29	4.89957e-27	PKP1
3955.45	3.64652	0.386868	1.24118e-23	6.14494e-22	KRT18
508.846	3.57472	0.267428	1.35648e-41	6.95998e-39	KRT7
1287.42	3.56518	0.637656	1.93342e-11	1.59419e-10	COL11A1
4505.87	3.52286	0.632771	1.14862e-11	9.77063e-11	ANKRD1
242.801	3.506	0.464777	1.73079e-16	3.08157e-15	KCNB1
3616.89	3.47916	0.225281	2.56301e-56	7.23283e-53	F3
273.816	3.45037	0.491854	1.0676e-14	1.42447e-13	ATP1A2
322.51	3.3006	0.481802	2.37288e-14	3.01634e-13	ITGB6
2174.05	3.26547	0.36986	1.17717e-19	3.15627e-18	ALPK2
874.529	3.26276	0.487174	3.42516e-14	4.21627e-13	KRT80
988.907	3.15917	0.32813	8.75348e-23	3.90551e-21	MARCHF4
271.601	3.12044	0.744374	9.52981e-07	3.55259e-06	CACNA1S
3071.36	3.10821	0.423136	2.71185e-15	3.99105e-14	SYNPO2
1300.03	3.0722	0.705751	2.45072e-07	1.02118e-06	MYH7
850.212	3.0282	0.197621	7.21824e-55	1.16399e-51	GFRA1
3879.12	3.01674	0.426005	2.83162e-13	3.07339e-12	PSG5
571.958	3.01314	0.319986	6.46506e-23	2.90747e-21	SIK1B
1010.34	2.98745	0.355033	2.75953e-20	8.48744e-19	JPH2
1558.02	2.9808	0.261358	4.57544e-31	6.14851e-29	KLF2
353.283	2.93296	0.504076	1.37872e-10	9.93804e-10	MYL2
657.689	2.89775	0.303082	6.07222e-23	2.75274e-21	PEAR1
648.03	2.88616	0.665397	5.13023e-08	2.40991e-07	UTS2R
347.646	2.86021	0.286771	1.90512e-25	1.29548e-23	TPD52L1
26120.2	2.85319	0.216677	4.50954e-41	2.2132e-38	CCN2
1583.55	2.85028	0.622452	3.42954e-09	1.97514e-08	NGFR
318.632	2.76281	0.696427	2.57133e-07	1.0671e-06	PRRT4
307.044	2.73296	0.258195	8.42286e-29	8.72268e-27	SHANK2
297.896	2.70764	0.586146	2.16528e-07	9.10985e-07	SBK2
2546.03	2.6627	0.527045	7.35275e-10	4.74816e-09	DYSF
3122.82	2.65732	0.375679	1.10033e-13	1.26611e-12	MEST
1362.83	2.61918	0.442036	3.44362e-10	2.32485e-09	CLEC3B
18863.9	2.61701	0.303685	4.13876e-21	1.43308e-19	ACTA2
1010.01	2.59686	0.243645	1.89972e-28	1.80202e-26	ATP10A
254.802	2.58022	0.323442	7.03423e-17	1.33449e-15	PLCE1
723.032	2.57915	0.165856	3.53908e-56	7.98982e-53	TUFT1
2037.32	2.5762	0.287657	1.12899e-21	4.24802e-20	ITGA6
1444.93	2.55372	0.304199	4.69851e-20	1.36693e-18	SCN9A
501.481	2.55247	0.231413	9.72059e-30	1.10834e-27	C6orf132
435.747	2.52563	0.32189	4.38378e-17	8.5335e-16	CAVIN2
28021.8	2.50349	0.30532	3.25201e-17	6.47419e-16	LOX
246.903	2.50278	0.4164	2.70314e-10	1.8549e-09	KRT34
2489.75	2.49375	0.31638	7.90959e-17	1.49054e-15	NPR3
8383.52	2.48308	0.211351	1.4833e-33	3.21991e-31	AMOTL2
462.058	2.4669	0.333362	1.4326e-14	1.87429e-13	DIAPH3
696.517	2.46614	0.314965	1.13946e-16	2.09142e-15	NEDD9
109475	2.45277	0.182139	4.69463e-43	3.53286e-40	IGFBP5
872.479	2.44842	0.3252	9.93155e-18	2.13538e-16	MAMDC2
325.249	2.44049	0.281139	1.32693e-19	3.52431e-18	GCNT4
573.889	2.43986	0.251804	3.08917e-24	1.69274e-22	RASSF2
367.714	2.43619	0.504346	1.07025e-07	4.77131e-07	SCRG1
420.058	2.43476	0.334901	1.39459e-14	1.83439e-13	TMEM108
3097.69	2.43365	0.21215	5.33797e-34	1.2297e-31	NEK7
2988.2	2.42133	0.213485	4.3904e-31	5.97094e-29	VSIR
695.408	2.41944	0.339433	7.89402e-14	9.25314e-13	MYPN
1106.63	2.40242	0.271475	8.85875e-21	2.89935e-19	HEYL
14296.7	2.39143	0.36042	7.74801e-13	7.85095e-12	FBN2
667.635	2.37151	0.218054	4.80911e-29	5.07338e-27	LMCD1
1293.24	2.36941	0.232718	1.55828e-26	1.19277e-24	KCNE4
488.52	2.36911	0.33967	1.5278e-14	1.99144e-13	FLJ22447
33532.6	2.35603	0.42348	3.00841e-09	1.75227e-08	PTX3
5393.84	2.34638	0.238497	2.13049e-24	1.2146e-22	L1CAM
6442.75	2.31024	0.294344	8.98684e-17	1.67387e-15	VGLL3
1598.54	2.31023	0.24426	2.04345e-24	1.17686e-22	NUAK1
508.061	2.29997	0.525294	6.69598e-08	3.08004e-07	ERBB3
6902.3	2.29895	0.737681	0.000102078	0.000264462	MYOG
303.173	2.29299	0.269456	1.47232e-18	3.49885e-17	ANKRD33B
2136.44	2.28482	0.57719	1.44349e-06	5.24094e-06	MYL4
366.077	2.27886	0.408858	2.57036e-09	1.51431e-08	LINC01133
2940	2.2647	0.214602	3.11277e-27	2.5836e-25	ARHGAP29
15881.5	2.26334	0.25766	3.91264e-20	1.16226e-18	CRIM1
3308.54	2.2595	0.232371	2.30396e-23	1.09274e-21	NTN4
249.769	2.24332	0.241991	1.77499e-21	6.42182e-20	TRPC4
411.953	2.2372	0.321682	2.82544e-13	3.06964e-12	PADI2
1981.59	2.23484	0.686395	8.25975e-06	2.63304e-05	TNNC1
293.58	2.22787	0.220474	5.64185e-26	4.00536e-24	FGF1
360.771	2.21281	0.50293	1.73354e-08	8.82641e-08	TTC9
429.702	2.20713	0.252805	2.76699e-20	8.48744e-19	CDH4
36822.4	2.20576	0.740656	9.57261e-06	3.02169e-05	ACTC1
1523.6	2.20237	0.391151	2.05514e-09	1.23134e-08	ALPL
601.391	2.20217	0.186696	1.37507e-33	3.04348e-31	SKP2
57768.1	2.20146	0.31382	1.55868e-13	1.75418e-12	CCDC80
987.49	2.19873	0.432469	2.29939e-09	1.36824e-08	MYO18B
7164.45	2.18913	0.288566	6.10159e-16	1.00109e-14	CHRNA1
515.949	2.17681	0.270793	1.2097e-16	2.206e-15	KIRREL3
1564.99	2.17189	0.536661	1.4942e-06	5.40768e-06	LRRC17
2035.25	2.15395	0.426186	3.33968e-08	1.61865e-07	DMBT1
1220.81	2.15199	0.265418	4.21304e-18	9.47346e-17	NFKBIZ
243.472	2.15178	0.515245	9.67768e-07	3.60177e-06	ADGRA1
370.213	2.14542	0.268793	1.96926e-16	3.47329e-15	TMEM130
1259.3	2.14474	0.199942	8.20329e-30	9.64571e-28	PAWR
33267.4	2.12743	0.199328	2.0334e-27	1.75214e-25	LOXL2
2272.06	2.12698	0.115361	8.90083e-78	1.00473e-73	PKP4
223.265	2.12644	0.217425	1.9995e-24	1.15746e-22	MGARP
688.127	2.12483	0.414567	2.39542e-08	1.19538e-07	ACTG2
3508.64	2.12423	0.225554	1.63326e-22	6.90497e-21	UGCG
867.868	2.1178	0.228426	1.96725e-22	8.25512e-21	RBM24
25377.7	2.11696	0.368921	3.22313e-10	2.18252e-09	TNFRSF11B
351.369	2.10301	0.401513	9.39902e-09	5.04259e-08	ASPM
1529.01	2.1021	0.375468	1.49304e-09	9.15449e-09	ANLN
1072.84	2.10161	0.420732	5.34576e-08	2.50282e-07	MKI67
5927.47	2.10096	0.230962	2.97848e-21	1.05395e-19	DDAH1
19387	2.10042	0.272022	5.30981e-16	8.81428e-15	SULF1
1232.67	2.09729	0.184749	2.00423e-31	2.93814e-29	USP53
6642.33	2.09466	0.247068	4.74177e-19	1.19743e-17	CDC42EP3
243.625	2.09279	0.23273	9.3737e-22	3.56264e-20	BNC1
570.858	2.08624	0.270593	4.40104e-16	7.44812e-15	ST8SIA2
3862.36	2.08496	0.31961	7.62027e-13	7.73539e-12	CDH15
6859.17	2.08369	0.204142	1.22252e-28	1.19998e-26	KCTD20
518.47	2.0643	0.257285	1.82814e-17	3.7452e-16	CCN3
400.149	2.0621	0.249697	7.19196e-18	1.56422e-16	DMD
880.896	2.04608	0.340907	5.28719e-11	4.04075e-10	KIAA0754
430.025	2.0409	0.282149	3.18647e-14	3.93963e-13	TOX
1442.39	2.03893	0.187044	1.24146e-28	1.20807e-26	LIMS2
264.706	2.03784	0.18787	1.64315e-28	1.57186e-26	SBF2-AS1
322.09	2.03759	0.262635	1.59993e-16	2.85759e-15	PTPRB
1758.11	2.02354	0.349472	3.23658e-10	2.19032e-09	TOP2A
387.794	2.02303	0.419157	8.06257e-08	3.65944e-07	MYBL2
2170.59	2.02087	0.549684	1.85114e-05	5.51921e-05	SHD
491.131	2.01767	0.713876	3.67137e-05	0.00010371	VASH2
47142.6	2.01749	0.335301	1.61895e-10	1.15516e-09	TAGLN
2157.62	2.01375	0.260759	1.32036e-15	2.03889e-14	PDE5A
4518.31	2.0132	0.127361	1.59008e-57	5.98293e-54	ANKRD13A
733.18	2.0103	0.452928	5.5274e-07	2.15819e-06	KIF20A
946.539	2.00826	0.269369	7.13834e-15	9.80263e-14	CMKLR2
692.54	2.00256	0.210512	6.45922e-24	3.39124e-22	DAPK1
3072.95	2.00204	0.179149	6.59967e-31	8.66245e-29	ADAM19
1352.46	1.99422	0.299839	2.74162e-12	2.57305e-11	PDE1C
14507	1.98994	0.383662	2.3018e-08	1.15069e-07	MFAP5
279.515	1.98674	0.451985	1.43224e-07	6.2542e-07	LDB3
784.205	1.98578	0.283822	2.8989e-13	3.14038e-12	ANK1
2405.92	1.97565	0.205937	9.47497e-24	4.83953e-22	AJUBA
5054.51	1.97526	0.199471	4.07149e-24	2.18852e-22	DSP
421.141	1.97469	0.375279	1.06421e-08	5.6504e-08	SHCBP1
7274.65	1.95668	0.857278	0.000174863	0.00043496	F13A1
862.428	1.95503	0.209645	8.09293e-22	3.09671e-20	CHN1
416.75	1.95493	0.278809	1.84769e-13	2.06707e-12	LMNB1
294.211	1.95343	0.816154	0.00125619	0.00263322	CASQ2
933.791	1.95209	0.298475	4.27393e-13	4.47533e-12	ADAMTS5
3807.67	1.94753	0.694558	2.91098e-05	8.36111e-05	NCAM1
1263.72	1.94647	0.433498	8.89392e-07	3.33426e-06	KRT19
625.996	1.94604	0.310754	1.4171e-11	1.19286e-10	ROR1
385.495	1.94498	0.385374	3.45447e-08	1.66998e-07	CEP55
329.285	1.94269	0.267915	7.41097e-15	1.01155e-13	FRY
287.097	1.93626	0.226658	4.54889e-19	1.15388e-17	TRIM14
306.622	1.93152	0.285917	1.48584e-12	1.45972e-11	FAM83D
665.123	1.92048	0.33085	3.51221e-10	2.36268e-09	IGFBPL1
2130.63	1.91802	0.223648	3.93404e-20	1.16555e-18	CDK6
5972.08	1.90784	0.137568	2.53335e-45	2.59968e-42	AFAP1
342.081	1.90684	0.421083	3.93759e-07	1.58741e-06	DLGAP5
506.191	1.90508	0.296758	1.94222e-11	1.60028e-10	NGF
467.075	1.90382	0.273135	4.11524e-13	4.33733e-12	STXBP6
622.643	1.90325	0.199898	2.73864e-23	1.27743e-21	ZBTB18
5806.44	1.9015	0.167056	2.26788e-31	3.28203e-29	RHOBTB3
1288.47	1.89992	0.356063	1.00792e-08	5.38192e-08	LMOD1
1044.45	1.89525	0.400774	1.44521e-08	7.49014e-08	SCN5A
627.341	1.89175	0.419831	5.76472e-08	2.68228e-07	CAVIN4
237.674	1.88953	0.316904	9.34387e-11	6.87572e-10	KLHL30
941.585	1.87522	0.183614	1.538e-25	1.05218e-23	KCNK6
334.588	1.87245	1.40714	0.000144388	0.000363807	NPNT
14578.3	1.87122	0.188114	6.78263e-25	4.25346e-23	PALLD
408.485	1.87103	0.289536	1.5836e-12	1.53835e-11	SORBS2
4379.32	1.86869	0.235996	3.02272e-17	6.03902e-16	RDH10
289.602	1.85645	0.317191	2.11414e-10	1.47584e-09	EPHA5
2599.45	1.85609	0.170689	1.32088e-28	1.27437e-26	PLK2
313.021	1.84575	0.242075	1.86509e-15	2.7848e-14	PPP1R14A
1523.12	1.84308	0.239547	2.22009e-16	3.90348e-15	PHLDB2
475.667	1.84111	0.546928	1.24387e-05	3.84575e-05	HSPB3
1690.38	1.83823	0.208176	3.68302e-20	1.10569e-18	SYNPO
693.946	1.83741	0.249028	1.49197e-14	1.94698e-13	GATA6
467.559	1.83093	0.377219	1.01779e-07	4.54464e-07	PRELP
10511.6	1.83079	0.217745	2.42949e-19	6.27554e-18	HEG1
410.159	1.82849	0.420206	1.08923e-07	4.84444e-07	SORBS1
11255	1.82842	0.256075	2.37031e-14	3.01634e-13	DUSP1
320.261	1.82407	0.246291	1.53546e-15	2.34537e-14	TNFSF4
527.948	1.82294	0.247625	1.76006e-14	2.27578e-13	LZTS1
290.892	1.81641	0.350811	1.43922e-08	7.46252e-08	BUB1B
796.77	1.81457	0.311732	5.32134e-10	3.50042e-09	TRIM55
764.374	1.81332	0.159194	3.95789e-31	5.51352e-29	PRKAG2
1999.4	1.81237	0.284291	8.60668e-12	7.45604e-11	ASB5
30196.1	1.81066	0.191912	1.59334e-22	6.80579e-21	TPM1
314.915	1.80745	0.355003	2.15486e-08	1.08396e-07	HJURP
1109.26	1.8042	0.179776	3.42844e-25	2.25768e-23	PLCB4
475.667	1.80294	0.302212	1.50978e-10	1.08069e-09	CCNA2
1456.79	1.79674	0.232738	4.79232e-16	8.02608e-15	SGMS2
1345.04	1.79385	0.349814	3.29154e-09	1.90148e-08	MCAM
306.716	1.79239	0.347972	1.55635e-08	7.98547e-08	KIF4A
457.695	1.78892	0.255956	4.15525e-13	4.37542e-12	KCNQ5
16296.8	1.78172	0.257288	2.21813e-13	2.45233e-12	LMO7
2159.48	1.77808	0.152367	4.21835e-33	8.20978e-31	WWC2
9283.3	1.77574	0.13165	1.93575e-42	1.28534e-39	PLOD2
881.607	1.77552	0.336646	6.02332e-09	3.31989e-08	AFF3
753.032	1.77184	0.553372	1.15837e-05	3.6061e-05	SRPK3
4323.59	1.76607	0.179001	3.81937e-24	2.06282e-22	PTPRF
1456.86	1.76238	0.138221	1.81256e-38	6.60007e-36	TES
3791.01	1.76009	0.638747	0.000174024	0.000433064	ACTA1
662.534	1.75961	0.289212	1.02262e-10	7.4957e-10	KIF23
33473	1.75859	0.648398	0.000241263	0.000585294	POSTN
668.903	1.75198	0.606768	2.19572e-05	6.45954e-05	EGLN3
3196.11	1.75086	0.946183	0.000143566	0.000361925	MYH3
1938.63	1.75004	0.270794	7.1475e-12	6.24949e-11	CAP2
222544	1.74677	0.346244	1.37229e-08	7.12858e-08	THBS1
6612.86	1.74502	0.112033	9.36411e-56	1.7617e-52	RHOB
5083.45	1.74259	0.186809	8.47338e-25	5.19823e-23	SEMA3C
372.033	1.73908	0.385252	4.6214e-07	1.83361e-06	BUB1
276.974	1.73433	0.329274	1.02223e-08	5.44801e-08	COL6A6
256.718	1.73303	0.395544	7.57131e-07	2.87761e-06	PBK
1011.79	1.73193	0.404753	2.41979e-06	8.45652e-06	IRAG1
5944.01	1.72669	0.161236	2.89512e-28	2.70084e-26	DLC1
334.437	1.72411	0.381348	4.04008e-07	1.62293e-06	CDCA8
486.344	1.72337	0.240441	5.61433e-14	6.7063e-13	ABAT
1085.79	1.72316	0.827061	0.000327898	0.000777261	XIRP1
5921.95	1.72208	0.240995	2.52496e-14	3.19884e-13	MYLK
1909.83	1.72204	0.255764	1.5519e-12	1.51407e-11	ENPP2
842.012	1.71846	0.455148	1.08211e-05	3.38455e-05	BIRC5
254.731	1.71701	0.431365	2.72016e-06	9.43324e-06	PIMREG
3921.77	1.71589	0.176324	2.53382e-24	1.41593e-22	PTPN14
4106.5	1.71276	0.39464	8.20456e-07	3.10574e-06	CD24
4322.62	1.7113	0.150892	8.79777e-31	1.14149e-28	SMURF2
615.524	1.70542	0.175282	1.95434e-23	9.38747e-22	GCNT1
1352.59	1.70227	0.272541	4.13064e-11	3.21896e-10	PARD3B
8322.91	1.70153	0.199742	1.27411e-18	3.05353e-17	AKAP12
726.572	1.70067	0.404261	3.52406e-07	1.43298e-06	CCND2
9754.35	1.69093	0.306958	1.75709e-09	1.06577e-08	ABI3BP
249.253	1.6879	0.519669	1.95052e-05	5.78494e-05	GATM
6236.41	1.6878	0.359022	1.00168e-07	4.47801e-07	TNNT1
704.979	1.6848	0.320009	2.50912e-09	1.48055e-08	MKX
404.572	1.68457	0.256537	5.0731e-12	4.54485e-11	STAC
1048.55	1.68274	0.433778	5.69385e-06	1.86242e-05	RRM2
452.634	1.68134	0.4122	2.39275e-06	8.36909e-06	GPRC5A
827.982	1.67872	0.350472	1.44276e-07	6.29527e-07	SLC8A1
2135.92	1.67412	0.183416	9.4983e-21	3.08982e-19	SLC1A1
1520.26	1.67353	0.243639	2.43386e-13	2.67636e-12	CNN1
327.435	1.66855	0.248213	3.99189e-14	4.86614e-13	RAB11FIP1
635.336	1.66777	0.239807	4.10222e-13	4.3317e-12	LINC00968
1242.91	1.66298	0.460242	1.81941e-06	6.49921e-06	ALPK3
9236.85	1.65902	0.236168	2.07535e-13	2.29897e-12	ADAMTS1
6397.61	1.65543	0.182826	1.59858e-21	5.8587e-20	GLS
849.378	1.65201	0.319667	2.78366e-08	1.36915e-07	CENPF
430.612	1.65092	0.327561	3.10941e-08	1.51354e-07	COBL
16660	1.65018	0.377882	1.20209e-06	4.41275e-06	TNXB
439.79	1.6484	0.242898	9.71804e-13	9.75954e-12	NLGN1
11343.7	1.64464	0.255686	1.52366e-11	1.27684e-10	ITGA7
4386.97	1.64352	0.175545	6.62325e-22	2.56918e-20	TMEM47
567.467	1.64287	0.247682	6.37725e-13	6.54422e-12	PPP1R12B
1448.89	1.64246	0.187455	1.02333e-20	3.29098e-19	JADE1
328.332	1.64185	0.206704	1.87466e-16	3.32201e-15	ARHGAP11A
277.163	1.63933	0.355066	3.69953e-07	1.49947e-06	CDK18
313.08	1.63879	0.240748	5.9556e-13	6.13944e-12	SLC4A4
1733.23	1.63456	0.287336	6.95616e-10	4.51271e-09	SYTL2
1031.81	1.6331	0.166504	7.24681e-24	3.78713e-22	PIM1
4115.87	1.63007	0.215414	1.80284e-15	2.70258e-14	ALDH1B1
2792.11	1.62869	0.57828	7.63107e-05	0.000202872	TTN
1838.62	1.62589	0.250314	8.1846e-12	7.09584e-11	THSD4
13097.6	1.62106	0.306044	1.01531e-09	6.36714e-09	COL4A1
3669.91	1.61856	0.166791	1.05967e-23	5.336e-22	MSRB3
3195.72	1.6161	0.293627	4.17735e-09	2.37074e-08	CCBE1
1998.3	1.61539	0.15687	3.16767e-26	2.36799e-24	RAPH1
512.291	1.61066	0.39624	3.11006e-06	1.06869e-05	IQGAP3
1972.19	1.60656	0.176116	5.71765e-21	1.93236e-19	ARSJ
868.763	1.60475	0.460288	5.07635e-05	0.000139688	PLPPR4
2768.4	1.6026	0.20985	1.04253e-15	1.6505e-14	MYC
2150.08	1.59135	0.255799	1.91776e-11	1.58243e-10	ZNF469
41866.5	1.58799	0.170179	7.85854e-22	3.02755e-20	CALD1
253.679	1.58671	0.380645	1.72418e-06	6.17372e-06	CKAP2L
2439.35	1.58179	0.183155	6.32757e-19	1.56979e-17	ADAMTS12
1716.33	1.58137	0.53757	7.8182e-05	0.0002077	LRRN1
533.274	1.57826	0.203252	5.07893e-16	8.46839e-15	ABLIM1
628.11	1.578	0.588529	0.000222095	0.000542409	CLDN5
760.057	1.57715	0.280126	1.49703e-09	9.17397e-09	UHRF1
333.609	1.57685	0.341333	5.72507e-07	2.22901e-06	SLC7A4
586.535	1.5764	0.281518	2.35703e-09	1.39959e-08	AURKA
1079.77	1.57369	0.340967	2.76238e-07	1.14261e-06	FOXM1
6210.75	1.57294	0.942549	0.00211591	0.00424061	TNNT2
3310.17	1.5655	0.235743	2.69124e-12	2.52945e-11	ATP8B1
3609.57	1.56521	0.605447	0.000325224	0.000771407	MYLPF
10000	1.56036	0.12032	2.91206e-39	1.13349e-36	LIMA1
239.19	1.55858	0.249405	4.17753e-11	3.2489e-10	NUAK2
377.509	1.55155	0.275789	1.91649e-09	1.15686e-08	PKNOX2
503.567	1.55122	0.708247	0.000728014	0.00160285	HRC
11645.5	1.54903	0.123867	5.60067e-37	1.8063e-34	NDST1
1215.41	1.54898	0.328565	1.33729e-07	5.86228e-07	PRC1
718.155	1.54857	0.164594	3.17126e-22	1.29232e-20	RASSF3
659.476	1.54686	0.32073	1.50855e-08	7.7898e-08	KLF5
1180.27	1.54523	0.135008	1.69386e-31	2.51582e-29	ERCC6
340.602	1.5452	0.59831	0.000182762	0.000453111	MYOM3
524.085	1.54511	0.373188	2.51143e-06	8.75239e-06	KIFC1
358.751	1.54403	0.337904	3.03155e-07	1.24618e-06	CCNB2
3619.56	1.54359	0.369401	4.87981e-06	1.61819e-05	MYOD1
360.998	1.54199	0.369293	1.76578e-06	6.31164e-06	PAPPA2
398.724	1.54039	0.293829	1.05412e-08	5.59949e-08	CDC6
600.002	1.53648	0.347869	3.99238e-07	1.6072e-06	PTK2B
1799.19	1.52992	0.179939	1.21957e-18	2.9353e-17	FILIP1L
1397.76	1.52574	0.34253	6.25884e-07	2.41703e-06	TPX2
455.365	1.52515	0.200706	1.13531e-15	1.77825e-14	PRAG1
324.738	1.52267	0.358374	1.75157e-06	6.26876e-06	GTSE1
30885.7	1.51866	0.152894	2.10378e-24	1.20545e-22	CLIC4
311.871	1.51853	0.253677	4.67386e-11	3.61113e-10	MAP3K8
410.674	1.51571	0.215825	6.50634e-14	7.70656e-13	IFIT2
2867.29	1.51445	0.148435	2.66267e-25	1.77847e-23	RRAS2
334.224	1.50881	0.338106	3.45327e-07	1.40623e-06	FLVCR2
671.785	1.49892	0.404977	1.2782e-05	3.94346e-05	PLK1
4838.17	1.4928	0.243231	4.93446e-11	3.79429e-10	SLC7A1
403.003	1.48993	0.168613	6.32875e-20	1.77268e-18	TTLL7
6048.81	1.4897	0.195668	1.44963e-15	2.22631e-14	ADAM12
474.169	1.48933	0.199575	1.0889e-14	1.44947e-13	WNK4
236.668	1.48737	0.715287	0.000474616	0.00108781	STYXL2
1793.32	1.48648	0.155674	1.00773e-22	4.44345e-21	HEATR5A
18181.9	1.4843	0.178878	6.02292e-18	1.32013e-16	SEPTIN11
187914	1.48317	0.257136	7.78987e-10	4.9933e-09	SPARC
7334.27	1.48204	0.276967	1.62309e-09	9.91421e-09	FGF2
2093.64	1.48075	0.239647	2.03255e-11	1.67104e-10	CDH2
1183.98	1.47702	0.211328	2.5681e-13	2.81444e-12	JAG1
45372.7	1.47571	0.206187	4.2855e-14	5.2128e-13	CCN1
1124.91	1.47171	0.175123	1.71364e-18	4.0299e-17	PRICKLE1
11094.1	1.46866	0.18827	5.40982e-17	1.04031e-15	ADAM9
1531.48	1.46833	0.158358	1.67889e-21	6.1331e-20	EPHA2
2681.42	1.46795	0.308867	6.85863e-08	3.14844e-07	KANK1
828.677	1.46548	0.271382	1.32978e-09	8.2025e-09	VLDLR
923.754	1.46503	0.187406	9.00106e-17	1.67387e-15	DOCK9
3590.49	1.46485	0.15176	8.05763e-24	4.19145e-22	PKD2
2199.67	1.46244	0.218616	1.32058e-12	1.30532e-11	ENC1
3998.17	1.45732	0.122523	1.3379e-33	3.02045e-31	PRPS1
303.003	1.457	0.311775	2.04898e-07	8.67081e-07	CDCA3
1047.46	1.45181	0.259967	2.65236e-09	1.55774e-08	TEAD4
243.412	1.44598	0.411509	4.32014e-05	0.000120469	LSAMP
1298.46	1.44453	0.213548	1.9271e-13	2.14951e-12	MAGI1
1680.32	1.44219	0.110132	1.23548e-40	5.57845e-38	B4GALT4
6479.41	1.4421	0.218574	3.94538e-12	3.61196e-11	PRSS12
762.329	1.44013	0.124672	1.04243e-32	1.92901e-30	KLHL29
1197.88	1.43854	0.239718	2.73402e-10	1.87381e-09	BST1
3137.34	1.43679	0.137246	3.26234e-26	2.42271e-24	EPG5
294.578	1.4336	0.334845	6.99001e-07	2.6765e-06	FGF11
14144.6	1.43319	0.245107	3.50863e-10	2.36169e-09	FHL1
2909.26	1.43308	0.470498	0.000147962	0.000371862	ALDH1A1
1492.9	1.43258	0.356037	1.6957e-06	6.07652e-06	CHRNB1
16747.7	1.43045	0.365078	6.89215e-06	2.22855e-05	ELN
1261.4	1.42737	0.32509	9.46311e-08	4.24899e-07	SHROOM3
1869.57	1.4262	0.168745	1.36203e-18	3.25044e-17	GNB4
301.422	1.42541	0.36154	4.25544e-06	1.43133e-05	INMT
1176.21	1.42464	0.169811	5.71276e-18	1.26349e-16	UBASH3B
4536.34	1.42393	0.123416	1.06388e-31	1.64507e-29	BCAT1
2481.1	1.42353	0.154643	4.76269e-21	1.63906e-19	NIPAL3
36429.5	1.42347	0.243625	6.677e-10	4.34159e-09	COL5A2
295.2	1.42017	0.324689	4.80195e-07	1.89791e-06	CDK5R1
15908.7	1.42014	0.149906	6.10033e-23	2.75442e-21	AXL
7118.62	1.41758	0.190356	6.54034e-15	9.05857e-14	TEAD1
359.358	1.41663	0.183599	1.03482e-15	1.64359e-14	TIAM2
598.934	1.41577	0.3071	4.36176e-07	1.74162e-06	PRR11
457.856	1.41502	0.181215	6.45687e-16	1.05325e-14	LRRC2
272.497	1.41151	0.379679	1.40451e-05	4.29766e-05	NDC80
10650.5	1.40965	0.170835	1.78064e-17	3.66119e-16	FLNB
865.258	1.40622	0.624953	0.000270254	0.00065087	RYR1
3094.28	1.40481	0.451702	6.75824e-05	0.000181592	RASSF4
4076.32	1.40166	0.179591	3.75597e-16	6.40444e-15	ZNF106
4287.96	1.39983	0.24142	4.27609e-10	2.84267e-09	PRUNE2
566.024	1.39786	0.302849	3.35187e-07	1.36789e-06	CYRIA
1001.03	1.39774	0.190691	2.32853e-14	2.97095e-13	CKAP2
1162.55	1.39747	0.138392	3.33588e-25	2.21502e-23	SLC7A6
1471.72	1.39567	0.405328	6.35725e-05	0.000171594	VIT
8914.52	1.39363	0.256554	3.24622e-09	1.87818e-08	ITGBL1
377.128	1.39082	0.729869	0.00202405	0.00407626	AIF1L
523.266	1.39064	0.317543	1.16718e-06	4.29576e-06	NUSAP1
11306.4	1.38929	0.167443	5.0432e-18	1.12556e-16	ADAMTS2
37498.3	1.38837	0.209818	5.49623e-12	4.88515e-11	FLNC
931.179	1.38515	0.448904	0.000164158	0.000409869	CDC20
1506.64	1.38463	0.180061	1.84375e-15	2.75659e-14	GBP1
4291.98	1.38339	0.220862	3.86993e-11	3.02939e-10	ALDH1L2
2225.48	1.38254	0.200863	3.4983e-13	3.72185e-12	FSTL3
424.929	1.38194	0.17872	1.02449e-15	1.63339e-14	MAMLD1
231.683	1.38125	0.204285	9.21612e-13	9.28854e-12	STIL
396.866	1.38091	0.195491	1.9439e-13	2.16611e-12	MBP
237.676	1.37967	0.422559	2.86288e-05	8.25023e-05	AKAP6
1296.23	1.37897	0.155862	4.28287e-20	1.25246e-18	KLF7
79098.5	1.3716	0.185754	2.26259e-14	2.89899e-13	FSTL1
528.001	1.37041	0.26292	2.15085e-08	1.08242e-07	PDCD1LG2
277.375	1.36823	0.297107	3.16615e-07	1.29867e-06	CDCA2
661.96	1.36777	0.152258	1.00008e-20	3.23463e-19	NPAS1
440.608	1.36703	0.293489	2.04625e-07	8.66719e-07	AFAP1L1
2584.2	1.36701	0.160378	1.64509e-18	3.87677e-17	EZR
2727.57	1.36671	0.148427	3.46192e-21	1.21361e-19	LBH
1112.44	1.36525	0.163413	5.52943e-18	1.22867e-16	NRIP1
11117.6	1.36012	0.183156	2.86194e-15	4.19009e-14	SH3PXD2A
2544.59	1.35732	0.159781	1.60378e-18	3.78733e-17	CAV2
1036.8	1.35555	0.45393	0.000219519	0.000536814	DCLK1
621.968	1.35504	0.199895	1.66093e-12	1.60873e-11	MAP3K14
1161.27	1.35358	0.311145	8.08271e-07	3.06372e-06	CCNB1
384.788	1.35111	0.355972	1.23659e-05	3.82742e-05	CDK1
425.453	1.34727	0.139328	2.31767e-23	1.09464e-21	MACIR
481.886	1.34706	0.343401	7.20282e-06	2.32169e-05	KIF2C
13428.7	1.3463	0.299019	4.18362e-07	1.67523e-06	NES
716.605	1.34442	0.262987	1.94505e-08	9.81478e-08	AMIGO2
11644.3	1.34434	0.283373	2.83245e-07	1.1703e-06	CLDN11
2598.82	1.3436	0.19229	2.7352e-13	2.98021e-12	DHRS3
266.107	1.3433	0.421947	0.000100551	0.000260984	SSTR1
1030.72	1.34029	0.163966	1.03164e-17	2.20971e-16	ATP11C
511.07	1.33757	0.168968	2.51212e-16	4.3896e-15	THSD1
2405.89	1.3371	0.246821	4.61153e-09	2.59885e-08	BCAM
610.329	1.33696	0.158356	1.55254e-18	3.67402e-17	FMN1
417.461	1.33412	0.323906	5.53785e-06	1.81719e-05	SHISA2
3344.11	1.33115	0.178437	8.3152e-15	1.1253e-13	NEXN
285.399	1.33108	0.537999	0.00150378	0.0030987	LINC00578
1971.17	1.32881	0.152665	1.89195e-19	4.9436e-18	RALGPS2
997.926	1.32747	0.172086	1.54753e-15	2.35425e-14	NCEH1
73936.8	1.32406	0.250105	1.85884e-08	9.40502e-08	SERPINE1
294.245	1.3224	0.230564	1.20615e-09	7.46847e-09	CENPE
35808.8	1.32167	0.239004	2.83469e-09	1.65621e-08	IGFBP3
3338.47	1.32094	0.0986975	8.28687e-42	4.92328e-39	STK38
8158.13	1.32015	0.163242	6.62023e-17	1.26232e-15	FRMD6
1668.81	1.31985	0.199591	5.17069e-12	4.61763e-11	MET
655.971	1.31234	0.300305	1.24233e-06	4.5516e-06	RNF150
2079.9	1.30969	0.153676	1.23512e-18	2.96638e-17	MICALL1
108152	1.30727	0.242444	1.03407e-08	5.50852e-08	FBN1
622.696	1.30579	0.133074	1.83386e-23	8.84643e-22	TMEM131L
2183.57	1.30366	0.144936	3.67959e-20	1.10569e-18	ASAP2
1774.74	1.2998	0.197246	1.77129e-12	1.70746e-11	CHST15
694.836	1.29825	0.182494	3.17334e-14	3.93201e-13	UHRF1BP1
469.8	1.29334	0.265422	1.9054e-08	9.63196e-08	TET3
1554.83	1.29278	0.165612	5.37491e-16	8.90925e-15	AK4
1899.83	1.28801	0.11821	9.23178e-29	9.38814e-27	NEDD4
1420.99	1.28687	0.247414	2.37728e-08	1.18685e-07	ADGRG1
58329	1.28631	0.227707	2.63608e-09	1.54899e-08	HSPG2
558.19	1.28612	0.238789	6.55639e-09	3.60489e-08	KIF11
1067.63	1.28367	0.258338	1.01948e-08	5.43596e-08	MINDY2
643.179	1.28346	0.171711	7.97798e-15	1.08631e-13	NCAPG2
1536.31	1.28305	0.55087	0.00100201	0.00214177	RAPSN
11060.4	1.28267	0.236916	7.30066e-09	3.98115e-08	PRSS23
1642.33	1.28064	0.143777	6.09442e-20	1.72416e-18	APBB2
6345.97	1.27968	0.171655	9.27395e-15	1.24922e-13	NFASC
581.789	1.27678	0.137558	4.5942e-22	1.83898e-20	SERAC1
620.926	1.27648	0.273405	1.70266e-07	7.32734e-07	PAX7
295.723	1.27621	0.234834	2.54335e-09	1.49996e-08	HOMER2
262.351	1.27607	0.235055	3.68805e-09	2.11002e-08	ALS2CL
989.72	1.27556	0.518451	0.000382611	0.00089326	FNDC5
1624.22	1.26929	0.164707	4.67216e-16	7.85729e-15	RIC1
923.502	1.26928	0.0979508	2.70609e-39	1.09094e-36	PIK3CD
1934.98	1.26622	0.421916	0.000242622	0.000588464	SEMA6B
1075.34	1.26555	0.110549	3.64663e-31	5.14539e-29	PALS1
573.024	1.26521	0.231809	5.82885e-09	3.22214e-08	ARRDC4
1143.99	1.26253	0.453134	0.000339642	0.000801732	TK1
4772.34	1.25954	0.140605	6.02373e-20	1.70844e-18	CFL2
5272.8	1.25937	0.142931	5.66449e-20	1.62489e-18	PAPSS2
4031.33	1.25886	0.130185	2.60538e-23	1.22031e-21	CTIF
241.809	1.25749	0.189571	5.15443e-12	4.60675e-11	PLEKHG3
1038.36	1.25738	0.0924319	3.47151e-43	3.15384e-40	NFYB
4221.17	1.25603	0.132451	4.65167e-22	1.85541e-20	PVR
941.895	1.25439	0.131843	1.82614e-22	7.6916e-21	NFIB
2177.24	1.25357	0.419663	0.000193857	0.00047866	FGFR4
2964.33	1.24925	0.182032	6.6589e-13	6.82084e-12	MAN2A1
793.379	1.24918	0.15209	2.79554e-17	5.60892e-16	GXYLT2
256.666	1.24847	0.372948	4.99592e-05	0.000137714	KCNMB4
6644.52	1.24836	0.22433	1.95636e-09	1.17778e-08	SGK1
470.485	1.24687	0.35742	5.81237e-05	0.000158211	ZBED6
439.846	1.24007	0.376507	8.31861e-05	0.000219342	NCAPG
35887.4	1.23823	0.179615	2.42701e-13	2.67279e-12	TXNRD1
3996.72	1.23649	0.145714	3.24548e-18	7.40101e-17	TRAK1
1881.06	1.23639	0.214307	9.13056e-10	5.78371e-09	COL8A2
3559.37	1.23456	0.380779	0.000107852	0.000277827	CKB
343.226	1.23395	0.314742	7.59365e-06	2.43653e-05	TRIP13
2077.96	1.23309	0.649388	0.00147615	0.00304398	ENO3
19316.2	1.23274	0.121623	5.69356e-25	3.63505e-23	PXDN
3231.62	1.23253	0.211235	9.26014e-10	5.85593e-09	KCNK2
5744.51	1.22947	0.175684	4.2435e-13	4.45173e-12	RAB3B
4883.53	1.22878	0.163351	8.21298e-15	1.11428e-13	GALNT10
1657.3	1.22854	0.144836	1.33645e-18	3.19616e-17	ATP10D
5230.17	1.22643	0.0945737	6.99282e-39	2.63116e-36	SLC2A1
3739.6	1.22593	0.158202	5.96992e-16	9.82338e-15	CYTH3
1038.64	1.22528	0.210226	4.74525e-10	3.13976e-09	RACGAP1
22818.9	1.22448	0.424402	0.000248634	0.000602529	DES
444.386	1.22435	0.19088	2.47325e-11	1.99843e-10	KRT8
2291.76	1.22429	0.28812	1.89373e-06	6.74124e-06	DAAM2
753.321	1.22366	0.22031	1.20239e-09	7.4493e-09	ATP1B1
31972.5	1.22185	0.289685	1.9438e-06	6.90204e-06	CAV1
3068.98	1.21288	0.108787	5.22663e-30	6.21033e-28	EPB41L2
2515.88	1.21019	0.137696	1.65574e-19	4.35665e-18	GRAMD2B
2154.44	1.20812	0.16737	3.16453e-14	3.93201e-13	ARNT2
336.888	1.20606	0.308514	8.39942e-06	2.67455e-05	CDCA5
942.292	1.20601	0.204895	3.52809e-10	2.37054e-09	PPP1R3C
2737.16	1.20532	0.0903246	9.55741e-42	5.3942e-39	NF2
766.609	1.20412	0.261266	6.6392e-07	2.55343e-06	PNMA2
2212.2	1.20412	0.155406	7.80748e-16	1.26443e-14	SAMD4A
2168.74	1.19872	0.738108	0.00224661	0.00448051	ACTN2
750.236	1.19787	0.253309	3.27646e-07	1.33995e-06	NEGR1
1020.15	1.19525	0.0947523	2.73971e-37	9.09584e-35	CCNYL1
521.137	1.19452	0.153155	1.1315e-15	1.77825e-14	SCN8A
502.943	1.19151	0.612916	0.00394905	0.00750453	LMOD3
327.555	1.19125	0.366213	8.11861e-05	0.00021462	PCDH1
492.179	1.19113	0.227015	1.5027e-08	7.76316e-08	OSBPL10
1213.29	1.19103	0.30632	7.78694e-06	2.49217e-05	ITGA4
1931.61	1.18971	0.13526	7.17375e-20	1.98474e-18	ADCY7
1203.62	1.18951	0.153222	6.21786e-16	1.01868e-14	MID1
4023.22	1.18949	0.156333	4.07991e-15	5.85929e-14	SH2D4A
288.169	1.18843	0.188028	3.2643e-11	2.59051e-10	CIP2A
2828.06	1.18694	0.117375	5.6999e-25	3.63505e-23	GLIS2
1394.64	1.18686	0.0971023	2.45921e-35	6.60942e-33	TMPO
6851.68	1.18664	0.133965	1.13073e-19	3.04623e-18	SETD7
1197.95	1.18614	0.0887455	1.08116e-41	5.81152e-39	LRRC8D
329.493	1.18458	0.193453	1.71407e-10	1.21995e-09	EZH2
774.794	1.18398	0.150406	5.89689e-16	9.7316e-15	ATAD2
276.49	1.18326	0.351904	6.51159e-05	0.000175299	DTL
4176.37	1.18082	0.139273	2.71815e-18	6.26174e-17	ASAP1
464.596	1.17856	0.276052	2.12994e-06	7.52278e-06	MELK
1820.36	1.17826	0.149749	5.81107e-16	9.61809e-15	SH3RF1
1373.85	1.1779	0.20912	3.1128e-09	1.80655e-08	MOK
3259.81	1.17608	0.120064	4.57229e-24	2.43453e-22	CHST3
3038.06	1.17102	0.128323	5.1053e-21	1.74632e-19	ZHX3
390.177	1.17024	0.487543	0.000634126	0.00141631	CARNS1
1677.03	1.16954	0.152698	2.26811e-15	3.35549e-14	DNAJB4
1702	1.16843	0.137561	9.72026e-19	2.36981e-17	CNST
572.223	1.16731	0.187504	4.96403e-11	3.81183e-10	FANCI
351.206	1.16621	0.176051	4.50561e-12	4.07527e-11	TIAM1
1128.39	1.1661	0.13173	4.87538e-20	1.4075e-18	NDFIP2
5180.3	1.16596	0.454376	0.000633151	0.00141441	PSAT1
941.5	1.16496	0.326155	1.82503e-05	5.44277e-05	LIMCH1
284.525	1.16463	0.319957	3.76286e-05	0.000106108	LOC105374191
542.934	1.16352	0.174527	3.6345e-12	3.34635e-11	HACD1
4854.5	1.16159	0.158143	3.11652e-14	3.88721e-13	MEGF6
527.576	1.16055	0.218787	7.08933e-09	3.87903e-08	CLCN5
1846.48	1.15929	0.166349	3.35676e-13	3.58478e-12	ARHGAP31
2488.14	1.15902	0.148294	5.95461e-16	9.8125e-15	KIF1B
6942.86	1.15513	0.118251	8.2162e-24	4.25433e-22	FERMT2
602.022	1.15438	0.341659	0.000110244	0.00028347	KCNN3
306.677	1.15361	0.343878	7.9533e-05	0.000210843	ASF1B
2777.46	1.15285	0.180581	7.59441e-12	6.62486e-11	LATS2
711.773	1.15069	0.146063	6.01008e-16	9.87508e-15	ECT2
3244.41	1.14939	0.0809184	1.1606e-46	1.31009e-43	WSB2
4366.19	1.14775	0.19312	4.87061e-10	3.21705e-09	TMTC1
260.88	1.14575	0.216682	5.88467e-09	3.2488e-08	HOMER1
5927.15	1.14555	0.126049	1.61952e-20	5.06403e-19	SMAD3
21827.6	1.14519	0.265709	2.03111e-06	7.19849e-06	THY1
3291.67	1.14511	0.141137	7.3915e-17	1.39524e-15	MGAT5
542.094	1.14453	0.258154	6.95516e-07	2.66406e-06	MAP3K7CL
11877.3	1.14254	0.249849	4.46991e-07	1.78039e-06	ITGAV
486.727	1.14242	0.304935	1.78552e-05	5.33906e-05	IFIT1
1818.15	1.13983	0.185882	8.14483e-11	6.05259e-10	CEMIP2
252.571	1.13961	0.191202	2.21463e-10	1.54028e-09	ARL4A
2980.15	1.13931	0.142438	1.48638e-16	2.68024e-15	CTNNAL1
258.336	1.1386	0.344174	8.95243e-05	0.000234957	NCAPH
1410.41	1.13754	0.206188	5.90397e-09	3.25729e-08	BEX1
457.378	1.13716	0.216775	7.34516e-09	4.00155e-08	LMBRD2
2916.78	1.13649	0.145934	5.28398e-16	8.78433e-15	PPP1R12A
489.646	1.13469	0.158957	1.49296e-13	1.68695e-12	MBNL1-AS1
304.315	1.13453	0.327101	3.23834e-05	9.23089e-05	LFNG
10949.3	1.13302	0.0938678	2.52281e-34	6.05904e-32	RAD23B
620.108	1.13074	0.230967	1.23369e-07	5.43769e-07	SPAG5
756.906	1.13004	0.159414	3.86427e-14	4.72588e-13	AP4E1
15056.7	1.12727	0.160777	3.43982e-13	3.66308e-12	SPTBN1
2143.47	1.12651	0.158732	1.89316e-13	2.11584e-12	NSD2
2823.31	1.12592	0.198646	1.71477e-09	1.04235e-08	CDC42EP2
2507.54	1.12577	0.259551	2.06165e-06	7.29983e-06	SLC29A1
1260.22	1.12249	0.231398	2.12231e-07	8.95574e-07	CPED1
1211.97	1.1223	0.420001	0.000305113	0.000728296	MEF2C
275.639	1.12071	0.205567	6.7537e-09	3.70797e-08	KIF20B
606.522	1.1179	0.442795	0.000436352	0.00100645	PGBD5
869.507	1.11754	0.208593	5.88572e-09	3.2488e-08	PTPRJ
14740.3	1.11728	0.129215	9.3435e-19	2.29281e-17	DAB2
1718.27	1.11719	0.11075	4.20291e-25	2.72658e-23	MCU
13693.2	1.11634	0.103986	1.27892e-27	1.11911e-25	CORO1C
1390.23	1.11581	0.416712	0.00103314	0.0022033	CHRDL1
1258.72	1.1156	0.128271	5.2796e-19	1.32436e-17	EHD4
813.618	1.11499	0.167095	1.55144e-12	1.51407e-11	CILK1
1443.77	1.11234	0.133458	6.43239e-18	1.40172e-16	TBC1D9
246.599	1.11166	0.442306	0.00140016	0.00290267	ADM2
1737.59	1.11074	0.178901	2.37408e-11	1.92518e-10	OTUD4
8613.15	1.11044	0.15341	5.76194e-14	6.86809e-13	KIF5B
560.841	1.10906	0.463649	0.00174593	0.00356321	ANK3
797.18	1.10778	0.244082	8.31444e-07	3.14312e-06	PCDH7
58179.1	1.10468	0.147882	1.56041e-14	2.02692e-13	CAVIN1
7457.53	1.10463	0.171112	2.08754e-11	1.70879e-10	EHD1
1020.24	1.10436	0.86123	0.00361768	0.00692142	DOK7
74489.7	1.10383	0.264212	2.79728e-06	9.67984e-06	COL5A1
481.421	1.10364	0.417957	0.000826887	0.00180191	UBE2C
2630.66	1.10324	0.133038	5.0455e-18	1.12556e-16	NSD1
536.263	1.10279	0.284853	1.75961e-05	5.26996e-05	SNHG3
799.996	1.10269	0.202103	5.09351e-09	2.83916e-08	GARRE1
12466.5	1.10254	0.110378	1.64765e-24	9.68679e-23	MPRIP
2233.12	1.10162	0.116103	2.43921e-22	1.00488e-20	DLG1
1511.35	1.10146	0.14307	1.19923e-15	1.87232e-14	STARD13
290.83	1.10013	0.210431	2.16604e-08	1.0891e-07	MAD2L1
5841.35	1.09999	1.02343	0.00678455	0.0122143	TNNI1
1486.69	1.098	0.13991	1.52009e-16	2.7323e-15	SNX25
3100.49	1.09786	0.150841	3.98192e-14	4.85923e-13	NOMO2
1949.12	1.09704	0.221933	8.64596e-08	3.91165e-07	NAV3
15717.8	1.0893	0.17475	4.49842e-11	3.47795e-10	MICAL2
11181.2	1.08774	0.157124	3.19269e-13	3.42903e-12	PALM2AKAP2
301.662	1.0876	0.179983	2.17478e-10	1.5163e-09	TRIM59
23950.3	1.08575	0.107716	1.29084e-24	7.76232e-23	LASP1
926.54	1.08479	0.395239	0.00037123	0.000869387	HES6
9799.97	1.08478	0.152589	8.04509e-14	9.39121e-13	PLS3
3107.6	1.08467	0.163603	6.02038e-12	5.31337e-11	PYGL
2366.42	1.08452	0.137852	2.40601e-16	4.21724e-15	MLXIP
1879.15	1.08379	0.122338	6.23916e-20	1.7563e-18	ARHGEF10
389.445	1.08203	0.227634	3.34918e-07	1.36729e-06	MUC1
885.506	1.08044	0.585166	0.00767329	0.0136618	MYMX
489.645	1.07915	0.284083	1.57994e-05	4.78207e-05	ZWINT
1865.37	1.07913	0.13314	2.05323e-17	4.18355e-16	MICAL3
1783.23	1.07798	0.161674	2.97705e-12	2.77268e-11	UCK2
68716.7	1.07642	0.164348	8.17055e-12	7.0891e-11	LAMC1
2769.02	1.07621	0.138058	8.37652e-16	1.35464e-14	NMT2
1115.21	1.07417	0.169968	4.30912e-11	3.34075e-10	SLFN11
672.185	1.07287	0.15196	9.17533e-14	1.06445e-12	ZBED4
512.703	1.07238	0.147811	3.87851e-14	4.73816e-13	ABCB10
767.811	1.07213	0.275401	9.96657e-06	3.1364e-05	ID4
797.08	1.07036	0.151233	6.45841e-14	7.66588e-13	TDG
2713.45	1.07034	0.0971492	2.80581e-29	3.01638e-27	FAM20B
11097.1	1.06934	0.157612	1.57878e-12	1.53499e-11	TRAM2
5634.18	1.06913	0.192035	2.68318e-09	1.57503e-08	ATP13A3
10934.3	1.06762	0.183101	5.21754e-10	3.43615e-09	TNS1
2922.45	1.0673	0.150072	8.41817e-14	9.80643e-13	OXSR1
1554.41	1.06411	0.107389	1.93303e-24	1.12474e-22	HPS5
5978.59	1.06313	0.246868	1.09751e-06	4.05788e-06	C1orf198
3596.94	1.06264	0.110662	1.59774e-22	6.80579e-21	LMNB2
4158.9	1.06139	0.1585	3.73199e-12	3.43331e-11	EHBP1
4123.24	1.06026	0.126327	5.71972e-18	1.26349e-16	PRKCA
824.915	1.06004	0.145277	2.14139e-14	2.74995e-13	CMTM4
8557.73	1.05942	0.329265	6.83085e-05	0.000183238	SLC7A5
804.633	1.05909	0.170895	4.92338e-11	3.78835e-10	CD2AP
5919.66	1.0585	0.124554	3.59133e-18	8.12404e-17	FARP1
1416.57	1.05847	0.15621	7.15176e-13	7.29919e-12	RCOR1
4529.24	1.05626	0.2804	1.8095e-05	5.40361e-05	LOXL4
9872.01	1.05539	0.132363	5.06588e-16	8.45912e-15	CITED2
5444.46	1.0551	0.185862	1.70447e-09	1.0372e-08	PEAK1
20240.7	1.0538	0.187979	4.11194e-09	2.33714e-08	GPC1
606.534	1.05342	0.125096	5.92366e-18	1.30344e-16	APAF1
4454.41	1.05195	0.119591	1.06789e-19	2.89074e-18	ANKRD52
1237.59	1.04948	0.433051	0.00147461	0.00304193	KRTAP1-5
1594.83	1.04819	0.120723	3.21014e-19	8.25422e-18	WWC3
3564.28	1.04757	0.250961	1.46274e-06	5.30401e-06	SOCS3
5954.73	1.04669	0.165007	2.99725e-11	2.3995e-10	SERINC2
4171.97	1.04615	0.149214	3.25443e-13	3.4887e-12	PXDC1
2812.03	1.04396	0.128279	7.08918e-17	1.34266e-15	LUZP1
3976.15	1.04151	0.161313	1.33581e-11	1.12864e-10	DSE
8604.9	1.04149	0.227458	5.89305e-07	2.28786e-06	COL5A3
1471.14	1.04072	0.0897941	4.5975e-32	7.63185e-30	ALS2
970.494	1.03996	0.168589	7.23296e-11	5.4166e-10	EVA1A
9408.89	1.03799	0.404627	0.000828373	0.00180445	SVEP1
1885.37	1.03777	0.127012	5.58626e-17	1.07059e-15	TMEM237
235.884	1.03742	0.38022	0.000800359	0.00174951	PCLAF
1743.82	1.03712	0.109168	2.12079e-22	8.83377e-21	EML4
3477.12	1.03654	0.154554	1.55127e-12	1.51407e-11	CLIP1
3828.81	1.03611	0.211412	1.15012e-07	5.09721e-07	BHLHE40
1379.23	1.0357	0.189686	8.08129e-09	4.37724e-08	CACNA2D1
1602.83	1.03561	0.143355	5.16503e-14	6.20243e-13	IREB2
309.318	1.03445	0.293626	2.86394e-05	8.25119e-05	CDKN3
1644.96	1.03226	0.166272	3.0029e-11	2.40232e-10	MBNL2
2079.17	1.02912	0.257786	7.02584e-06	2.26918e-05	GPR153
597.739	1.029	0.186055	5.44465e-09	3.02159e-08	CIT
2070.77	1.02765	0.320645	6.11649e-05	0.000165531	DUSP5
639.604	1.02747	0.115725	1.00919e-19	2.7583e-18	CDCA7L
1729.69	1.02738	0.222929	6.81224e-07	2.61464e-06	FAT4
1331.99	1.02724	0.133564	2.56401e-15	3.78333e-14	STRADB
1233.88	1.02646	0.216701	3.90379e-07	1.57604e-06	CPEB2
759.143	1.023	0.150821	2.08925e-12	1.9986e-11	PLEKHA2
513.628	1.02093	0.176777	8.95143e-10	5.67661e-09	SEMA3B
2548.6	1.02018	0.170198	1.52619e-10	1.09174e-09	PURB
334.709	1.01788	0.264594	1.06561e-05	3.33664e-05	GINS4
362.686	1.01783	0.35506	0.000550552	0.00124392	JAM2
3254.47	1.01776	0.114528	1.12369e-19	3.03451e-18	KPNA2
286.577	1.01772	0.27746	1.14259e-05	3.56386e-05	ANKRD37
1009.34	1.01547	0.263532	1.4234e-05	4.34959e-05	TACC3
680.016	1.01504	0.248077	4.95768e-06	1.64208e-05	TCF19
51522.1	1.01319	0.109675	5.52283e-21	1.87212e-19	CALU
4793.54	1.01258	0.16933	2.42336e-10	1.67308e-09	SEL1L
3574.21	1.01248	0.127286	3.59947e-16	6.14688e-15	TEX2
4794.04	1.01222	0.140796	7.80918e-14	9.17274e-13	RAPGEF1
1115.09	1.01086	0.165932	2.0214e-10	1.419e-09	ALDH4A1
12870	1.01079	0.125289	7.19313e-17	1.36007e-15	CNN3
7809.16	1.01023	0.139534	7.92038e-14	9.2742e-13	P4HA1
3928.8	1.00967	0.227327	1.17883e-06	4.33582e-06	C12orf75
677.761	1.00918	0.309302	0.000151766	0.000380442	PITX2
2391.4	1.00916	0.112758	6.63071e-20	1.85266e-18	ITSN1
11941	1.00791	0.116654	1.11185e-18	2.68749e-17	CSRP1
758.052	1.00519	0.11652	6.17041e-19	1.53418e-17	WASF1
405.136	1.00517	0.111954	6.83086e-20	1.89918e-18	ADPRH
776.302	1.00502	0.126969	4.11701e-16	6.9779e-15	GPSM2
2528.78	1.00212	0.176349	8.54012e-10	5.4433e-09	CHSY1
8928.4	1.00197	0.12863	1.29686e-15	2.00534e-14	TRAM1
27482.3	1.00142	0.0866992	1.36192e-31	2.07748e-29	WDR1
253.986	0.99807	0.195078	5.70193e-08	2.65635e-07	SGO2
2970.75	0.997426	0.148219	2.60549e-12	2.45294e-11	BCAR3
7994.42	0.99736	0.0741337	4.27428e-42	2.68045e-39	CDV3
2025.55	0.996829	0.130587	3.07229e-15	4.46907e-14	TANC2
3229.4	0.9957	0.105018	3.95714e-22	1.60101e-20	TOM1L2
3890.42	0.99505	0.217864	6.90303e-07	2.64599e-06	JCAD
3682.88	0.994548	0.227124	2.08622e-06	7.38451e-06	FGF5
4316.08	0.99437	0.182696	1.12659e-08	5.95082e-08	ZEB1
8912.97	0.992377	0.240744	5.45123e-06	1.79109e-05	ZFP36
606.656	0.991963	0.146906	9.59339e-13	9.64293e-12	FAM199X
2209.09	0.9903	0.119381	1.46091e-17	3.04979e-16	MAP4K5
568.332	0.989725	0.104988	7.98991e-22	3.06769e-20	DAAM1
1470.17	0.988711	0.140749	3.0317e-13	3.26544e-12	RASAL2
1857.11	0.986875	0.103465	5.227e-22	2.06302e-20	SPTLC2
15000.8	0.984787	0.147625	5.13783e-12	4.59555e-11	CNN2
6362.88	0.983832	0.163243	1.86201e-10	1.31201e-09	FNDC3B
805.699	0.983566	0.105119	1.56739e-21	5.78192e-20	PDK1
1790.41	0.983503	0.149253	8.82951e-12	7.62567e-11	SEC24A
331.358	0.982429	0.167002	7.54331e-10	4.84626e-09	BRCA1
989.422	0.982424	0.141118	3.5393e-13	3.76192e-12	INAFM2
449.507	0.98177	0.155896	3.97045e-11	3.10162e-10	FLI1
353.404	0.980355	0.155199	5.5194e-11	4.19831e-10	FKBP5
2099.6	0.978651	0.143422	1.26056e-12	1.25037e-11	MIR22HG
80168.9	0.977912	0.119253	3.66182e-17	7.23899e-16	MYH9
362.589	0.977441	0.193936	7.39298e-08	3.3718e-07	SYNE2
2850.2	0.977254	0.15128	1.34312e-11	1.13397e-10	HS6ST1
7956.19	0.977132	0.25695	2.7604e-05	7.97528e-05	PTGIS
422.848	0.976827	0.235428	3.04409e-06	1.04666e-05	OTUD1
1141.99	0.972806	0.13771	3.78183e-13	4.01215e-12	HIC1
22127	0.969077	0.173967	5.07654e-09	2.83122e-08	STAT1
2448.96	0.967507	0.177252	8.89108e-09	4.786e-08	SRGN
675.663	0.966631	0.152294	3.30114e-11	2.61313e-10	KAZN
18972.9	0.966527	0.107051	2.40376e-20	7.45431e-19	SPTAN1
1059.37	0.965142	0.152743	3.8656e-11	3.0281e-10	SGMS1
271.368	0.964675	0.180015	5.8654e-09	3.24076e-08	CCSAP
2400.23	0.964159	0.159536	2.6209e-10	1.80505e-09	UHMK1
1052.55	0.963698	0.150607	1.75264e-11	1.45683e-10	TRAPPC10
17807.2	0.962809	0.131509	2.32928e-14	2.97095e-13	TUBB6
5953.83	0.961636	0.361617	0.000550871	0.00124439	SLIT3
663.283	0.960901	0.0997064	1.0682e-22	4.69175e-21	CCDC85C
23801.5	0.960281	0.218496	8.794e-07	3.30009e-06	EGR1
944.768	0.95476	0.124907	2.79249e-15	4.09904e-14	MAP4K3
1426.63	0.954614	0.156669	1.02385e-10	7.49981e-10	SLC25A24
1.15735e+06	0.954012	0.458516	0.00630829	0.0114593	COL1A1
4686.54	0.952916	0.0933444	3.63324e-25	2.37064e-23	UAP1
1058.15	0.952488	0.217919	1.42721e-06	5.18851e-06	CCDC9B
489.853	0.952219	0.125509	7.113e-15	9.77972e-14	SLFN12
430.321	0.952213	0.408278	0.00133782	0.00278674	JAG2
330.757	0.951702	0.173401	7.29799e-09	3.98115e-08	LOC107987251
7625.08	0.951671	0.133546	2.26583e-13	2.50261e-12	SEC24D
743.127	0.951158	0.177615	1.13115e-08	5.97211e-08	FEN1
1278.77	0.950766	0.131414	7.92842e-14	9.2742e-13	PHTF2
1032.44	0.950319	0.149914	1.74043e-11	1.44775e-10	C2CD3
981.145	0.949236	0.319533	0.000613424	0.00137388	RCAN2
2011.2	0.948631	0.137541	1.14693e-12	1.14571e-11	MBOAT2
850.963	0.946932	0.0983155	1.12715e-22	4.91246e-21	CARMIL1
3581.55	0.946793	0.298679	0.000167115	0.000416883	MTHFD2
567.44	0.945328	0.204683	4.54247e-07	1.8042e-06	NBEAL1
939.148	0.945315	0.116773	1.04779e-16	1.9326e-15	ANAPC1
1339.57	0.943365	0.157703	2.35297e-10	1.62648e-09	FHIP2A
7409.22	0.942107	0.176519	1.56739e-08	8.03484e-08	WARS1
3456.15	0.942017	0.311017	0.000282878	0.000679244	ADAMTSL1
321.545	0.941079	0.217488	2.86419e-06	9.88111e-06	TRHDE
154192	0.939681	0.136538	1.37932e-12	1.35938e-11	FLNA
312.896	0.939339	0.252779	3.65801e-05	0.000103436	HOXB3
464.027	0.939015	0.153783	2.19325e-10	1.52824e-09	GDPD5
1215.56	0.936456	0.162749	9.78476e-10	6.16008e-09	TULP4
5711.95	0.936387	0.166573	2.31788e-09	1.37779e-08	MRAS
1333.26	0.936351	0.198423	2.37486e-07	9.92501e-07	BACH1
1818.61	0.936084	0.169925	4.97921e-09	2.78796e-08	FZD4
2448.87	0.935847	0.174829	1.53066e-08	7.88983e-08	TUBB2A
3633.76	0.935828	0.217991	3.40441e-06	1.1617e-05	UTRN
1201.28	0.934692	0.0975674	1.33442e-22	5.72735e-21	TRIM37
796.828	0.934515	0.608043	0.0100505	0.0174566	TRIM72
6948.93	0.933929	0.26606	6.94191e-05	0.000185908	RECK
416.828	0.932803	0.151523	6.12088e-11	4.61848e-10	ZDHHC21
296.891	0.932077	0.290783	0.000166117	0.000414577	FRMPD4
420.08	0.931553	0.183163	4.19006e-08	2.00328e-07	IL1RAP
1013	0.931279	0.138711	4.36864e-12	3.97047e-11	LGR4
3257.9	0.929235	0.162191	2.72537e-09	1.59809e-08	JPT1
388.329	0.928968	0.146639	5.90975e-11	4.47713e-10	NOMO3
1954.91	0.925686	0.152643	2.74558e-10	1.87945e-09	STS
683.309	0.924366	0.13385	7.68852e-13	7.79766e-12	RP2
1430.94	0.924299	0.099907	5.3883e-21	1.83756e-19	PRKCI
626.565	0.924006	0.126016	3.51131e-14	4.31292e-13	CLTCL1
1701.7	0.921147	0.112708	6.82653e-17	1.29946e-15	ATP13A2
5001.49	0.920753	0.285678	0.000126335	0.000321273	SLC12A7
618.806	0.920172	0.1457	5.35589e-11	4.08772e-10	CENPO
7969.51	0.919278	0.136695	2.07857e-12	1.99253e-11	FAM120A
289.987	0.918332	0.0927391	9.7135e-24	4.93901e-22	MB21D2
10571.3	0.917979	0.136755	3.97756e-12	3.63846e-11	PLXNA1
243.978	0.916815	0.163082	2.9617e-09	1.72773e-08	PNPLA3
3505.44	0.916426	0.0932079	1.47621e-23	7.27661e-22	DEK
2066.05	0.916378	0.151083	1.73796e-10	1.23582e-09	PTPN21
1095.81	0.915361	0.0715246	2.51446e-38	8.86975e-36	MTMR1
279.173	0.913483	0.194914	3.94525e-07	1.58993e-06	MIR210HG
1485.84	0.91261	0.169566	5.71093e-09	3.16005e-08	ATP11A
4398.39	0.912225	0.133378	8.95322e-13	9.03163e-12	MBNL1
3417.02	0.912105	0.100347	8.65146e-21	2.85348e-19	ERBIN
2197.58	0.911764	0.140409	1.13222e-11	9.63836e-11	TGFBR1
3884.5	0.911678	0.139392	1.69224e-11	1.40975e-10	ROCK1
1639.26	0.911641	0.172715	2.21099e-08	1.10886e-07	NCOA7
8475.26	0.911206	0.174025	1.25638e-08	6.57183e-08	SDC4
1600.27	0.910446	0.114618	3.4437e-16	5.8987e-15	CLOCK
4552.69	0.909616	0.193492	5.4287e-07	2.12112e-06	ADAMTS7
817.328	0.909362	0.284352	0.000152512	0.000382144	CDON
424.346	0.909103	0.0859282	6.95439e-27	5.60722e-25	SNX24
843.946	0.908611	0.156523	1.57411e-09	9.62545e-09	KIAA1549L
542.876	0.90693	0.156874	1.01211e-09	6.35767e-09	PRKX
5077.4	0.906766	0.0968264	1.70792e-21	6.21902e-20	PGRMC2
730.437	0.906389	0.215916	3.213e-06	1.10104e-05	AGPAT5
814.562	0.905834	0.139646	1.42063e-11	1.19494e-10	PALS2
317.353	0.905377	0.388919	0.00180856	0.00368037	TAMALIN
387.388	0.905154	0.336174	0.000737289	0.00162201	AQP3
7413.29	0.904469	0.128874	4.25232e-13	4.45685e-12	FOSL2
9512.76	0.903717	0.135428	4.18225e-12	3.81334e-11	WNK1
507.007	0.903502	0.518873	0.0057487	0.0105446	SAMD5
1611.27	0.903382	0.20037	8.72668e-07	3.27809e-06	MIB1
3340.7	0.902811	0.118113	2.29769e-15	3.3948e-14	CDC42BPA
2115.92	0.902228	0.17472	3.71924e-08	1.78955e-07	LIPA
10813	0.902033	0.201961	9.50845e-07	3.5458e-06	RGMB
11620.4	0.901808	0.118305	6.04129e-15	8.41903e-14	IPO5
1402.73	0.901591	0.0664844	1.17743e-42	8.30677e-40	MALT1
588.618	0.900606	0.592074	0.009868	0.0171739	MYCL
1038.46	0.899741	0.135882	5.87513e-12	5.19662e-11	MTMR10
393.693	0.899039	0.266456	0.000128915	0.000327378	E2F1
14085.5	0.89879	0.22518	4.27964e-06	1.43776e-05	COL8A1
248.099	0.898363	0.226893	9.92502e-06	3.12506e-05	EPHA4
1448.65	0.897824	0.143326	2.92956e-11	2.35031e-10	OGFRL1
3419.99	0.89714	0.198737	8.2295e-07	3.11413e-06	MED13L
2989.61	0.894883	0.159496	3.32044e-09	1.91719e-08	ROCK2
786.65	0.893323	0.106226	8.81177e-18	1.9055e-16	DOCK11
1210.13	0.89133	0.210643	2.44951e-06	8.55245e-06	PIKFYVE
1019.68	0.890107	0.188959	4.95827e-07	1.95491e-06	NABP1
8440.04	0.889445	0.134241	5.12473e-12	4.58746e-11	NCKAP1
302.895	0.88824	0.279323	0.000332604	0.000786762	PITX3
1035.49	0.88616	0.146673	2.92016e-10	1.9893e-09	DMXL1
874.901	0.885483	0.241686	5.11083e-05	0.000140504	RBMS3
561.643	0.884435	0.191331	7.25904e-07	2.76918e-06	LXN
4912.24	0.884271	0.132183	2.52711e-12	2.38312e-11	GOLGA3
1181.99	0.884005	0.15542	1.64565e-09	1.00411e-08	NUP58
496.325	0.88376	0.293818	0.000362367	0.000850926	UCP2
6928.87	0.88314	0.134013	9.02376e-12	7.78747e-11	PTPN11
1726.15	0.882596	0.108454	9.73382e-17	1.80124e-15	DOCK10
1629.68	0.88164	0.115791	6.63763e-15	9.18206e-14	GBP3
499.469	0.881356	0.177845	1.39054e-07	6.08622e-07	BAIAP2L1
5072.69	0.881237	0.231323	2.58817e-05	7.51228e-05	MYH10
790.179	0.879471	0.136832	2.7356e-11	2.20377e-10	VPS13A
359.144	0.879254	0.136901	1.7933e-11	1.48625e-10	GMCL1
785.232	0.878353	0.106751	3.55335e-17	7.03689e-16	RTL10
324.595	0.87821	0.16368	1.52965e-08	7.88983e-08	CCNF
916.254	0.876636	0.130083	3.04389e-12	2.83026e-11	CYRIB
3370.19	0.875743	0.118717	2.74702e-14	3.46275e-13	SWAP70
3401.16	0.875247	0.245847	6.277e-05	0.000169602	SORT1
2406.7	0.87513	0.0872626	1.64045e-24	9.68679e-23	FAM171A1
3980.34	0.875071	0.133205	1.06577e-11	9.11394e-11	ELL2
1513.79	0.874731	0.107329	8.25156e-17	1.54724e-15	TLN2
1678.22	0.873952	0.749677	0.0252365	0.0401055	TNNT3
21647.8	0.873282	0.128447	2.1506e-12	2.05381e-11	CKAP4
474.558	0.872941	0.17313	1.12814e-07	5.00372e-07	NBPF3
4424.43	0.871771	0.141898	1.41018e-10	1.01583e-09	BNIP3
610.12	0.870477	0.1456	4.25055e-10	2.82735e-09	ARSK
582.382	0.869306	0.151492	8.69803e-10	5.53146e-09	SOCS7
1255.48	0.868728	0.106229	5.48651e-17	1.05326e-15	TLE4
30743.8	0.868531	0.159064	1.13889e-08	6.00457e-08	MYL9
38701.5	0.868046	0.0851177	3.44011e-25	2.25768e-23	ACTN1
1746.62	0.867661	0.136549	2.35841e-11	1.91523e-10	RC3H2
8784.03	0.867369	0.116046	1.39594e-14	1.83439e-13	DAG1
350.067	0.867363	0.416691	0.00492284	0.00917131	PKMYT1
1844.04	0.86733	0.106049	5.15791e-17	9.95255e-16	NRAS
1355.7	0.867051	0.169472	4.48256e-08	2.13049e-07	CBL
2464.34	0.865245	0.0977361	1.69741e-19	4.4559e-18	FNBP1
6211.15	0.865114	0.065841	3.92983e-40	1.70615e-37	ARPC5
888.339	0.864893	0.128757	4.51266e-12	4.07838e-11	KDM1B
6852.69	0.864843	0.0818231	9.53698e-27	7.52821e-25	TMEM43
287.157	0.864092	0.209191	7.90286e-06	2.52446e-05	PLCB1
7463.94	0.863638	0.134074	2.93451e-11	2.35261e-10	SLC44A2
1443.84	0.863281	0.15073	9.89449e-10	6.2257e-09	FAR1
3412.42	0.862884	0.133677	1.68237e-11	1.40256e-10	FOXO3
69166.8	0.862844	0.0776186	2.22414e-29	2.43749e-27	LDHA
2750.83	0.862775	0.153394	2.43162e-09	1.43708e-08	SACS
7693.8	0.862209	0.155862	7.61262e-09	4.1333e-08	SEC23A
1376.72	0.861804	0.16789	3.7263e-08	1.79196e-07	DIP2B
1900.44	0.861299	0.108218	3.01002e-16	5.21121e-15	FKBP14
821.004	0.860814	0.194731	1.30326e-06	4.76244e-06	LINC00205
4561.68	0.860354	0.193263	1.22583e-06	4.4955e-06	AFF4
4839.47	0.860327	0.160201	1.14263e-08	6.01866e-08	SASH1
2222.2	0.859797	0.136454	3.62522e-11	2.85167e-10	ATP11B
826.116	0.859702	0.114183	7.38648e-15	1.00943e-13	E2F3
1763.93	0.858984	0.146487	8.33803e-10	5.32653e-09	UBR3
1151.85	0.857557	0.19243	1.34238e-06	4.89659e-06	SLC12A2
3516.04	0.856963	0.0849039	7.98588e-25	4.92593e-23	PGM3
1861.97	0.856631	0.118635	8.34668e-14	9.73319e-13	GMFB
374.657	0.856076	0.233626	2.4235e-05	7.07435e-05	HIVEP3
4426.03	0.855091	0.398616	0.00276964	0.00541457	NR4A1
4779.44	0.854666	0.312527	0.000995231	0.0021297	PDLIM3
1517.49	0.854118	0.138044	1.31235e-10	9.48388e-10	MIDEAS
21627.3	0.853215	0.207101	6.781e-06	2.19386e-05	COL4A2
2275.14	0.852869	0.154825	5.11361e-09	2.84768e-08	SLC9A7
464.29	0.852489	0.134178	3.67871e-11	2.89174e-10	GXYLT1
1693.75	0.852462	0.200718	4.97886e-06	1.64814e-05	DIPK1A
1614.38	0.852096	0.111843	6.44927e-15	8.95441e-14	CASP3
6593.31	0.851046	0.112794	5.48104e-15	7.71446e-14	CDC42BPB
411.351	0.85095	0.20998	1.14333e-05	3.56432e-05	MECOM
3970.31	0.850668	0.0576452	1.10776e-49	1.38938e-46	PIP5K1A
6288.14	0.850296	0.524132	0.00581188	0.0106553	IL6
2570.04	0.849782	0.0706937	4.15231e-34	9.76485e-32	IGF2BP2
229.994	0.849257	0.148996	3.02204e-09	1.7593e-08	NMNAT2
2062.23	0.849154	0.118932	2.01282e-13	2.23613e-12	EXOC5
44494	0.84904	0.238445	5.82114e-05	0.000158373	THBS2
439.701	0.848612	0.252257	0.000107378	0.000276668	ERFE
1791.87	0.848514	0.375689	0.00368192	0.0070324	SESN3
3401.27	0.848505	0.0626072	3.63217e-43	3.15384e-40	TNFAIP1
385.995	0.847937	0.524554	0.0130547	0.0221496	FITM1
726.277	0.846822	0.24239	5.89178e-05	0.000160179	FNIP2
1062.87	0.846698	0.162914	2.55477e-08	1.26762e-07	DICER1
2426.42	0.846613	0.123868	1.66175e-12	1.60873e-11	NIN
12491.2	0.846128	0.121981	9.31716e-13	9.38199e-12	IARS1
4129.41	0.843455	0.081014	4.87454e-26	3.48252e-24	YWHAH
23932.8	0.843022	0.133623	7.23621e-11	5.4166e-10	VCL
1150.5	0.842839	0.184901	5.15798e-07	2.02657e-06	ANKS1A
795319	0.842093	0.244854	0.000145092	0.000365498	COL1A2
7135.52	0.841447	0.174286	3.2947e-07	1.34602e-06	MGLL
5524.25	0.84129	0.135688	1.30279e-10	9.42084e-10	SYNC
2022.69	0.839171	0.258816	0.000240543	0.000583798	PCK2
2018.76	0.839083	0.185933	9.59031e-07	3.57397e-06	SEL1L3
3899.43	0.838562	0.110537	7.37666e-15	1.00931e-13	TJP1
1218.35	0.837867	0.11383	2.68573e-14	3.39318e-13	KRAS
2009.82	0.836204	0.134274	1.07236e-10	7.82978e-10	BOK
19734.6	0.83615	0.100088	1.70676e-17	3.51568e-16	MYO1C
1484.78	0.836027	0.10894	4.64955e-15	6.5852e-14	TBC1D2
2314.29	0.835605	0.163788	3.43686e-08	1.66218e-07	PPFIA1
285.67	0.834709	0.180066	6.16024e-07	2.3814e-06	CRACR2A
276.458	0.834646	0.342809	0.0018454	0.00374455	EEF1A2
3503.5	0.834113	0.0762121	1.18718e-28	1.18016e-26	RNF41
2570.38	0.833891	0.151202	5.63396e-09	3.12205e-08	WDFY1
763.076	0.833383	0.144198	1.1635e-09	7.23612e-09	SGPP1
918.227	0.832683	0.112732	2.00207e-14	2.57689e-13	IFFO2
3889.98	0.831806	0.156114	2.35348e-08	1.17549e-07	TRAK2
296.342	0.831657	0.371641	0.0050444	0.00936687	TSPAN7
5620.13	0.831558	0.133145	1.13677e-10	8.26262e-10	GYS1
2064.22	0.831471	0.252135	0.000146912	0.000369341	TANC1
1983.41	0.831423	0.0796876	4.29522e-26	3.08818e-24	STK10
301.188	0.830361	0.147626	3.2076e-09	1.85965e-08	XRCC4
2070.73	0.829889	0.103733	3.40627e-16	5.84345e-15	PHF20
18585	0.827095	0.124233	5.27561e-12	4.70388e-11	MAP1A
781.005	0.826692	0.10922	8.40746e-15	1.13521e-13	C8orf58
2452.14	0.826662	0.112189	4.19019e-14	5.10236e-13	IBTK
1944.82	0.826126	0.140479	7.36596e-10	4.75397e-09	DIP2C
2461.63	0.825251	0.109657	1.00391e-14	1.34746e-13	URB1
6878.51	0.82504	0.120277	2.16372e-12	2.06285e-11	TFRC
27359.4	0.823572	0.112336	3.72509e-15	5.39087e-14	MAP4
1355.38	0.823485	0.214012	1.70004e-05	5.11188e-05	FMNL1
4322.08	0.82303	0.200758	7.62498e-06	2.44589e-05	SGCD
1462.79	0.822909	0.119601	1.49868e-12	1.46978e-11	APC
30342	0.822811	0.182481	1.62549e-06	5.84163e-06	MYOF
3148.05	0.822469	0.122295	4.17411e-12	3.809e-11	ETS1
786.335	0.821458	0.101918	1.88015e-16	3.32651e-15	DDX60L
613.239	0.821195	0.113122	5.02958e-14	6.04621e-13	RNF217
3163.52	0.820413	0.106062	2.1125e-15	3.13349e-14	SCAF11
807.477	0.819695	0.12296	4.20335e-12	3.82949e-11	DHX33
960.369	0.819324	0.266549	0.000478558	0.00109529	RHOBTB1
5563.31	0.819279	0.141312	8.5929e-10	5.47077e-09	MTDH
454.991	0.819245	0.367431	0.00474535	0.00887231	MATN2
701.605	0.818915	0.192863	4.85631e-06	1.61229e-05	RAB15
2921.65	0.818429	0.19737	8.02414e-06	2.56083e-05	KLF4
788.749	0.816971	0.147348	4.31496e-09	2.44515e-08	MTF1
919.928	0.816276	0.128626	3.09728e-11	2.47072e-10	PLEKHA1
3510.79	0.81577	0.20021	7.59201e-06	2.43653e-05	S1PR3
5459.03	0.815634	0.0859274	4.92567e-22	1.95091e-20	UBE3C
4939.66	0.81531	0.167668	2.51631e-07	1.04542e-06	ZFP36L2
545.655	0.815188	0.168936	1.9508e-07	8.28777e-07	TENT4B
12072.8	0.814831	0.114767	3.30908e-13	3.54055e-12	SSR3
244.105	0.814697	0.216475	3.6644e-05	0.000103539	ESPL1
9923.72	0.814013	0.132142	1.6899e-10	1.20427e-09	TRIO
3189.35	0.812408	0.235283	0.000108383	0.00027913	IDH2
347.406	0.812296	0.184674	2.38869e-06	8.35819e-06	BEND7
1458.24	0.811881	0.128939	4.69838e-11	3.62759e-10	SGPL1
1416.23	0.810515	0.160074	5.7553e-08	2.679e-07	ARL4D
2953.2	0.809989	0.137044	9.51571e-10	6.00746e-09	KCTD9
1285.61	0.809356	0.122927	1.11544e-11	9.52409e-11	LIMK2
444.335	0.808454	0.244182	0.000124226	0.000316609	MFAP3L
402.284	0.808146	0.128273	5.24826e-11	4.01643e-10	GK5
256.601	0.807017	0.280653	0.000661335	0.00147125	GINS2
1586.26	0.806843	0.19292	3.86845e-06	1.30857e-05	INKA2
18243.9	0.80623	0.193434	7.73199e-06	2.4767e-05	MAP1B
15054.8	0.805707	0.134374	3.61247e-10	2.42579e-09	ATP2A2
447.829	0.802725	0.163991	1.78e-07	7.61952e-07	CCDC186
580.419	0.80066	0.128679	1.11895e-10	8.13834e-10	BMT2
5602.93	0.800376	0.179787	1.75766e-06	6.28696e-06	FADS3
489.393	0.800024	0.162804	2.46732e-07	1.02734e-06	IPO11
542.503	0.799178	0.26443	0.000446576	0.00102854	EMILIN2
266.485	0.798676	0.214007	3.29741e-05	9.3898e-05	WDR76
407.578	0.798521	0.338492	0.00349379	0.00670143	CHSY3
2620.34	0.797264	0.167186	3.38652e-07	1.38104e-06	ADAMTSL4
2224.42	0.797024	0.186407	4.27198e-06	1.43604e-05	SLC4A7
806.037	0.796545	0.253019	0.000377464	0.000882888	PODXL
38323.2	0.796044	0.361818	0.00209256	0.00419851	COL12A1
689.661	0.795809	0.121886	1.47099e-11	1.23638e-10	LCOR
860.558	0.79556	0.225789	0.000105291	0.000272036	ALDH1A3
4969.62	0.795482	0.130401	2.74316e-10	1.87893e-09	UGGT1
482.441	0.795368	0.255367	0.000294766	0.000705239	IFI27
433.48	0.793658	0.256461	0.000477665	0.00109369	ACOT11
2863.01	0.793613	0.160169	1.79963e-07	7.69769e-07	SLC2A3
389.59	0.793411	0.154071	5.01555e-08	2.36193e-07	PHLPP1
8023.6	0.792097	0.147075	1.54411e-08	7.93714e-08	XPOT
2512.39	0.791328	0.197322	1.59216e-05	4.81057e-05	EDIL3
710.791	0.790035	0.273651	0.000576526	0.0012969	ARHGAP26
1628.72	0.78986	0.137668	1.96712e-09	1.18363e-08	CFAP97
3307.26	0.789756	0.122574	3.44841e-11	2.72398e-10	ERCC2
6160.34	0.789545	0.134347	9.10238e-10	5.7691e-09	SH3BP4
14748.5	0.78845	0.152865	6.99202e-08	3.20186e-07	GARS1
303.552	0.785035	0.22611	0.000100794	0.000261374	POC1A
2424.79	0.78482	0.146903	1.65606e-08	8.45482e-08	NCOA3
2802.83	0.784709	0.0949464	3.91891e-17	7.70674e-16	MTHFD1L
1200.27	0.784384	0.133603	1.03763e-09	6.49268e-09	EOGT
684.094	0.783962	0.306101	0.00242523	0.00479607	ADAMTS6
6442.77	0.783883	0.189011	8.91073e-06	2.8262e-05	LGMN
1496.5	0.783692	0.0779122	2.45453e-24	1.37845e-22	GFM2
889.373	0.783193	0.138833	3.09901e-09	1.79946e-08	ULK2
3541.4	0.781721	0.138178	4.10435e-09	2.334e-08	PARP1
2922.06	0.781496	0.156772	1.18618e-07	5.24053e-07	STMN1
2122.22	0.781322	0.110608	5.02784e-13	5.23081e-12	CCDC88A
2714.11	0.780754	0.104342	2.24611e-14	2.88115e-13	RBMS2
4473.25	0.78062	0.129981	4.158e-10	2.76905e-09	TACC1
1596.94	0.780362	0.151606	5.94015e-08	2.75496e-07	PIK3C2A
388.096	0.779994	0.236582	0.000170496	0.000425036	LINC01615
510.586	0.779935	0.104948	2.76434e-14	3.47869e-13	CNKSR3
2137.5	0.779155	0.108614	9.5562e-14	1.10636e-12	DESI2
3912.86	0.778682	0.12528	1.29992e-10	9.40606e-10	AMOTL1
718.896	0.776657	0.0836072	3.81034e-21	1.33162e-19	INCENP
3466.07	0.776543	0.165486	4.61719e-07	1.83259e-06	TAOK1
2258.01	0.775947	0.109789	3.18509e-13	3.42543e-12	PRKAR2A
1267.33	0.775806	0.157826	1.62162e-07	7.01827e-07	BTBD7
1537.66	0.775765	0.109543	2.75214e-13	2.99577e-12	HACD2
1767.79	0.775291	0.16628	8.65665e-07	3.25504e-06	MIR4435-2HG
12589.2	0.774617	0.0894136	1.92686e-18	4.51254e-17	KPNB1
3930.79	0.772168	0.219115	0.000107015	0.000275865	LAYN
1902.47	0.771467	0.155111	9.39922e-08	4.22366e-07	RNF6
2298.3	0.771179	0.0933072	2.7975e-17	5.60892e-16	ENTPD4
2239.81	0.771169	0.124705	9.89709e-11	7.2686e-10	TMEM181
286.272	0.770994	0.168057	8.10066e-07	3.0695e-06	PER2
755.647	0.770307	0.115229	6.03017e-12	5.31786e-11	PHLPP2
1163.41	0.769972	0.121436	5.58401e-11	4.24174e-10	SIPA1L3
835.622	0.769612	0.267089	0.000984607	0.00211017	CRIP1
5781.2	0.769073	0.461178	0.012028	0.0205715	MYBPH
5592.12	0.768802	0.109728	4.11334e-13	4.33733e-12	RUSC2
243.579	0.768062	0.172068	1.33615e-06	4.87632e-06	BNIP3P1
443.405	0.768047	0.16599	1.13344e-06	4.18251e-06	GYG2
1241.83	0.767647	0.12217	9.22156e-11	6.79015e-10	PPIP5K2
10399.1	0.767328	0.180082	5.95203e-06	1.94125e-05	FHL2
361.239	0.766413	0.113382	3.18339e-12	2.95268e-11	RCHY1
1065.93	0.765296	0.16058	3.27748e-07	1.33995e-06	FZD6
7416.69	0.76438	0.102506	1.84804e-14	2.38408e-13	USP9X
321.121	0.764231	0.125847	3.6688e-10	2.46215e-09	RCAN3
3843.23	0.763969	0.161066	5.07411e-07	1.99639e-06	TBC1D2B
3430.17	0.76373	0.126773	4.66192e-10	3.09006e-09	EFR3A
420.744	0.76371	0.192235	1.51861e-05	4.61554e-05	ZDBF2
624.992	0.763168	0.132909	2.59275e-09	1.52512e-08	KLHL2
804.31	0.762717	0.267723	0.00105975	0.00225579	CLSTN2
1462.37	0.762265	0.141935	1.60891e-08	8.23644e-08	RAPGEF2
12941.7	0.76209	0.1634	3.87149e-07	1.56524e-06	P4HA2
2962.27	0.761991	0.157843	3.79847e-07	1.53847e-06	PDLIM1
2034.33	0.7608	0.0885916	2.33333e-18	5.43064e-17	MRTFA
8151.62	0.760689	0.131786	4.54139e-09	2.56188e-08	PDE4DIP
272.828	0.760339	0.431885	0.0131789	0.0223469	ATP2A1
763.314	0.760336	0.0984124	2.90612e-15	4.24927e-14	TAF13
73425.2	0.759437	0.155848	3.0055e-07	1.23727e-06	TPM2
290.748	0.759189	0.219117	9.95166e-05	0.000258596	MCF2L
3939.5	0.758523	0.17083	2.27101e-06	7.98354e-06	KCNMA1
649.066	0.75778	0.157887	4.25379e-07	1.69989e-06	ENTPD7
2075.56	0.757702	0.157118	3.95181e-07	1.59201e-06	GNPTAB
2275.55	0.757118	0.144152	5.85196e-08	2.72063e-07	ERAP1
1167.77	0.756615	0.129251	1.29359e-09	7.98359e-09	KLF12
983.512	0.756085	0.114155	6.23223e-12	5.4832e-11	MTMR12
6755	0.75602	0.161691	9.00627e-07	3.3719e-06	ITGA3
2603.62	0.755966	0.122639	9.14976e-11	6.75049e-10	GCLM
7846.58	0.755777	0.120518	5.46638e-11	4.1636e-10	ARHGAP35
733.784	0.755629	0.134563	3.46561e-09	1.99396e-08	CNOT6
1419.36	0.753929	0.119822	4.02579e-11	3.14268e-10	CAMSAP1
24470.1	0.753393	0.1564	3.93098e-07	1.58531e-06	HIF1A
905.947	0.752383	0.142017	3.13662e-08	1.52416e-07	JAZF1
1320.11	0.752359	0.48459	0.0106086	0.0183608	SOX8
606.012	0.751929	0.102529	4.82403e-14	5.81149e-13	TOM1L1
1333.09	0.751741	0.0740945	1.15361e-24	7.03886e-23	TTPAL
1873.89	0.751604	0.115054	1.79568e-11	1.48713e-10	ARFGEF1
4563.04	0.75143	0.141282	2.7616e-08	1.36067e-07	ARID5B
2959.65	0.751206	0.255527	0.000814775	0.00177758	MN1
38491.3	0.74935	0.114638	1.38739e-11	1.16872e-10	TLN1
2367.29	0.749048	0.127521	9.61951e-10	6.0662e-09	CLIP4
1178.7	0.747595	0.163769	1.34288e-06	4.89659e-06	PRKD1
4489.39	0.747466	0.101869	4.50783e-14	5.4597e-13	KIF13A
316.299	0.747065	0.141751	2.88815e-08	1.41391e-07	ZXDB
380.515	0.747041	0.234989	0.000400743	0.000931546	LMO7-AS1
2490.78	0.746663	0.122153	1.80855e-10	1.27913e-09	TASOR2
2065.72	0.7463	0.164567	1.24536e-06	4.56119e-06	MED13
998.196	0.746039	0.0971109	4.24557e-15	6.06633e-14	IFIT3
3644.05	0.745612	0.200315	5.67218e-05	0.000154693	ERRFI1
423.207	0.745606	0.129132	2.05804e-09	1.23177e-08	CHEK1
2818.3	0.744845	0.100724	2.95357e-14	3.70032e-13	UBP1
524.489	0.744717	0.138329	1.49211e-08	7.7177e-08	AMMECR1
5827.77	0.744235	0.261915	0.00108742	0.00230902	DMPK
5338.32	0.743871	0.0935704	4.62018e-16	7.80728e-15	CNOT1
244.996	0.743564	0.100153	3.02002e-14	3.77938e-13	SCAI
32822.1	0.74322	0.0897096	2.88175e-17	5.76759e-16	RTN4
2454.3	0.74296	0.116362	2.61203e-11	2.10604e-10	WDR5
19505.9	0.742945	0.0907825	8.79149e-17	1.64302e-15	DDB1
83190.8	0.74175	0.149585	2.13507e-07	9.00288e-07	ITGB1
5528.44	0.740671	0.0980603	8.26052e-15	1.11939e-13	ARHGAP23
404.736	0.74022	0.105722	6.8361e-13	6.98966e-12	LCLAT1
3104.8	0.74004	0.0913889	1.55111e-16	2.7792e-15	AGPAT3
2269.17	0.739789	0.118066	8.36924e-11	6.2071e-10	GNAQ
1951.8	0.739714	0.0902907	5.74861e-17	1.09984e-15	KLHL36
41274.3	0.739435	0.196329	4.97096e-05	0.000137127	SERPINH1
15771.9	0.739192	0.238813	0.000366574	0.000859552	IGFBP6
1001.02	0.739085	0.0835525	2.16726e-19	5.61101e-18	CSNK1G1
499.505	0.738489	0.218414	0.000191708	0.000473627	TCAF1P1
368.516	0.738427	0.294528	0.00279912	0.00546558	ACKR3
633.892	0.738405	0.156925	6.71e-07	2.57891e-06	PHF6
769.535	0.737189	0.145155	1.09033e-07	4.84745e-07	KNSTRN
4667.73	0.73678	0.357931	0.00997978	0.0173417	KLHL41
1138.81	0.736729	0.141114	3.36545e-08	1.62904e-07	APPL1
779.091	0.736711	0.115757	5.9745e-11	4.51709e-10	PDP1
1961.64	0.736207	0.175811	5.63665e-06	1.84692e-05	ARFGEF2
3788.58	0.735977	0.140101	7.55977e-08	3.44091e-07	ABLIM3
4853.92	0.735928	0.114714	3.12088e-11	2.48613e-10	GFPT1
1856.94	0.734867	0.161308	1.343e-06	4.89659e-06	ARHGAP5
3417.64	0.7345	0.116327	7.01847e-11	5.26408e-10	FAM98A
21180.9	0.733178	0.0769845	4.70291e-22	1.86924e-20	PGK1
3120.84	0.733044	0.169166	3.12944e-06	1.07436e-05	SNTB1
1937.39	0.732925	0.070854	1.05599e-25	7.4037e-24	STX2
114338	0.732394	0.146612	1.70139e-07	7.32467e-07	ANXA2
40498.1	0.732096	0.0858602	4.71244e-18	1.05544e-16	HSPA5
478.509	0.73177	0.121846	3.7119e-10	2.487e-09	SLC35A3
308.035	0.731201	0.207303	0.000107018	0.000275865	UBE2T
551.363	0.731108	0.178417	8.52446e-06	2.70825e-05	TRAF5
31122	0.730794	0.138393	4.20897e-08	2.01147e-07	PEA15
4189.28	0.730611	0.0878713	1.83442e-17	3.75125e-16	RFLNB
3746.27	0.730438	0.119512	2.8812e-10	1.96395e-09	PPM1F
1925.72	0.730262	0.313158	0.00348185	0.00668264	PPFIA4
1857.55	0.729881	0.175286	5.27154e-06	1.73622e-05	HIPK1
7582.56	0.729402	0.0987235	4.48979e-14	5.44369e-13	SCRN1
418.661	0.729349	0.186142	1.59139e-05	4.80953e-05	CDKL5
1319.85	0.729248	0.144831	1.16603e-07	5.16366e-07	ZNF148
2578.44	0.728952	0.0797025	1.0572e-20	3.39025e-19	NSUN2
546.645	0.728191	0.092238	8.4185e-16	1.35942e-14	GPR180
252.148	0.727769	0.408048	0.0160099	0.0266587	SLC38A4
262.816	0.727131	0.149638	3.00987e-07	1.23862e-06	ZNF772
1695.09	0.726735	0.124218	1.23464e-09	7.63235e-09	PTBP3
280.596	0.725766	0.0857117	7.48924e-18	1.62574e-16	FAM234B
1146.01	0.724965	0.146184	1.50318e-07	6.54876e-07	RREB1
1061.06	0.724861	0.102543	4.76572e-13	4.96726e-12	STK4
2702.92	0.724778	0.10538	1.0874e-12	1.08913e-11	NCKAP5L
3563.47	0.724531	0.0835302	1.98501e-18	4.63909e-17	SLC41A1
449.357	0.724424	0.199299	8.06848e-05	0.000213495	CGREF1
707.783	0.724075	0.172414	5.01568e-06	1.65886e-05	PRIM2
4008.69	0.723943	0.267604	0.00136164	0.00282957	CCL2
711.583	0.72388	0.245409	0.000684808	0.0015166	CSDC2
1845.3	0.723861	0.110225	9.92311e-12	8.51155e-11	GAPVD1
2014.04	0.723595	0.114919	5.90611e-11	4.47713e-10	UBN1
381.573	0.723508	0.212902	0.000188615	0.000466495	ASIC1
270.213	0.723138	0.155137	8.32127e-07	3.14464e-06	BRWD3
944.816	0.722338	0.136594	3.12077e-08	1.51776e-07	DGKD
438.778	0.722004	0.108889	1.01645e-11	8.70534e-11	POP1
1353.43	0.72169	0.107342	4.85222e-12	4.36081e-11	MFAP3
479.782	0.721482	0.227209	0.000249814	0.000605258	PDGFA
551.39	0.720046	0.125304	3.3894e-09	1.95401e-08	CHAF1A
688.492	0.719765	0.162476	2.82813e-06	9.76864e-06	TMOD2
1076.54	0.719421	0.150401	5.3695e-07	2.09944e-06	SAMD9
1203.98	0.719421	0.164358	2.24909e-06	7.91388e-06	GPT2
1100.63	0.719248	0.117843	3.01253e-10	2.04976e-09	CHAMP1
1068.69	0.71888	0.122499	1.34103e-09	8.26738e-09	WEE1
10432.9	0.718679	0.253809	0.000867675	0.00188316	S100A10
264.49	0.718444	0.128773	5.06712e-09	2.82737e-08	PTPDC1
12377.9	0.717236	0.132829	3.50435e-08	1.69264e-07	MACF1
1222.86	0.717138	0.107281	6.27946e-12	5.52045e-11	VANGL1
4526.27	0.716284	0.108514	1.33534e-11	1.12864e-10	UGDH
985.125	0.716135	0.082415	1.08952e-18	2.63917e-17	B3GALNT2
71586.2	0.715553	0.167483	6.25726e-06	2.03316e-05	AHNAK
1040.9	0.71545	0.13827	5.66066e-08	2.64039e-07	DHFR
2589.79	0.715325	0.17042	8.0287e-06	2.56156e-05	AOX1
1008.82	0.713662	0.143224	2.12762e-07	8.97482e-07	HERC3
7034.41	0.712698	0.108753	1.70472e-11	1.41909e-10	SPATS2L
1274.83	0.712461	0.447307	0.0184305	0.0302389	CHAC1
742.571	0.712071	0.135596	4.24039e-08	2.02391e-07	FBXL17
9257.17	0.710629	0.192452	3.76256e-05	0.000106108	NORAD
3045.8	0.710579	0.0780451	2.57909e-20	7.95431e-19	ASXL1
1728.58	0.709918	0.166249	4.84965e-06	1.61056e-05	NXPE3
1929.68	0.709368	0.109656	2.41582e-11	1.95763e-10	SNTB2
16035.8	0.708477	0.0698392	2.58398e-25	1.74658e-23	MYL12A
628.411	0.708413	0.197094	8.1573e-05	0.000215542	SLC12A8
392.623	0.708302	0.201291	0.000118479	0.000303038	HOXB2
3316.18	0.708297	0.0765036	7.11019e-21	2.3816e-19	PSME4
339.212	0.707464	0.148282	4.77759e-07	1.8916e-06	NOD1
694.643	0.707051	0.148159	5.93148e-07	2.30163e-06	GGH
281.682	0.706312	0.240737	0.00103951	0.00221605	KCNJ12
441.515	0.706227	0.197129	9.05873e-05	0.000237361	TLCD2
888.969	0.705629	0.0756835	2.80149e-21	1.00073e-19	TIMELESS
527.797	0.705613	0.136533	5.50897e-08	2.57283e-07	MPRIPP1
6009.61	0.705313	0.0599895	7.76026e-32	1.23377e-29	XPO6
1887.94	0.704885	0.0718969	3.0747e-23	1.42828e-21	VPS53
844.147	0.704733	0.128184	1.29242e-08	6.74782e-08	VEPH1
4638.22	0.704462	0.137279	9.10348e-08	4.10486e-07	DDX21
4110.94	0.703922	0.089263	8.51503e-16	1.36725e-14	SRF
3309.09	0.703508	0.0773974	3.84661e-20	1.14566e-18	HERC4
675.335	0.703426	0.132293	2.20784e-08	1.10814e-07	EIF5A2
10050.5	0.703167	0.122777	1.84674e-09	1.11715e-08	RAI14
2122.33	0.703036	0.103448	5.65136e-12	5.00333e-11	CTPS1
541.359	0.702959	0.230769	0.000571516	0.00128665	CDKN2C
2371.87	0.702533	0.0856819	6.9074e-17	1.31264e-15	NACC2
759.594	0.702064	0.147104	4.49406e-07	1.78812e-06	RNF38
499.828	0.701765	0.105819	9.0429e-12	7.79702e-11	URB2
9311.79	0.70083	0.195741	0.000108953	0.000280534	CREB3L1
3802.74	0.70045	0.113445	2.07139e-10	1.44779e-09	FBLIM1
759.894	0.700205	0.103151	2.89882e-12	2.70206e-11	SYNJ2BP
2451.63	0.699004	0.119729	1.34345e-09	8.27775e-09	PBRM1
1026.97	0.69862	0.132519	4.00184e-08	1.91898e-07	PPARA
1544.79	0.697866	0.147389	4.22419e-07	1.69027e-06	PPP4R2
1859.08	0.697847	0.228583	0.000529193	0.00119902	SLC1A4
548.617	0.697714	0.122302	3.96701e-09	2.26159e-08	PUS7L
1235.92	0.697674	0.0990595	4.49588e-13	4.69468e-12	CSNK1G3
1828.89	0.697447	0.14267	2.80592e-07	1.16019e-06	KIAA0232
4036.4	0.697398	0.241351	0.0007082	0.00156319	ATP2B1
13542	0.697204	0.0900614	3.02721e-15	4.40919e-14	KIF1C
821.261	0.697169	0.155226	1.69268e-06	6.06761e-06	PPP1R13L
914.111	0.697093	0.107687	3.20065e-11	2.54422e-10	STAU2
15263.5	0.696974	0.157379	3.01087e-06	1.03618e-05	TP53I11
549.234	0.696572	0.257829	0.00176095	0.00359011	SARDH
977.21	0.696538	0.0890681	1.54556e-15	2.35425e-14	TANGO6
2781.82	0.696342	0.12177	2.42512e-09	1.43398e-08	ARID1A
25387.3	0.696315	0.484442	0.0254618	0.0404408	EFEMP1
2053.09	0.696173	0.10077	1.14301e-12	1.14281e-11	PPP1R15B
3779.67	0.69607	0.147884	7.46967e-07	2.84281e-06	PLEKHB2
1123.35	0.695791	0.108706	3.15908e-11	2.51302e-10	DDHD2
3054.3	0.695676	0.157258	2.29836e-06	8.06463e-06	DRAM1
576.71	0.694727	0.119631	1.83812e-09	1.11253e-08	TTF2
636.019	0.694723	0.248143	0.00092455	0.00199395	ZC3H12A
4233.01	0.693997	0.149488	1.00021e-06	3.71517e-06	IRS1
49335.4	0.693977	0.203312	0.00017502	0.000435196	TUBA1B
647.744	0.693421	0.373684	0.0143687	0.0241755	SLC2A12
604.341	0.69328	0.141552	2.33247e-07	9.76591e-07	SOWAHC
1633.53	0.692872	0.272646	0.00276218	0.00540278	OSR1
1733.61	0.692847	0.195029	8.22857e-05	0.000217222	EBF2
3456.59	0.692787	0.189971	9.2106e-05	0.000240781	GADD45A
930.043	0.69234	0.166502	5.64717e-06	1.8493e-05	KIAA1549
5827.91	0.692202	0.126504	1.04943e-08	5.57718e-08	ARHGEF17
35463.3	0.691915	0.164272	7.76526e-06	2.48594e-05	QSOX1
1601.06	0.691873	0.0609827	1.48608e-30	1.82335e-28	SFXN1
2891.28	0.691588	0.116411	5.26382e-10	3.4646e-09	TMX3
718.309	0.691417	0.181403	4.23488e-05	0.000118267	CENPN
902.799	0.691389	0.184102	5.28823e-05	0.000144887	HECW2
11967.5	0.691343	0.143099	4.13541e-07	1.65828e-06	NOTCH3
1280.74	0.690573	0.176342	2.55505e-05	7.43144e-05	APOL6
3178.22	0.69035	0.197404	8.03925e-05	0.000212971	GADD45B
8167.25	0.690063	0.0919591	3.02827e-14	3.78551e-13	TRIP12
6282.86	0.689604	0.0918633	1.22358e-14	1.6192e-13	PAFAH1B1
242.452	0.688746	0.12149	4.0724e-09	2.31817e-08	SANBR
303.967	0.688593	0.15899	5.23035e-06	1.7238e-05	MARCHF3
4403.62	0.687688	0.0892499	4.90084e-15	6.93242e-14	NACC1
4164.08	0.687618	0.11036	1.5746e-10	1.12494e-09	UGP2
4756.05	0.686931	0.162892	8.29527e-06	2.64362e-05	SIPA1L1
1827.95	0.685832	0.111062	2.16575e-10	1.51094e-09	SCYL2
8374.84	0.685278	0.181871	5.49117e-05	0.000150083	MARCKS
4177.74	0.684816	0.162965	7.66968e-06	2.45743e-05	LOXL3
1438.84	0.684724	0.114917	8.15138e-10	5.21319e-09	RNF141
3048.36	0.68465	0.0601598	1.41789e-30	1.75881e-28	NDEL1
2259.64	0.684265	0.112632	3.77732e-10	2.52597e-09	PCSK7
1855.02	0.684036	0.173367	2.58391e-05	7.50184e-05	TCAF1
2351.08	0.683408	0.111613	2.19894e-10	1.53126e-09	TOB1
660.521	0.683378	0.153758	2.3254e-06	8.1519e-06	TMEM64
2012.37	0.682083	0.0888408	6.65518e-15	9.19506e-14	KMT5A
1905.26	0.68208	0.424162	0.014951	0.0250731	CDKN1C
4884.4	0.682033	0.179732	5.2158e-05	0.000143146	PYCR1
250.048	0.681917	0.217435	0.00049331	0.00112472	ADPRHL1
417.431	0.681885	0.198699	0.000198166	0.00048837	CPS1
975.709	0.68158	0.0906069	1.81179e-14	2.33999e-13	TOPBP1
474.972	0.6814	0.23679	0.000973015	0.00208691	MELTF
5734.82	0.680264	0.128519	4.17653e-08	1.99765e-07	TNPO1
1321.3	0.680229	0.174	2.06481e-05	6.10466e-05	SKIL
556.367	0.679422	0.226942	0.000755677	0.00166019	TBX15
4472.12	0.679366	0.0762295	1.97754e-19	5.15531e-18	TFDP1
895.3	0.677494	0.0974848	1.14957e-12	1.14733e-11	NCAPD3
1419.99	0.675772	0.102506	1.16064e-11	9.85803e-11	RPS6KC1
1198.77	0.675104	0.100101	4.42318e-12	4.01357e-11	ANP32E
526.691	0.675094	0.167916	1.71652e-05	5.15459e-05	CEP112
246913	0.674736	0.115882	1.94709e-09	1.17282e-08	ACTB
264.448	0.674484	0.144118	9.63097e-07	3.58793e-06	BMP4
1028.45	0.674383	0.102919	1.77252e-11	1.47119e-10	PRR14L
1811.21	0.67413	0.087162	3.9242e-15	5.65004e-14	WDR41
10616.6	0.673641	0.131886	1.07491e-07	4.78641e-07	GPR176
2062.71	0.673557	0.108827	1.42263e-10	1.02219e-09	MEAK7
498.084	0.673379	0.09875	3.27981e-12	3.03463e-11	POLA1
1354.17	0.672626	0.143342	6.77739e-07	2.60303e-06	DYRK2
3496.07	0.67193	0.128799	5.90629e-08	2.74279e-07	ASCC3
1781.17	0.671167	0.142279	6.50996e-07	2.508e-06	NCOA1
241.009	0.670684	0.194288	0.000143672	0.000362084	MYORG
10460.2	0.670168	0.113451	1.01898e-09	6.38661e-09	NCOR2
1629.15	0.669792	0.10929	1.49614e-10	1.0716e-09	DPP8
7781.68	0.669283	0.0898599	7.36916e-14	8.69206e-13	MLEC
450.914	0.669278	0.157172	4.6861e-06	1.56129e-05	PLEKHA8
2015.68	0.668843	0.116862	3.5424e-09	2.03702e-08	DOCK5
7135.94	0.668827	0.168264	2.37299e-05	6.94305e-05	KLF6
608.264	0.668673	0.103157	3.27684e-11	2.59754e-10	EPB41L5
2382.44	0.668362	0.154707	4.30053e-06	1.44391e-05	ENDOD1
2113.12	0.667522	0.108292	2.06258e-10	1.44427e-09	AGPS
1404.03	0.667322	0.175369	4.83759e-05	0.000133906	CALHM5
873.382	0.66705	0.398367	0.0201691	0.032777	NRG1
965.582	0.667036	0.190026	0.000136121	0.000344592	SEMA3A
1666.7	0.666904	0.087726	1.04721e-14	1.40224e-13	LDHAP4
7930.7	0.666378	0.103853	4.46046e-11	3.45097e-10	LMAN1
1375.77	0.666255	0.221734	0.000846302	0.00184067	ITGA1
2908.41	0.666112	0.126933	4.55752e-08	2.16521e-07	ZEB2
382.023	0.666003	0.133007	1.6389e-07	7.08267e-07	TNFAIP8L1
976.575	0.66571	0.123829	2.51582e-08	1.25104e-07	KATNAL1
961.689	0.665586	0.133546	1.87831e-07	8.0009e-07	SUZ12
2691.34	0.665405	0.0972411	2.58891e-12	2.43937e-11	USP32
3470.24	0.665175	0.0743241	7.03184e-20	1.95026e-18	DNMT1
2026.29	0.664784	0.115069	2.95223e-09	1.7231e-08	CTTNBP2NL
1559.98	0.664335	0.223659	0.000690899	0.00152859	ADARB1
1063.15	0.664234	0.319844	0.0106988	0.0185057	PCDH10
1289.24	0.664091	0.124254	2.85597e-08	1.40044e-07	AVL9
25809.5	0.663854	0.0696299	4.42212e-23	2.04577e-21	EIF4G1
7851.12	0.663775	0.153484	3.3241e-06	1.13704e-05	PRRC2B
224.01	0.663285	0.188515	0.000133044	0.000337257	USP18
342.038	0.66265	0.206217	0.000360289	0.000846574	NBEA
787.497	0.662475	0.105909	1.37482e-10	9.9175e-10	XPO4
231.693	0.662274	0.166542	1.81015e-05	5.40411e-05	ARHGEF5
38824	0.661855	0.125324	4.43159e-08	2.11071e-07	PABPC1
4191.08	0.66126	0.0963112	2.08845e-12	1.9986e-11	GPR107
4049.1	0.6612	0.0588655	1.03644e-29	1.16994e-27	ZDHHC7
1057.79	0.660961	0.142898	8.12054e-07	3.07496e-06	MOB1B
456.051	0.660733	0.109696	6.05324e-10	3.95651e-09	CCP110
971.327	0.660114	0.13266	1.92079e-07	8.16642e-07	PRKAB2
390.739	0.659564	0.178951	7.01423e-05	0.000187711	HHAT
2239.17	0.659407	0.149158	3.87647e-06	1.31089e-05	PFKFB3
618.687	0.658481	0.117279	7.14381e-09	3.90505e-08	ZWILCH
247784	0.65815	0.462883	0.034062	0.0523689	COL3A1
458.171	0.657375	0.0921826	3.32704e-13	3.55641e-12	CRLF3
1145.98	0.657063	0.140552	9.26165e-07	3.45997e-06	CLASP2
3496.3	0.656591	0.0764285	2.08204e-18	4.8558e-17	BCL2L13
2044.15	0.655624	0.0785424	2.66234e-17	5.35695e-16	WIPF2
5886.86	0.655614	0.112696	2.17726e-09	1.30037e-08	CDH13
1044.2	0.655326	0.115845	4.84441e-09	2.71923e-08	SMC5
1444.75	0.655115	0.157526	9.9332e-06	3.12677e-05	MAFK
310.312	0.654473	0.273216	0.00526859	0.00973831	MYH14
295.198	0.653524	0.139247	9.65398e-07	3.59532e-06	GSTCD
283.085	0.652657	0.119026	1.54947e-08	7.96106e-08	PPM1K
967.039	0.652136	0.0961116	4.57406e-12	4.12396e-11	USP1
318.012	0.652083	0.098965	1.84683e-11	1.52725e-10	GTPBP8
2486.49	0.651925	0.156412	7.3174e-06	2.35458e-05	GOPC
2908.61	0.651711	0.149154	6.57836e-06	2.13075e-05	VAMP5
6555.42	0.651673	0.192653	0.000193873	0.00047866	ADAM10
1027.19	0.651015	0.199364	0.000331182	0.000783892	FHOD3
2357.03	0.650841	0.0989296	1.59436e-11	1.33213e-10	KDM4B
299.523	0.650787	0.149179	3.57945e-06	1.21701e-05	OTUD6B
892.085	0.6501	0.148024	3.36176e-06	1.14819e-05	ZBTB43
2429.6	0.649321	0.130387	1.28764e-07	5.65998e-07	BNIP2
1155.1	0.649289	0.220946	0.000876024	0.00189945	MSI2
791.12	0.648756	0.0916172	4.33198e-13	4.53192e-12	PARG
8002.7	0.648704	0.157577	1.23993e-05	3.8367e-05	RPS6KA2
1475.48	0.647052	0.113701	3.28333e-09	1.89868e-08	TSC22D2
1693.93	0.646728	0.208006	0.000502267	0.00114317	CARD10
1705.55	0.646431	0.174062	4.28895e-05	0.000119628	C5orf24
8161.8	0.646384	0.123586	4.74884e-08	2.24853e-07	PDLIM5
763.042	0.645471	0.130589	2.13857e-07	9.01361e-07	USP46
1123.88	0.645447	0.218819	0.000921429	0.00198836	CYTOR
2369.64	0.645245	0.201508	0.000254405	0.000615457	BACE2
1992.17	0.645066	0.232239	0.00133875	0.00278816	BDNF
4726.8	0.644976	0.0665627	1.24934e-22	5.38266e-21	STARD7
488.932	0.644827	0.51753	0.0288699	0.045205	TNNC2
780.19	0.644798	0.0942215	2.25042e-12	2.14008e-11	FBXO34
2658.26	0.644745	0.151369	4.62329e-06	1.54265e-05	RASA1
2454.3	0.644591	0.0935233	2.78185e-12	2.60378e-11	KIAA0319L
2723.05	0.643829	0.136745	8.26649e-07	3.12708e-06	MTCL1
2367.24	0.642575	0.157832	1.23512e-05	3.82393e-05	ZNF609
4512.53	0.641322	0.138517	1.43821e-06	5.22345e-06	NXN
1551.36	0.640983	0.100843	6.94771e-11	5.21795e-10	SLC37A3
1891.94	0.640718	0.102577	1.27319e-10	9.22447e-10	POLH
1330.28	0.640434	0.13538	8.04938e-07	3.05211e-06	QSER1
1196.58	0.640379	0.108571	9.16941e-10	5.80181e-09	CLEC16A
1241.76	0.64022	0.127748	2.26445e-07	9.50933e-07	FRYL
11118.9	0.639688	0.0542706	4.27399e-32	7.20072e-30	MGAT1
326.827	0.639482	0.106139	6.53903e-10	4.25678e-09	CEP85
1352.92	0.638451	0.110379	1.91475e-09	1.15643e-08	DIP2A
1119.41	0.637645	0.119844	3.57518e-08	1.72464e-07	DNAAF9
3249.99	0.637284	0.167784	5.09393e-05	0.000140108	KLF10
1285.84	0.637014	0.107165	1.0497e-09	6.56094e-09	PIK3CA
1237.55	0.636914	0.15906	1.78649e-05	5.34056e-05	ANKRD50
299.365	0.63655	0.424917	0.0218414	0.0352712	CXCL2
2259.92	0.636527	0.334458	0.0115665	0.0198589	CDH6
3251.1	0.636086	0.110905	2.19204e-09	1.30712e-08	GGCX
5497.72	0.635102	0.127663	1.53057e-07	6.65527e-07	LRRFIP1
1820.34	0.635073	0.111926	3.33989e-09	1.92744e-08	TRAF3
4431.87	0.634327	0.0638336	1.07116e-23	5.35009e-22	DNAJC5
12378.9	0.633911	0.23513	0.00160232	0.00328735	ADM
5747.79	0.633794	0.228087	0.00151695	0.00312526	SEMA7A
1599.81	0.633576	0.116218	1.53136e-08	7.88983e-08	SPIRE1
6075.34	0.632976	0.098229	4.213e-11	3.27073e-10	DENND5A
840.649	0.632879	0.188449	0.000287905	0.000689994	SAMD9L
2708.74	0.632806	0.137533	1.7603e-06	6.29403e-06	ANKIB1
1661.51	0.632615	0.10596	8.94805e-10	5.67661e-09	VEZT
2604.53	0.63187	0.122647	6.91546e-08	3.16938e-07	FAM3C
1022.21	0.631784	0.125323	1.71461e-07	7.37316e-07	WDR44
1703.57	0.631196	0.111766	5.01351e-09	2.803e-08	ELP1
346.999	0.630658	0.218747	0.000814457	0.00177723	AMER1
12929.3	0.630526	0.119699	2.77139e-08	1.36371e-07	MYO1B
1422.24	0.629412	0.144418	4.93007e-06	1.63379e-05	ZHX1
2640.12	0.62925	0.0837508	3.18191e-14	3.93831e-13	FBXW2
12107.3	0.629237	0.129545	4.7281e-07	1.87266e-06	GALNT2
1081.35	0.629072	0.527751	0.0475157	0.0707036	ASPN
4858.15	0.628615	0.0728685	2.90274e-18	6.65978e-17	PGM1
2220.77	0.62839	0.16352	3.19836e-05	9.12384e-05	TNKS2
6029.99	0.627832	0.206409	0.000664983	0.00147763	IER2
7024.89	0.627787	0.0982026	5.01745e-11	3.85024e-10	BNIP3L
4163.62	0.627707	0.122863	1.28306e-07	5.64428e-07	TTC37
2364.67	0.627632	0.116441	2.00958e-08	1.01359e-07	EML1
4491.44	0.627358	0.111457	6.16187e-09	3.39294e-08	PAK2
923.032	0.627354	0.163577	3.68671e-05	0.000104091	BDP1
3435.13	0.627186	0.061402	7.18357e-25	4.48001e-23	DCTN5
457.221	0.626818	0.117905	3.62124e-08	1.74388e-07	DCK
1305.23	0.625624	0.170747	5.48555e-05	0.000149966	PANK3
1468.34	0.62517	0.0878544	3.03165e-13	3.26544e-12	RRP1B
279.589	0.624707	0.153185	1.21761e-05	3.77282e-05	KLHL28
4936	0.624705	0.107145	2.05737e-09	1.23177e-08	SUN1
4506.52	0.624606	0.108549	3.22137e-09	1.86668e-08	YIPF5
359.322	0.624385	0.17428	0.000123268	0.000314239	SLC24A1
5422.07	0.623949	0.271332	0.00625503	0.0113772	INHBA
1997.38	0.623841	0.104115	6.03094e-10	3.94422e-09	TP53INP2
428.676	0.623388	0.188016	0.000254365	0.000615457	ZBTB41
1244.99	0.623296	0.198473	0.000432757	0.000999584	SNX30
4158.3	0.622974	0.135025	1.181e-06	4.3424e-06	QKI
4767.87	0.622783	0.0997915	1.74749e-10	1.24061e-09	DYNC1LI2
1029.1	0.622458	0.291624	0.00976426	0.0170113	SLC6A9
2018.16	0.622249	0.0949451	2.04685e-11	1.68035e-10	WAPL
1829.33	0.622215	0.0847066	7.54678e-14	8.89228e-13	AREL1
778.398	0.621843	0.0692225	9.16173e-20	2.51014e-18	RWDD4
2997.9	0.621402	0.215586	0.000995044	0.0021297	SLC38A1
2269.03	0.620897	0.104054	7.78228e-10	4.99127e-09	SHOC2
2882	0.620236	0.10683	2.38797e-09	1.41625e-08	SLC16A1
2424.32	0.619849	0.1948	0.000615496	0.00137797	GTF2I
1308.14	0.6198	0.158838	2.94284e-05	8.43954e-05	ARHGAP18
410.498	0.619455	0.0968279	5.26651e-11	4.02767e-10	TBC1D12
1582.52	0.619266	0.146453	7.28371e-06	2.34642e-05	STXBP5
1706.12	0.618646	0.105196	1.55475e-09	9.51218e-09	ZFYVE9
2213.26	0.618445	0.130223	8.5222e-07	3.20983e-06	PRKD3
3067.33	0.618243	0.1119	7.34421e-09	4.00155e-08	EXTL3
11525.2	0.618041	0.105136	1.70632e-09	1.03777e-08	EXT1
347.603	0.617742	0.107946	3.67992e-09	2.10644e-08	MCM8
2363.67	0.617176	0.111353	1.22531e-08	6.41826e-08	NCAPD2
1905.22	0.617123	0.108098	3.9288e-09	2.24208e-08	TMEM87B
2985.42	0.617096	0.165663	5.97171e-05	0.000161923	ACACA
1847.11	0.616827	0.104195	7.49715e-10	4.81935e-09	SUSD6
879.056	0.616721	0.0947107	2.17723e-11	1.77962e-10	YTHDC2
12941.8	0.616485	0.138319	3.3494e-06	1.14466e-05	FAT1
799.358	0.616454	0.153432	2.1209e-05	6.26065e-05	PIGN
2089.33	0.616025	0.109892	4.96408e-09	2.78225e-08	EGLN1
318.858	0.61568	0.146756	1.06956e-05	3.3481e-05	PRECSIT
240.273	0.615491	0.144046	5.67112e-06	1.85606e-05	LOC103344931
1429.33	0.615371	0.182469	0.000279986	0.000673158	TRNP1
1259.81	0.615351	0.133407	1.60652e-06	5.78081e-06	PKN2
464.531	0.615008	0.783443	0.0347565	0.0533037	MYL1
2707.59	0.614816	0.101632	4.50972e-10	2.99269e-09	GSK3B
436.64	0.614491	0.32009	0.0123251	0.021016	RIPOR2
314.655	0.614301	0.122761	2.30728e-07	9.67483e-07	ULBP2
1158.14	0.613667	0.144676	6.59836e-06	2.13661e-05	STRN
1611.41	0.613376	0.135279	2.3712e-06	8.29958e-06	LRBA
1906.4	0.613071	0.105426	7.91222e-10	5.06598e-09	LPGAT1
6401.25	0.612712	0.0970399	9.0918e-11	6.71651e-10	MAPK1
350.737	0.612708	0.111024	1.10396e-08	5.8432e-08	BRI3BP
2643.36	0.612386	0.0912774	7.34136e-12	6.40907e-11	MAP3K7
2577.97	0.612155	0.155998	2.91557e-05	8.37216e-05	KIAA1109
1288.75	0.612031	0.156805	3.11565e-05	8.90818e-05	HIVEP1
1896.1	0.612029	0.100092	3.52735e-10	2.37054e-09	NAA15
1532.29	0.611834	0.14613	9.03787e-06	2.8617e-05	PDZD8
3963.7	0.611419	0.0895703	3.25822e-12	3.01713e-11	AP1G1
2388.87	0.610846	0.0932213	2.10623e-11	1.72284e-10	RIOK3
1451.3	0.610721	0.0955598	5.19107e-11	3.97806e-10	TGFBRAP1
3283.25	0.610493	0.155374	3.1467e-05	8.9901e-05	NECTIN3
1158.43	0.609838	0.0746463	1.25705e-16	2.27762e-15	GTF2H3
2257.18	0.609718	0.121507	2.15259e-07	9.06318e-07	MEIS2
1603.86	0.609711	0.106198	3.38188e-09	1.95067e-08	OSBPL3
413.597	0.609697	0.16087	4.81842e-05	0.00013344	B3GNT2
2209.36	0.609549	0.0776463	1.47529e-15	2.25652e-14	URI1
2695.04	0.608955	0.109094	6.87222e-09	3.76754e-08	REEP3
11807.8	0.60753	0.0896276	4.68046e-12	4.21652e-11	ESYT1
616.852	0.607312	0.308547	0.0157194	0.0262254	ROBO2
13437.6	0.606646	0.10537	3.60054e-09	2.06822e-08	GNG12
4839.96	0.606432	0.0934687	4.26508e-11	3.30888e-10	CAND1
1156.63	0.606388	0.182977	0.000293275	0.000701969	PNMA8A
10484.3	0.606308	0.125264	5.17254e-07	2.03158e-06	CHD3
8203.5	0.606203	0.096885	1.42251e-10	1.02219e-09	KLC1
2225.44	0.605308	0.158394	4.14806e-05	0.000116072	MAN1A2
674.484	0.60504	0.0671019	7.66906e-20	2.11659e-18	HEATR3
5774.59	0.604999	0.16206	7.22653e-05	0.00019289	UACA
768.234	0.604935	0.0815083	4.57924e-14	5.53431e-13	POLR3B
1671.92	0.604933	0.089174	4.26563e-12	3.8831e-11	CPPED1
3607.48	0.603942	0.0648964	4.08761e-21	1.41972e-19	GLYR1
1516.26	0.603868	0.149347	3.27941e-05	9.34089e-05	BNC2
4302.28	0.60374	0.126651	5.56459e-07	2.17121e-06	NCOR1
938.519	0.6035	0.14403	1.02132e-05	3.20954e-05	ZSWIM6
4049.14	0.603428	0.0677956	5.7417e-20	1.64082e-18	C6orf62
494.185	0.603212	0.110854	2.17202e-08	1.09113e-07	LOXL1-AS1
1814.37	0.602453	0.204673	0.00097127	0.00208396	SIX2
486.036	0.602352	0.109232	1.13769e-08	6.00106e-08	SLC30A4
1721.34	0.602093	0.140456	5.29762e-06	1.74394e-05	BRD3
3956.35	0.601796	0.229786	0.00223868	0.00446864	SLC7A11
494.361	0.601756	0.176185	0.000202609	0.000498159	STK32B
831.313	0.601558	0.21567	0.00178272	0.00362843	ARNTL2
2022.24	0.600266	0.127533	7.54702e-07	2.86934e-06	STK17B
2808.64	0.600101	0.136943	3.98526e-06	1.34406e-05	RCAN1
5185.22	0.599839	0.0712271	1.20437e-17	2.55065e-16	TXLNA
9499.6	0.599688	0.103313	2.41835e-09	1.43128e-08	NID2
2370.97	0.599301	0.145505	1.45309e-05	4.42952e-05	AHDC1
5534.1	0.599235	0.0485404	1.5792e-35	4.4565e-33	RAF1
1361.11	0.599192	0.126936	8.38266e-07	3.16255e-06	UBR1
328.039	0.599116	0.0881015	4.35241e-12	3.95891e-11	NLK
1168.3	0.599107	0.166804	9.87606e-05	0.000256691	MCM2
8882.66	0.599073	0.124561	4.7057e-07	1.86444e-06	PFKP
1017.6	0.599028	0.129328	1.28144e-06	4.68727e-06	DOP1B
1343.29	0.598515	0.120707	2.83474e-07	1.17039e-06	LNPEP
926.052	0.598164	0.121651	2.71726e-07	1.12436e-06	MTMR9
424.037	0.597711	0.182931	0.000355685	0.000836453	MOCOS
2272.04	0.597317	0.0989543	6.80935e-10	4.4251e-09	RAP1GDS1
2003.59	0.597014	0.127148	9.78639e-07	3.63863e-06	PHF20L1
780.999	0.59693	0.118358	1.52551e-07	6.63839e-07	WDR47
2829.82	0.59681	0.0755214	1.20205e-15	1.87413e-14	AGFG1
2249.18	0.596599	0.138724	5.20939e-06	1.71739e-05	PDPK1
2318.39	0.595706	0.147143	1.68872e-05	5.08192e-05	VPS13D
388.259	0.594041	0.328083	0.0230859	0.037053	RGS16
1905.71	0.593519	0.145594	1.57641e-05	4.77539e-05	LNPK
2152.11	0.592694	0.114528	8.39743e-08	3.80531e-07	YEATS2
1406.24	0.592547	0.220339	0.00254598	0.00501028	TGFBR3
1507.51	0.592355	0.107926	2.69956e-08	1.33185e-07	ABCD3
10446.3	0.591947	0.104263	4.6414e-09	2.61438e-08	KIAA0100
2356.52	0.591395	0.0982569	7.05916e-10	4.57427e-09	MGAT2
5031.67	0.591289	0.0847862	1.25646e-12	1.2474e-11	KCTD10
2532.53	0.591062	0.12546	9.20574e-07	3.44087e-06	MAPK6
1464.24	0.591047	0.130494	2.42105e-06	8.45833e-06	MYO9A
35492	0.591033	0.191182	0.000694001	0.00153515	TUBA1A
663.028	0.590378	0.127905	1.46828e-06	5.32025e-06	LYSMD3
4057.74	0.590114	0.105008	5.3043e-09	2.94911e-08	SPCS3
1863.15	0.589714	0.133986	4.65894e-06	1.55362e-05	MORC4
1246.12	0.589376	0.119931	3.80296e-07	1.53918e-06	FKTN
2834.64	0.589296	0.104762	4.0205e-09	2.28978e-08	MTOR
1152.25	0.58832	0.201616	0.00125098	0.00262424	NCOA2
720.271	0.588305	0.106841	1.30191e-08	6.79066e-08	RIMKLB
363.773	0.588243	0.149239	2.88836e-05	8.30458e-05	CEP85L
442.808	0.588031	0.187748	0.000568077	0.00127993	TMEM171
255.839	0.587858	0.136587	6.14362e-06	2.00026e-05	RFC3
947.753	0.587507	0.157949	6.01715e-05	0.000163038	ARL10
2234.2	0.587479	0.0954578	2.33835e-10	1.61835e-09	ARHGEF7
12717.4	0.587298	0.110802	4.83971e-08	2.28676e-07	TGOLN2
5796.01	0.587228	0.172431	0.000221961	0.000542199	CD82
1207.59	0.586904	0.176743	0.000348432	0.000820421	ARHGEF6
1267.91	0.58685	0.117098	1.60024e-07	6.93418e-07	RPS6KB1
4830.44	0.586813	0.121349	5.28391e-07	2.07054e-06	SLC16A2
1344.5	0.586636	0.138088	6.37918e-06	2.0705e-05	UBTD2
734.94	0.585878	0.151469	4.4275e-05	0.000123277	DMXL2
3675.97	0.585797	0.118452	3.83404e-07	1.55121e-06	SMC1A
492.502	0.585668	0.129192	1.6141e-06	5.80623e-06	NUDT19
2385.65	0.585585	0.0785191	3.65126e-14	4.47508e-13	UBE3B
1527.95	0.585504	0.184254	0.000485755	0.00111041	BAHCC1
1029.6	0.585204	0.14793	2.87288e-05	8.27062e-05	TUB
4442.81	0.585167	0.0719794	1.12056e-16	2.06008e-15	TRIM44
673.785	0.585072	0.252954	0.00682059	0.0122714	TBX1
17946.6	0.584909	0.0695643	1.82097e-17	3.73729e-16	MYL12B
365.217	0.584718	0.128576	1.97891e-06	7.02452e-06	HTR7P1
4934.82	0.58466	0.144655	2.11617e-05	6.24831e-05	PDLIM2
1736.57	0.584008	0.076742	1.34035e-14	1.76544e-13	POLR3D
904.054	0.583872	0.145759	1.94497e-05	5.76998e-05	EVI5
288.288	0.58354	0.193383	0.000931122	0.00200544	ARHGAP42
1327.47	0.583535	0.117783	2.85829e-07	1.17882e-06	USP12
2133.49	0.583338	0.102057	4.3251e-09	2.44966e-08	CDK12
1981.79	0.582114	0.144244	1.51505e-05	4.60595e-05	TYMS
1373.28	0.581397	0.176444	0.000377591	0.000883002	BMPER
5220.54	0.581126	0.0762	1.06081e-14	1.4171e-13	ARF6
2424.59	0.581076	0.111348	6.31963e-08	2.92001e-07	WDR11
2357.06	0.581065	0.114514	1.66411e-07	7.17894e-07	GNPNAT1
658.489	0.580804	0.0908102	5.79581e-11	4.39671e-10	IPPK
318.522	0.580532	0.177155	0.000307451	0.000733102	GAS6-DT
4847.4	0.579999	0.131982	4.60591e-06	1.5373e-05	DOCK1
796.523	0.579791	0.162395	0.000134136	0.000339948	MIEF1
430.469	0.579291	0.107883	2.66625e-08	1.31772e-07	KIF3A
2695.52	0.579138	0.0908544	1.10121e-10	8.02485e-10	FBXW11
4456.72	0.579115	0.141787	1.53351e-05	4.65705e-05	DOCK7
951.651	0.578785	0.139714	1.24877e-05	3.85983e-05	FRS2
765.52	0.578642	0.234372	0.0044101	0.0082872	PROB1
1420.58	0.578412	0.0919059	1.329e-10	9.59802e-10	NEDD4L
2966.4	0.577589	0.10793	2.87922e-08	1.41123e-07	CUL4B
404.882	0.577437	0.126681	1.98336e-06	7.03808e-06	NT5DC3
19671.5	0.577435	0.160316	0.000118539	0.000303074	TUBA1C
7766.96	0.57726	0.159183	0.000112124	0.000287714	AHNAK2
3489.11	0.577238	0.101348	7.27733e-09	3.97419e-08	SMARCC1
1605.81	0.577086	0.149864	4.28613e-05	0.000119579	XYLT1
8360.74	0.576993	0.125387	1.54252e-06	5.57004e-06	RBFOX2
29926.2	0.576619	0.131461	4.86627e-06	1.61418e-05	EHD2
397.508	0.576454	0.282956	0.0144471	0.0242858	METTL7B
905.476	0.576452	0.103351	1.03657e-08	5.51402e-08	NUDCD1
4161.14	0.576111	0.0944734	2.26694e-10	1.57375e-09	TPGS2
1774.56	0.576057	0.177418	0.00038604	0.000900521	KAT6A
239.008	0.575383	0.437356	0.0404705	0.0611882	ESM1
346.173	0.574469	0.256734	0.00879002	0.0154671	PKDCC
850.803	0.573853	0.267066	0.0095802	0.0167349	PTTG1
1760.27	0.573418	0.107944	4.02436e-08	1.92896e-07	CDC73
1625.05	0.573394	0.102287	9.6382e-09	5.16355e-08	MED14
2753.38	0.573218	0.128652	3.52852e-06	1.20042e-05	B4GALT5
71858.6	0.572768	0.0965427	9.86566e-11	7.25023e-10	P4HB
1623.84	0.572734	0.0982316	2.46799e-09	1.4571e-08	SNORA104
2481.11	0.572717	0.0859421	7.85265e-12	6.82902e-11	AKIRIN1
805.119	0.572501	0.15625	0.000105654	0.000272724	POTEE
2319.72	0.572163	0.159069	0.000119132	0.000304314	NNT
3165.13	0.572081	0.136813	1.30234e-05	4.00675e-05	ERC1
9463.13	0.57208	0.102152	1.15402e-08	6.07298e-08	YWHAG
2800.54	0.571911	0.0639063	1.29029e-19	3.44322e-18	HIF1AN
5598.75	0.571843	0.149914	5.38029e-05	0.000147302	ITPR3
18705.8	0.57181	0.111564	1.32499e-07	5.81511e-07	PDIA6
810.315	0.571173	0.182344	0.000486214	0.00111101	STARD4
4363.21	0.570978	0.127892	2.83587e-06	9.79239e-06	FAM126A
4898.18	0.570256	0.15266	8.0802e-05	0.000213755	ANXA2P2
453.126	0.570229	0.174645	0.000427742	0.00098962	TET2
2621.14	0.570151	0.107862	5.3909e-08	2.52162e-07	ITCH
1613.91	0.570143	0.113616	2.32288e-07	9.73299e-07	RB1
2543.05	0.5691	0.114184	2.38933e-07	9.97806e-07	ASB1
2999.9	0.569025	0.0638911	2.12985e-19	5.52685e-18	PPP4R1
307.087	0.569008	0.0781197	1.41976e-13	1.61555e-12	TIGD2
4258.27	0.568911	0.120385	8.43518e-07	3.17918e-06	PPME1
387.586	0.568772	0.149272	5.74008e-05	0.000156394	LINC00641
522.031	0.568317	0.146642	4.19196e-05	0.000117126	LIFR
695.858	0.5681	0.101646	8.77085e-09	4.72579e-08	CDC42SE2
668.2	0.568062	0.138352	1.6801e-05	5.05868e-05	TBX18
2373.04	0.567942	0.0719373	1.41715e-15	2.18171e-14	STX12
368.335	0.567893	0.699856	0.0339149	0.0521568	MYBPC2
845.62	0.567143	0.133001	7.63661e-06	2.44823e-05	AFTPH
990.525	0.567011	0.110175	9.40987e-08	4.22677e-07	NIPSNAP3A
4109.83	0.566817	0.060702	2.63013e-21	9.42503e-20	CUL4A
11881.2	0.566752	0.0788909	1.98627e-13	2.21114e-12	USP22
1639.4	0.566682	0.131152	6.25708e-06	2.03316e-05	SBNO1
5864.14	0.566612	0.188083	0.000686255	0.00151921	CYB5R1
2883.5	0.56639	0.0956817	1.36658e-09	8.41109e-09	STK17A
2989.17	0.566346	0.0780882	1.76217e-13	1.97728e-12	KPNA1
619.621	0.566263	0.162774	0.000173317	0.000431497	MIGA1
2362.37	0.566256	0.210645	0.00245835	0.00485392	HIPK3
279.02	0.565015	0.203748	0.00143542	0.00297031	SLC46A3
36802.2	0.564915	0.108189	7.41406e-08	3.38004e-07	ACTN4
4759.42	0.564684	0.0994605	7.12022e-09	3.89404e-08	UBFD1
404.803	0.564616	0.107842	6.98124e-08	3.19822e-07	C10orf88
3077.12	0.564282	0.0951656	1.1825e-09	7.33811e-09	PACSIN2
4856.46	0.564275	0.0665252	1.17174e-17	2.49088e-16	GRSF1
13755.9	0.563808	0.146531	4.35164e-05	0.000121257	IGF2R
963.963	0.563435	0.124624	2.27515e-06	7.99562e-06	WASF3
1233.52	0.563401	0.126312	2.68389e-06	9.31605e-06	ANKRD27
225.095	0.563301	0.172366	0.000404783	0.000940162	GPR155
3143.56	0.563202	0.0991555	4.8252e-09	2.70979e-08	ARPP19
44430	0.563189	0.104495	3.16022e-08	1.5343e-07	HSP90B1
1888.77	0.562371	0.0670536	1.86357e-17	3.80398e-16	ELF4
1024.81	0.562021	0.168051	0.000262713	0.00063352	AFDN
1118.62	0.561989	0.113234	3.12086e-07	1.28056e-06	SLC35D1
1569.46	0.561915	0.129956	6.26756e-06	2.03533e-05	BTG2
1089.66	0.561212	0.0786899	3.9398e-13	4.16408e-12	KLHL18
370.564	0.561007	0.182905	0.000778554	0.00170581	ZNF462
5184.05	0.560929	0.195251	0.00113056	0.00239478	ANKRD11
653.543	0.560865	0.115287	4.69904e-07	1.86246e-06	USP54
4061.84	0.560657	0.13709	1.94411e-05	5.76897e-05	ANO6
593.868	0.559154	0.0636088	4.60775e-19	1.16619e-17	KATNBL1
1236.42	0.558891	0.109032	1.07175e-07	4.77612e-07	LIMD1
272.126	0.558875	0.118722	1.14129e-06	4.2087e-06	CCNE1
1788.57	0.558442	0.094731	1.26157e-09	7.79454e-09	USP40
3431.74	0.558237	0.0718426	4.00045e-15	5.75249e-14	SEC14L1
1015.59	0.557844	0.125751	3.15884e-06	1.08314e-05	RNF19A
12328.6	0.557275	0.103311	3.08801e-08	1.50507e-07	ACTR2
557.087	0.557246	0.133539	1.25598e-05	3.88001e-05	SSH2
16132.6	0.557154	0.210565	0.00252825	0.00497974	EPAS1
3206.11	0.556576	0.067235	4.68257e-17	9.06635e-16	SLC35E1
636.951	0.556107	0.21602	0.00338305	0.00651893	PTGER2
851.903	0.555799	0.11011	2.04941e-07	8.67081e-07	LYPLA1
5867.99	0.555506	0.0892959	2.24556e-10	1.55987e-09	SEC16A
734.226	0.555372	0.141611	3.55898e-05	0.000100838	AUTS2
27139	0.555112	0.118855	1.39922e-06	5.09498e-06	ANXA6
562.613	0.555081	0.0869916	7.88083e-11	5.86799e-10	ERI1
7807.39	0.554809	0.110973	2.50713e-07	1.04199e-06	PRKDC
4688.39	0.554178	0.192204	0.00144357	0.00298443	HSPB8
3243.05	0.554087	0.0839252	2.05749e-11	1.68786e-10	GIT2
533.518	0.553875	0.134146	1.41185e-05	4.3178e-05	SPAST
1803.51	0.553681	0.116204	8.11911e-07	3.07496e-06	MAP7D3
914.375	0.553422	0.101373	1.91795e-08	9.68673e-08	CHUK
437.203	0.55329	0.143895	4.75528e-05	0.000131757	KNTC1
10580.3	0.553176	0.0848188	3.02855e-11	2.41941e-10	LRRC59
456.234	0.55232	0.190687	0.00123277	0.00258945	DCLK2
980.312	0.552057	0.0884951	1.82896e-10	1.29186e-09	SMYD2
786.266	0.551571	0.138752	2.83413e-05	8.17157e-05	TSHZ1
1345.67	0.551191	0.11729	7.14482e-07	2.73022e-06	GPATCH2L
326.557	0.551105	0.148179	8.84176e-05	0.000232323	NBPF26
4218.16	0.550687	0.127248	8.49224e-06	2.70127e-05	ERBB2
1088.56	0.550083	0.111895	2.19936e-07	9.24633e-07	FER
1489.49	0.549928	0.123465	3.72509e-06	1.26387e-05	HELZ
2084.84	0.549129	0.119104	2.05585e-06	7.2816e-06	PLEKHG2
5699.93	0.548981	0.167157	0.000391575	0.000912677	MAP3K20
3198.55	0.548931	0.0778403	4.21199e-13	4.42691e-12	RNF216
1355.81	0.548537	0.12917	1.11689e-05	3.48753e-05	HMGB2
296.815	0.548449	0.109443	2.10133e-07	8.87053e-07	C16orf87
748.444	0.547967	0.11036	3.52649e-07	1.43345e-06	RNGTT
7421.99	0.547891	0.129012	1.34026e-05	4.1111e-05	EIF2S2
6616.43	0.547854	0.101778	2.68908e-08	1.32842e-07	HYOU1
1255.71	0.547527	0.236553	0.00644168	0.0116697	NRP2
5860.48	0.54745	0.115465	9.99856e-07	3.71507e-06	EHBP1L1
3405.91	0.547322	0.100553	2.04735e-08	1.03172e-07	KIF3B
740.406	0.547214	0.0695765	8.5879e-16	1.37699e-14	SHQ1
313.177	0.546988	0.306778	0.0218789	0.0353216	CDT1
2527.23	0.546766	0.150793	8.20729e-05	0.000216761	WDFY3
1228.26	0.546763	0.0945447	3.66055e-09	2.09812e-08	TCP11L1
2935.94	0.54667	0.0718562	1.17112e-14	1.5516e-13	TMEM167A
1757.13	0.546375	0.0685864	5.84297e-16	9.65672e-15	HIRA
3594.28	0.546371	0.103852	5.05235e-08	2.37827e-07	ANKLE2
549.277	0.546291	0.156381	0.000208981	0.00051282	BCKDHB
801.822	0.546112	0.110392	2.35663e-07	9.862e-07	CLN8
7027.28	0.545772	0.15716	0.000220431	0.000538927	ARHGEF12
4634.62	0.545723	0.114475	7.93733e-07	3.01367e-06	EIF2AK4
13584.8	0.545361	0.166872	0.000460371	0.00105731	NOTCH2
2229.55	0.545115	0.108797	2.26688e-07	9.51602e-07	LPIN2
2074.16	0.544906	0.110288	2.07963e-07	8.7855e-07	SRPK2
1574.14	0.544589	0.085624	7.77192e-11	5.79455e-10	INO80
9496	0.544384	0.114105	8.79864e-07	3.30073e-06	EPRS1
5855.35	0.543684	0.10027	2.20043e-08	1.10491e-07	VASP
1649.84	0.543664	0.0791151	2.6624e-12	2.50443e-11	CMIP
618.252	0.543536	0.128106	8.99682e-06	2.8503e-05	TRUB1
3102.88	0.543321	0.0566374	3.51328e-22	1.42654e-20	TSR1
2386.85	0.542949	0.102246	4.344e-08	2.07074e-07	EP400
6479.91	0.542493	0.0856024	1.20414e-10	8.74664e-10	USO1
12263.3	0.542299	0.207337	0.00203516	0.00409572	JUNB
1020.56	0.541984	0.203614	0.0025479	0.00501319	EPHB3
11389.1	0.541934	0.0783418	2.15288e-12	2.05424e-11	PGAM1
553.737	0.541846	0.101638	4.21915e-08	2.01462e-07	TTC13
7307.44	0.541832	0.191609	0.00184066	0.00373627	NREP
3112.78	0.541636	0.121092	2.75067e-06	9.53317e-06	TRRAP
2811.69	0.541276	0.140199	3.86829e-05	0.000108837	ZNF532
1615.59	0.541256	0.0703183	7.298e-15	9.99755e-14	MFN1
468.139	0.540905	0.112756	7.2266e-07	2.75867e-06	DONSON
966.34	0.540616	0.104166	1.11889e-07	4.96526e-07	SMC2
14668.4	0.540327	0.177554	0.00101455	0.00216653	DDR2
454.657	0.539678	0.0990509	2.12332e-08	1.06905e-07	SLX4
412.207	0.539242	0.108358	3.05694e-07	1.25525e-06	RAD18
1936.17	0.538987	0.0863776	1.89788e-10	1.33645e-09	USP25
827.3	0.538936	0.101393	4.43793e-08	2.11284e-07	ARL5A
946.824	0.538853	0.115007	7.50305e-07	2.85358e-06	USP38
3602.53	0.538773	0.0873985	2.68425e-10	1.84386e-09	PTK2
497.568	0.538306	0.386842	0.0262981	0.0416344	PDGFRL
2177.78	0.538215	0.0819262	2.46817e-11	1.99575e-10	NCBP1
2472.13	0.537445	0.111136	5.73355e-07	2.23097e-06	RAB32
17544.2	0.537412	0.108913	3.91689e-07	1.58076e-06	RPN2
510.708	0.537206	0.139612	5.2455e-05	0.000143856	SELPLG
709.001	0.537156	0.200953	0.00258422	0.00507846	SORCS2
309.669	0.537046	0.168332	0.000641972	0.00143326	PSRC1
395.804	0.537	0.128361	1.23463e-05	3.82345e-05	ZNF28
1502.69	0.536722	0.0957837	1.01728e-08	5.4268e-08	UBA6
669.578	0.536625	0.131923	1.57671e-05	4.77539e-05	TBCEL
4356.37	0.536357	0.0802875	1.11653e-11	9.52409e-11	RAB3GAP1
48620.2	0.53613	0.11123	7.00347e-07	2.67893e-06	EIF4G2
39955.6	0.536066	0.208752	0.00433331	0.00816464	CD248
322.826	0.536002	0.12982	1.67695e-05	5.05054e-05	RBL1
4343.71	0.535772	0.120825	3.89046e-06	1.31497e-05	POFUT1
1602.51	0.53573	0.0823703	3.80156e-11	2.98e-10	R3HDM1
320.499	0.535569	0.232902	0.00665633	0.0120103	PCDH9
2163.6	0.535567	0.127966	1.16835e-05	3.63616e-05	UNC13B
632.33	0.535308	0.0871182	3.76461e-10	2.51897e-09	APOOL
1418.1	0.535227	0.109895	3.71965e-07	1.50709e-06	GTF3C4
1107.09	0.535027	0.112428	8.33413e-07	3.1474e-06	SIAH2
1938.74	0.534578	0.0937198	5.7044e-09	3.15798e-08	TBC1D1
229.222	0.534387	0.105368	1.66811e-07	7.18963e-07	NAP1L5
1249.97	0.534315	0.0910607	2.00601e-09	1.20382e-08	TMX1
993.788	0.533313	0.120885	3.96963e-06	1.33942e-05	CHM
2663.8	0.533236	0.262499	0.0113883	0.0195902	DACT1
1420.2	0.533152	0.123077	6.37953e-06	2.0705e-05	ARHGAP12
1413.1	0.532945	0.161377	0.000372591	0.00087203	NR2C2
10453	0.532781	0.115724	1.28662e-06	4.7047e-06	PXN
316.323	0.532542	0.0829518	5.79116e-11	4.39614e-10	NANP
3614.07	0.532403	0.132724	1.94253e-05	5.76579e-05	MYO5A
5624.24	0.532368	0.0948806	1.26858e-08	6.62948e-08	EMC1
6205.83	0.532338	0.0963316	1.08567e-08	5.75625e-08	STT3B
531.322	0.532223	0.160956	0.000279691	0.000672593	SMIM13
1245.08	0.531846	0.0900617	1.65871e-09	1.01099e-08	ZFC3H1
2567.77	0.531633	0.121708	4.50468e-06	1.50574e-05	PANX1
1550.87	0.531607	0.07021	1.57228e-14	2.03999e-13	SUDS3
6900.63	0.531468	0.241052	0.0114687	0.0197041	ATF5
17984.6	0.531134	0.192998	0.000865627	0.00187908	ATP2B4
1042.07	0.530598	0.0921746	4.07623e-09	2.31918e-08	MAK16
563.012	0.530467	0.323423	0.0297013	0.046359	SHF
4459.4	0.530075	0.126371	1.0633e-05	3.33033e-05	NT5C2
2759.46	0.530059	0.120922	4.36897e-06	1.46298e-05	FUBP3
1180.41	0.529945	0.0852809	2.66989e-10	1.83654e-09	RELCH
733.032	0.529893	0.164055	0.000392184	0.00091391	ZNF12
369.792	0.529879	0.278322	0.0239807	0.0383419	NNAT
2888.29	0.529394	0.117735	2.36504e-06	8.28059e-06	SPPL2A
4437.81	0.529262	0.119662	3.7648e-06	1.27504e-05	RNF11
3492.22	0.529039	0.141155	6.374e-05	0.000172005	CREBBP
5092.37	0.529022	0.0744489	7.52235e-13	7.64976e-12	DCAF6
948.186	0.528861	0.16135	0.000384379	0.000896831	PLXNA2
585.489	0.528848	0.246649	0.0117027	0.0200638	LINC01605
882.64	0.528759	0.101854	7.9836e-08	3.62506e-07	VPS54
1976.77	0.528586	0.140567	7.45011e-05	0.000198295	TNRC6A
593.644	0.52802	0.231164	0.00904161	0.0158604	NBPF1
3019.88	0.528013	0.107342	3.9943e-07	1.6074e-06	FYTTD1
1353.88	0.52768	0.269707	0.0170365	0.0281976	TNFAIP3
2544.19	0.527637	0.156166	0.000297835	0.000711526	MYCBP2
6526.01	0.527176	0.135895	5.07308e-05	0.000139636	EIF4G3
5081.47	0.527152	0.226705	0.00846065	0.0149341	BIN1
1009.43	0.527118	0.116309	2.90972e-06	1.00259e-05	CDYL
11443.4	0.527028	0.109807	7.21422e-07	2.75487e-06	MCFD2
485.264	0.526786	0.142343	9.98487e-05	0.00025928	FBXL2
1447.44	0.526611	0.106901	2.69217e-07	1.11438e-06	SPTY2D1
536.483	0.526494	0.110742	1.01424e-06	3.76357e-06	TRERF1
7061	0.526344	0.116847	3.13499e-06	1.07594e-05	HECTD1
7168.68	0.525664	0.0954957	2.61528e-08	1.29536e-07	NOMO1
1175.55	0.525552	0.151656	0.000184396	0.000456862	REST
744.896	0.525531	0.0850754	2.59069e-10	1.78533e-09	TAF5L
2712.46	0.525516	0.118866	4.73241e-06	1.57487e-05	KPNA3
3841.37	0.52522	0.083642	1.98525e-10	1.39536e-09	RALBP1
2410.24	0.52495	0.073439	3.37718e-13	3.59977e-12	TIMM17A
23685	0.524938	0.129384	2.13776e-05	6.30547e-05	MAGED1
258.406	0.524064	0.107989	5.89396e-07	2.28786e-06	DBF4
10218	0.524047	0.135825	3.9701e-05	0.000111507	ZC3H7B
2205.28	0.523967	0.125622	1.58063e-05	4.78207e-05	PDGFC
258.789	0.523686	0.281532	0.0259215	0.0411074	SMIM43
655.811	0.523531	0.145067	0.00014847	0.000372925	TBC1D8B
3721.82	0.523044	0.0917318	5.94326e-09	3.27736e-08	TMEM263
4156	0.522933	0.158129	0.000287186	0.000688417	TCEA1
1983.17	0.522768	0.0815335	3.51442e-11	2.77418e-10	SNAP23
1268.6	0.522009	0.105315	3.40067e-07	1.3863e-06	TCF7L2
18017.2	0.521907	0.117076	2.57398e-06	8.95381e-06	NFE2L1
432.972	0.521223	0.270318	0.0177525	0.0292436	WNT9A
236.434	0.521163	0.129731	2.74688e-05	7.94027e-05	DLEU1
860.616	0.520579	0.0986972	4.93445e-08	2.3286e-07	BTBD9
2205.1	0.520168	0.105519	4.12975e-07	1.6566e-06	ZNF703
6289.62	0.519806	0.0933792	5.47357e-09	3.03615e-08	FAM168B
1249.68	0.51962	0.118351	4.77744e-06	1.58751e-05	SGTB
3727.39	0.51914	0.116839	4.7e-06	1.565e-05	ANKRD28
956.819	0.518971	0.0791355	2.22985e-11	1.81737e-10	NUP155
2466.91	0.518967	0.0904208	4.97716e-09	2.78796e-08	RECQL
3736.3	0.518935	0.173648	0.00111488	0.00236511	TSPAN9
3168.99	0.518838	0.144756	0.000149441	0.000375032	PUM1
15847.9	0.518832	0.0755737	3.40811e-12	3.14561e-11	DBN1
2792.41	0.518602	0.0952634	2.24137e-08	1.12157e-07	UBE3A
458.3	0.518217	0.109023	9.72869e-07	3.61837e-06	G2E3
341.761	0.518181	0.127334	2.27968e-05	6.6883e-05	JADE3
1112.12	0.518026	0.253649	0.0144292	0.0242629	CRYBG1
726.867	0.517891	0.139806	9.42411e-05	0.000246075	PRKCE
1216.75	0.517566	0.077767	1.25468e-11	1.06328e-10	ANKS6
716.751	0.517338	0.117379	5.03595e-06	1.66508e-05	NEDD1
3351.15	0.517274	0.134732	6.70628e-05	0.000180411	ZBTB47
1746.43	0.517185	0.139084	9.47144e-05	0.000247142	MON2
19030.1	0.517137	0.0767695	5.53021e-12	4.90377e-11	CALM2
1939.16	0.517015	0.106867	4.99441e-07	1.96847e-06	ZRANB1
810.945	0.516284	0.0987675	5.68075e-08	2.64758e-07	NADK2
1026.99	0.516025	0.127986	2.17228e-05	6.39726e-05	ITSN2
13052.1	0.515344	0.195315	0.00253863	0.00499756	LOXL1
1287.54	0.514615	0.0726449	1.19586e-12	1.18933e-11	QSOX2
16834.8	0.514576	0.105049	4.7963e-07	1.89635e-06	RCN1
3475.13	0.513821	0.0983893	7.28176e-08	3.32645e-07	GATAD2A
1396.65	0.513691	0.0771706	1.26561e-11	1.07173e-10	HLCS
684.817	0.513314	0.213461	0.00703373	0.0126287	OAS3
1021.41	0.511891	0.159284	0.00045936	0.00105552	LATS1
752.048	0.511647	0.174983	0.0013784	0.00286104	ZSWIM4
5358.6	0.511483	0.0910709	6.8891e-09	3.77496e-08	SNX19
419.229	0.511303	0.124704	1.80089e-05	5.38075e-05	HACE1
1727.55	0.510444	0.131464	4.73657e-05	0.00013127	TTC7A
917.202	0.510443	0.154592	0.000429405	0.000992856	SLC17A9
3297.85	0.510106	0.147606	0.000224548	0.00054757	ZKSCAN1
667.332	0.510106	0.137277	7.92942e-05	0.000210308	RAB11FIP2
1775.59	0.509957	0.119717	9.78887e-06	3.08306e-05	SMC4
687.194	0.5099	0.146861	0.000256543	0.000619965	INPP4B
886.859	0.509875	0.29354	0.034422	0.0528503	FAM167A
3097.51	0.509812	0.110102	1.19965e-06	4.40521e-06	CUEDC1
3007.55	0.509199	0.174258	0.00136584	0.00283776	SMG1
492.132	0.508877	0.0941126	3.19119e-08	1.54734e-07	EDRF1
701.335	0.508675	0.0808465	1.61532e-10	1.1533e-09	ENTPD5
8087.62	0.508126	0.101298	2.64118e-07	1.09448e-06	OPTN
447.818	0.50781	0.102039	3.18372e-07	1.30541e-06	NBPF14
1044.89	0.507675	0.104693	6.37998e-07	2.46129e-06	SKA2
2908.47	0.507334	0.182424	0.00255435	0.0050233	CCNL1
67343.9	0.506789	0.0916944	1.70722e-08	8.70422e-08	ENO1
1663.79	0.506773	0.112392	2.47823e-06	8.64737e-06	AMMECR1L
557.715	0.506634	0.122421	1.30609e-05	4.0161e-05	ZNF468
1143.45	0.506602	0.0834933	5.96527e-10	3.90354e-09	SMC6
827.754	0.506437	0.148417	0.000328842	0.000779335	NEK1
2300.94	0.505516	0.0863241	2.09625e-09	1.25397e-08	PATL1
873.517	0.505458	0.412653	0.0734708	0.104688	ECM2
333.938	0.50499	0.174657	0.00182929	0.00371587	MAGI3
988.434	0.504832	0.203314	0.00612987	0.0111765	ZFHX4
472.049	0.504788	0.162683	0.000847591	0.00184311	GRPEL2
1179.92	0.504621	0.150212	0.000331645	0.000784824	SLC25A25
16746.8	0.504571	0.108012	1.51345e-06	5.47206e-06	PARVA
1164.29	0.504375	0.0790135	8.40735e-11	6.22718e-10	TECPR1
783.12	0.504259	0.153535	0.000449386	0.00103376	DENND5B
1278.54	0.504205	0.0911327	1.53118e-08	7.88983e-08	MAPKBP1
411.735	0.504182	0.133131	6.78388e-05	0.000182151	BCL7A
791.308	0.503963	0.107748	1.34688e-06	4.90913e-06	ZNF518B
652.881	0.503738	0.0625658	4.08242e-16	6.93538e-15	TDP1
301.182	0.5033	0.238461	0.0162153	0.026965	TMEM233
240.076	0.503048	0.1376	0.000127779	0.000324712	SLC25A40
6297.74	0.502814	0.106342	3.83623e-07	1.55154e-06	HERPUD1
1582.23	0.502799	0.0914394	1.34494e-08	6.99937e-08	MAGI2-AS3
377.776	0.502518	0.252858	0.0204714	0.0332299	EGR3
1136.17	0.502468	0.136441	9.02931e-05	0.000236755	PPM1B
351.963	0.502312	0.107922	1.58347e-06	5.70331e-06	WDR4
2038.88	0.502196	0.110841	2.66491e-06	9.25586e-06	CCSER2
15173.5	0.502147	0.148607	0.000361534	0.000849146	FKBP9
607.932	0.501752	0.158757	0.000710198	0.00156699	PLEKHM3
790.555	0.501659	0.0802305	1.73855e-10	1.23582e-09	NAPG
8489.04	0.501519	0.122085	2.0826e-05	6.15404e-05	ADAR
11661	0.501398	0.323921	0.0492445	0.0729491	MASP1
2571.41	0.501153	0.0807926	2.36479e-10	1.63364e-09	DLD
1609.58	0.501056	0.170479	0.00135749	0.00282302	KMT2C
795.715	0.501041	0.093319	3.62034e-08	1.74388e-07	NOM1
243.665	0.500719	0.0984149	1.79467e-07	7.67941e-07	ERI2
1174.41	0.500505	0.141111	0.000189993	0.000469595	SLC39A10
318.395	0.500416	0.125737	3.03468e-05	8.68768e-05	ZKSCAN2
1185.54	0.500369	0.0936788	4.95784e-08	2.33768e-07	COG6
2582.56	0.500332	0.0596619	2.65001e-17	5.34167e-16	DENR
1155.41	0.500319	0.0910409	1.56624e-08	8.03259e-08	VPS36
1693.96	0.499872	0.167563	0.00135411	0.00281806	LANCL1
1783.91	0.499745	0.186638	0.00345505	0.00663839	EEA1
940.809	0.499322	0.0728687	3.06928e-12	2.85153e-11	WDR37
6009.13	0.499215	0.142644	0.000213797	0.000523729	MYO10
3257.14	0.499184	0.0953644	9.14307e-08	4.12004e-07	PRRC1
277.311	0.499025	0.0943886	6.33556e-08	2.92618e-07	PBLD
873.234	0.499005	0.138689	0.000146061	0.000367693	TMEM19
1891.04	0.497875	0.135782	9.9735e-05	0.000259045	SBDSP1
3564.87	0.49765	0.21505	0.00807142	0.0143075	GASK1B
1364.24	0.496731	0.172604	0.00176802	0.00360242	LRP6
6693.83	0.496713	0.0658462	2.42468e-14	3.07872e-13	CAPZA1
584.692	0.496212	0.109791	3.34391e-06	1.14347e-05	AGO4
4259.72	0.495917	0.0734771	7.72139e-12	6.72524e-11	NECTIN2
3880.82	0.495831	0.0874086	8.70825e-09	4.69431e-08	POFUT2
1437.38	0.495684	0.149912	0.000434591	0.001003	BVES
17042.6	0.495481	0.149856	0.000430622	0.000994854	ASPH
3523.14	0.495377	0.117817	1.10644e-05	3.45683e-05	SOGA1
5014.76	0.494762	0.0621489	8.80218e-16	1.40735e-14	MAPRE1
777.1	0.494185	0.143552	0.000285484	0.000684627	PLAAT3
1900.14	0.493749	0.141934	0.000198931	0.000490077	DPY19L1
1216.07	0.493362	0.11468	9.16035e-06	2.89723e-05	SUCO
4189.7	0.493009	0.152546	0.000561372	0.00126634	FZD7
3471.69	0.492766	0.0942801	9.23255e-08	4.15704e-07	IMPDH1
707.384	0.492581	0.214737	0.00987611	0.0171854	MAB21L1
2614.95	0.492296	0.119317	1.54039e-05	4.67544e-05	RALGAPB
4870.11	0.49229	0.115682	9.14383e-06	2.89362e-05	ARPC1A
3090.29	0.492235	0.149057	0.000357172	0.000839599	MEF2A
819.279	0.491852	0.121572	2.5891e-05	7.51304e-05	AEBP2
1927.39	0.491495	0.12558	4.56898e-05	0.000126903	IDE
2437.89	0.490812	0.139214	0.000201966	0.000496688	SNX29
698.304	0.490692	0.112127	5.12279e-06	1.69181e-05	SOCS4
1463.6	0.490573	0.130444	9.14752e-05	0.000239409	FBXL3
2826.72	0.490462	0.186032	0.00334049	0.00644682	TNFAIP2
364.798	0.490308	0.150458	0.000540928	0.0012234	LOC101927060
3006.8	0.490189	0.148541	0.000420401	0.000974433	SERTAD2
1198.76	0.490078	0.102168	8.58613e-07	3.23283e-06	AGO1
1413.73	0.489951	0.103795	1.17164e-06	4.31078e-06	KLHDC10
228.722	0.489948	0.18093	0.00332356	0.00641635	EHHADH
4280.37	0.489914	0.0662782	5.18643e-14	6.22151e-13	MCM3AP
1547.97	0.489865	0.0788471	3.4158e-10	2.30745e-09	RSPRY1
277.364	0.489673	0.213799	0.00966452	0.0168614	SLC6A17
1950.73	0.489437	0.134182	0.00014798	0.000371862	HERC1
1724.19	0.489178	0.12406	3.87824e-05	0.000109089	SLMAP
6739.02	0.489108	0.0627154	1.62564e-15	2.45652e-14	STRAP
1109.91	0.489096	0.0898777	2.69393e-08	1.32997e-07	FECH
1516.86	0.488923	0.11919	2.29341e-05	6.7259e-05	ZNF668
1631.23	0.488801	0.201281	0.00539551	0.00995661	CELF2
1938.04	0.488442	0.108697	3.34892e-06	1.14466e-05	PCNX4
2170.3	0.488308	0.0805286	6.4922e-10	4.23117e-09	RBM12
309.358	0.48819	0.155537	0.000734822	0.00161721	CHAF1B
2086.08	0.487974	0.0735781	1.87204e-11	1.54584e-10	NUP93
2492.8	0.487802	0.0722754	7.21139e-12	6.30048e-11	UBE2G2
473.624	0.487738	0.097865	3.01626e-07	1.24035e-06	DAGLA
7339.85	0.487311	0.167726	0.00167813	0.00343228	FST
3717.43	0.487063	0.103903	9.20379e-07	3.44087e-06	PDS5A
4252.39	0.486843	0.218414	0.0121122	0.0206936	CFH
6250.95	0.486637	0.14443	0.000317165	0.000754035	BCL9L
615.48	0.486404	0.102301	9.26296e-07	3.45997e-06	TMEM41A
4620.02	0.486273	0.146119	0.000534371	0.00120954	MICAL1
436.972	0.486167	0.187987	0.00367621	0.00702269	PAG1
6722.57	0.4861	0.096369	2.46976e-07	1.02797e-06	GCN1
1262.98	0.486045	0.187705	0.00414465	0.00784432	C1orf21
342.202	0.485938	0.136288	0.000186723	0.000462222	NUBPL
4280.16	0.485411	0.0480363	2.40686e-24	1.35843e-22	KPNA6
566.675	0.485408	0.231645	0.016485	0.027365	VSTM2L
8188.21	0.484733	0.1043	1.75776e-06	6.28696e-06	OSMR
3345.94	0.484704	0.0742363	3.75539e-11	2.94585e-10	BTBD1
1052.6	0.484532	0.116465	1.55206e-05	4.70706e-05	GJC1
1441.81	0.484397	0.112945	8.56523e-06	2.71967e-05	LARP4
3326.89	0.484288	0.0590904	1.20801e-16	2.206e-15	UBE2J1
1606.02	0.484277	0.170563	0.00198543	0.00400492	ASXL2
411.939	0.484264	0.163194	0.00138661	0.00287669	PCSK5
599.578	0.484223	0.0867383	1.21252e-08	6.35422e-08	TDRD7
3893.29	0.483474	0.196965	0.00643609	0.0116614	PTPRK
358.507	0.483384	0.152892	0.000711654	0.00156928	DCP2
5075.13	0.483066	0.0831663	3.28534e-09	1.89887e-08	SRP72
3880.6	0.482942	0.120709	3.49538e-05	9.91354e-05	ADGRE5
1845.52	0.482704	0.126777	6.44201e-05	0.000173633	ZMYM2
811.462	0.482662	0.0858071	9.9755e-09	5.3316e-08	SHLD2
939.812	0.482601	0.145713	0.000408753	0.000948602	SLC25A4
1579	0.482465	0.249807	0.021461	0.0346866	CSRNP1
1009.16	0.481727	0.0780238	3.49662e-10	2.35641e-09	DNAJC16
13040.1	0.481395	0.115092	4.49752e-06	1.50379e-05	PIEZO1
6772.57	0.481119	0.14492	0.000225219	0.000549087	TMEM123
246.708	0.481081	0.162952	0.00127014	0.0026595	FAM126B
1248.89	0.48087	0.139677	0.000251878	0.000609605	BTAF1
1139.86	0.480272	0.082927	3.6953e-09	2.1131e-08	TSEN15
6586.92	0.479675	0.0713874	1.34853e-11	1.13768e-10	YKT6
739.411	0.479672	0.106055	3.22799e-06	1.10584e-05	OSBPL11
1049.53	0.479185	0.113178	1.44684e-05	4.41284e-05	SOS2
5261.37	0.479073	0.114389	1.57644e-05	4.77539e-05	RUNX1
963.677	0.479061	0.0923218	1.65811e-07	7.15746e-07	PROSER1
581.733	0.478424	0.127951	8.33503e-05	0.000219724	ZSCAN29
5214.52	0.478238	0.144707	0.000472812	0.00108398	SDC2
[truncated: 9,289 more rows]
