# Supplementary material for: Bioengineered Hydrogels Recapitulate Fibroblast Heterogeneity in Cancer
Source: Adv Sci (Weinh). 2024 Mar 17;11(20):2307129. doi: 10.1002/advs.202307129 (PMC11132030; doi:10.1002/advs.202307129)
Supplement: Supplementary file 8 — Supplemental Table 7 [file ADVS-11-2307129-s005.xlsx]

## Sheet: D.IB
ID	Description	setSize	enrichmentScore	NES	pvalue	p.adjust	qvalue	rank	leading_edge	core_enrichment
JAZF1	JAZF1	400	0.795304	3.11877	4.20571e-83	3.5328e-80	7.65882e-81	1573	tags=78%, list=14%, signal=70%	LINC00578/SVEP1/LMOD1/IRAG1/COL11A1/SYNPO2/LOC105374191/ACTG2/AFF3/VIT/PLCE1/DCLK1/EFEMP1/LOX/SLIT3/TNFRSF11B/NEDD9/PLPP3/PARD3B/SLC8A1/PDE5A/FBN2/RCAN2/MFAP5/ALDH1A1/CAP2/TMEM130/ROR1/CRIM1/STXBP6/DDAH1/LAYN/COL1A2/ACSL5/PRSS12/ARRDC4/THBS1/COL5A1/HSPG2/PNMA2/CPED1/CD248/ITGBL1/ACTA2/MYLK/TOX/SPARC/NLGN1/PRSS23/RECK/MYOF/SGMS2/SERPINH1/DSP/ALDH1B1/IFIT1/AMOT/ALDH1L2/KANK1/COPZ2/C1orf198/PALLD/CO…
STAT1	STAT1	465	0.760886	3.02912	1.86936e-79	7.85133e-77	1.70211e-77	1300	tags=76%, list=12%, signal=70%	TNNC1/PLPPR4/LINC00578/SVEP1/PTX3/LMOD1/ALPL/IRAG1/COL11A1/ALPK2/SYNPO2/LOC105374191/ACTG2/TAGLN/AFF3/CCDC80/VIT/PLCE1/PDE1C/DCLK1/EFEMP1/CLEC3B/LOX/CCBE1/SLIT3/TNFRSF11B/LMO7/NEDD9/PLPP3/PARD3B/VGLL3/SLC8A1/CLDN11/MASP1/PDE5A/FBN2/RCAN2/MFAP5/NPR3/ALDH1A1/JPH2/ITGA7/CAP2/TMEM130/KCNQ5/ROR1/C12orf75/CRIM1/STXBP6/DDAH1/ANKRD33B/BST1/LMO7-AS1/LAYN/FHL1/KCNK2/IDH2/MEST/ATP8B1/COL1A2/C6orf132/ACSL5/P…
NFIB	NFIB	485	0.723106	2.87714	6.98142e-64	1.9548e-61	4.23784e-62	1983	tags=59%, list=18%, signal=51%	PTX3/ALPK2/ACTG2/PLCE1/PDE1C/CLEC3B/CCBE1/LMO7/NEDD9/VGLL3/NPR3/ANLN/ASPM/KCNQ5/GCNT4/C12orf75/CRIM1/DDAH1/ANKRD33B/DIAPH3/PSG1/KRT19/PRR11/MKI67/MEST/ATP8B1/STAC/KIF4A/LMNB1/SHCBP1/FLNC/ENPP2/MYLK/NLGN1/KIF23/MARCHF4/CMKLR2/UHRF1/MAP1B/LRRC2/PALLD/ARHGAP11A/NFASC/CCN2/SEMA3C/MAP3K14/GFRA1/FSTL1/RASSF3/NEXN/ENDOD1/GCNT1/S100A10/NEGR1/ARSJ/LOXL2/RASSF2/DUSP1/TRAK1/GBP1/CAVIN1/MBNL1-AS1/LINC00968/T…
DNMT1	DNMT1	426	0.740528	2.91843	4.98406e-63	1.04665e-60	2.26906e-61	2650	tags=80%, list=23%, signal=64%	CCDC80/LOXL4/CEP55/ITGA7/CRIM1/KIRREL3/DIAPH3/KCNK2/MKI67/ATP8B1/COL5A1/KIF4A/FLNC/SPARC/NLGN1/MYBL2/ELN/KIF23/TPX2/ALDH4A1/UHRF1/ATP10A/MAP1B/PALLD/GPC1/ARHGAP11A/NFASC/LOXL1/MAP3K14/CKAP2/TPM1/QSOX1/CENPF/ARHGAP29/MUC1/HECW2/ARSJ/LOXL2/ADAMTS2/FAM83D/ADAMTS12/GALNT10/TRAK1/CALD1/CAVIN1/HS6ST1/MBNL1-AS1/ZBTB47/UACA/CNN2/CDCA2/PDLIM1/LOXL3/ATP2B4/ANXA2/ANKRD13A/FLNA/ZNF469/SLFN11/GLS/PEA15/TUBB2A…
GLIS2	GLIS2	356	0.768585	2.98976	2.85457e-62	4.79568e-60	1.03966e-60	1987	tags=70%, list=18%, signal=60%	LMOD1/COL11A1/LOC105374191/ACTG2/TAGLN/CCDC80/KRT80/PLCE1/OXTR/CLEC3B/LOX/LINC01133/THY1/CLDN11/MFAP5/ITGA7/CAP2/CKB/C12orf75/STXBP6/KIRREL3/ANKRD33B/BST1/LMO7-AS1/FHL1/KRT19/C6orf132/PRSS12/CHRDL1/HSPG2/FLNC/ITGBL1/SPARC/PRSS23/TPD52L1/ELN/CAVIN2/CCN1/VSIR/DSP/CMKLR2/ALDH4A1/CGREF1/ASIC1/ALDH1L2/UHRF1/ATP10A/LRRC2/GPC1/ARHGAP11A/COL5A2/CCN2/MAP3K14/TPM1/GFRA1/QSOX1/FSTL1/RASSF3/NEXN/ARHGAP29/FBN…
ZBTB47	ZBTB47	317	0.777767	2.98378	2.92279e-60	4.09191e-58	8.87093e-59	1575	tags=77%, list=14%, signal=68%	PLPPR4/ASPN/SVEP1/LMOD1/IRAG1/COL11A1/LOC105374191/TAGLN/AFF3/CCDC80/VIT/PLCE1/PDE1C/DCLK1/EFEMP1/SLIT3/TNFRSF11B/LMO7/PARD3B/THY1/PDE5A/RCAN2/ECM2/ADM/CAP2/LMO7-AS1/LAYN/FHL1/IDH2/VSTM2L/COL1A2/KCNJ12/PRSS12/COL5A1/HSPG2/CREB3L1/FLNC/CD248/ITGBL1/ACTA2/SYTL2/SPARC/PRSS23/CNTNAP1/ELN/CCN1/MYOF/SERPINH1/ALDH4A1/ASIC1/KANK1/COPZ2/ATP10A/C1orf198/PALLD/GPC1/COL5A2/NFASC/CHSY3/LOXL1/SAMD9L/TPM1/MANSC…
SMAD3	SMAD3	427	0.729381	2.87601	2.87156e-58	3.44587e-56	7.47037e-57	1985	tags=62%, list=18%, signal=53%	PTX3/ALPK2/LOX/LMO7/NEDD9/KCNQ5/CRIM1/STXBP6/KIRREL3/FOXM1/DIAPH3/PSG1/MKI67/TOP2A/ATP8B1/STAC/KIF4A/LMNB1/SHCBP1/FLNC/BUB1B/NLGN1/PRSS23/MYBL2/ELN/KIF23/VSIR/SGMS2/ABI3BP/IL7R/DSP/CMKLR2/ATP10A/LRRC2/PALLD/GPC1/ARHGAP11A/CCN2/SEMA3C/CKAP2/TPM1/QSOX1/CENPF/FSTL1/ARHGAP29/GCNT1/STAT1/NEGR1/ARSJ/LOXL2/RASSF2/ADAMTS2/DUSP1/FAM83D/GALNT10/TRAK1/CAVIN1/HJURP/GTSE1/MSRB3/MBNL1-AS1/AURKA/CDCA2/LINC00968…
ZHX1	ZHX1	386	0.738322	2.88187	8.7468e-57	9.18414e-55	1.99105e-55	2220	tags=76%, list=20%, signal=64%	PLPPR4/LINC00578/LOC105374191/SLIT3/PLPP3/VGLL3/SLC8A1/PDE5A/ROR1/CRIM1/DDAH1/ATP8B1/CPED1/MYLK/TOX/NLGN1/RECK/ANK2/MYOF/SGMS2/ALDH1B1/ASIC1/KANK1/LOC730101/MAP1B/COL5A2/CHSY3/SEMA3C/CDON/SAMD9L/FAT4/DIPK1A/FSTL1/ARHGAP29/FBN1/ENDOD1/EHBP1/HECW2/GCNT1/STAT1/ARSJ/ADAMTS12/GALNT10/CALD1/GBP1/RNF150/MSRB3/HS6ST1/SNX18/ZBTB47/TMTC1/LINC00968/NAALADL2/TGFBR2/ATP2B4/TGFBR3/SLFN11/GLS/PRUNE2/NIPAL3/MN1/…
GLYR1	GLYR1	480	0.698482	2.78116	9.08817e-54	8.4823e-52	1.83889e-52	2755	tags=67%, list=24%, signal=53%	LMOD1/COL11A1/ALPK2/SYNPO2/NEDD9/PARD3B/PDE5A/CRIM1/FHL1/MEST/HSPG2/PNMA2/CPED1/ENPP2/MYLK/SPARC/NLGN1/SGMS2/CDH15/C1orf198/NFASC/FSTL1/ARHGAP29/FBN1/EHBP1/ARSJ/ADAMTS2/ADAMTS12/HS6ST1/CNN2/TMTC1/ANKRD13A/DAB2/FLNA/SLFN11/GLS/ERAP1/NBPF3/TRAM2/TRAK2/MAP4/GXYLT2/HEG1/PPP1R12B/KCTD20/JAZF1/LZTS1/ADAM9/FARP1/TMOD2/GYS1/ZC3H7B/ZEB1/ADD3/ZHX1/RNF141/LAMC1/SYNPO/SIDT2/PEAK1/DDR2/NXN/SKP2/SYNC/MAGI1/VCL…
FIZ1	FIZ1	225	-0.800887	-3.27449	2.0698e-53	1.73863e-51	3.76922e-52	1670	tags=82%, list=15%, signal=71%	NCBP2AS2/TRMT112/PAGR1/PEX16/UBXN1/COQ4/CCDC106/KAT5/POLB/THAP7/KAT8/RRP9/TUT1/CFAP298/ST3GAL4/ESRRA/IRF2BP1/TMEM60/ZNF688/ZRSR2/NR1H2/ZNF511/VPS11/BCKDHA/DTNB/FBXL15/MRPL2/HS1BP3/DDX59/LIMK1/MRPL34/GPS2/AGTRAP/PCGF2/LYPLA2/NSMCE3/ACTR5/PRR14/TMED1/ZNF350/CCDC12/CLN3/BCDIN3D/SS18L2/HEXIM2/GYPC/SAT2/NSMF/CDKN2A/COMMD5/WBP2/C7orf26/MPHOSPH6/SAFB/METTL23/RNF5/USF2/VAC14/POR/CRIPT/FLYWCH1/PANK4/SYF2/…
AKAP8L	AKAP8L	210	-0.801656	-3.24603	3.82353e-50	2.91979e-48	6.32987e-49	1811	tags=85%, list=16%, signal=73%	ZNF213/RNF220/LYAR/HTRA2/TRIM11/SNAPC2/SURF2/RSL24D1/EIF2B4/SNHG11/ATG4B/C6orf226/NOC4L/NELFA/SETD4/SPOUT1/COQ4/PHKG2/KAT8/POLRMT/RRP9/E4F1/TYSND1/NEU1/EXOSC5/DDX51/TUT1/ESRRA/IRF2BP1/POLR2H/OGFR/SLC25A29/TRMU/POLR3K/WDR75/MOB2/CBARP/ORC5/MRM1/EXOSC4/NXT1/KANSL2/PLK3/PDXP/AP5Z1/GFER/ZRSR2/RPF1/NSUN5/MRPL2/SLC52A2/RNF114/DDIT3/ZNF408/GPS2/PCGF2/NSMCE3/PRR14/BRMS1/YJU2B/MRPS31/BCDIN3D/GYPC/WDR74/C6…
FOXM1	FOXM1	266	0.777115	2.92336	1.23968e-49	8.67775e-48	1.88127e-48	1504	tags=74%, list=13%, signal=65%	PTX3/CLEC3B/LOX/CCBE1/KIF20A/DLGAP5/ANLN/CEP55/ADAMTSL1/ASPM/BIRC5/KCNQ5/C12orf75/KIRREL3/DDAH1/PIMREG/DIAPH3/PSG1/KRT19/PRR11/MKI67/TOP2A/STAC/CCNA2/PBK/IQGAP3/KIF4A/TK1/LMNB1/SHCBP1/FLNC/BUB1B/BUB1/CAV1/CDC20/CDCA8/MYBL2/CDK1/KIF23/PRC1/MARCHF4/TPX2/VSIR/CCNB1/CDCA3/CMKLR2/CCNB2/PLK1/UHRF1/TUBA1B/KIFC1/PCLAF/LRRC2/ARHGAP11A/SEMA3C/NDC80/TRIP13/CKAP2/CENPF/FRMPD4/KIF2C/S100A10/LOXL2/TCF19/FAM83D…
CREB3L1	CREB3L1	215	0.809569	2.99919	1.22255e-48	7.89956e-47	1.71256e-47	824	tags=83%, list=7%, signal=79%	F13A1/LINC00578/SVEP1/PTX3/HSPB3/LMOD1/ALPL/ALPK2/LOC105374191/ACTG2/TAGLN/AFF3/CCDC80/PLCE1/OXTR/SYNPO2L/LOX/CCBE1/SLIT3/TNFRSF11B/LMO7/NEDD9/KIF20A/LINC01133/VGLL3/THY1/CLDN11/LOXL4/ADM/JPH2/ITGA7/OSR1/CAP2/TMEM130/C12orf75/CRIM1/KIRREL3/DDAH1/ANKRD33B/BST1/LMO7-AS1/DIAPH3/KCNK2/KRT19/PRR11/TOP2A/IDH2/VSTM2L/COL1A2/C6orf132/PRSS12/STAC/ARRDC4/CCNA2/THBS1/COL5A1/DMPK/KIF4A/HSPG2/LMNB1/FLNC/CD248…
FOSL2	FOSL2	305	0.748614	2.85187	1.99309e-47	1.19586e-45	2.59252e-46	1723	tags=69%, list=15%, signal=60%	ALPL/AFF3/LOX/TNFRSF11B/PARD3B/SLC8A1/PDE5A/CAP2/PRELP/KCNQ5/ROR1/CRIM1/DDAH1/KCNK2/ATP8B1/COL1A2/PRSS12/STAC/THBS1/HSPG2/FLNC/PNMA2/CPED1/MYLK/NLGN1/RECK/SGMS2/DSP/PALLD/COL5A2/NFASC/SEMA3C/DIPK1A/ARHGAP29/SEPTIN11/EHBP1/GCNT1/ARSJ/ADAMTS2/ADAMTS12/TRIM59/CALD1/MSRB3/HS6ST1/CNN2/PDLIM1/TMEM47/ANKRD13A/DAB2/SLFN11/GLS/GDPD5/CFL2/ERAP1/NBPF3/CDK6/TRAM2/BTN3A1/TRAK2/AHNAK/MAP4/PABPC1/GXYLT2/SLC44A2…
HIC1	HIC1	201	0.816007	2.97818	6.83725e-47	3.82886e-45	8.30066e-46	1391	tags=75%, list=12%, signal=67%	PTX3/ALPK2/TAGLN/CCDC80/KRT80/PLCE1/OXTR/LMO7/PARD3B/VGLL3/THY1/FBN2/MFAP5/LOXL4/ITGA7/CAP2/TMEM130/KCNQ5/STXBP6/DDAH1/BST1/KCNK2/COL1A2/C6orf132/STAC/THBS1/HSPG2/CREB3L1/CPED1/ITGBL1/ACTA2/MYLK/TPD52L1/CAVIN2/MARCHF4/CCN1/VSIR/DSP/CMKLR2/ALDH1B1/ALDH1L2/ATP10A/GPC1/COL5A2/SEMA3C/MAP3K14/TPM1/GFRA1/NABP1/NEXN/SEPTIN11/EHBP1/MUC1/LOXL2/ADAMTS12/PDLIM2/CALD1/GBP1/CAVIN1/PYCR1/HS6ST1/UACA/CNN2/PDLIM…
ETS2	ETS2	111	-0.886648	-3.28918	2.21923e-44	1.1651e-42	2.52584e-43	1049	tags=91%, list=9%, signal=83%	ZNF350/ALKBH1/ATG14/USP3/LOC645139/NKRF/ARL8A/TFIP11/SECISBP2/AEN/BRD2/HSF2/CHIC1/RMC1/SCAF4/BTG3/RSRC2/ZMYM5/MTAP/TRIM39/NUMB/R3HCC1L/MAP1LC3B/PCMTD1/SAFB2/SLU7/GTF2B/MED17/FBXL20/TUT7/WASL/GATAD2B/PNPLA8/ZNF394/USP36/CDK17/RCL1/PTP4A1/KRR1/RCE1/PDP2/NGDN/ELOVL4/ZNF84/PPM1D/CBX4/ZCCHC2/RNF44/ZNF830/KLF11/CD55/FBXO32/CREM/DUSP6/ZNF667/SLC36A4/C17orf58/TMEM87A/ETNK1/ZNF653/PAQR3/KLHL11/SAV1/MAP3K4…
USF2	USF2	470	-0.636157	-2.79019	2.15325e-43	1.06396e-41	2.30658e-42	3172	tags=67%, list=28%, signal=50%	SLC25A38/TEX264/ZNF593/PTPMT1/PPP2R2D/NDUFS3/ITPA/MRPL21/POLR2J/SDHAF4/POLR2I/NOSIP/DNAJC8/ZNHIT3/POLR2F/MRPL38/RING1/COMMD4/ENDOG/PRPF31/TMEM134/PTGES2/ESS2/HM13/NME3/P4HTM/GPX4/IDH3B/CYB561D2/CIAO3/HINT2/PTOV1/CD2BP2/VAMP2/WDR83/DPM2/EMC3/ECH1/PYM1/BOLA1/FDX2/TNIP2/HPF1/LAMTOR5/TPRA1/LOC105372480/STARD3/GET3/STX10/CDK5/AGPAT2/BAX/TIMM17B/RTL8A/ZNF446/COQ9/MRPL55/KEAP1/MRPL36/DPM3/NIF3L1/LOC1001…
ZBTB18	ZBTB18	259	0.759587	2.85376	5.24825e-43	2.44918e-41	5.30963e-42	1775	tags=69%, list=16%, signal=60%	ALPK2/SYNPO2/PLCE1/CLEC3B/LOX/LMO7/NEDD9/PARD3B/VGLL3/FBN2/ANLN/JPH2/ITGA7/CAP2/PRELP/KCNQ5/ROR1/GCNT4/DDAH1/ANKRD33B/STAC/ARRDC4/THBS1/HSPG2/ANK1/FLNC/CPED1/ENPP2/TOX/SPARC/TPD52L1/CAVIN2/VSIR/IL7R/ALDH4A1/ALDH1B1/TNNT1/ALDH1L2/ATP10A/CDH15/LRRC2/PALLD/COL5A2/SEMA3C/MAP3K14/CKAP2/FSTL1/RASSF3/NEXN/ARHGAP29/SEPTIN11/EHBP1/GCNT1/ADAMTS12/ITGA6/TRIM59/CALD1/MSRB3/HS6ST1/CNN2/LINC00968/PDLIM1/TMEM47…
SNAPC2	SNAPC2	425	-0.644526	-2.83112	4.6796e-42	2.06887e-40	4.48515e-41	3179	tags=67%, list=28%, signal=50%	EIF4A1P2/SLC25A38/TEX264/ZNF593/CASP4/CCDC86/ITPA/FARSA/MRPL21/TMX2/POLR2J/SMIM26/HSCB/POLR2I/SAP18/PAOX/PSMD8/REEP6/ZNHIT3/MRPL38/ENDOG/DIABLO/TMEM134/PTGES2/ATP6V0C/NOP10/PSMC4/ESS2/HM13/TACO1/WDR54/P4HTM/TLCD1/CFAP36/IDH3B/RELB/HINT2/CLPTM1/SMAGP/ZNF787/TSSC4/MRPL22/DPM2/MPC2/PYM1/BOLA1/FDX2/PPP1R11/EEFSEC/MRPS2/SNRPG/MRPL58/GET3/AATF/AGPAT2/TIMM17B/RTL8A/MRPL55/SF3A2/MRPL36/TMEM53/DPM3/NIF3L1…
TSC22D1	TSC22D1	105	-0.88188	-3.23306	1.08843e-41	4.5714e-40	9.91042e-41	845	tags=91%, list=7%, signal=85%	FOXP4/ZBTB21/EID2/RMC1/MTPAP/ZNF143/MTAP/NUMB/MAP1LC3B/TBC1D15/SLU7/GTF2B/ABHD2/TUT7/WASL/FBXO33/ZNF394/ADSS2/AIFM2/CBX8/PTP4A1/KDSR/ENO2/TSPYL2/E2F6/ZNF627/PDP2/NGDN/LGALS8/SMIM3/OSER1/ARNTL/CBX4/ZCCHC2/PACC1/ATP6V1C1/KLF11/CREM/ZNF667/SLC36A4/C17orf58/ETNK1/SLC25A13/COQ10B/ZNF653/PAQR3/KLHL11/SERPINB8/SLC19A2/RASSF8/CSGALNACT2/PHC2/TNFRSF10D/EYA4/LINC01128/SPRY2/E2F7/RPGR/CLCF1/CHMP1B/BTG1/ING1…
FLYWCH1	FLYWCH1	244	-0.732868	-3.00824	8.83418e-39	3.53367e-37	7.66072e-38	2401	tags=81%, list=21%, signal=65%	PRPF19/ARID5A/ANKRD54/C1orf35/NUP35/UBE2M/BSG/TMEM222/THAP3/ELOF1/MTG2/MAGOH/ATXN2L/MYBBP1A/F8A1/PEX14/RP9/LAS1L/PHLDB3/XAB2/SUGP1/RPS19BP1/TRIM52-AS1/ALG3/BAG6/ENKD1/FAM174C/APBA3/SMIM4/SNRPB/RAE1/WRAP53/POLR1C/MRPS26/ZNF213/LYAR/RNF215/TRIM11/CHCHD4/FRG1/BRAT1/ANO8/SNW1/EIF2B4/KLC2/ATG4B/GAK/DEAF1/EIF2B5/PEX16/SPOUT1/GTF3C5/KAT5/POLRMT/RRP9/MAPK8IP1/FBRS/TYSND1/DDX51/TUT1/CFAP298/ST3GAL4/LRWD1/…
PHF1	PHF1	261	-0.713485	-2.93725	6.24465e-38	2.38432e-36	5.16902e-37	2886	tags=84%, list=26%, signal=64%	ATP6V0C/DTX2/PSMC4/WDR54/P4HTM/CDC26/CFAP36/HINT2/CD2BP2/VAMP2/DPM2/EMC3/PYM1/RABGGTA/FDX2/PPP1R11/SH3GLB2/GET3/SRA1/ZNF446/TMEM53/GLRX3/RAD23A/RPP30/PIN4/LSM10/ANKRD54/TCIRG1/C1orf35/BSG/TMEM222/THAP3/NSMCE2/SCO2/FAM50A/PEX14/RP9/PHLDB3/XAB2/BBLN/RPS19BP1/TRIM52-AS1/SPNS1/OTUB1/RANGRF/ADRM1/NSMCE4A/INO80E/SIGIRR/VPS37D/ENKD1/DGAT2/FAM174C/APBA3/AIP/SMIM4/HGS/POLR1C/MRPS26/DCAF15/ATP6V1E1/MIEN1/R…
IRF3	IRF3	236	-0.73581	-3.03404	2.58901e-37	9.45553e-36	2.04988e-36	2551	tags=84%, list=23%, signal=66%	AGPAT2/BAX/ZNF446/ZBTB48/TAFAZZIN/TMEM53/MZF1/OGFOD2/PIN4/ARID5A/TCIRG1/C12orf57/B3GAT3/IFT27/NSMCE2/DDRGK1/ZNF691/DPH7/WASH2P/SCO2/POLR2J4/FAM50A/RANGRF/NSMCE4A/INO80E/SIGIRR/PET100/ENKD1/PPOX/BBIP1/PCED1A/AIP/OFD1/MUTYH/ZNF444/UBXN11/MPG/TMEM205/THOC6/EPB41L4A-AS1/MRPS26/ASPSCR1/DCAF15/ATP6V1E1/MIEN1/RNF215/SELENOH/TPGS1/RNASEH2C/TRPT1/C6orf226/EXD3/DEAF1/DHPS/PEX16/SPOUT1/DPP7/COQ4/HAGHL/CCDC1…
MYBL2	MYBL2	313	0.701623	2.68572	4.31735e-37	1.51107e-35	3.27588e-36	1437	tags=58%, list=13%, signal=52%	PTX3/ALPL/ALPK2/ACTG2/TAGLN/OXTR/CLEC3B/LOX/KIF20A/DLGAP5/LINC01133/MFAP5/ANLN/CEP55/ASPM/BIRC5/KCNQ5/C12orf75/CRIM1/KIRREL3/DDAH1/FOXM1/PIMREG/DIAPH3/PSG1/KRT19/PRR11/MKI67/TOP2A/C6orf132/STAC/CCNA2/PBK/IQGAP3/KIF4A/TK1/LMNB1/SHCBP1/FLNC/BUB1B/BUB1/CAV1/CDC20/CDCA8/CDK1/KIF23/PRC1/MARCHF4/TPX2/CCNB1/CDCA3/IL7R/DSP/CMKLR2/CCNB2/PLK1/UHRF1/TUBA1B/KIFC1/PCLAF/LRRC2/ARHGAP11A/NDC80/TRIP13/CKAP2/CENP…
NACC2	NACC2	460	0.643235	2.55309	9.31899e-37	3.13118e-35	6.78815e-36	3032	tags=62%, list=27%, signal=47%	SLC8A1/CRIM1/KIRREL3/ATP8B1/ARRDC4/PNMA2/MYOF/SGMS2/ABI3BP/EHBP1/GALNT10/CALD1/HS6ST1/TMTC1/ATP2B4/DAB2/FLNA/SLFN11/NIPAL3/ERAP1/TRAK2/AHNAK/MAP4/RPS6KA2/HEG1/PPP1R12B/KCTD20/FRMD6/ZC3H7B/UTRN/ZHX1/GRAMD2B/PEAK1/PKP4/SKP2/SYNC/P4HB/VCL/LIMA1/ASAP2/STS/ACTN4/GNB4/GALNT2/MCU/ZNF106/SGMS1/CTIF/UGP2/NT5C2/RAD23B/CALU/ZHX3/PDE4DIP/SLFN12/TNS1/ADAMTS7/ROCK2/WDR41/CYTH3/NIPSNAP3A/PUS7L/TLN1/RTL10/RBMS2/…
E2F1	E2F1	224	0.754459	2.79439	1.03069e-36	3.32993e-35	7.21902e-36	2011	tags=70%, list=18%, signal=58%	PTX3/KIF20A/DLGAP5/ANLN/CEP55/ASPM/OSR1/BIRC5/FOXM1/PIMREG/DIAPH3/KRT19/PRR11/MKI67/TOP2A/CCNA2/PBK/IQGAP3/KIF4A/TK1/LMNB1/SHCBP1/BUB1B/BUB1/CAV1/CDC20/CDCA8/MYBL2/CDK1/KIF23/PRC1/TPX2/CCNB1/CDCA3/CGREF1/CCNB2/PLK1/UHRF1/TUBA1B/KIFC1/PCLAF/NDC80/TRIP13/CENPF/FRMPD4/KIF2C/TCF19/FAM83D/ZWINT/CDKN3/HJURP/CKAP2L/GTSE1/SLC43A2/AURKA/CDCA2/RACGAP1/RRM2/GINS2/KIF11/MIR4435-2HG/RRAS2/CDKN2C/GINS4/TUBB/NU…
ZNF697	ZNF697	117	-0.846869	-3.15431	1.73305e-35	5.39171e-34	1.16888e-34	1373	tags=90%, list=12%, signal=80%	YTHDF1/VAMP4/GPBP1/ZBTB14/MKLN1/ZNF24/DNAJC24/ANKRD49/TMEM161B/RC3H1/PPM1A/ZSCAN32/CTDP1/DNAAF2/STXBP3/DDX52/ZNF264/VCPIP1/CYLD/RSBN1/ZNF134/NKRF/ADO/SECISBP2/CHD1/DUSP16/DDX5/ZBTB21/RAB21/NRBF2/CHIC1/MOSMO/PALB2/RSRC2/ZMYM5/MTAP/CBFB/TRIM39/ATP6V0A2/DNAJB9/CLDN12/MAP1LC3B/ZCCHC8/TOPORS/SLU7/CDKN2AIP/WASL/PNPLA8/USP36/OSTM1/MED26/SPSB1/E2F6/TBK1/RB1CC1/KBTBD2/NGDN/ELL/ERO1B/PPTC7/CBX4/ZCCHC2/OSGI…
KLF2	KLF2	222	0.745516	2.76028	4.66946e-34	1.40084e-32	3.0369e-33	1312	tags=68%, list=12%, signal=62%	TNNC1/PTX3/ALPL/COL11A1/ALPK2/ACTG2/TAGLN/CCDC80/PLCE1/PDE1C/CLEC3B/LOX/LMO7/LINC01133/PARD3B/THY1/CLDN11/PDE5A/MFAP5/ALDH1A1/ITGA7/TMEM130/STXBP6/ANKRD33B/BST1/LMO7-AS1/FHL1/C6orf132/PRSS12/HSPG2/ANK1/ITGBL1/ACTA2/ENPP2/SPARC/PRSS23/TPD52L1/ELN/KIF23/CAVIN2/CCN1/VSIR/ABI3BP/IL7R/CMKLR2/ALDH1B1/CGREF1/ATP10A/LRRC2/GPC1/COL5A2/NFASC/CCN2/LOXL1/TPM1/GFRA1/PEAR1/QSOX1/FSTL1/ARHGAP29/MUC1/STAT1/LOXL2…
ZEB1	ZEB1	306	0.692732	2.63952	1.03839e-33	3.00774e-32	6.52055e-33	1814	tags=62%, list=16%, signal=54%	TAGLN/KRT80/LOX/PARD3B/VGLL3/SLC8A1/FBN2/NPR3/CAP2/GCNT4/CRIM1/DDAH1/KCNK2/STAC/THBS1/HSPG2/ANK1/ITGBL1/MYLK/NLGN1/RECK/MYOF/NUAK2/SGMS2/DSP/PALLD/COL5A2/FAT4/DIPK1A/PEAR1/RASSF3/ARHGAP29/SEPTIN11/EHBP1/GCNT1/STAT1/ARSJ/ADAMTS12/CALD1/MSRB3/SNX18/TMTC1/DAB2/SLFN11/GLS/ERAP1/NBPF3/TRAM2/TRAK2/GXYLT2/CNN1/SLC44A2/HEG1/CALHM5/KCTD20/RBMS3/JAZF1/ADAM9/COL8A2/FRMD6/RBM24/TBX18/ZC3H7B/UTRN/ADD3/ZHX1/RN…
ESRRA	ESRRA	376	-0.633329	-2.73686	2.60624e-33	7.29748e-32	1.58204e-32	2948	tags=65%, list=26%, signal=49%	DIABLO/ERMARD/TMEM134/PTGES2/GGA1/NOP10/DTX2/PSMC4/DDX56/ESS2/TACO1/WDR54/SAP30BP/TLCD1/RELB/CIAO3/HINT2/SMAGP/ZNF787/TSSC4/PTOV1/C12orf73/CD2BP2/MAP1S/DPM2/PYM1/DHX34/BOLA1/TNIP2/TOMM40/SNRPG/GET3/STX10/OSGEP/AATF/SRA1/DNALI1/TIMM17B/ZNF446/COQ9/MRPL55/SF3A2/ZBTB48/MRPL36/MZF1/OGFOD2/RPUSD1/GLRX3/NOL12/RAD23A/PHF5A/MRPS18B/PIN4/UBC/PRPF19/ARID5A/ANKRD54/C1orf35/UBE2M/BSG/B3GAT3/IFT27/PTS/THAP3/D…
CEBPB	CEBPB	204	-0.737822	-2.98592	2.48536e-32	6.73452e-31	1.45999e-31	1123	tags=73%, list=10%, signal=67%	MRPL34/DHRSX/CTSD/GPS2/AGTRAP/PCGF2/CLN3/PMF1/BCDIN3D/MSANTD2/SS18L2/SAT2/CDKN2A/GPR137B/SLC43A1/RNF5/FTH1P12/USF2/IER5L/LY96/SYF2/METTL25B/PHYH/ACP6/AMDHD2/CREB3L4/FTH1P2/FTH1P15/FTH1P16/HDHD3/CMTM7/MARCHF9/IRF3/FTH1P8/IP6K2/PCGF1/FTH1P23/ZNF385A/BAG1/AUP1/MRPL32/FIZ1/HOMER3/TRMO/PPP1R35/FTH1P7/FTH1P11/RPP38/NOL3/FTH1P1/FTH1P10/TSNARE1/TAF6L/GPANK1/NINJ1/ZNF286A/FTH1P5/AKAP8L/TMEM251/PTMAP4/RHBD…
CXXC1	CXXC1	238	-0.702291	-2.88248	6.5656e-32	1.72347e-30	3.73635e-31	2726	tags=80%, list=24%, signal=62%	IRF9/EMC3/PYM1/RNF166/CDK5RAP3/KAT2A/LOC105372480/SH3GLB2/STARD3/STX10/OSGEP/BAX/ZNF446/COQ9/MRPL55/SNRNP70/SH2B1/ZBTB48/MZF1/SLC9A5/CACFD1/ARID5A/SNAPC5/USP21/ANKRD54/IFT27/EFNA4/NSMCE2/ZNF691/WASH2P/POLR2J4/SPNS1/XRCC1/PNKP/POLR2K/NSMCE4A/INO80E/PSMG3/ENKD1/NSUN6/PPOX/PCED1A/OFD1/MUTYH/ZNF444/SLC49A3/ZNF133/PIGH/RABEP2/ZSWIM7/ING4/MRPS26/ASPSCR1/CRTC1/MC1R/HTRA2/IK/DCAF15/MIEN1/KIAA0895L/RNF215…
GATA6	GATA6	304	0.685953	2.61662	7.43432e-32	1.89237e-30	4.10251e-31	1293	tags=49%, list=11%, signal=44%	PTX3/LMOD1/COL11A1/ALPK2/SYNPO2/TAGLN/CCDC80/KRT80/PLCE1/OXTR/LMO7/NEDD9/LINC01133/VGLL3/MFAP5/ANLN/CEP55/ADM/JPH2/ITGA7/CAP2/KCNQ5/C12orf75/KIRREL3/DDAH1/DIAPH3/PSG1/KRT19/STAC/SHCBP1/CAV1/MYBL2/KIF23/MARCHF4/VSIR/IL7R/DSP/CMKLR2/ALDH1L2/UHRF1/ATP10A/LRRC2/ARHGAP11A/MAP3K14/TPM1/FSTL1/NABP1/NEXN/SEPTIN11/S100A10/LOXL2/RASSF2/ADAMTS2/FAM83D/TRAK1/CAVIN1/PYCR1/TMEM47/AMOTL2/MIR4435-2HG/RRAS2/ZNF46…
SNAPC5	SNAPC5	395	-0.607798	-2.65497	9.46087e-32	2.33739e-30	5.06728e-31	3250	tags=63%, list=29%, signal=47%	SF3B6/SMPD2/ZNF174/SDHAF1/C11orf1/MRPS5/SLC25A38/PTPMT1/NDUFS3/TRAPPC3/MRPL21/TMX2/ALG5/SDHAF4/SMIM26/HSCB/POLR2I/SAP18/DNAJC8/ZNHIT3/OARD1/POLR2F/RING1/ATG3/ANAPC10/ZDHHC1/NOP10/HM13/NME3/TLCD1/CDC26/CFAP36/RELB/MRPS9/TMEM220/GBA/CIAO2A/SNX2/VAMP2/EMC3/PYM1/RNF166/PPP1R11/TNIP2/HPF1/CCDC51/NFYC/LAMTOR5/TPRA1/LOC105372480/OSER1-DT/ZNF79/STARD3/GET3/STX10/CERS2/AGPAT2/C15orf40/YIPF1/MRPL36/JAGN1/T…
ZNF394	ZNF394	177	-0.749788	-2.98373	4.91736e-31	1.18017e-29	2.5585e-30	2171	tags=81%, list=19%, signal=66%	MGST1/ARV1/NSRP1/EIF4A3/NAIF1/H3-3B/SREK1IP1/PNRC1/SLC25A17/BBIP1/MRRF/CPSF3/CASC3/MRPS36/RNF220/SP100/AAMP/C18orf21/IK/MED6/HELQ/DNTTIP2/SEPHS2/ZBTB7A/NCBP2AS2/WTAP/DAXX/PIH1D1/MSANTD3/SNRNP35/MBD2/TEX10/NDUFAF5/PSPC1/CNOT10/ORC4/INPP1/DYNC1LI1/ENY2/SELENOS/EMC10/WDR75/RIPK2/CAMTA1/ZNF384/WDR53/KANSL2/FIP1L1/COG1/VPS11/MTFMT/UVRAG/WDR33/DNAAF2/COIL/ATP6V1F/NSMCE3/ZNF350/ZSCAN21/ZNF805/LACTB2/USP…
TBX3	TBX3	98	-0.853427	-3.11663	2.39553e-30	5.58958e-29	1.21178e-29	623	tags=80%, list=6%, signal=76%	ZNF250/ZNF385A/ABHD2/WASL/GATAD2B/RPP38/MIA2/TSNARE1/LHFPL2/KRR1/RESF1/RCE1/CRLF1/PREX1/LRRC37B/KLHL26/LOC105372401/GFPT2/LMO4/WLS/HBP1/ATP6V1G1/KLF11/BEST1/TPBG/SYT14/CEBPB/TMEM132A/TYMP/MAP3K4/SNX9/KCNK1/RPGR/PELI2/PDK3/SOX9/CPEB1/ITGB3/BMERB1/WNT5A/ATP2A3/SYNJ2/PLA2G4A/FMNL2/GPR68/SHC2/EDNRA/ARRDC2/FLRT2/SH3PXD2B/NPC1/ZCCHC14/PID1/ETS2/PRDM1/H1-0/PTPRU/MMP14/GEM/ANKH/DGKI/DYRK3/SPRY4/HTR7/FZD8…
TBX2	TBX2	307	-0.650063	-2.74429	4.44669e-30	1.00952e-28	2.18855e-29	2081	tags=62%, list=18%, signal=52%	RANGRF/DYRK1B/HDAC5/RGS14/CD276/TBC1D17/PSAP/IMMP2L/THYN1/PCED1A/HDAC8/PIGBOS1/GTF2IRD2B/MUTYH/UST/GHDC/C2orf76/WDR91/ZSWIM7/ING4/UNK/GPR108/MC1R/HTRA2/PRDX2/RAB11B/TPGS1/POPDC3/RNASEH2C/RMDN2/C6orf226/CCDC69/SNRNP35/SLC26A11/DPP7/EFCAB7/DNAJA1/RBM23/SHROOM1/DAZAP2/BDH2/CHI3L1/SLC38A7/SLC39A4/OCEL1/TMEM208/PC/PRRX2/TRPV4/ZNF688/TWIST2/NDUFB4/TRAF3IP2/NTN1/ACAD8/MRPS6/DTX3/VPS11/GLA/DTNB/MAP3K12/H…
HINFP	HINFP	127	-0.807681	-3.0589	7.56676e-30	1.67265e-28	3.62618e-29	1787	tags=88%, list=16%, signal=75%	PTRH2/DCAF15/TRIM11/OXSM/PGS1/ATG4B/C19orf54/SETD4/CLP1/GTF3C5/POLM/POLRMT/SLC25A33/E4F1/FBRS/TYSND1/DDX51/INPP1/TUT1/DDX31/ESRRA/MRM3/TRMU/POLR3K/CBARP/COQ10A/MED18/DUS3L/UTP18/KANSL2/GFER/EFCAB2/RPF1/NDUFAF7/MTERF3/TMEM186/CMC1/SLC52A2/ZNF195/ZBTB9/ZNF316/ACTR5/YJU2B/ALKBH1/TEPSIN/MPHOSPH6/RFX1/CLK3/RNF5/ARL8A/FLYWCH1/IRF7/PARP6/EIF1B/UTP25/ZNF121/TMEM199/PHF1/PLPP5/ZSCAN9/PPP1R10/RMC1/KCTD13/H…
ZNF653	ZNF653	82	-0.872228	-3.12194	7.81114e-30	1.6824e-28	3.64731e-29	1450	tags=98%, list=13%, signal=86%	WRAP73/TRMU/ZNF384/WDR53/PLK3/ING5/EFCAB2/DNAAF2/DDX39A/ZNF350/ZBTB17/RHBDF2/QPCTL/EID2/NUBP1/NRBF2/TMEM199/PLPP5/BTG3/CYTH2/KCTD13/TRIM39/ZNF175/BLOC1S4/WDR45/RSRP1/KRI1/SAFB2/AUP1/GTF2B/HOMER3/TRMO/MED17/GABPB1-IT1/SIPA1/ZFYVE27/MED26/CAMKK1/RCE1/TSPYL2/NGDN/RELT/ABRACL/ARNTL/UBALD1/CBX4/NDUFV2/RNF44/PIP4P1/BEST1/ASPHD1/CREM/ZNF667/STXBP2/CEBPB/DEDD2/NMB/KCNK1/PHC2/RPGR/RELL2/PLAUR/IL4R/ING1/CO…
NR1D1	NR1D1	140	-0.782578	-3.02462	2.83267e-29	5.94861e-28	1.28961e-28	1515	tags=84%, list=13%, signal=73%	POLRMT/FBRS/EXOSC5/DNLZ/CORO2B/MOB2/CAMTA1/CTSB/NXT1/KANSL2/C2orf81/GFER/NSUN5/TOMM34/CMC1/SEC11C/FAM89B/TXNL4B/PRR14/BRMS1/H2BC12/PLXNA4/WDR74/C6orf136/RFX1/FLYWCH1/PANK4/AEN/METTL25B/SMPD4BP/PHF1/POU2F2/TOX2/SIRT6/KCTD13/HMGA2/NR2C2AP/TBKBP1/ARHGAP22/RIN1/NPIPB2/ATP6V0B/ZNF667-AS1/LIN37/HINFP/GPANK1/HMGA1/AKAP8L/SGF29/TOR4A/KCNJ2/OSER1/SPATA2L/CIART/STEAP1/MEPCE/CLCN7/H1-10/SMIM29/LOC100996842/…
ARNTL2	ARNTL2	211	0.729375	2.69751	3.14222e-29	6.43772e-28	1.39565e-28	2061	tags=59%, list=18%, signal=49%	DLGAP5/ADAMTSL1/ASPM/BIRC5/FOXM1/PIMREG/DIAPH3/MKI67/TOP2A/PBK/IQGAP3/KIF4A/TK1/SHCBP1/BUB1B/BUB1/CAV1/CDC20/CDCA8/MYBL2/CDK1/PRC1/TPX2/CCNB1/CCNB2/PLK1/UHRF1/TUBA1B/KIFC1/PCLAF/NDC80/TRIP13/CENPF/FRMPD4/KIF2C/TCF19/FAM83D/ZWINT/HJURP/CKAP2L/GTSE1/AURKA/CDCA2/RACGAP1/RRM2/GINS2/KIF11/PEA15/PRKAG2/GINS4/NUSAP1/CDCA5/FGF5/NCAPG/S1PR3/SLC1A1/ANXA5/TUBA1C/BRCA1/STIL/MELK/CCND1/IGFBP6/CENPO/POC1A/SERP…
JDP2	JDP2	103	0.846484	2.84903	3.3884e-29	6.7768e-28	1.46916e-28	1215	tags=80%, list=11%, signal=72%	TNNC1/ASPN/COL11A1/DCLK1/EFEMP1/SLIT3/TNFRSF11B/HSPB6/MASP1/ECM2/IL32/TMEM130/STXBP6/BST1/FHL1/MEF2C/COL5A1/DMPK/CD248/CNTNAP1/RECK/RASSF4/CAND2/SERPINH1/IFIT1/KANK1/C1orf198/CHSY3/HAPLN3/BCAM/CHRNB1/MUC1/FBLN2/ACOT11/PKDCC/ARHGAP26/HS6ST1/ZBTB47/GPR153/EFEMP2/COL1A1/GDPD5/ACVR2A/APOL1/PTK2B/PPP1R12B/ERBB2/THBS2/EPHB3/SSPN/PPIC/MYORG/ADAMTSL4/INSYN1/ANXA6/RAB40B/XAF1/CYB5R1/EPDR1/SDC3/SLC12A8/PRR…
MXD4	MXD4	228	0.716931	2.66252	3.68539e-29	7.19937e-28	1.56077e-28	2619	tags=80%, list=23%, signal=63%	COL11A1/DMPK/PRSS23/RASSF4/KANK1/C1orf198/TPM1/BCAM/ACOT11/LOXL3/DKK3/MRGPRF/APOL1/CYB5A/IFI6/ACE/PPIC/CHN1/TMEM231/BIN1/FAM229B/CDC42EP5/EVL/FSCN1/PRADC1/RPL3/OSTC/FGGY/NRSN2/VKORC1/SLC12A8/EEF1A1P25/LOC107985200/PHF19/PRR5/SRR/KDELR2/FKBP10/PXMP2/RTL8C/PRMT2/CRELD2/AHCY/PLCD1/CYB5R3/CD99/VTI1B/TOR3A/CHID1/RSU1/CALR/TMED3/LRRC20/GLT8D1/APOL2/ST6GALNAC6/TMSB4X/P3H4/MPI/SYNGR1/CCND3/NUCB1/GNAI2/TX…
NFIX	NFIX	187	0.748434	2.7251	5.76171e-29	1.09996e-27	2.38463e-28	2051	tags=77%, list=18%, signal=64%	SYNPO2/PLPP3/ROBO2/CPED1/ANK2/AMOT/LOC730101/CDON/FAT4/EHBP1/TMEM200A/CALD1/C1orf21/NAALADL2/CALM3/TGFBR2/GASK1B/ERAP1/BTN3A1/TRAK2/UBE2D4/EEF1A1P35/HACD4/NR2F2/APPL2/ADD3/CACNA1C/ZHX1/RNF141/EEF1A1P4/SIDT2/SSPN/DDR2/SH3D19/CDC14B/DPYSL2/LAMA4/FKBP9/GNB4/TBL1XR1/LOC100419583/EEF1A1P22/PARP9/ZNF106/CAMK2D/ALDH9A1/CES2/BTN3A3/SH3PXD2A/SAMHD1/FAM131B/PARVA/SHROOM3/PHKB/LRP5/SLC25A23/ARHGEF9/RBMS2/PO…
PCGF2	PCGF2	250	-0.672379	-2.767	5.50771e-28	1.02811e-26	2.22885e-27	3240	tags=78%, list=29%, signal=57%	SMPD2/HAUS1/SDHAF1/C11orf1/SLC25A38/TEX264/SDCCAG8/NDUFS3/SMIM26/HSCB/POLR2I/SAP18/DGAT1/OARD1/ASXL1/ZC3H10/ERMARD/ANAPC10/ZDHHC1/ATP6V0C/PRKD2/PIGQ/CDC26/CLCN2/CLPTM1/SNX2/VAMP2/IRF9/EMC3/ECH1/PYM1/BOLA1/PPP1R11/CARD16/NFYC/LOC105372480/STARD3/STX10/CERS2/AGPAT2/C15orf40/YIPF1/SF3A2/KEAP1/TMEM53/MRPL49/PIN4/SNAPC5/LSM10/ORAI3/TMEM39B/C12orf57/IFT27/SMIM19/NKIRAS1/CHMP4B/DDRGK1/UBE2I/ELOF1/PHLDB3…
ZNF354A	ZNF354A	124	-0.795912	-2.99537	6.87743e-28	1.25588e-26	2.72264e-27	1959	tags=90%, list=17%, signal=75%	TRIM27/DTWD1/SCYL3/CPSF3/PIGH/RNF220/YAE1/ZNF7/CDC5L/EIF2B5/SLC5A6/SETD4/HDAC2/CWC25/TOP3B/TUT1/NAF1/WRAP73/GORAB/CEBPZ/CGRRF1/WDR75/MGME1/ZNF384/ZNF3/BEX4/ZNF419/RPF1/PRPF38B/NDUFAF7/MTERF3/CWC22/ZNF397/DDX59/RBM22/RNF114/ZNF480/PCGF2/NSMCE3/LIN52/ATG14/C2orf42/MPHOSPH6/SAFB/RNF113A/ZNF557/CRIPT/ZNF212/PANK4/SMPD4BP/PLPP5/ZSCAN9/MBD6/ZFTA/SLC29A3/POC5/ZNF211/CLK4/NUMB/R3HCC1L/SAFB2/TBC1D15/SLU7/…
GATAD2B	GATAD2B	153	-0.759493	-2.9429	7.37996e-28	1.31897e-26	2.85942e-27	2355	tags=88%, list=21%, signal=70%	CNBP/NUP35/NSUN4/NKIRAS1/SP2/ZNF383/BSDC1/NSRP1/BRAP/NAIF1/ST7/MOCS3/CBLL1/SUPT5H/BAG6/METTL14/SCYL3/ARL8B/CASC3/VPS33A/VPS18/RNF169/CHCHD4/EIF1AD/HELQ/SNW1/SEPHS2/CDC5L/ZBTB7A/SAP130/WTAP/HMCES/LCMT2/RIC8B/HMGB1/UBIAD1/RELA/FMNL3/ZNF689/SLC38A7/IP6K1/EAPP/ORC4/DYNC1LI1/NAF1/MRPS30/CGRRF1/SRSF4/ZNF384/IST1/BEX4/KANSL2/FIP1L1/ACAD8/PRPF38B/CWC22/COG1/DDX59/RBM22/WDR33/LIN52/USP3/ZNF574/WBP2/RAB7A/…
GTF2I	GTF2I	371	0.633337	2.47074	8.81514e-28	1.54265e-26	3.34434e-27	3808	tags=78%, list=34%, signal=53%	ROR1/RECK/AMOT/CDON/FAT4/FBN1/RNF150/TMTC1/NAALADL2/GASK1B/TRAM2/TRAK2/PRKD1/PTGIS/HEG1/JAZF1/ADAM9/TMOD2/ZEB1/UTRN/ADD3/LAMC1/PEAK1/DDR2/SH3D19/VCL/LAMA4/FKBP9/GALNT2/ITGAV/ZNF106/SCN9A/PHKB/TNS1/ROCK2/TCAF1P1/TBC1D2B/SCRN3/GGCX/POFUT1/KAZN/SLC24A1/FKTN/RPN2/PIGS/CEP112/TANC1/CCDC88A/DDX60/SPTBN1/PCYOX1/BCKDHB/PHLDB2/MYO18A/TCAF1/CFH/NUBPL/EEA1/TTC37/TTC3/FKBP14/LNPK/ITSN1/VEZT/PLS3/USP13/LOC101…
ZBTB40	ZBTB40	103	-0.830098	-3.07497	1.05925e-27	1.81587e-26	3.93665e-27	1648	tags=93%, list=15%, signal=80%	KLF13/ZBTB8A/MAT2B/LRIF1/PLAGL2/TAF4/KANSL1/ZSCAN20/VAMP4/PRDM15/ZBTB14/CSRNP2/ZXDC/MORC2/ZNF844/PRPF38B/YAF2/MGA/AKAP17A/RNF146/WHAMM/TXLNG/MAML1/ZNF407-AS1/BRD1/NKRF/LRIG2/KMT5B/PLEKHA3/BRPF1/RNF149/FAM76B/FOXP4/RBM15/TMEM170A/CCDC66/RAB21/RCC2/RRN3/SLTM/KLHL42/MOSMO/RO60/CTCF/SCAF4/RSRC2/ZMYM5/ZCCHC10/TRIM39/GAN/MAFG/DNAJB9/PPP4R3A/AP1AR/INO80D/TLE3/CLDN12/UBN2/MAP1LC3B/ZCCHC8/TOPORS/ZNF549/CD…
GTF3A	GTF3A	395	0.618684	2.42394	1.92677e-27	3.23698e-26	7.0175e-27	3577	tags=68%, list=32%, signal=48%	TUBB/RPSA/PABPC4/RPS12/RPLP0/PPDPF/RPL10/RPL41/IMPDH2/TYMS/EIF3F/EEF1G/KDELR3/RPL21/PRDX4/TMEM106C/ATP6V0E2/TMSB10/GTF2H5/RPL27A/SSR3/TUBBP1/RPSAP54/RPS2/AP1M1/RPL7/RPS18/EEF1B2/RPS3A/AHCY/RPS27A/LGALS1/RPL10A/RPS6/RPS8/RPL29/ADAM15/RPL32/RPSAP15/SNHG29/RPL4/RTN3/PLIN3/RPS3AP5/RPL37A/PCBD1/ADK/BZW2/RPL39/RPL9/TUBBP2/GNAI2/RPL26/RPS3/HINT1/RPS17/TPM3/RPLP1/RPS5/RPS19/RPL7A/RPL30/IPO4/RPL27AP6/RPS2…
ERF	ERF	184	-0.727557	-2.90264	4.06666e-27	6.69803e-26	1.45208e-26	2536	tags=81%, list=22%, signal=64%	ZNF446/SF3A2/ZNF227/ZBTB48/MZF1/OGFOD2/ZCCHC4/ARID5A/ANKRD54/SH3BP1/CHMP4B/DPH7/MAGOH/F8A1/ZCCHC9/LAS1L/PHLDB3/XAB2/NSRP1/SUGP1/SPNS1/FKBP1A/NABP2/SART1/INO80E/C1orf56/ZNF524/PSMG3/VPS37D/MUTYH/ZNF444/PIGH/ZNF213/RNF220/VPS72/DCAF15/FRG1/SNAPC2/ANO8/DDX55/EIF2B4/ZBTB7A/TRPT1/TFPT/PAGR1/UQCRC1/NELFA/PEX16/SPOUT1/COQ4/SNX8/POLM/KAT5/RELA/POLRMT/E4F1/DDX51/TUT1/ST3GAL4/TRMT1/LRWD1/ESRRA/OGFR/FHOD1/C…
TBX18	TBX18	130	0.794896	2.79338	4.25592e-27	6.87495e-26	1.49043e-26	1392	tags=72%, list=12%, signal=64%	LINC00578/SVEP1/SLC8A1/GCNT4/CRIM1/ATP8B1/THBS1/PNMA2/ITGBL1/RECK/MYOF/SGMS2/MAP1B/PALLD/SEMA3C/SAMD9L/MANSC1/FAT4/DIPK1A/FBN1/ENDOD1/EHBP1/HECW2/F2R/ARSJ/ADAMTS12/CALD1/MSRB3/SNX18/TMTC1/NAALADL2/TGFBR2/ATP2B4/SLFN11/MN1/ERAP1/NBPF3/TRAK2/BMPER/HEG1/CALHM5/JAZF1/ADAM9/ZC3H7B/ZEB1/APPL2/UTRN/ADD3/CACNA1C/ZHX1/RNF141/LAMC1/ACACA/DDR2/CDC14B/VCL/LAMA4/GNB4/TBL1XR1/ITGAV/SH3RF3/SGMS1/CAMK2D/NFIX/IL6…
RELA	RELA	271	-0.654062	-2.68743	6.36575e-27	1.00891e-25	2.18724e-26	3109	tags=74%, list=28%, signal=55%	FARSA/TMX2/ALG5/PSMD8/ZNHIT3/OARD1/RBM34/FTSJ3/ATP6V0A1/ATG3/DIABLO/UTP4/PTGES2/CTNNBL1/ATP6V0C/DTX2/PSMC4/HM13/TACO1/WDR54/TLCD1/CLPTM1/SMAGP/ZNF787/CD2BP2/MAP1S/VAMP2/RNF135/RABGGTA/PPP1R11/SF3A1/RNF40/MRPS2/NCKIPSD/DDX47/APEX2/AATF/CERS2/TIMM17B/JAGN1/NIF3L1/RAD23A/ATP13A1/ZCCHC4/MRPL49/MUL1/JADE2/NUDC/UBC/RABIF/INTS5/GPN2/PTDSS1/NUP35/UBE2M/BSG/FADD/TMEM222/POLD4/NKIRAS1/IRAK1/IMP3/ATXN2L/HSP…
E2F6	E2F6	140	-0.7655	-2.95861	1.94207e-26	3.021e-25	6.54928e-26	2314	tags=90%, list=20%, signal=72%	UIMC1/ZNF200/SP2/ASB6/PANK2/FICD/ESF1/SREK1IP1/RHEB/RAMAC/DNAJC2/AIFM1/APIP/VPS37A/PPIL4/PTPN2/PRMT3/TRMT6/GGNBP2/ZBTB8A/CUL3/CWC25/URGCP/LRIF1/IP6K1/PWWP2A/CUL1/STK35/DUSP12/PHF13/TMEM33/PCGF6/YTHDF1/PNMA1/VAMP4/QRICH1/ZXDC/GTF2IRD1/ZNF844/TMEM161B/TTF1/YAF2/ZNF263/PPM1A/RIOX1/ZSCAN32/CACUL1/RAB22A/WDR20/PLPP6/WHAMM/DDX52/ZNF350/GPR157/VCPIP1/ZNF746/C16orf72/RFK/NKRF/BICD1/PLEKHA3/ZNF562/ADO/BRP…
KLF11	KLF11	101	-0.814798	-2.98992	5.05209e-25	7.71591e-24	1.67275e-24	976	tags=74%, list=9%, signal=68%	GPR137B/RAB7A/STEAP2/SRGAP3/ABHD5/SYF2/MAPKAPK2/CHIC1/ZFTA/ELK3/ZNF143/SLC29A3/CERK/PIP4K2C/GNB5/WASL/ZNF667-AS1/MIA2/CYFIP2/LHFPL2/KDSR/LGALS8/FNIP1/PPM1D/STEAP1/LMO4/WLS/HBP1/BEST1/TPBG/SYT14/FAP/TMEM132B/CLGN/TMEM38B/SNX9/KCNK1/LINC01128/DHRS13/PELI2/CPEB1/ITGB3/WNT5A/ING1/TBC1D8/PLA2G4A/FMNL2/SLC22A4/FLRT2/SH3PXD2B/NPC1/NAMPT/CAMK2N1/ETS2/PRDM1/ETV1/TSC22D1/GEM/ANKH/PHLDA1/DGKI/DYRK3/ABHD17C/…
SAFB2	SAFB2	88	-0.834071	-2.99257	6.5944e-25	9.89159e-24	2.14442e-24	1804	tags=95%, list=16%, signal=81%	RNF220/TRIM11/EIF1AD/YAE1/DDX55/PGS1/ZNF7/ZGPAT/TXNRD2/EIF2B5/E4F1/ENY2/STX4/TRMU/GFOD2/PLK3/ARMC5/CWC22/MAP3K10/PIAS4/ZNF350/ZNF407-AS1/GPATCH3/SAFB/ERF/CLK3/ARL8A/NDUFAF4/VAC14/ZNF212/PARP6/FOXP4/CCDC66/ZNF121/SMPD4BP/PPP1R10/RMC1/SETD6/RSRC2/BLOC1S4/MAD2L1BP/R3HCC1L/KRI1/MRPL32/CEP95/ZNF354A/WASL/RPP38/ZNF394/HINFP/RCE1/ZNF26/TSPYL2/AKAP8L/TMEM251/NGDN/ZNF155/LRRC37B/FLCN/LUC7L/ARNTL/UBALD1/ND…
DLX3	DLX3	216	-0.676349	-2.74914	9.03778e-25	1.33188e-23	2.88742e-24	1391	tags=51%, list=12%, signal=46%	EFCAB7/BDH2/POLB/CHI3L1/EAPP/OCEL1/H3-3A/TMEM60/PRRX2/NDUFB4/TRAF3IP2/CARD6/NTN1/MRPS6/FTH1P3/MMD/VPS11/DTNB/AKR1B10/UBE2E3/L3MBTL3/DHRSX/CTSD/TMED1/SH3KBP1/CLN3/GPR137B/METTL9/FTH1P12/PROCR/CDK5RAP2/SLC22A17/PHYH/WIPI1/CREB3L4/PTMAP5/B3GALT4/MMP2/NDRG4/AGPAT4/ARHGEF3/ZNF385A/BAG1/PGF/GNB5/FTH1P4/FTH1P7/FTH1P11/P4HA3/GABPB1-IT1/ZNF667-AS1/TMX4/NINJ1/FTH1P5/PTMAP4/PTMAP2/CRLF1/PREX1/MSX1/OTUD1/IFI…
ZNF703	ZNF703	126	0.786524	2.74708	9.56762e-25	1.38566e-23	3.00399e-24	1848	tags=80%, list=16%, signal=68%	AFF3/THY1/ADM/C12orf75/DDAH1/KRT19/CREB3L1/METTL7B/CGREF1/ASIC1/LOXL1/NABP1/TRIM59/PDLIM2/PYCR1/MIR4435-2HG/ANKRD13A/MORC4/PEA15/EHD2/PABPC1/CNN1/NMT2/RPSA/CKAP4/ACTB/ERCC2/RCN1/TPM2/GRAMD2B/MAPK11/PPA1/PKP4/PABPC4/SKA2/INAFM2/MYO1C/ALDH9A1/CORO1C/CUEDC1/JPT1/EHD4/RAD23B/CDCA7L/EIF2S3/C8orf58/EHBP1L1/GLIS2/ACTBP2/RMDN1/POFUT2/HDLBP/NFIB/KCNK6/PAWR/BLCAP/TBC1D2/RFX2/BZW2/GPSM2/MTMR1/RNF41/NCLN/CDC…
NR1H2	NR1H2	279	-0.634022	-2.61249	1.12325e-24	1.59921e-23	3.46696e-24	3053	tags=69%, list=27%, signal=52%	PAOX/PSMD8/POLR2F/MRPL38/COMMD4/ENDOG/PRPF31/TMEM44/TMEM134/PTGES2/PISD/ATP6V0C/FKBPL/WDR54/P4HTM/GPX4/SAP30BP/XKR8/CFAP36/IDH3B/CIAO3/CLPTM1/SMAGP/CD2BP2/VAMP2/RNF135/DPM2/EMC3/TMEM63B/RABGGTA/TNIP2/EEFSEC/HAGH/TPRA1/STARD3/CDK5/AGPAT2/COQ9/JAGN1/NIF3L1/RAD23A/ATP13A1/GABARAPL2/UBC/PRPF19/BSG/B3GAT3/ABCF3/TMEM222/POLD4/HSPBP1/PEX14/FLAD1/ZNF414/ABHD8/BBLN/SUGP1/SF3B2/NAIF1/SPNS1/ST7/OTUB1/ADRM1/…
ZNF469	ZNF469	160	0.751376	2.68717	1.17259e-24	1.64163e-23	3.55892e-24	1846	tags=64%, list=16%, signal=54%	PLPPR4/LINC00578/PTX3/LMOD1/AFF3/CCBE1/VGLL3/LOXL4/KCNQ5/C12orf75/KIRREL3/DDAH1/DIAPH3/KCNK2/MKI67/STAC/ARRDC4/COL5A1/CREB3L1/FLNC/MYLK/MYBL2/ELN/KIF23/MARCHF4/DSP/CMKLR2/ALDH1L2/UHRF1/LRRC2/ARHGAP11A/NFASC/TPM1/QSOX1/NEXN/LOXL2/GALNT10/CAVIN1/HS6ST1/PDLIM1/LOXL3/MIR4435-2HG/ANKRD13A/DAB2/RRAS2/FLNA/COL5A3/TRAM2/ADAM12/LASP1/ERCC2/GRAMD2B/TUBB6/SKP2/HIC1/SYNC/CNN3/NDST1/THSD1/UGCG/SERPINE1/CAV2/S…
HBP1	HBP1	131	-0.759935	-2.89704	1.68679e-24	2.32279e-23	5.03562e-24	1741	tags=73%, list=15%, signal=63%	TSPAN6/SEPHS2/CBLB/RMDN2/CHMP2B/LCMT2/RIC8B/DNAJA1/DAZAP2/ZNF672/ZNF689/EAPP/CEBPZ/RAB9A/CGRRF1/SLC49A4/BEX4/VPS11/DDX59/DLX3/DDX24/SPRED2/DNAAF2/HSPH1/NSMCE3/SH3KBP1/C2orf42/GPR137B/RAB7A/METTL9/RNF13/TFIP11/CRIPT/NDRG1/SLC17A5/HSF2/MAPKAPK2/ELK3/TOM1/SLC29A3/CERK/CHST11/PIP4K2C/TBC1D15/SLU7/GTF2B/GNB5/MED17/FBXL20/SLC6A8/ZNF354A/WASL/PNPLA8/MIA2/TAF8/LHFPL2/KDSR/KRR1/RESF1/LGALS8/ELOVL4/SVIL/CT…
ETV4	ETV4	177	-0.709036	-2.82156	2.79246e-24	3.78334e-23	8.20197e-24	641	tags=71%, list=6%, signal=68%	POC5/ACADVL/KCTD13/WDR45/ATG2A/RSRP1/ANO1/FIZ1/HOMER3/RPP38/ZFYVE27/TAF6L/GPANK1/ABTB1/TMEM251/INO80C/ZNF155/TOR4A/MTSS1/LUC7L/SLC26A6/MEPCE/CLCN7/LMO4/NDUFV2/SPSB3/RNF44/EPOR/TDP2/DHRS7/PIP4P1/ASPHD1/S100A13/TPBG/NDUFV2P1/CREM/MILR1/KIFC2/CARD19/PANX2/ENOSF1/RASSF8-AS1/ILF3-DT/SGIP1/NAB2/TMEM132A/CAPS/TYMP/SLC35F2/PHC2/PIM2/SLC9A3-AS1/RPGR/FLJ46906/RELL2/SLC43A3/CPEB1/ANKRD29/PLPP2/WNT5A/H1-2/PL…
MBNL2	MBNL2	389	0.604113	2.36252	4.47182e-24	5.96243e-23	1.29261e-23	3047	tags=57%, list=27%, signal=43%	NEDD9/SLC8A1/ROR1/GCNT4/DDAH1/CPED1/ENPP2/TOX/NLGN1/RECK/SGMS2/ABI3BP/ARHGAP29/FBN1/RNF150/TMTC1/LINC00968/NAALADL2/SLFN11/ERAP1/NBPF3/TRAM2/PRKD1/HEG1/SHANK2/KCTD20/RBMS3/ADAM9/TMOD2/UTRN/MARCKS/ZHX1/LAMC1/PEAK1/DDR2/VCL/TMEM237/ASAP2/GNB4/GBP3/ITGAV/ZNF106/SGMS1/SCN9A/ZHX3/SLFN12/TNS1/P4HA1/ROCK2/TCAF1P1/TBC1D2B/SCRN3/POFUT1/MAN2A1/ITGA4/FKTN/FAM98A/SETD7/OSBPL10/TANC1/SYNE2/UBFD1/SPTBN1/BCKDHB…
HSF2	HSF2	151	-0.741695	-2.86943	7.44361e-24	9.76974e-23	2.118e-23	2355	tags=84%, list=21%, signal=67%	CNBP/NUP35/PAIP1/PPP1R8/ZNF200/IMP3/ZNF383/POLR2B/NSRP1/BRAP/MRPL50/ST7/SREK1IP1/SLC25A17/MOCS3/CBLL1/METTL14/SCYL3/HEATR6/CPSF3/PIGH/PPIL4/CASC3/ACTL6A/LSG1/MED6/HELQ/SNW1/NKAP/SEPHS2/CDC5L/WTAP/CHMP2B/TEX10/RIC8B/ZNF2/HDAC2/PSPC1/CNOT10/LINC00938/ORC4/INPP1/DYNC1LI1/NAF1/MRPS30/ENY2/CEBPZ/CGRRF1/WDR75/ATXN3/DHX30/RIPK2/IST1/KANSL2/BET1/CWC22/COG1/VPS26A/TMEM186/RBM22/UVRAG/C12orf29/WDR33/DNAAF2…
ARNTL	ARNTL	119	-0.770149	-2.88234	8.83639e-24	1.14193e-22	2.47562e-23	2136	tags=84%, list=19%, signal=69%	ZNF707/NAIF1/PNRC1/TBRG1/BTN2A1/SCYL3/CERS5/ARL8B/VPS18/RNF220/GPAT4/LSG1/TRIM11/SEPHS2/CSNK1D/WTAP/CAB39L/RIC8B/EIF2B5/TRAPPC14/CWC25/PSPC1/PWWP2A/DYNC1LI1/NAF1/SELENOS/UTP3/N4BP2L2/DHX30/RIPK2/DCUN1D2/ZNF384/VAMP4/KANSL2/ERCC3/PRPF38B/NR1H2/VPS26A/MTFMT/C12orf29/WDR33/ZNF316/PI4K2A/CLK3/ARL8A/NAB1/SECISBP2/ZNF212/EID2/BRD2/CTC1/EIF1B/ZSCAN9/RMC1/RPUSD2/RSRC2/TRIM39/MAD2L1BP/ATG2A/R3HCC1L/SAFB2/…
THAP3	THAP3	379	-0.572099	-2.47577	1.12169e-23	1.4276e-22	3.09492e-23	3845	tags=67%, list=34%, signal=46%	MYG1/STX5/CHCHD2/MRPL57/EMC7/TP53I13/PIGP/C16orf91/NDUFS8/SARNP/AAAS/TARBP2/PYCR2/TMEM223/C4orf48/ZMAT5/PPP1R37/ACD/CTU1/DYNLRB1/SAC3D1/MAIP1/PLEKHF1/EXOSC1/SFR1/PSMB3/BCAP31/CYHR1/WASH7P/LYPLAL1/COX14/MRPL40/C19orf53/C19orf25/PDE6D/MRPL47/GEMIN6/CHCHD1/MRPL27/CIAO2B/POP7/CDC34/KRTCAP2/PPP1R3F/FAM86DP/NDUFB9/IDH3G/ALKBH2/RBM42/PWWP2B/SF3B6/SDHAF1/MRPS5/ZNF593/CASP4/NDUFS3/ITPA/MRPL21/POLR2J/SDHAF…
RFX1	RFX1	136	-0.751019	-2.88217	1.9602e-23	2.45757e-22	5.32781e-23	2226	tags=83%, list=20%, signal=68%	ZNF383/ATXN2L/F8A1/LAS1L/XAB2/DPF2/ABHD8/RNPC3/ALG3/FRG1HP/APBA3/PIGH/FAM131A/ZNF213/CHCHD4/EIF1AD/RSL24D1/ANO8/TCF21/GON7/CBLB/ATG4B/C19orf54/HMCES/NELFA/SLC5A6/SPOUT1/RELA/POLRMT/DDX31/DYNC1LI1/MRPS30/GORAB/CEBPZ/CGRRF1/CORO2B/WDR75/MOB2/UTP18/KANSL2/MLKL/RPF1/COG1/DDX59/RBM22/RNF114/ZBTB9/CNNM3/ZNF316/PRR14/H2BC12/ALKBH1/BCDIN3D/C2orf42/ZNF574/WBP2/C7orf26/RAB7A/PI4K2A/GPATCH3/CLK3/ARL8A/FLYWC…
NFE2L1	NFE2L1	211	0.69376	2.56579	2.47361e-23	3.05563e-22	6.62437e-23	2509	tags=67%, list=22%, signal=53%	DCLK1/CRIM1/CHRDL1/COL5A1/PNMA2/NLGN1/RECK/SGMS2/SAMD9L/FSTL1/ARHGAP29/ADAMTS12/ARHGAP26/RNF150/GASK1B/PRKD1/PTK2B/RPS6KA2/HEG1/S1PR3/FARP1/ZC3H7B/ADD3/LAMC1/SSPN/PEAK1/DDR2/SH3D19/MYORG/ASAP2/ADAMTSL4/FKBP9/GALNT2/PPP1R3C/ITGAV/SCN9A/UGP2/PARVA/PDE4DIP/TNS1/ROCK2/RPGRIP1L/TBC1D2B/ADCY9/TLN1/EPS8/PCSK7/POFUT1/STIM1/SLC24A1/AGA/TOM1L2/C12orf4/PIGS/SMAD3/TANC1/SPTBN1/PRKAB2/BCKDHB/SUN1/ALDH1A3/MYO1…
CREM	CREM	116	-0.77221	-2.87723	2.95175e-23	3.59343e-22	7.79027e-23	1109	tags=71%, list=10%, signal=64%	WDR19/PCGF2/NSMCE3/ZNF350/LIN52/RAB7A/MPHOSPH6/SLC35G2/METTL23/NDUFAF4/SNX16/CRIPT/ABHD5/SYF2/METTL25B/NUBP1/ACP6/PLPP5/RMC1/TOM1/SLC29A3/RSRC2/CMTM7/GTF2B/CISD2/TRMO/ZNF354A/ZNF394/MIA2/KDSR/NARF/LGALS8/ZNF84/LRRC37B/FLCN/PPM1D/STEAP1/ZNF331/LMO4/HBP1/ATP6V1G1/ZNF667/CEBPB/ILF3-DT/TIMP1/ZNF232/KCNK1/PHC2/PIM2/LINC01128/SLC43A3/ING1/TBC1D8/SLC22A4/ARRDC2/FLRT2/SH3PXD2B/ZCCHC14/ETS2/TSC22D1/GNG11/…
ZNF131	ZNF131	114	-0.779491	-2.89896	3.77674e-23	4.53209e-22	9.82521e-23	1975	tags=87%, list=17%, signal=72%	ZNF146/MDM2/RBM18/VPS37A/PPIL4/AGO3/SIX4/RSF1/GNA13/ZNF292/GGNBP2/SPRTN/TRIM23/ATF1/NUFIP2/MAT2B/LRIF1/YY1/ZNF451/PHF13/YTHDF1/CCNT2/RBBP6/SIAH1/ZBTB14/CSRNP2/ZNF24/CCDC117/DDX20/ZNF844/DNAJC24/TMEM161B/ZNF567/RC3H1/RSBN1L/ATL2/TTC33/WHAMM/TXLNG/MOSPD1/FAM91A1/DDX52/ZNF264/VCPIP1/C16orf72/RFK/DYRK1A/RSBN1/POLR1B/NKRF/KMT5B/PLEKHA3/ZNF136/ZNF562/ELF1/HSDL1/DUSP16/RYBP/ZNF140/RBAK/RNMT/NRBF2/MOSMO/…
GTF2B	GTF2B	128	-0.762748	-2.88005	9.98569e-23	1.18141e-21	2.56119e-22	2319	tags=89%, list=21%, signal=72%	FADD/ZNF200/MAGOH/IMP3/ABT1/ARV1/EIF4A3/ASTE1/MRPL39/GLOD4/MRPL42/WDR12/MPLKIP/CPSF3/PIGH/TGDS/MRPS36/ACTL6A/RNF220/VPS72/ATP6V1H/PTPN2/IK/MED6/CHCHD4/SEPHS2/WTAP/CWC25/CNOT10/ORC4/INPP1/DDX31/DYNC1LI1/MRPS30/ENY2/SELENOS/UTP3/CAMTA1/GFOD2/WDR53/ORC5/ZCCHC3/IST1/MTERF3/PARS2/TIGD6/DNAAF2/LYPLA2/NSMCE3/ZNF350/ALKBH1/ZNF805/ZNF416/USP3/DDX28/C7orf26/RAB7A/MPHOSPH6/AKIRIN2/SAFB/LOC645139/METTL23/RNF…
ZNF688	ZNF688	299	-0.603591	-2.52158	1.64519e-22	1.91939e-21	4.16109e-22	3088	tags=61%, list=27%, signal=45%	POLR2J/SDHAF4/HSCB/POLR2I/SAP18/DGAT1/MRPL38/RING1/COMMD4/PRPF31/TMEM134/ESS2/NME3/GPX4/TMEM80/CDC26/CYB561D2/CIAO3/PTOV1/WDR83/BOLA1/RNF166/TPRA1/LOC105372480/GET3/STX10/CDK5/AGPAT2/BAX/ZNF446/MRPL55/SF3A2/TAFAZZIN/KEAP1/TMEM53/DPM3/PIN4/PCAT6/SNAPC5/ANKRD54/C1orf35/C12orf57/B3GAT3/IFT27/THAP3/NSMCE2/DDRGK1/ELOF1/MRNIP/DPH7/YPEL3/FAM50A/PHLDB3/ZNF414/BBLN/TRIM52-AS1/RANGRF/TRUB2/NSMCE4A/INO80E/A…
ZNF232	ZNF232	185	-0.682516	-2.71883	5.7534e-22	6.60163e-21	1.43118e-21	1882	tags=80%, list=17%, signal=68%	ZNF133/CPSF3/C2orf76/PIGH/GPR108/HTRA2/VPS72/C18orf21/SNAPC2/NKAP/EIF2B4/NCBP2AS2/SPOUT1/PHKG2/KAT8/RRP9/TYSND1/RPP25L/SLC25A29/RAB9A/MOB2/TMEM208/MED31/TMEM60/C20orf96/MRM1/GFER/VPS11/GLA/TMEM186/BCKDHA/FBXL15/MRPL2/HS1BP3/ABHD11/MCOLN1/GPS2/AGTRAP/ZNF480/PCGF2/LYPLA2/FAM89B/ATP6V1F/NSMCE3/ACTR5/ANKRD13D/BCDIN3D/SS18L2/HEXIM2/SAT2/C6orf136/WBP2/C7orf26/METTL23/RNF113A/ERF/CXXC1/RNF5/USF2/ZNF557/…
MEIS2	MEIS2	290	0.635232	2.41625	5.81572e-22	6.60163e-21	1.43118e-21	3120	tags=65%, list=28%, signal=48%	SYNPO2/SLC8A1/MYOF/DIPK1A/HECW2/STAT1/SNX18/TMTC1/LOXL3/MN1/ERAP1/TRAK2/PRKD1/HEG1/TNFRSF19/TBX18/ZEB1/APPL2/MARCKS/ADD3/ZHX1/RNF141/NXN/VCL/LAMA4/GNB4/PDIA6/UGP2/NT5C2/PDE4DIP/PHKB/SLFN12/ROCK2/TCAF1P1/NIPSNAP3A/RBMS2/POFUT1/SLC24A1/FKTN/CEP112/PCYOX1/BCKDHB/PDIA4/DYNC1LI2/TCAF1/NUBPL/TBCK/TTC37/TTC3/EEF2K/LNPK/VEZT/MR1/TFDP1/PAPSS2/EIF4G2/RHOBTB3/ABCB10/ABAT/SCRN1/B3GALNT1/NXPE3/PLA2G12A/NCSTN/…
MXD1	MXD1	94	-0.802825	-2.89828	1.05176e-21	1.17797e-20	2.55375e-21	1625	tags=84%, list=14%, signal=73%	RIC8B/ZBTB8A/CEBPG/CCDC174/SMIM13/VAMP4/ZNF652/ZBTB14/ZXDC/TMEM161B/YAF2/NIPA1/ABTB2/ACTR3B/RNF146/WHAMM/YIPF4/RFK/KMT5B/PLEKHA3/NAB1/FAM76B/PCDHG@/NBEAP2/TNFRSF10B/CHD1/LYN/UBE2B/TMEM170A/RAB21/NRBF2/LONRF1/ADNP2/MOSMO/RO60/ZMYM5/ZCCHC10/TRIM39/GAN/MAFG/ATP6V0A2/DNAJB9/ZNF468/AP1AR/INO80D/CLDN12/MAP1LC3B/SNAPC1/ZCCHC8/CDKN2AIP/USP36/OSTM1/KBTBD2/LRP12/ELOVL4/ELL/PPM1D/ZNF331/USP31/ATP6V1C1/FAM24…
ZBTB9	ZBTB9	219	-0.648375	-2.65037	1.57142e-21	1.73683e-20	3.76531e-21	3023	tags=75%, list=27%, signal=56%	ZNHIT3/RBM34/FTSJ3/TRAPPC4/DIABLO/UTP4/KRT10-AS1/CTNNBL1/ATP6V0C/NOP10/DTX2/ESS2/HM13/TACO1/SAP30BP/TLCD1/GTPBP10/ZNF579/FKBP4/GNG5/ZNF787/TTI2/YY1AP1/MRPS2/AATF/TIMM17B/RTL8A/COQ9/MRPL36/JAGN1/ZNF768/ZNF526/GLRX3/PHF5A/RPP30/MRPS18B/MRPL49/NUDC/RABIF/GPN2/ANKRD54/CNBP/NUP35/THAP11/THAP3/ELOF1/MAGOH/MRPS18C/F8A1/DANCR/SUPV3L1/NTMT1/DPF2/GIT1/SLC25A17/MRPL39/ALG3/ARMC7/MRRF/TRIM27/ARRB2/RAE1/CPSF3…
ZNF446	ZNF446	258	-0.623139	-2.5682	1.64367e-21	1.79309e-20	3.88728e-21	2989	tags=63%, list=26%, signal=47%	MRPL38/RING1/PRPF31/ERMARD/ZDHHC1/PIGQ/RELB/CLCN2/TMEM220/PTOV1/VAMP2/WDR83/IRF9/PCIF1/ECH1/PYM1/STARD3/GET3/STX10/OSGEP/AGPAT2/BAX/COQ9/SF3A2/SH2B1/ZBTB48/TAFAZZIN/KEAP1/TMEM53/OGFOD2/UBC/CACFD1/ARID5A/LSM10/ANKRD54/C1orf35/KCNAB2/C12orf57/BSG/MITD1/B3GAT3/ABCF3/IFT27/TMEM222/MLYCD/NSMCE2/DDRGK1/FNDC4/DPH7/FAM50A/PEX14/PHLDB3/XAB2/ZNF414/SUGP1/TRIM52-AS1/SPNS1/RANGRF/TRUB2/PNKP/ZNF76/SART1/NSMCE…
FOXC1	FOXC1	93	-0.803545	-2.88582	1.74996e-21	1.88458e-20	4.08561e-21	1891	tags=90%, list=17%, signal=76%	VPS37A/PPIL4/NRG1/ACTR6/TRMT6/CEBPG/YY1/MECP2/CCDC174/YTHDF1/VAMP4/SIAH1/ZXDC/DNAJC24/YAF2/USP42/PPM1A/RAB22A/DDX52/GPR157/RFK/ZNF134/NKRF/KMT5B/PLEKHA3/ADO/BRPF1/RNF149/TNFRSF10B/CHD1/UBE2B/RAB21/NRBF2/LONRF1/RRN3/MOSMO/TAF3/RO60/ZMYM5/MIS12/MAFG/PPP4R3A/AP1AR/TP53BP2/MAP1LC3B/ZNF791/ZC3H11B/ZCCHC8/RRAGC/CDKN2AIP/FBXL20/ABHD17B/SPSB1/E2F6/ZNF627/RB1CC1/KBTBD2/LMTK2/PPTC7/JMY/ATP6V1C1/FAM241A/POU…
CREBL2	CREBL2	242	0.658687	2.47163	1.89221e-21	2.01197e-20	4.36179e-21	3114	tags=74%, list=28%, signal=55%	CCNG1/EEF1A1P35/EEF1A1P4/EEF1A1P5/DPYSL2/TMEM231/ASTN2/EEF1A1P22/EEF1A1P6/BTN3A3/EEF1A1P12/RPL3/EEF1G/EEF1A1P11/GDF11/TSPAN5/EEF1A1P25/SUGCT/SRR/RTL8C/DDOST/EEF2/NAGA/APOBEC3C/TMEM97/VTI1B/TMEM254/PEX2/NEK11/CDIN1/RPL13A/SMAP2/PIGK/PAPSS2/SLC25A6/ANKMY2/RHNO1/SHC1/SEC31A/CETN2/C6orf120/ALDH7A1/LMAN2L/SCP2/NUCKS1/NDUFA10/ATL1/IFT52/HSDL2/IFT57/COPS4/EIF3L/CAPN1/CRTAP/PAQR7/MRPS27/SLC25A3/SNX7/AKT2…
ZNF316	ZNF316	151	-0.722177	-2.79392	2.17093e-21	2.27948e-20	4.94172e-21	2496	tags=81%, list=22%, signal=64%	ZMIZ2/MZF1/ZSWIM8/ATP13A1/ZCCHC4/GABARAPL2/CAPN10/SYNGAP1/NSUN4/TMEM259/ATXN2L/POLR2J4/STEEP1/RNPC3/CNOT3/ASTE1/CCDC112/PTBP2/BBIP1/SCYL3/FAM131A/RNF220/IK/DCAF15/RNF215/TRIM11/BRAT1/HELQ/DGKQ/ANO8/DDX55/RNF25/PGS1/ZNF7/ZBTB7A/ATG4B/GAK/WTAP/EIF2B5/TRAPPC14/SETD4/SLC25A37/POLM/E4F1/FBRS/SLC38A7/DDX51/LRWD1/FHOD1/N4BP2L2/CBARP/DCUN1D2/ZNF384/TAF1C/TWIST2/WDR6/ARRDC1/ING5/ACAD8/AP5Z1/EFCAB2/DDX24/P…
ZBTB8A	ZBTB8A	104	-0.774754	-2.85515	7.01203e-21	7.27174e-20	1.57645e-20	2280	tags=91%, list=20%, signal=74%	HCG18/ZNF200/SP2/ABCF1/TMEM128/ZNF142/GPATCH2/LINS1/ESF1/BTN2A1/WDR35/LARP7/MRPL42/OPA3/PPIL4/PRMT3/CHMP2B/ZNF649/PIAS1/PWWP2A/MECP2/CCDC174/DUSP12/ATXN3/XPC/NSUN3/SPRED1/ZBTB14/QRICH1/DNAJC24/PRPF38B/ZNF567/RC3H1/ZNF347/ZSCAN32/WDR33/DNAAF2/RNF146/STXBP3/ZNF264/C16orf72/DYRK1A/NKRF/LRIG2/ADO/USPL1/RNF149/CEP76/RAB21/RRN3/CHIC1/MOSMO/ZNF780A/TAF3/ZNF558/RO60/CTCF/GMEB1/PALB2/ZMYM5/CBFB/TRIM39/ZNF…
RFX5	RFX5	244	0.653164	2.44804	8.58161e-21	8.79092e-20	1.9058e-20	2773	tags=63%, list=25%, signal=49%	PLPPR4/MKI67/ELN/HECW2/STAT1/PKDCC/HS6ST1/GDPD5/SLC44A2/ERBB2/TMOD2/ZC3H7B/NXN/MAGI1/CHN1/GALNT2/RAB40B/CTIF/MEGF6/ARHGEF17/ADAMTS7/POP1/ROCK2/NIPSNAP3A/NREP/PCSK7/POFUT2/TOM1L2/LGMN/CEP112/CCDC88A/BCKDHB/EMC1/SPATS2L/TTC7A/GLT8D1/YIPF5/TPGS2/RARS2/CLTCL1/PLS3/USP13/SMC4/FAM171A1/PCYT1A/MPRIP/TCP11L1/PLEKHG5/DDB1/DBNL/NUMBL/EVI5L/TTF2/GTF2H3/POLH/FBXL2/IVD/SPTAN1/ARHGAP31/PRPS1/ALDH18A1/PDIA3/ACO…
ZNF444	ZNF444	304	-0.588655	-2.47527	1.00255e-20	1.01463e-19	2.19963e-20	3240	tags=61%, list=29%, signal=45%	SMPD2/SDHAF1/MRPS5/MEN1/TEX264/ZNF593/PTPMT1/POLR2J/SDHAF4/DGAT1/RAB40C/MRPL38/RING1/COMMD4/ERMARD/TMEM134/ESS2/HM13/NME3/P4HTM/TMEM80/PIGQ/CIAO3/PTOV1/WDR83/IRF9/PYM1/BOLA1/FDX2/RNF166/TNIP2/RHOB/KAT2A/TPRA1/SH3GLB2/PIGC/STX10/OSGEP/AGPAT2/BAX/C15orf40/ZNF446/MRPL55/ZBTB48/TAFAZZIN/ZNF768/OGFOD2/PIN4/ARID5A/SNAPC5/LSM10/ANKRD54/COL18A1/C1orf35/C12orf57/B3GAT3/THAP11/IFT27/THAP3/NSMCE2/DDRGK1/UBE…
DLX1	DLX1	148	-0.710304	-2.74921	1.30146e-20	1.30146e-19	2.82145e-20	1991	tags=57%, list=18%, signal=48%	NSUN6/IMMP2L/THYN1/DGAT2/PCED1A/SLC9B2/WDR91/ING4/PPWD1/MC1R/RAB11B/RMDN2/SLC26A11/INSYN2B/ZNF184/EFCAB7/BDH2/FENDRR/DNM1/GALK2/PRRX2/TRAF3IP2/NTN1/KLF7/MRFAP1L1/NUMA1/MAP3K12/AKR1B10/UBE2E3/PSMA3-AS1/L3MBTL3/ZNF577/ZNF181/PCCA/PROCR/CBX7/SLC22A17/SLC22A18/GTF2IRD2/PTMAP5/ASB13/B3GALT4/MMP2/NDRG4/NAPRT/ABCC3/ARHGEF3/ZNF250/PGF/P4HA3/RIPOR3/PTMAP2/CRLF1/PREX1/MSX1/CACNG7/MTSS1/SVIL/STEAP1/KANSL1L/…
NKRF	NKRF	112	-0.761104	-2.83453	1.87207e-20	1.85005e-19	4.01075e-20	2361	tags=90%, list=21%, signal=72%	ATG16L1/FOXJ3/STIM2/UIMC1/PPP1R8/HCG18/ZNF200/GTF3C3/SP2/GPATCH2/ZNF354C/GPATCH8/CHD8/TOP3A/ARL8B/THAP5/IL17RA/PPIL4/COA7/AGO3/PRDM4/SRFBP1/CSNK1D/CHMP2B/ZBTB8A/CUL3/GCC1/PIAS1/MECP2/CUL1/ZNF451/PHF13/SENP5/RBBP6/PNMA1/KDM5C/PPP2R1B/QRICH1/CSRNP2/MORC2/TTF1/RC3H1/IDH3A/PPM1A/CACUL1/ATL2/TOP1/WDR20/AHCTF1/C12orf29/WDR33/ZNF317/MOSPD1/DDX52/VCPIP1/C16orf72/POLR1B/ZNF134/ZNF562/ADO/BRPF1/ZNF701/RNF1…
ZNF250	ZNF250	125	-0.745291	-2.80593	2.2711e-20	2.21828e-19	4.80906e-20	2052	tags=74%, list=18%, signal=61%	ASTE1/TP53RK/C6orf47/MACO1/GTF2IRD2B/ZC2HC1A/SPOCK1/WDR91/MACROH2A1/PPWD1/CRTC1/CWF19L2/TSPAN6/ALDOC/PHF3/CMTM3/ZNF570/SHROOM1/HMGB1/NFYA/BDH2/DNM1/ZNF689/EVC2/HTRA1/GALK2/GORAB/SRSF4/BEX4/NTN1/MRFAP1L1/MMD/NUMA1/DDX24/LIMK1/TMEM198/PGBD1/ZNF480/ARHGAP24/SH3KBP1/PTMA/FAM20C/POR/DLX1/GTF2IRD2/CREB3L4/PTMAP5/ZFTA/ASB13/SMAD7/MMP2/AGPAT4/ARHGEF3/ZNF385A/ANO1/SLC6A8/P4HA3/RPP38/RESF1/PTMAP4/PTMAP2/H3…
ZNF511	ZNF511	245	-0.619742	-2.5461	2.61515e-20	2.50705e-19	5.43509e-20	2726	tags=63%, list=24%, signal=49%	IRF9/ECH1/PYM1/BOLA1/PPP1R11/EEFSEC/NFYC/TPRA1/GET3/STX10/OSGEP/AGPAT2/BAX/RTL8A/ZNF446/MRPL55/SF3A2/KEAP1/TMEM53/DPM3/PIN4/PRPF19/ARID5A/LSM10/ANKRD54/C12orf57/IFT27/TMEM222/SMIM19/THAP3/FNDC4/ELOF1/COMMD3/IMP3/ZNF414/RPS19BP1/TRIM52-AS1/FKBP1A/RANGRF/TRUB2/HDAC5/SART1/SIGIRR/ALG3/ZNF524/TBC1D17/PET100/AIP/SMIM4/ZNF444/GHDC/C2orf76/YJU2/HTRA2/VPS72/NUDT5/MIEN1/SNAPC2/SURF2/BRAT1/PRDX2/YAE1/RAB11…
EEA1	EEA1	268	0.63402	2.38968	2.62644e-20	2.50705e-19	5.43509e-20	3420	tags=71%, list=30%, signal=51%	ITGA8/ROBO2/RECK/MYOF/CHSY3/FAT4/SNX18/NAALADL2/MN1/GASK1B/TRAK2/AHNAK/BMPER/HEG1/TMOD2/TBX18/ZC3H7B/ZEB1/UTRN/ADD3/ZHX1/PEAK1/DDR2/SH3D19/CDC14B/LAMA4/COL12A1/TBL1XR1/ITGAV/IL6ST/NT5C2/PARVA/PHKB/ROCK2/TCAF1P1/POFUT1/MAN2A1/SLC24A1/FKTN/TANC1/BCKDHB/DYNC1LI2/POGLUT3/TCAF1/NUBPL/DNAAF9/TTC37/LNPK/VEZT/PLS3/SLC4A7/LOC101927060/TCP11L1/EIF4G2/RHOBTB3/HERC3/AIDA/WDFY1/KIAA0754/NXPE3/SEC23A/NBEAL1/SC…
ZNF408	ZNF408	189	-0.665761	-2.6682	4.95431e-20	4.67598e-19	1.01371e-19	3141	tags=79%, list=28%, signal=58%	ZFAND2A/CCDC86/TMEM11/TMX2/MRPS22/PSMD8/RBM34/TRAPPC4/DIABLO/TMEM134/UTP4/PSMC4/DDX56/TACO1/WDR54/SAP30BP/TLCD1/KLF16/RELB/HINT2/ZNF787/TSSC4/MAP1S/DPM2/TOMM40/PVT1/MRPL58/AATF/NOC2L/TIMM17B/MRPL55/RRS1/NUDC/UBC/NOP58/GPN2/UBE2M/BSG/TMEM222/SCO2/PIPSL/HSPBP1/MRPS18C/PEX14/RP9/SUPV3L1/XAB2/ATG101/NTMT1/ABHD8/FOSL1/RPS19BP1/NAIF1/PINX1/OTUB1/TNFRSF12A/ADRM1/MRPL39/PSMG1/ZNF777/FAM174C/NOP56/APBA3/M…
CREB3	CREB3	335	0.595225	2.29594	1.69113e-19	1.57839e-18	3.42182e-19	3907	tags=71%, list=35%, signal=48%	FRMPD4/VIM/TUBB/TUBAP2/RRAS/PPDPF/RPL10/RPL41/PRADC1/RPL21/POLR2L/RPL23AP82/PRDX4/PHF19/TMEM106C/NME4/ATP6V0E2/EEF1B2/RPS27A/ANXA11/LMNA/SNHG8/ADAM15/VTI1B/OST4/APOL2/PCBD1/DHDDS/NUDT1/RCN3/TUBBP2/GNAI2/HINT1/RPS5/DBNL/IPO4/MAN1B1/TSPO/DYNC2I2/RANGAP1/PSME1/RPS6KA4/CAPNS1/JMJD4/CHCHD6/DTYMK/PMS2P1/CAPN1/NLE1/COPS6/LMAN2/MAP3K6/PRRT3/CD151/TRAPPC1/NT5DC2/COPS7A/PNPLA4/COMT/ATP5PB/LAP3/IFI27L1/COMM…
PRDM1	PRDM1	122	-0.736368	-2.76765	2.35918e-19	2.16481e-18	4.69313e-19	1201	tags=63%, list=11%, signal=57%	TRPS1/DDX24/UVRAG/RNF114/LPCAT2/ARHGAP24/GPR137B/RAB7A/SLC35G2/RNF13/FAM20C/SRGAP3/GTF2IRD2/ZFTA/ELK3/CERK/ARHGEF3/ZNF250/ANO1/HECA/TMX4/LHFPL2/RESF1/CRLF1/ELOVL4/SVIL/PPM1D/STK38L/WLS/HBP1/FOXF1/EGR3/TDP2/KLF11/TPBG/SYT14/FAP/TMEM132B/CEBPB/SNX9/LACC1/LINC01128/DHRS13/PELI2/CPEB1/ITGB3/BMERB1/PLA2G4A/FMNL2/EDNRA/ST3GAL5/RAB31/GLDN/FLRT2/SH3PXD2B/NPC1/CYGB/ETV1/PTPRU/ARSG/MMP14/GEM/TBX3/DGKI/EDNR…
ZBTB17	ZBTB17	144	-0.70592	-2.72565	2.37098e-19	2.16481e-18	4.69313e-19	2836	tags=85%, list=25%, signal=64%	CDC26/CFAP36/MRPS9/CDK5RAP1/SFXN5/CD2BP2/PPP1R16A/FBXL6/SRA1/USF1/SNRNP70/RPUSD1/ZCCHC4/CDK11A/PARP2/CAPN10/POLD4/ZNF513/TMEM259/FLAD1/STEEP1/ILKAP/METTL17/XRCC1/PNKP/ZNF76/PSMG1/CIR1/PPOX/BBIP1/CEP131/RABEP2/HGS/IRGQ/IK/DCAF15/C1orf159/DGKQ/DDX55/SNW1/DNTTIP2/PGS1/ULK3/ZNF7/ATG4B/ZGPAT/TRPT1/PIH1D1/MRGBP/MBD2/TXNRD2/EIF2B5/TRAPPC14/SETD4/TOP3B/E4F1/INPP1/LRWD1/WRAP73/OGFR/TRMU/RBM19/N4BP2L2/DHX3…
TOPORS	TOPORS	95	-0.778568	-2.81941	2.46062e-19	2.2225e-18	4.8182e-19	2114	tags=91%, list=19%, signal=74%	ESF1/WDR89/SREK1IP1/SART3/CEP250/PPIL4/THAP1/RPRD1A/COA7/ZNF585B/PRDM4/FEM1C/PRMT3/SRFBP1/CDC5L/GGNBP2/PPP2CA/PIAS1/CUL1/ACER3/ZNF451/TMEM33/VAMP4/QRICH1/MKLN1/ZNF24/IKZF5/TMEM161B/FOXP1/ATL2/WDR20/AHCTF1/ZNF317/DDX52/VCPIP1/CYLD/RFK/TBC1D22B/NAA30/POLR1B/NKRF/BICD1/ADO/CHD1/DUSP16/RBM15/CEP76/ZBTB21/ZNF131/NRBF2/MTPAP/SNIP1/GMEB1/MTAP/ATP6V0A2/ZNF468/PIGW/PPP4R3A/TFAM/CDKN2AIP/ABHD17B/TUT7/FBXO3…
NFYB	NFYB	153	0.714559	2.54557	2.63914e-19	2.35838e-18	5.11277e-19	1635	tags=51%, list=14%, signal=44%	TAGLN/LINC01133/PARD3B/CLDN11/MFAP5/CAP2/KCNQ5/GCNT4/ANKRD33B/PRSS12/HSPG2/ITGBL1/CMKLR2/ALDH1L2/ATP10A/COL5A2/CCN2/GFRA1/PEAR1/FSTL1/ARHGAP29/ARSJ/RASSF2/ADAMTS12/TRIM59/MSRB3/LINC00968/LIMS2/DMD/CFL2/CDK6/CNN1/DNAJB4/RBM24/AJUBA/HIC1/RALGPS2/MCU/SCN9A/JPT1/AK4/RAD23B/APBB2/VEPH1/STRADB/GLIS2/MAN2A1/KCNK6/GATA6/PAWR/ZNF703/USP53/SCN8A/WEE1/KLF2/STK17B/FKBP14/SLC9A7/MPRIP/RNF41/RHOBTB3/ZBTB18/POL…
ZNF747	ZNF747	269	-0.595494	-2.44828	2.77723e-19	2.45566e-18	5.32367e-19	3589	tags=75%, list=32%, signal=52%	ENSA/DCAF8/NRBP1/UBL4A/ARMCX1/PSMD4/GPKOW/NBDY/PPT1/CLTA/BPGM/ARHGEF40/C14orf119/PPP1R9B/EIF2B2/LYRM2/SARNP/DOLK/UBB/ZNF576/DNAJB12/C7orf25/ALKBH4/RDH11/HSD17B1-AS1/PEPD/BCAP31/WDR24/ANAPC2/CCDC71/ZNF584/PSME3IP1/MLST8/COQ7/PTPA/GNL1/E2F4/MRFAP1/FAH/HARS2/OTUD5/RETREG2/CLIP2/PDCD6/C1orf216/PRR13P5/ZSCAN18/IFNGR2/ZNF174/HADHB/NAXD/SLC25A38/CHMP5/GSPT2/GTF3C2/SDHA/PRPF31/ZC3H10/GSR/ATP6AP1/PRKD2/HM…
ZNF451	ZNF451	117	-0.740547	-2.75829	4.0246e-19	3.52152e-18	7.63437e-19	2462	tags=88%, list=22%, signal=70%	WAC/ZNF800/ESCO1/FOXJ3/POGK/SP2/THUMPD1/ZNF518B/DHX36/ZNF354C/SAMD8/ESF1/GPATCH8/WDR48/WDR89/RAB5A/PFKFB2/BRAF/METTL14/ZNF146/MDM2/RBM18/DCP1A/ZZZ3/ARL8B/THAP5/AGO3/ZNF585B/ZNF592/ACTR6/FEM1C/SRFBP1/FBXO28/ZBTB33/HIVEP2/ZBTB24/YY1/PIAS1/CDK13/MEX3C/ACER3/PHF13/TMEM33/NFAT5/FMR1/KANSL1/YTHDF1/DDHD1/MKLN1/SP1/ZNF24/IKZF5/CEP120/RC3H1/YTHDC1/PPM1A/ATL2/RAB22A/AHCTF1/RUNDC1/TXLNG/VCPIP1/CYLD/C16orf72…
DEAF1	DEAF1	203	-0.645885	-2.61815	4.94821e-19	4.28505e-18	9.28965e-19	2869	tags=69%, list=25%, signal=52%	HM13/DBP/P4HTM/TMEM80/CDC26/CIAO3/VAMP2/DPM2/EMC3/PYM1/RNF166/TNIP2/STARD3/GET3/STX10/AGPAT2/ZNF446/JAGN1/TMEM53/NIF3L1/ATP13A1/SNAPC5/LSM10/C12orf57/BSG/B3GAT3/TMEM222/POLD4/NSMCE2/DDRGK1/FNDC4/ELOF1/RP9/FLAD1/PHLDB3/BBLN/SUGP1/SPNS1/RANGRF/SART1/VPS37D/ENKD1/FAM174C/APBA3/AIP/ZNF444/UBXN11/TMEM205/THOC6/PLA2G4C/EPB41L4A-AS1/RABEP2/ASPSCR1/HTRA2/ATP6V1E1/MIEN1/RNF215/SNAPC2/BRAT1/VEGFB/TRPT1/GAK…
ZNF143	ZNF143	106	-0.755896	-2.77766	5.02768e-19	4.30944e-18	9.34252e-19	2151	tags=83%, list=19%, signal=68%	DPF2/PAPOLG/EIF4A3/UHRF2/CCDC112/C1orf56/CBLL1/SCYL3/CASC3/CWF19L2/CHCHD4/SNW1/CDC5L/WTAP/C19orf54/TEX10/SLC5A6/UBIAD1/PPP1R18/RELA/DYNC1LI1/NAF1/MRPS30/CEBPZ/CGRRF1/UTP18/KANSL2/FIP1L1/MKLN1/MLKL/RPF1/CWC22/YAF2/COG1/TMEM186/DDX59/RBM22/ATP6V1B2/UBAP1/TRIM13/CNNM3/HSPH1/ZNF316/ALKBH1/USP3/C2orf42/WBP2/RFX1/TFIP11/ADO/IRF7/NUFIP1/TNFRSF10B/PANK4/AEN/BRD2/UTP25/HSF2/PRICKLE3/PPP1R10/RMC1/ELK3/SCAF…
FOXF1	FOXF1	101	-0.768783	-2.82107	5.20155e-19	4.41344e-18	9.56798e-19	1561	tags=67%, list=14%, signal=59%	NFYA/BDH2/FENDRR/DNM1/GALK2/ZNF652/MMD/NUMA1/LIMK1/TMEM164/WDR19/ARHGAP24/SLC35G2/METTL9/FAM20C/DLX1/MAML3/SMAD7/MMP2/NDRG4/SIK2/AGPAT4/ARHGEF3/ZNF250/PGF/P4HA3/TMX4/CRLF1/CACNG7/KANSL1L/LOC105372401/WLS/ATP6V1G1/BEST1/GPNMB/FAP/TMEM87A/TRPA1/PSD/ADGRA3/KCNK1/SOX4/LACC1/SLC2A13/PELI2/PDK3/SOX9/FMNL2/EDNRA/RAB31/FLRT2/SH3PXD2B/CYGB/PRDM1/MMP14/RNF144A/SLC6A6/MCTP2/EDNRB/SPRY4/FCMR/HTR7/BMF/PTGES/R…
CEBPZ	CEBPZ	180	-0.667443	-2.66314	5.82243e-19	4.89084e-18	1.0603e-18	2472	tags=70%, list=22%, signal=56%	NIF3L1/ZCCHC4/PRPF19/PDE12/CNBP/NUP35/FADD/IDS/C1GALT1C1/BRAP/ABHD8/EIF4A3/NAIF1/ST7/SREK1IP1/SLC25A17/MOCS3/CBLL1/METTL14/ARL8B/TRMT10C/RAE1/PIGH/CASC3/VPS33A/ACTL6A/ATP6V1H/ATP6V1E1/CHCHD4/HELQ/RSL24D1/SNW1/ASF1A/SEPHS2/CDC5L/WTAP/C19orf54/CAB39L/HMCES/LCMT2/ELK1/EIF2B5/SLC5A6/CLP1/HDAC2/PPFIBP1/UBIAD1/RELA/CNOT10/IP6K1/ORC4/DYNC1LI1/NAF1/MRPS30/PHLPP1/UTP3/CGRRF1/CORO2B/WDR75/TMEM33/DHX30/UTP1…
ZNF562	ZNF562	140	-0.704309	-2.72211	6.22929e-19	5.1808e-18	1.12316e-18	2684	tags=82%, list=24%, signal=63%	USP38/USP10/LLPH/FOXK1/RAD17/UBE2K/SPATA2/SUPT6H/LARP4B/SLBP/AKAP10/YTHDF2/TENT4A/AAK1/RPS6KA3/SP2/PANK2/LRRC57/ARIH1/TOP3A/ZNF146/DCP1A/ZNF407/VPS37A/COA7/ZNF585B/DOT1L/LIN7C/FEM1C/TYW5/TRMT6/GGNBP2/FBXO28/SEH1L/CUL3/GCC1/NUFIP2/PPP2CA/YY1/CUL1/STK35/PHF13/SENP5/YTHDF1/RBBP6/PNMA1/PPP2R1B/DDHD1/PTPN12/GABPB1/FAM222B/DDX20/TMEM161B/YAF2/NIPA1/USP42/IDH3A/FOXP1/CACUL1/SETD1A/RAB22A/AHCTF1/RUNDC1/W…
ZNF212	ZNF212	95	-0.773419	-2.80077	6.94187e-19	5.71683e-18	1.23936e-18	1872	tags=80%, list=17%, signal=67%	EPB41L4A-AS1/VPS18/TRIM11/CHCHD4/EIF1AD/CBLB/CDC5L/ZBTB7A/EIF2B5/SLC38A7/DYNC1LI1/CGRRF1/WDR75/DCUN1D2/ZNF384/KANSL2/ACAD8/RPF1/TIGD6/RNF114/WDR33/CNNM3/ZNF316/LIN52/RAB7A/RFX1/SAFB/CLK3/NDUFAF4/CRIPT/IRF7/PANK4/ABHD5/FOXP4/SYF2/BRD2/STK24/PRICKLE3/RMC1/TOM1/RSRC2/KCTD13/CLK4/NUMB/ATG2A/R3HCC1L/NXF1/HMGXB3/SAFB2/ZNF354A/GATAD2B/KDSR/LGALS8/TOR4A/LRRC37B/FLCN/KLHL26/ARNTL/GFPT2/LMO4/CREM/NAB2/CHKA…
CDC5L	CDC5L	188	-0.658533	-2.63513	8.24956e-19	6.7278e-18	1.45853e-18	3547	tags=84%, list=31%, signal=59%	DDX6/TERF2/ZNF584/MEAF6/HNRNPKP4/PUS7/SPATA5L1/HNRNPF/CASP2/NEPRO/C11orf58/DNAJA2/QTRT2/YPEL5/PLRG1/POLR2A/HNRNPU/MTIF2/SSRP1/THOC2/PSMC6/CNOT4/NELFCD/BCAS2/SLC25A44/FTSJ3/SNRNP40/MAP2K1/SRP54/POLR3A/MRPS35/KAT7/GTPBP10/MYNN/SF3A1/GEMIN4/USP10/TTI1/TBPL1/DDX47/ZNF526/UTP15/MUL1/YTHDF2/RABIF/RIPK1/PDE12/ATXN2/GPN2/CNBP/NUP35/ATG13/PPP1R8/ASB6/PANK2/RAVER1/GPATCH11/INTS14/ABT1/PSEN1/NSRP1/BRAP/EIF4…
E4F1	E4F1	182	-0.65897	-2.62389	1.06494e-18	8.60142e-18	1.86472e-18	3253	tags=82%, list=29%, signal=59%	ADCK5/MIER2/WASH8P/CAPN15/CLK2/ARHGEF1/GTPBP3/ANKS3/WASH3P/PABPN1/RING1/WASHC1/ERMARD/TMEM134/GGA1/U2AF1L4/DTX2/PSMC4/SAP30BP/RELB/CLCN2/SNHG12/TSSC4/WDR90/PPP1R12C/DHX34/PPP1R16A/FBXL6/KAT2A/SH3GLB2/OSGEP/SRA1/USF1/SNRNP70/ZBTB48/TAFAZZIN/ZNF768/MZF1/OGFOD2/RPUSD1/NOL12/LCAT/CDK11A/ANKRD54/TCIRG1/CAPN10/SH3BP1/MITD1/MTG2/DPH7/MAGOH/TMEM259/WASH2P/MYBBP1A/THOC1/POLR2J4/LAS1L/ILKAP/LIMD2/SUGP1/MET…
ZNF385A	ZNF385A	162	-0.681773	-2.6714	1.10288e-18	8.82308e-18	1.91277e-18	2052	tags=76%, list=18%, signal=63%	ASTE1/TP53RK/CD276/FRG1HP/TBC1D17/IMMP2L/C6orf47/TMEM205/GHDC/PIGH/ZSWIM7/GPR108/ZNF213/RNF220/BRAT1/ALDOC/CMTM3/POLB/KAT8/MAPK8IP1/ISYNA1/SELENOK/NEU1/SLC39A4/OCEL1/RAB9A/SRSF4/ZNF688/BEX4/C2orf81/MRFAP1L1/DTNB/DLX3/DDX24/MCOLN1/DHRSX/CTSD/PCGF2/LYPLA2/ANKRD13D/CLN3/LIN52/BCDIN3D/ARVCF/SAT2/CDKN2A/RAB7A/METTL23/BRSK1/USF2/SLC22A18/EIF1B/PHYH/PHF1/PLPP5/SIRT6/TOM1/SLC29A3/PHF23/NAPRT/CMTM7/ZNF250…
E2F7	E2F7	73	-0.813992	-2.83814	1.33959e-18	1.05516e-17	2.2875e-18	1565	tags=88%, list=14%, signal=76%	SLC35E4/UBIAD1/FBRS/CORO2B/RIPK2/FIP1L1/LZTS3/ZNF335/CWC22/C12orf29/REXO1/CCDC9/PI4K2A/ARL8A/AEN/ZBTB21/STK24/UTP25/PPP1R10/EFL1/NUMB/R3HCC1L/ABHD2/KLHL21/PTP4A1/RELT/SMIM3/FNIP1/SPATA2L/ARNTL/H1-10/STRIP2/SLC36A4/RASSF8-AS1/LRRC8C/SERPINB8/SLC35F2/TNFRSF10D/SPRY2/PNP/HPCAL1/BTG1/SYNJ2/RORA/LPXN/H1-0/C11orf96/THBD/TSC22D1/IRS2/PHLDA1/ITPRIP/HAS1/SLC20A1/RND3/MT2P1/SPHK1/GDNF/FZD8/GPAT3/LIF/EREG/P…
MEF2C	MEF2C	103	0.776167	2.61236	1.34407e-18	1.05516e-17	2.2875e-18	1255	tags=69%, list=11%, signal=62%	F13A1/ASPN/HSPB3/COL11A1/DCLK1/EFEMP1/SLIT3/NCAM1/RCAN2/ECM2/ALDH1A1/SRPK3/CARNS1/DES/IDH2/ACTC1/SYTL2/SPARC/RASSF4/CAND2/NES/SERPINH1/MYBPH/KANK1/C1orf198/DYSF/HAPLN3/CHRNB1/FBLN2/ACOT11/RYR1/CFD/GPR153/JDP2/MORC4/DKK3/ACVR2A/DAAM2/LZTS1/THBS2/COL8A2/EPHB3/EEF1A1P5/SSPN/PPIC/MYORG/ANXA6/MRAS/EEF1A1P6/CYB5R1/SH3PXD2A/EPDR1/PYGL/SLC12A8/EEF1A1P25/PRR5/COL3A1/TNFAIP2/NREP/ARHGEF9/ITGA4/CEP112/P4HA2…
SOX4	SOX4	120	-0.733561	-2.75022	1.41992e-18	1.10438e-17	2.39422e-18	1604	tags=57%, list=14%, signal=50%	ZNF521/ZNF184/MEX3A/FENDRR/CHI3L1/PLEKHA5/FMNL3/ZNF248/NTN1/SEMA6D/MMD/TRPS1/DLX3/LPCAT2/L3MBTL3/WDR19/SLC35G2/RNF13/TLR4/JUP/CDK5RAP2/WIPI1/MAML3/RALGDS/SMAD7/MMP2/NDRG4/AGPAT4/ARHGEF3/ZNF250/PCMTD1/PGF/P4HA3/INSIG2/ELOVL4/ZNF331/FOXF1/GPNMB/FAP/TRPA1/RNF112/TWIST1/CPEB4/KCNK1/LACC1/SLC2A13/PELI2/PDK3/DCHS1/WNT5A/FMNL2/EDNRA/RAB31/FLRT2/SH3PXD2B/MAFB/CYGB/PID1/PLXDC2/PTPRU/FER1L6/ARSG/PGM2L1/RNF…
ZNF787	ZNF787	450	-0.504978	-2.21924	1.92471e-18	1.48326e-17	3.2156e-18	4297	tags=62%, list=38%, signal=40%	MRPL52/MRPL9/NDUFA6/TTC1/MIX23/C11orf68/EMC6/NDUFAF1/TRMT61A/MRPS17/CIB1/RSL1D1/R3HDM4/CDKN2D/SCAMP3/POMZP3/HSF1/SMG9/HRAS/PPIE/CMSS1/PES1/EIF4A1P4/UFD1/TRIM28/UTP14A/PSMD9/TATDN1/CLN6/CTXN1/ICAM3/GTF2E2/ZC3H3/CENPX/DEF8/COPE/GADD45GIP1/TIMM50/TAF6/PSMB7/CTU2/WDR46/ELOC/MPDU1/CHCHD2/DVL1/TSEN34/HMBS/C16orf91/PEF1/CLUH/ECI1/BCL2L12/NDUFAF2/NDUFS8/NDUFA8/PGP/EXOSC2/NAA20/MAIP1/TBRG4/FAHD1/MRPS12/TM…
TP53	TP53	97	0.775888	2.5915	2.09382e-18	1.59892e-17	3.46633e-18	1770	tags=79%, list=16%, signal=68%	PDE1C/CREB3L1/CD248/NES/SERPINH1/COPZ2/GBP1/ZBTB47/PDLIM1/EFEMP2/APOL1/EEF1A1P35/ABLIM3/APOL3/ERBB2/FARP1/GYS1/PREPL/IFIT2/RCN1/SIDT2/EEF1A1P5/P4HB/PPIC/MYORG/MAGED1/OPTN/CD99L2/ANXA6/MRAS/NUCB2/EEF1A1P22/ALDH9A1/CYB561A3/SVIL-AS1/CES2/CYB5R1/SLC16A2/SDC3/ZHX3/ARHGEF9/GGCX/PRMT2/AGA/C12orf4/PIGS/P4HA2/UBFD1/ANXA11/SPATS2L/RSU1/P3H4/MPI/MPRIP/DDB1/CDC42EP1/EVI5L/RHNO1/PLOD1/SEC61A1/IVD/SPTAN1/PTTG…
ZNF574	ZNF574	173	-0.660378	-2.61273	2.32803e-18	1.76175e-17	3.81934e-18	3062	tags=77%, list=27%, signal=57%	POLR2I/PAOX/ZNHIT3/OARD1/FTSJ3/TRAPPC4/DIABLO/PSMC4/ESS2/TACO1/TLCD1/MRPL22/C12orf73/PYM1/MRPS2/APEX2/CDK5/AATF/TIMM17B/RTL8A/COQ9/NIF3L1/RPP30/MRPL49/NUDC/PRPF19/SNAPC5/ANKRD54/IFT27/NKIRAS1/MLYCD/IMP3/TMEM126B/ATXN2L/F8A1/XAB2/SART1/MRPL39/ALG3/PSMG3/RAE1/WRAP53/MRPS36/ZNF213/RNF220/VPS72/NUDT5/PTRH2/CHCHD4/FRG1/EIF1AD/EIF2B4/ZBTB7A/TEX10/NELFA/DHPS/SPOUT1/GTF3C5/UBIAD1/RELA/C8orf82/FBRS/COX17/…
TRAFD1	TRAFD1	305	0.596466	2.27226	2.90799e-18	2.18099e-17	4.72821e-18	3384	tags=62%, list=30%, signal=44%	ACOT11/ZBTB47/GDPD5/PPP1R12B/ERBB2/CNN3/TMEM231/MRAS/FAM229B/BTN3A3/FGGY/EEF1A1P25/ADAMTS7/SRR/FKBP10/SLC25A23/EEF2/NAGA/TOM1L2/SPATS2L/TOR3A/CHID1/PEX2/GLT8D1/APOL2/ST6GALNAC6/SYNGR1/CCND3/PLEKHG5/DBNL/MPP1/FHL3/RAB15/ALDH7A1/SCP2/MLH1/EIF2D/NDUFA10/IFT52/RAB7B/TMEM98/MXD4/SUMF2/B4GALT7/SIL1/PCBP4/TEX261/SNX7/MSRB1/AKT2/BTN3A2/B4GALT4/PXMP4/DOK1/CBY1/CSDC2/VPS26B/IQCG/TMEM241/AGFG2/SELENON/TOMM4…
THRA	THRA	350	0.5818	2.25861	3.59713e-18	2.67397e-17	5.79695e-18	3833	tags=69%, list=34%, signal=47%	BTN3A1/LRRN4CL/LSS/ADGRB2/ADGRA2/ASTN2/PML/BEND6/BTN3A3/SAMHD1/TAPBPL/AMZ2P1/HCFC1R1/CMBL/MMAB/SLC25A23/CPQ/RBMS2/XG/NAGA/NYNRIN/MVD/COL6A3/TMEM97/PLCD1/IFI35/EEPD1/HADH/TCEA3/SYNGR1/NUCB1/GAL3ST4/KCND1/FLT3LG/IFITM3/TMEM8B/SEPTIN8/ACSF2/IL11RA/TNFSF12/PCYT2/C1R/MPC1/UBA7/APOBEC3G/SREBF2/SNTA1/DCAKD/MAN1C1/LETMD1/IFT52/METTL7A/COL6A1/FDXR/TMEM98/EMILIN1/P3H3/TMEM230/SLC15A3/MAN2B2/CRTAP/MVK/GSTA4…
ZBTB21	ZBTB21	82	-0.790936	-2.83098	4.25146e-18	3.13266e-17	6.79135e-18	1438	tags=77%, list=13%, signal=68%	EGFR/CEBPZ/TMEM33/SPRED1/MKLN1/GABPB1/ZNF24/IKZF5/RC3H1/FOXP1/ATL2/VCPIP1/KLF10/MCL1/ADO/BRPF1/DUSP16/RYBP/RBM15/STK24/UTP25/RRN3/RICTOR/MOSMO/SCAF4/MTAP/MIS12/EFL1/NUMB/PIGW/TOPORS/TBC1D15/ABHD2/WASL/ADSS2/TIPARP/PTP4A1/RB1CC1/ELL/PPTC7/CD55/SLC36A4/TCP11L2/C17orf58/ABL2/COQ10B/PAQR3/LRRC8C/SERPINB8/SLC19A2/RASSF8/TNFRSF10D/SPRY2/E2F7/CREBRF/LURAP1L/RORA/ZNF697/TSC22D1/ITPRIP/DYRK3/EREG/IER3
ZNF213	ZNF213	169	-0.663179	-2.62621	4.57603e-18	3.34249e-17	7.24626e-18	3053	tags=76%, list=27%, signal=57%	PAOX/REEP6/OARD1/RNF208/MRPL38/RING1/DIABLO/PRKD2/HM13/P4HTM/TLCD1/RELB/HINT2/CLPTM1/PTOV1/WDR83/DPM2/PYM1/DHX34/BOLA1/SF3A1/EEFSEC/NFYC/TPRA1/MRPS2/AATF/TIMM17B/RTL8A/ZNF446/MRPL55/SF3A2/THAP3/UBE2I/ELOF1/DPH7/ATXN2L/HSPBP1/F8A1/LAS1L/PHLDB3/XAB2/ABHD8/NDFIP2/BBLN/SPNS1/SART1/SIGIRR/ALG3/BAG6/ZNF444/TMEM205/YJU2/VPS72/CHCHD4/SNAPC2/BRAT1/EIF2B4/C19orf54/NOC4L/NELFA/SLC5A6/PEX16/SPOUT1/COQ4/UBIAD…
ZNF121	ZNF121	105	-0.744445	-2.72921	4.90674e-18	3.55315e-17	7.70295e-18	2243	tags=80%, list=20%, signal=65%	MAGOH/SNHG1/MRPS18C/ZNF75A/RPS19BP1/TNFRSF12A/ZMYND19/MRPL39/PTBP2/MRRF/NOP56/GNL2/SNRPB2/WRAP53/GUSBP11/SNHG17/LYAR/PTRH2/EXOSC8/FRG1/GET4/RSL24D1/DDX55/CMC2/MSANTD3/CWC25/RRP9/DDX31/POLR2H/TRMU/WDR75/MGME1/ORC5/MTERF3/CMC1/SLC52A2/C12orf29/TXNL4B/H2BC12/WDR74/ZNF574/CLK3/RNF5/NDUFAF4/NFKBIB/PFDN6/PPP1R10/GLRX2/HMGA2/CLK4/RSRP1/NPIPB2/MRPL32/LIN37/SH3BP5-AS1/KLHL21/HINFP/ENO2/INAFM1/ZNF155/PFDN2…
RFX8	RFX8	126	-0.718914	-2.72137	6.34931e-18	4.55848e-17	9.88242e-18	1486	tags=74%, list=13%, signal=65%	DDX51/TRMT1/POLR2H/MROH1/TRMU/FHOD1/TMEM208/CBARP/ROBO3/DUS3L/AP5Z1/DDX39A/YJU2B/KLHL17/TEPSIN/CXXC1/PARP6/SMPD4BP/CCDC74A/PHF1/AMDHD2/POU2F2/SETD6/ACADVL/KCTD13/TBKBP1/ARHGAP22/RIN1/CLK4/RSRP1/NXF1/AUP1/NPIPB2/ATP6V0B/HOMER3/PPP1R35/CEP95/LIN37/SH3BP5-AS1/TAF6L/ABTB1/TSPYL2/ZNF155/CIART/LRRC37B/SLC26A6/MIR34AHG/SPSB3/EPOR/PIP4P1/CLK1/MILR1/GSTO1/KIFC2/CARD19/NPIPB5/TFAP4/ENOSF1/RASSF8-AS1/ILF3-D…
ZNF384	ZNF384	144	-0.692555	-2.67405	7.93263e-18	5.64696e-17	1.22422e-17	2355	tags=85%, list=21%, signal=68%	SPPL3/SRP54/PISD/ZNF326/DTX2/SAP30BP/UPF3A/DCAF16/YY1AP1/SAMD4B/FAM193A/ARL4C/MUL1/CNBP/PAIP1/MAP2K7/ZNF200/ASB6/RNF8/BSDC1/STEEP1/DHX16/NSRP1/ZNF707/NAIF1/ST7/SREK1IP1/WDR73/CNOT3/SLC25A17/SUPT5H/TRIM27/SCYL3/CCAR1/PPIL4/CASC3/PRPF3/VPS18/SP100/ATP6V1H/GPAT4/AAMP/LSG1/AKAP8/RNF169/MED6/TRIM11/SNW1/SEPHS2/ZNF7/CSNK1D/ZBTB7A/ZGPAT/GAK/WTAP/MBD2/EIF2B5/CWC25/PSPC1/ZNF585A/FBRS/SLC38A7/IP6K1/INPP1/D…
ZNF667	ZNF667	69	-0.820242	-2.81532	8.35995e-18	5.90114e-17	1.27932e-17	1033	tags=90%, list=9%, signal=82%	ZSCAN21/ATG14/ARL8A/RMND5A/BRD2/BTG3/ZNF211/R3HCC1L/SAFB2/MED17/FBXL20/ZNF354A/WASL/GATAD2B/ZFYVE27/CBX8/MED26/HINFP/KDSR/KRR1/ZNF286A/RCE1/ZNF26/ZNF84/LRRC37B/PPM1D/UPF3B/CBX4/LMO4/ATP6V1G1/RNF44/CREM/KHDC4/ETNK1/ZNF653/PAQR3/CLGN/KLHL11/TMEM38B/SLC35F2/SLC19A2/LINC01128/SPRY2/RPGR/ANKRD29/BTG1/ING1/ARRDC2/NPC1/NAMPT/ZCCHC14/ETS2/TSC22D1/ITPRIP/HSPBAP1/SLC20A1/RND3/STX3/KLHL24/VEGFA/PTGS2/TFPI2
TRERF1	TRERF1	317	0.585081	2.24457	1.32185e-17	9.25293e-17	2.00596e-17	4211	tags=76%, list=37%, signal=49%	FBN1/AHNAK/TMOD2/ZEB1/ASAP2/GNB4/EPB41L2/TNS1/CCDC88A/DYNC1LI2/EEA1/YIPF5/TTC37/TTC3/COG5/EXT2/LNPK/VEZT/PLS3/ERLIN1/FAM171A1/EIF4G2/HERC3/ABCB10/GTF2H3/SEC31A/ASAP1/SEC23A/NUCKS1/PRKCA/HSPA12A/CSDE1/NNT/LRBA/ELOVL5/DDX60L/UGGT1/USO1/SEPTIN2/TMEM263/KCTD10/ITGB1/EML1/RDX/ARMCX2/ZFP36L2/GNA12/CACNA2D1/SBF2/TMEM131L/ARL2BP/NUDT11/EIF2AK2/NEK1/DMXL2/FKBP5/CYP2U1/DLD/PARP1/SLC25A46/GTF2I/FAM172A/MSN/…
TGIF1	TGIF1	36	-0.91628	-2.81782	2.53265e-17	1.7582e-16	3.81164e-17	795	tags=94%, list=7%, signal=88%	HSF2/MTPAP/SCAF4/RCL1/KDSR/CBX4/RLF/PMAIP1/SLC25A13/KLHL11/PER1/PHC2/CLCF1/CHMP1B/ING1/CAMK2N1/ETS2/SYT7/TSC22D1/LAMA1/LOC105376486/ITPRIP/DYRK3/SLC20A1/RND3/STX3/GDNF/PLIN2/LIF/MMP1/CNIH3/VEGFA/PAQR5/STC1
NAIF1	NAIF1	219	-0.610952	-2.49739	2.6443e-17	1.82066e-16	3.94705e-17	4034	tags=82%, list=36%, signal=54%	ENSA/NRBP1/PSMD3/GPKOW/GTF2E2/NSFL1C/U2AF2/TARS2/EMC8/SMIM10L1/UTP6/EMC7/DOLK/FBXO22/SAR1B/MED27/UBE2E1/MTO1/SCAMP2/CDK11B/TMEM115/C7orf25/HSD17B1-AS1/TTLL12/HDHD5/ZNF584/C19orf25/PAK1IP1/C11orf58/OTUD5/DNAJC7/CLIP2/YPEL5/PDCD6/NAXD/PRCC/MEN1/PSMC6/DBR1/FARSA/TMX2/CHMP5/CFAP20/RAB40C/PCBP1/FTSJ3/ATP6V0A1/SNRNP40/CHPT1/SDHA/TMEM44/MED19/DTX2/KAT7/CIAO2A/FAM118B/CD2BP2/TMEM63B/CCDC51/TINF2/CHCHD3/Z…
TEAD1	TEAD1	292	0.593362	2.26142	3.47834e-17	2.37545e-16	5.14979e-17	2116	tags=45%, list=19%, signal=37%	CLEC3B/NEDD9/VGLL3/FBN2/NPR3/GCNT4/CRIM1/DDAH1/ATP8B1/STAC/THBS1/TOX/NLGN1/SGMS2/ABI3BP/FAT4/SEPTIN11/STAT1/NEGR1/ARSJ/ADAMTS12/GALNT10/TMTC1/TMEM47/DAB2/SLFN11/ERAP1/BMPER/HEG1/SHANK2/ADAM9/FRMD6/ZEB1/UTRN/SYNPO/GRAMD2B/IPO5/ASAP2/STS/THSD1/GNB4/ITGAV/ZNF106/SGMS1/CAV2/EPB41L2/RAD23B/CALU/ZHX3/SLFN12/P4HA1/DLC1/FOSL2/NEK7/PUS7L/RBMS2/MAN2A1/NFIB/KCNK6/FKTN/SMAD3/SETD7/CCDC88A/USP53/SPTBN1/PHLDB2…
MECP2	MECP2	109	-0.735293	-2.72402	3.59199e-17	2.43329e-16	5.27517e-17	2306	tags=81%, list=20%, signal=65%	SLC45A4/POGK/HCG18/SP2/SIK3/XIAP/OSBPL8/SAMD8/GPATCH8/TBRG1/OPA3/TNRC6C/THAP5/SRGAP2C/SMAD2/ZNF638/ZNF592/ACTR6/PHF3/NCOA6/MPHOSPH8/MAU2/HIVEP2/ZBTB8A/ZBTB24/FEM1B/PLAGL2/TAF4/CCDC174/ATXN3/KANSL1/SMIM13/YTHDF1/RNF168/SIAH1/KDM5C/XPC/SP1/ZXDC/ZC3H12C/YTHDC1/PPM1A/RUNDC1/STXBP3/C16orf72/CNNM4/DYRK1A/CBFA2T2/RSBN1/AKAP1/BRD1/NKRF/KMT5B/PUM2/ZFHX3/NAB1/CHD1/CHD2/TCF20/ZFYVE26/RNMT/RAB21/NRBF2/ZBTB39…
ZNF524	ZNF524	307	-0.557891	-2.35518	4.57745e-17	3.07605e-16	6.66862e-17	3539	tags=63%, list=31%, signal=44%	CYHR1/LYPLAL1/MRPL40/TMEM101/C19orf25/GEMIN6/CHCHD1/TECR/MRPL27/CIAO2B/TIMM10/KRTCAP2/PPP1R3F/NDUFB9/RNF7/ALKBH2/CARS2/PPP1R7/RHOD/SDHAF1/C11orf1/MRPS5/TEX264/ZNF593/CASP4/NDUFS3/ITPA/MRPL21/POLR2J/HSCB/POLR2I/NOSIP/REEP6/RNF208/MRPL38/ENDOG/ATP6V0C/NOP10/HM13/NME3/DBP/CDC26/CFAP36/FKBP4/MRPL22/ECH1/BOLA1/FDX2/PPP1R11/SNRPG/GET3/STX10/AGPAT2/DNALI1/RTL8A/MRPL55/SF3A2/MRPL36/TMEM53/DPM3/PDCD2L/RPP…
OSR1	OSR1	71	0.823094	2.63351	5.06288e-17	3.37526e-16	7.31728e-17	848	tags=89%, list=8%, signal=83%	ALPL/ALPK2/LOC105374191/ACTG2/TAGLN/DCLK1/LOX/CCBE1/LINC01133/THY1/CLDN11/LOXL4/ADM/ADAMTSL1/TMEM130/BST1/LMO7-AS1/KCNK2/VSTM2L/C6orf132/CSPG4/KIF4A/CREB3L1/CD248/OAS3/TPX2/CCN1/CDCA3/SERPINH1/CGREF1/ASIC1/TUBA1B/KIFC1/COPZ2/SCUBE3/LOXL1/GAS6/F2R/TUBA1A/PDLIM2/CALM3/LINC01605/EFEMP2/ANXA2/TUBB2A/MRGPRF/MAP4/ME3/MYL9/APOL3/PSMB9/RPSA/B4GALT2/ERGIC1/PPA1/ANXA2P2/NEK10/FSCN1/EIF3F/OSTC/NME4/RPSAP54/…
SAFB	SAFB	113	-0.727606	-2.70915	6.39323e-17	4.22859e-16	9.16724e-17	2576	tags=87%, list=23%, signal=68%	ZNF764/GPATCH1/ZNF768/ZNF526/NUDC/RRP8/KIN/PAIP1/INTS14/RPF2/ILKAP/EIF4A3/MRPL50/NAIF1/GIT1/XRCC1/CNOT3/MRPL39/C6orf47/DDX27/MRPL42/WDR12/MPLKIP/SNRPB2/PIGH/RIOK2/PRPF3/RNF220/LSG1/EIF1AD/NKAP/ZNF7/MRGBP/MBD2/EIF2B5/HDAC2/HMGB1/ZNF672/CNOT10/ORC4/WRAP73/SELENOS/RBM19/CAMTA1/ZNF384/GFOD2/WDR53/IST1/PLK3/PRPF38B/TTF1/AGAP3/MAP3K10/DDX24/ACTR3B/PGBD1/ZNF48/WDR33/PIAS4/ZBTB9/TRIM13/LYPLA2/COIL/ZSCAN2…
NR2F2	NR2F2	75	0.806022	2.60694	7.76926e-17	5.09857e-16	1.10533e-16	1547	tags=76%, list=14%, signal=66%	LMOD1/SLIT3/ITGA8/ROR1/ROBO2/THBS1/CPED1/ACTA2/TOX/RECK/MYOF/KANK1/LOC730101/CDON/SAMD9L/GALNT10/CALD1/SNX18/GASK1B-AS1/AHNAK2/TRAM2/TRAK2/PRKD1/DAAM2/HACD4/RBMS3/JAZF1/TMOD2/CACNA1C/ZHX1/EEF1A1P4/SSPN/CDC14B/MAGI1/DZIP3/TBL1XR1/ALDH9A1/NFIX/SH3PXD2A/PCCB/ZHX3/ARHGEF9/NACAD/HDLBP/SLC24A1/MAP7D3/BCKDHB/MYO18A/EEF2K/USP13/SEPTIN8/WDFY1/GPD1L/UNC13B/CPS1/ZFP36L2/AR
ZNF672	ZNF672	175	-0.648186	-2.57509	9.78577e-17	6.37213e-16	1.38143e-16	3247	tags=77%, list=29%, signal=56%	IFNGR2/ZNF174/SIRT3/NAXD/MEN1/SLC25A38/RAB40C/MRPL20-AS1/PCBP1/SDHA/FBXO31/ATP6AP1/PRKD2/P4HTM/XKR8/CLPTM1/CIAO2A/FAM118B/RNF135/TMEM63B/RABGGTA/TINF2/INPP5K/TPRA1/FAM193A/CYP20A1/ZNF764/PAF1/APEX2/YIPF1/KEAP1/TMEM53/ZNF526/GABARAPL2/INTS5/FBXW4/PAIP1/TRMT12/ABCF3/NSUN4/CHMP4B/BSDC1/ZNF747/ZFYVE1/ABT1/STEEP1/BRAP/SF3B2/NAIF1/ST7/WDR48/XRCC1/TP53RK/MFSD12/FRG1HP/MSRA/C6orf47/CCDC77/TRIM27/SLC25A26…
ZNF175	ZNF175	80	-0.78226	-2.76218	1.05755e-16	6.83339e-16	1.48142e-16	2278	tags=94%, list=20%, signal=75%	ZNF200/TMEM128/ZNF383/GPATCH2/LINS1/CCDC112/METTL14/SCYL3/HEATR6/CASC3/PHF3/RIC8B/ZBTB8A/CWC25/ZNF585A/IP6K1/ATXN3/ZNF550/ZNF384/KHNYN/CWC22/KMT2B/WDR33/DNAAF2/TRIM13/RNF146/TXLNG/HPS4/ATG14/LOC645139/STEAP2/LRIG2/PHF12/KMT5B/TFIP11/ZNF701/SECISBP2/ZFYVE26/BRD2/RAB21/HSF2/NRDE2/ZNF304/EPC1/LIMS1/CTCF/GMEB1/RSRC2/NUMB/SLU7/MED17/FBXL20/ABHD2/WASL/GATAD2B/PNPLA8/CBX8/TAF8/KRR1/ZNF26/LGALS8/PPM1D/ZC…
CTCF	CTCF	103	-0.741738	-2.74765	1.93965e-16	1.24374e-15	2.69634e-16	2462	tags=87%, list=22%, signal=69%	WAC/KDM3B/NIPBL/HCG18/XIAP/KLHL8/PGGT1B/TRAF6/BRAF/MDM2/ZNF720/MIER3/TNRC6C/SRGAP2C/PPIL4/AGO3/ZNF592/KDM6A/PDPR/PHF3/NCOA6/SPRTN/ATF1/MAT2B/ADNP/PLAGL2/KMT2E/CDK13/MECP2/ACER3/ZNF451/KANSL1/SMIM13/KLHL7/SIAH1/XPC/PHF8/ZBTB14/SP1/CSRNP2/CCDC117/CEP120/EXOC8/GTF2A1/YTHDC1/SP3/ZNF347/PPM1A/ARID4B/TTC33/RRM2B/METTL4/STXBP3/YIPF4/DYRK1A/AGAP1/AKAP1/SLK/NKRF/ZBTB6/PLEKHA3/ZNF160/UBE2D1/ZFYVE26/RNMT/RA…
SRF	SRF	167	0.676597	2.43647	2.2465e-16	1.41884e-15	3.07593e-16	2581	tags=65%, list=23%, signal=51%	SYNPO2L/ITGA7/FLNC/MYLK/ALDH1B1/TNNT1/CDH15/MAP3K14/TPM1/NABP1/NEXN/TRIM59/CNN2/DAB2/ZNF469/L1CAM/PEA15/FILIP1L/NMT2/KCTD20/LASP1/TEAD4/GYS1/AJUBA/ERCC2/PKP4/SKP2/HIC1/CNN3/MCU/INAFM2/MYO1C/CTIF/JPT1/PLXNA1/RAD23B/PYGL/CDCA7L/SLC1A5/PPM1F/WNK4/STRADB/GLIS2/SSR3/PTPRF/RTL10/NFIB/BLCAP/SETD7/KPNB1/F3/TBC1D2/KIF1C/TP53/MTRNR2L12/NF2/RAPGEF1/IVD/BAIAP2L1/WDR5/BCAT1/ACOX3/STK38/ESYT1/RAP1GDS1/NUAK1/IG…
ZNF174	ZNF174	314	-0.541082	-2.28676	2.23339e-16	1.41884e-15	3.07593e-16	4145	tags=67%, list=37%, signal=44%	ADCK1/OSCP1/DNAJC17/ACOT2/FBXL12/BORCS6/CWC15/ENSA/LAMTOR2/NRBP1/UBL4A/PLEKHM2/PSMD4/NDUFS5/GPKOW/MICA/NBDY/PPT1/RXRB/BPGM/RITA1/TARS2/SEM1/DNAL4/STX5/EXO5/EMC7/EIF2B2/MAFIP/LCMT1/TXNDC12/DOLK/UBB/PYCR2/TMEM223/TMEM234/ZNF576/MYPOP/DNAJB12/C7orf25/ALKBH4/SLC35C2/PEPD/BCAP31/DMAP1/PSME3IP1/MLST8/C19orf25/COQ7/PDE6D/PTPA/GNL1/MRFAP1/TECR/HARS2/PAK1IP1/PPP1R3F/STRADA/OTUD5/PDCD6/C1orf216/ZSCAN18/IFN…
ZNF134	ZNF134	106	-0.730403	-2.68398	2.28974e-16	1.43536e-15	3.11174e-16	2407	tags=84%, list=21%, signal=67%	UBA2/FOXJ3/PPP1R8/SP2/DHX36/WDR48/RAMAC/ARIH1/SART3/PIAS2/RBM18/ARL8B/VPS37A/PPIL4/THAP1/COA7/NRF1/ACTR6/CSNK1D/MFSD4B/PPP2CA/LRIF1/PIAS1/NAF1/TMEM33/YTHDF1/IST1/GPBP1/QRICH1/MKLN1/ZNF24/IKZF5/MORC2/TTF1/YAF2/MGA/VPS26A/RC3H1/YTHDC1/SMG8/PPM1A/FOXP1/CACUL1/ATL2/TTC33/ZNF317/TXLNG/MOSPD1/DDX52/VCPIP1/CNNM4/DYRK1A/RSBN1/NAA30/POLR1B/NKRF/ADO/HSDL1/RYBP/CEP76/RNMT/LIMS1/MXI1/SCAF4/SNIP1/ZMYM5/MIS12/…
FOXN2	FOXN2	76	-0.779946	-2.74779	2.77238e-16	1.72504e-15	3.73975e-16	1974	tags=88%, list=17%, signal=73%	MDM2/MIER3/FBXO30/TGDS/CERT1/SDE2/SIX4/ZNF292/FBXO28/ZBTB33/TRIM23/ATF1/NUFIP2/MAT2B/KLHL15/STAG2/IMPA1/LRIF1/PLAGL2/ZNF451/ZNF24/ZNF844/GTF2A1/CACUL1/ATL2/EDEM1/ZNF644/MOSPD1/ZNF264/VCPIP1/RFK/NR1D2/RSBN1/AGAP1/NAA30/ZBTB6/RYBP/RBM15/CEP76/TMEM170A/RAB21/ZNF131/NRBF2/JMJD1C/LONRF1/RRN3/MOSMO/RO60/ZMYM5/GAN/PPP4R3A/INO80D/ZCCHC8/TFAM/CDKN2AIP/ABHD17B/ZNF217/RB1CC1/KBTBD2/ZBTB2/PPTC7/ARL5B/SIRT1/L…
CHCHD3	CHCHD3	488	-0.471597	-2.0846	4.71758e-16	2.9138e-15	6.31689e-16	3504	tags=45%, list=31%, signal=32%	MEAF6/IKBKG/CHTOP/MICOS10/TCF7/MRPL47/E2F4/SPATA5L1/MRFAP1/UTP11/TIMM10/NEPRO/SF3B4/PAK1IP1/OTUD5/RNF7/YPEL5/CARS2/GTF2F2/PPP1R7/SCYL1/ZNF622/MIER2/TBCC/TOE1/PRCC/EIF4A1P2/FAM86C1P/PTPMT1/HSPB11/PPP2R2D/TRAPPC3/FARSA/TMX2/NOP14/NOL7/MRPS22/NELFCD/BCAS2/DNAJC8/PSMD8/RBM34/PCBP1/FTSJ3/ATG3/TRAPPC4/UTP4/PSMD2P1/SRP54/KRT10-AS1/CTNNBL1/MED19/FKBPL/NOP10/MRPS35/DDX56/TACO1/WDR54/SAP30BP/GTPBP10/IDH3B/…
MZF1	MZF1	164	-0.651765	-2.55418	4.94368e-16	3.03116e-15	6.57132e-16	2954	tags=70%, list=26%, signal=52%	WASHC1/ERMARD/GBAP1/PSMC4/P4HTM/CLCN2/ZNF83/RNF166/CDK5RAP3/KAT2A/SH3GLB2/OSGEP/DNHD1/LUC7L3/HEXD/MRPL55/SNRNP70/SH2B1/ZBTB48/TAFAZZIN/MDM4/OGFOD2/NOL12/SLC9A5/CDK11A/TCIRG1/CAPN10/NLK/MRNIP/DPH7/WASH2P/POLR2J4/NDFIP2/RNPC3/PNKP/INO80E/CLASRP/ENKD1/PPOX/MST1/PCED1A/MRRF/RAD9A/OFD1/ZNF444/UBXN11/THOC6/DCAF15/KIAA0895L/RNF215/C1orf159/DGKQ/ANO8/EXD3/DHPS/PEX16/SETD4/SPOUT1/GTF3C5/HAGHL/POLM/PHKG2/R…
HMGA2	HMGA2	123	-0.702828	-2.64584	4.99599e-16	3.04104e-15	6.59273e-16	1714	tags=67%, list=15%, signal=58%	FOSL1/OTUB1/TNFRSF12A/MT1L/BDKRB1/NOP56/MCUR1/PPIF/WRAP53/HGS/TCF21/GON7/DAXX/MSANTD3/NOC4L/SLC35E4/UBIAD1/SLC25A33/UTP3/CORO2B/DUS3L/ORC5/NTSR1/TNFRSF1B/TOMM34/ZNF408/MT1E/PLXNA4/CA5BP1/HS3ST3A1/LINC01119/ABHD5/AEN/UTP25/ZNF121/KCTD13/EFL1/ARHGAP22/KLHL21/HINFP/HMGA1/RELT/KCNJ2/OSER1/CIART/TEX30/H1-10/ASPHD1/DUSP6/PPP1R15A/GSTO1/DEDD2/FABP5/HMGA1P3/PHLDA2/SPRY2/PNP/H1-2/FAM83G/PLAUR/CITED4/ANGPT…
ZNF155	ZNF155	74	-0.784475	-2.74146	6.39908e-16	3.86707e-15	8.3835e-16	1507	tags=76%, list=13%, signal=66%	E4F1/ENY2/TRMU/WDR75/RPF1/HLX/ZNF875/ZNF251/ZNF195/ACTR5/MSANTD2/KLHL17/TEPSIN/ERF/CXXC1/CLK3/BRSK1/SYF2/ZNF121/ZSCAN9/PPP1R10/POC5/SETD6/CLK4/NXF1/SAFB2/MRPL32/CEP95/ZNF354A/RPP38/GABPB1-IT1/HINFP/ZNF26/INAFM1/TSPYL2/FLCN/LUC7L/SLC26A6/MIR34AHG/NDUFV2/PIP4P1/SLC66A1/CLK1/ILF3-DT/NAB2/CHKA/LINC01128/RPGR/ING1/GEM/PHLDA1/HSPBAP1/SLC20A1/COL7A1/RFX8/ETV4
CREB3L2	CREB3L2	99	-0.728964	-2.66902	9.57211e-16	5.74327e-15	1.24509e-15	2278	tags=78%, list=20%, signal=63%	ZNF200/IDS/GPATCH11/LYST/DHX36/OSBPL8/POLR2B/ST7/MAP4K4/WDR35/WDR12/UST/ARL8B/RNF169/SEPHS2/CDC5L/LCMT2/INSYN2B/NFYA/PPFIBP1/ZNF689/SLC38A7/IP6K1/EGFR/CEBPZ/WWTR1/ZNF384/TNC/NPAT/KLHL7/FIP1L1/CWC22/RC3H1/SMG8/UVRAG/SPRED2/AMBRA1/SMG7/LPCAT2/GLCE/FAM214A/ACVR1/ZMIZ1/ZNF701/ELK3/GMEB1/RSRC2/CERK/CHST11/B3GLCT/CPT1A/HMGXB3/SLU7/MED17/ABHD2/TUT7/WASL/PNPLA8/TIPARP/LHFPL2/TNFRSF10A/KRR1/PDP2/LGALS8/EL…
ZBTB10	ZBTB10	90	-0.752574	-2.70074	1.18953e-15	7.08658e-15	1.53631e-15	2127	tags=88%, list=19%, signal=72%	TENT4A/ZSCAN25/XIAP/PGGT1B/MTF2/KLHL28/LRRC57/BTAF1/DCP1A/SRGAP2C/CCDC82/SDE2/ZNF592/ZBTB34/BRWD1/GCC1/MAT2B/PLAGL2/YY1/CDK13/MAPK8/MEX3C/SENP5/SMIM13/CCNT2/RBBP6/PPP4R2/DDHD1/PTPN12/CCDC117/FAM222B/USP42/GZF1/AHCTF1/AGO2/MYLIP/ZNF644/DDX52/C16orf72/MCL1/ZRANB1/KMT5B/PLEKHA3/ELF1/PUM2/NAB1/FAM76B/CHD1/CCNT1/DDI2/RBAK/RNMT/RAB21/ZNF131/NRBF2/ZBTB39/ADNP2/AFTPH/SLTM/RO60/CTCF/ETV3/GAN/PPP4R3A/AP1AR…
PRRX2	PRRX2	231	-0.585391	-2.40354	1.21579e-15	7.19202e-15	1.55917e-15	3318	tags=62%, list=29%, signal=45%	C1orf216/PYCARD/PRR13P5/NAT14/FUZ/ABCA7/TMEM59L/TSPAN15/TEX264/PIGV/ZNF517/POU6F1/ACADS/ISM1/NFATC4/ZDHHC1/FOXRED2/ATP6AP1/CYB561D2/TMEM220/GBA/STN1/WDR83/IRF9/PCIF1/ECH1/CYP27A1/TINF2/CLDN23/CTSF/PIGC/AADAT/AGPAT2/KEAP1/TMEM53/DPM3/NPC2/CACFD1/RILPL2/UNC93B1/TOP1MT/COL18A1/ORAI3/SEZ6L2/EFNA4/BDKRB2/ID1/YPEL3/CEP19/ZNF747/ZNF414/TCEAL7/ACKR4/RGS14/C1orf56/TBC1D17/PSAP/IMMP2L/THYN1/PIGBOS1/SLC9B2/…
YY1	YY1	127	-0.698797	-2.64653	1.2383e-15	7.27394e-15	1.57693e-15	2682	tags=81%, list=24%, signal=63%	FAM50B/TMEM185B/FOXK1/RAD17/LARP4B/WAC/PPRC1/ZNF706/AKAP10/FAM210A/TMEM41A/NIPBL/DENND5B/EAF1/LARP6/TENT4A/PLEKHA8/AAK1/TVP23B/XIAP/CDC42SE2/SAMD8/TBRG1/LRRC57/ARIH1/ZNF146/RBM18/ZZZ3/VPS37A/RPRD1A/ZNF592/TRMT6/FBXO28/C18orf25/GCC1/CEBPG/MAT2B/CDK13/MEX3C/MECP2/ZNF451/PHLPP1/PHF13/SENP5/SMIM13/YTHDF1/RBBP6/PPP4R2/KDM5C/DDHD1/SP1/PTPN12/CRKL/NIPA1/USP42/CDYL/CBL/AGO2/WHAMM/ZC3H11A/CNNM4/CRY1/NR1D2…
ZNF350	ZNF350	64	-0.804224	-2.74414	1.62307e-15	9.46788e-15	2.05256e-15	1856	tags=91%, list=16%, signal=76%	TGDS/PTPN2/EIF1AD/CAB39L/TEX10/CLP1/MRPS30/CEBPZ/CGRRF1/WDR75/ATXN3/IST1/CWC22/COG1/H3-5/RNF114/DNAAF2/TRIM13/NSMCE3/LOC645139/TFIP11/NUFIP1/ZNF212/EID2/BRD2/HSF2/ZNF304/EPC1/MTPAP/FAM200A/ZNF175/NUMB/MAP1LC3B/SAFB2/TBC1D15/SLU7/GTF2B/FIZ1/MED17/ZNF354A/WASL/GATAD2B/ZNF394/MED26/KDSR/KRR1/E2F6/ELOVL4/RLF/CREM/ZNF653/KLHL11/SLC35F2/TFAP2A/ETS2/PHLDA1/DYRK3/RND3
CPEB1	CPEB1	269	-0.559337	-2.29962	1.87116e-15	1.08398e-14	2.34999e-15	1024	tags=59%, list=9%, signal=55%	CLN3/HEXIM2/GYPC/SAT2/WBP2/GPR137B/RAB7A/METTL9/FTH1P12/CBX7/NDRG1/SRGAP3/PANK4/DLX1/SYF2/METTL25B/GNPDA1/PHYH/GTF2IRD2/CREB3L4/PTMAP5/TOM1/B3GALT4/CERK/FTH1P2/VSIG10L/FTH1P15/FTH1P16/HDHD3/RPAIN/FTH1P8/IP6K2/ARHGEF3/PCGF1/FTH1P23/ZNF385A/BAG1/HMGXB3/GNB5/FIZ1/FTH1P4/FTH1P7/FTH1P11/RPP38/ZNF667-AS1/FTH1P1/MIA2/FTH1P10/CYFIP2/TAF6L/KDSR/NINJ1/CAMKK1/FTH1P5/PTMAP4/PTMAP2/LGALS8/PREX1/RHBDD2/DUSP23/…
POU2F1	POU2F1	58	-0.823567	-2.79098	2.05533e-15	1.18252e-14	2.56361e-15	1461	tags=88%, list=13%, signal=77%	CCDC174/DCUN1D2/KANSL1/VAMP4/ZBTB14/TMEM161B/ZNF264/PIGL/RFK/AKAP1/BRD1/LRIG2/KMT5B/NAB1/RNF149/FAM76B/CHD1/RMND5A/UBE2B/RAB21/SLTM/TAF3/RO60/ETV3/PAXBP1/ZMYM5/PPP4R3A/AP1AR/INO80D/CLDN12/ZCCHC8/HCG11/CDKN2AIP/TBK1/KBTBD2/LMTK2/FAM241A/FOXC1/MXD1/CD58/KHDC4/ZBTB40/ETNK1/COQ10B/CPEB4/SLC19A2/ERN1/KDM6B/ZNF697/KDM7A/KLHL24
ZNF84	ZNF84	59	-0.819068	-2.77049	2.63408e-15	1.49502e-14	3.24108e-15	1415	tags=85%, list=13%, signal=75%	SLC35A1/ZNF550/BET1/NDUFAF7/PHAF1/PGBD1/ZNF195/ZNF181/ZNF805/YIPF4/ZNF432/LRIG2/TRIM52/CLDND1/EIF1B/HSF2/ZNF211/ZNF615/SLU7/FBXL20/PNPLA8/MIA2/ZNF700/TSNARE1/TAF8/NARF/KRR1/RESF1/ZNF286A/ELOVL4/PPM1D/LMO4/RNF44/OSGIN2/CREM/ZNF667/CD58/TMEM87A/ZSCAN2/ZNF786/KCNK1/PELI2/PDK3/ING1/WHRN/SH3PXD2B/ZCCHC14/ETS2/DGKI/RGS17
PRDM16	PRDM16	131	0.698613	2.44846	2.61755e-15	1.49502e-14	3.24108e-15	2784	tags=79%, list=25%, signal=61%	IFIT1/MRGPRF/BTN3A1/LRRN4CL/COL8A2/ACE/DPYSL2/HFE/BTN3A3/SAMHD1/GLT8D2/KLHL13/NRSN2/HCFC1R1/CMBL/STARD5/SLC25A23/F10/CPQ/XG/NAGA/NYNRIN/APOBEC3C/PLCD1/TMEM254/EEPD1/ST6GALNAC6/HADH/ZFAND2A-DT/NUCB1/GAL3ST4/TMEM8B/MPP1/ACSF2/IL11RA/TNFSF12/HHIPL1/C1R/ALDH7A1/MLH1/APOBEC3G/SNTA1/MAN1C1/IFT52/HSDL2/P3H3/MAN2B2/CRTAP/SIL1/BTN3A2/PCOLCE/PXMP4/LOC100294145/LHPP/SPACA9/SELENON/FTO/TNFRSF1A/LPCAT3/ZMYM3/…
GTF2IRD2B	GTF2IRD2B	199	-0.605566	-2.43735	3.30576e-15	1.86365e-14	4.04024e-15	3256	tags=57%, list=29%, signal=41%	LDB1/IFNGR2/TMEM59L/AMPD2/ZNF517/ZSWIM1/POU6F1/ZNF34/ACADS/GSPT2/NFATC4/ANAPC10/ZDHHC1/SNED1/FOXRED2/ATP6AP1/TMEM192/TMEM220/GBA/GRAMD1A/DLG4/IRF9/SV2A/FZD1/CTSF/PIGC/AADAT/SYTL3/ZNF821/NPC2/SLC9A5/TMBIM4/CACFD1/RILPL2/COL18A1/ALDH3A2/TMEM150A/SALL2/SEZ6L2/BDKRB2/CEP19/ADCY4/TMEM198B/RBM4B/PIGBOS1/MACO1/SLC9B2/GHDC/WDR91/UNK/MACROH2A1/CRTC1/DDB2/RAB11B/RMDN2/CCDC69/TEAD2/SLC26A11/SHROOM1/DAZAP2/B…
CREB3L4	CREB3L4	186	-0.619206	-2.46894	3.60767e-15	2.0203e-14	4.37984e-15	2081	tags=63%, list=18%, signal=52%	RANGRF/ACKR4/C1orf56/ZNF524/TBC1D17/PET100/IMMP2L/THYN1/AIP/OFD1/FTLP3/GHDC/ZNF133/MC1R/HTRA2/DDB2/RAB11B/TPGS1/RNASEH2C/TRMT112/RAB3IL1/DPP7/EFCAB7/SHROOM1/BDH2/DNM1/POLB/THAP7/CHI3L1/SELENOK/OCEL1/GALK2/C20orf96/NDUFB4/NTN1/DTX3/ZNF511/VPS11/HS1BP3/DLX3/LIMK1/TMEM198/MRPL34/DHRSX/PCGF2/TMED1/CLN3/SAT2/CDKN2A/SLC43A1/PTMA/PCCA/FTH1P12/PROCR/CBX7/SLC22A17/SLC22A18/METTL25B/PHYH/CCDC74A/GTF2IRD2/F…
ZNF689	ZNF689	168	-0.635374	-2.50867	3.95532e-15	2.20031e-14	4.77009e-15	2560	tags=57%, list=23%, signal=44%	ITGB5/YIPF1/KEAP1/FANCF/MYD88/GABARAPL2/MUL1/TMBIM4/INTS5/GLUL/ORAI3/PAIP1/ALDH3A2/TRMT12/ABCF3/NSUN4/IDS/ZNF383/GPATCH11/IQSEC2/ZNF747/PAPOLG/ST7/PSAP/PSEN2/MACO1/SCYL3/UST/SLC9B2/SDCBP/SMAD2/MACROH2A1/GPR108/SP100/CWF19L2/PHF3/RMDN2/SAP130/LCMT2/ZNF570/RIC8B/RBM23/DAZAP2/FMNL3/EAPP/EVC2/GALK2/EMC10/WWTR1/PC/SARAF/BEX4/DDX24/AMBRA1/LPCAT2/CTSD/ARHGAP24/NSMCE3/SH3KBP1/LIN52/GPR137B/RAB7A/ACVR1/SL…
ZNF791	ZNF791	75	-0.77817	-2.71751	4.25821e-15	2.35322e-14	5.10159e-15	2038	tags=88%, list=18%, signal=73%	LRRC57/MDM2/VPS37A/CCDC82/NFATC2IP/ZNF585B/GGNBP2/SPRTN/C18orf25/BRWD1/PLAGL2/STK35/PPP1R3D/SENP5/SMIM13/CCNT2/PPP2R1B/DDHD1/PTPN12/ZNF844/TMEM161B/USP42/RSBN1L/WHAMM/ZNF264/RFK/TMEM41B/AKAP1/SBNO1/NKRF/KMT5B/ZNF562/PRELID3B/BRPF1/NAB1/FAM76B/NBEAP2/CDR2/NRBF2/JMJD1C/LONRF1/ZBTB39/SLTM/TAF3/RO60/CBFB/ZNF468/PPP4R3A/AP1AR/INO80D/BEND7/SNAPC1/TFAM/RRAGC/BAZ1A/TUT7/ZBTB10/ATP2B1/E2F6/KBTBD2/C21orf91…
IRF7	IRF7	149	-0.657083	-2.54387	6.59171e-15	3.61898e-14	7.84566e-15	1949	tags=68%, list=17%, signal=57%	PNPLA2/APBA3/SNRPB/SLC49A3/SNHG17/ZNF213/TRIM11/SURF2/BRAT1/ANO8/SNHG11/ATG4B/C19orf54/POLRMT/E4F1/FBRS/TRMT1/ESRRA/IRF2BP1/OGFR/TRMU/MOB2/CBARP/SIPA1L3/MRM1/ZNHIT2/C2orf81/ZNF335/ZRSR2/ZNF397/HACL1/DDIT3/SEC11C/ZNF408/REXO1/ZNF316/TXNL4B/PRR14/H2BC12/YJU2B/RFX1/CLK3/ARL8A/BRSK1/CBX7/FLYWCH1/MAFF/ZNF212/PRICKLE3/PHF1/NFKBIB/CLDN15/MBD6/SEC61A2/KCTD13/TBKBP1/AUP1/NPIPB2/ATP6V0B/CEP95/CRTC2/SIPA1/K…
ZNF331	ZNF331	44	-0.860159	-2.76213	1.14809e-14	6.24064e-14	1.35292e-14	1094	tags=86%, list=10%, signal=78%	AUH/NFIL3/GPR137B/SLC35G2/SECISBP2/ACP6/ZFTA/SMAD7/RSRC2/CLDN12/GABARAPL1/MIA2/TSNARE1/NARF/KRR1/ARNTL/PPM1D/KANSL1L/LMO4/BEST1/TPBG/CREM/MXD1/TMEM87A/SNX9/KCNK1/SOX4/CHMP1B/IL4R/RAB31/FLRT2/SH3PXD2B/ZCCHC14/SLC22A23/ABHD17C/SPRY4/KCNJ15/PTPRN
ELK3	ELK3	93	-0.734249	-2.63695	1.15155e-14	6.24064e-14	1.35292e-14	1697	tags=72%, list=15%, signal=62%	IDS/GPATCH11/C1GALT1C1/PAPOLG/FKBP1A/METTL14/AGAP2-AS1/SDCBP/CBLB/CDC5L/INSYN2B/DYNC1LI1/GORAB/CGRRF1/CORO2B/WWTR1/CTSB/STMN3/UTP18/FIP1L1/CWC22/NUMA1/TRPS1/DDX59/UVRAG/SPRED2/RNF114/ATP6V1B2/CNNM3/HSPH1/PLXNA4/WBP2/STEAP2/SNX16/ABHD5/SYF2/UTP25/HSF2/MBD6/ZNF143/SLC29A3/EFL1/NUMB/GNB5/WASL/GATAD2B/CYFIP2/TAF8/KDSR/KRR1/PTMAP4/FNIP1/HBP1/CREB3L2/KLF11/SMIM29/SYT14/TMEM132B/SLC35F2/LINC01128/ITGB3/…
ZNF200	ZNF200	101	-0.722415	-2.65092	1.20395e-14	6.48282e-14	1.40542e-14	2489	tags=82%, list=22%, signal=65%	LOC100421372/ZNF526/ESCO1/PPP1R8/NT5C3A/ABCF1/ABT1/GPATCH2/H3-3B/ST7/SREK1IP1/RAMAC/METTL14/MRPL42/SCYL3/WDR12/MPLKIP/CCAR1/PSMD12/ARL8B/PRMT6/TGDS/COA7/AGO3/PTPN2/LSG1/SEPHS2/CDC5L/CSNK1D/CHMP2B/MBD2/CWC25/URGCP/PWWP2A/DDX31/MTERF1/ZNF384/IST1/MKLN1/TTF1/COG1/TIGD6/WDR20/WDR33/COIL/ZNF350/CCDC9/NKRF/TFIP11/ZNF701/SECISBP2/DDX5/EID2/HSF2/EPC1/MTPAP/SCAF4/PALB2/BTG3/RSRC2/MTAP/ZNF175/ATP6V0A2/INO8…
ZFHX4	ZFHX4	275	0.575198	2.17813	1.28979e-14	6.90078e-14	1.49603e-14	3228	tags=53%, list=29%, signal=39%	RECK/IFIT1/AMOT/FBN1/FBLN2/RNF150/NAALADL2/CALHM5/RBMS3/ADD3/CACNA1C/SSPN/DDR2/SH3D19/FKBP9/TBL1XR1/SCN9A/NT5C2/TNS1/P4HA1/TCAF1P1/TBC1D2B/ARHGEF9/SLC24A1/ITGA4/LGMN/CEP112/OSBPL10/TANC1/P4HA2/BCKDHB/PHLDB2/TCAF1/NUBPL/SDC2/LNPK/PLS3/PAPSS2/EIF4G2/MTURN/B3GALNT1/NXPE3/ARHGAP31/NUCKS1/SCAPER/NNT/ELOVL5/LIPA/LANCL1/CPS1/SEPTIN2/MAGT1/ARSK/JAG1/EHHADH/RDX/CACNA2D1/SBF2/TMEM131L/IMPACT/IL1RAP/EXOC4/P…
ZBTB14	ZBTB14	71	-0.774468	-2.67786	1.30671e-14	6.91976e-14	1.50015e-14	1953	tags=85%, list=17%, signal=70%	ZNF720/ISCA1/SRGAP2C/PPIL4/SIX4/FAM174A/ACTR6/RSF1/PRMT3/ZNF254/TRIM23/MAU2/ZBTB8A/MAT2B/PWWP2A/VAMP4/SIAH1/CSRNP2/DNAJC24/MGA/YTHDC1/PPM1A/ZSCAN32/ZNF264/YIPF4/DYRK1A/POLR1B/NAB1/ZNF606/PCDHG@/UBE2D1/RNMT/ZNF131/KLHL42/CHIC1/ZNF780A/RO60/CTCF/ETV3/ZMYM5/CBFB/ATP6V0A2/DNAJB9/AP1AR/TNRC6B/EPC2/OSTM1/TBK1/OSGIN2/FAM241A/POU2F1/ANKRD12/MXD1/ZBTB40/ETNK1/SAV1/CSGALNACT2/KDM6B/ZNF697/KDM7A
ATMIN	ATMIN	230	-0.57469	-2.36208	1.30981e-14	6.91976e-14	1.50015e-14	3960	tags=69%, list=35%, signal=46%	CUL2/PITPNA/PATL1/TTL/SLAIN2/RAB23/NCBP2/ALG2/BCL10/RBM26/SPRING1/ARL6IP6/SPTY2D1/OSBPL11/UBE2G1/SLC30A6/DIS3/SHQ1/PAPOLA/ZC3H15/NOL11/PUS7/MTMR9/XPO5/ZNF35/QTRT2/UBQLN1/TAX1BP1/PDHX/RNF139/TRAPPC6B/CCDC93/RABGEF1/ING3/BROX/USP7/AMD1/WDR43/CRK/PPP6R3/SLFN5/ARIH2/WDR47/UPF2/SEC23B/FAF2/GHITM/C5orf22/MAP2K1/RPTOR/SLC30A7/POLR3A/STX6/ANKRD13C/RFWD3/PPAT/SPIRE1/YES1/UGDH/PPP3R1/MCMBP/PACRGL/USP10/RAD…
IRF9	IRF9	267	-0.54499	-2.24987	1.33551e-14	7.01144e-14	1.52002e-14	3759	tags=60%, list=33%, signal=41%	SPR/TSC22D4/AAAS/ZNF226/LRRC23/ADSS1/TMEM234/NMRAL1/MYPOP/SLC35C2/WDR24/DMAP1/SFT2D3/NUP50-DT/PTPA/GNL1/CCDC74B/STRADA/LINC00339/IDH3G/PRR13P5/RGL2/NAT14/FUZ/IFNGR2/SMPD2/SDHAF1/TEX264/GABBR1/ZNF517/ZNF34/DGAT1/RING1/NFATC4/PRPF31/ZC3H10/ERMARD/ANAPC10/ZDHHC1/PRKD2/P4HTM/TMEM80/PRPF40B/PIGQ/CDC26/CLCN2/TMEM220/PTOV1/GRAMD1A/DLG4/VAMP2/PCIF1/ECH1/RNF166/KAT2A/NFYC/STARD3/STX10/OSGEP/AGPAT2/BAX/C15…
SP2	SP2	109	-0.703993	-2.60806	1.36527e-14	7.12314e-14	1.54424e-14	2867	tags=85%, list=25%, signal=64%	WBP4/CHERP/PPIG/PPP2R5A/PACRGL/TMEM185B/SAMD4B/VAPA/IER3IP1/NCKIPSD/SDAD1/SPATA2/SUPT6H/C9orf78/AFG3L2/UBA2/MARK2/KIAA0753/HSPA9/AAK1/SLC45A4/HCG18/PANK2/BSDC1/ZNF142/MEF2D/ESF1/RAB5A/BTN2A1/AXIN1/ZNF777/SURF6/OPA3/VPS37A/PPIL4/PRDM4/SEPHS2/CSNK1D/GGNBP2/HNRNPUL2/MAU2/ZBTB8A/CUL3/IP6K1/MECP2/CCDC174/STK35/PHF13/KANSL1/YTHDF1/QRICH1/CSRNP2/ZXDC/TMEM161B/TTF1/YAF2/PPM1A/CACUL1/CTDP1/SETD1A/RAB22A/S…
NFYC	NFYC	257	-0.56055	-2.30415	1.40049e-14	7.2618e-14	1.5743e-14	3901	tags=66%, list=35%, signal=44%	RITA1/PPP1R9B/SPHK2/MVB12A/DNAL4/STX5/MRPL57/ZCCHC7/UBB/PYCR2/TMEM223/ADSS1/FBXO36/C7orf25/ALKBH4/BCAP31/MEAF6/TMEM101/PDE6D/GNL1/MRFAP1/PPP1R3F/STRADA/RETREG2/PDCD6/ZSCAN18/IFNGR2/ZNF174/SLC25A38/PTPMT1/NDUFS3/ZNF34/GATC/PCBP1/FTSJ3/C19orf44/ZC3H10/ERMARD/PRKD2/ESS2/HM13/CLPTM1/SNX2/PTOV1/VAMP2/IFI16/RNF135/IRF9/ECH1/PPP1R11/SF3A1/RNF40/EEFSEC/YY1AP1/TPRA1/STARD3/CERS2/AGPAT2/C15orf40/YIPF1/RTL8…
MBD6	MBD6	101	-0.720262	-2.64302	1.80268e-14	9.28987e-14	2.01397e-14	2458	tags=79%, list=22%, signal=63%	ATP13A1/PCAT6/CDK11A/SYNGAP1/ACIN1/NSUN4/UBE2I/ZNF383/ATXN2L/TRIM52-AS1/RNPC3/ASTE1/ZNF76/CIR1/DTWD1/SCYL3/UNK/PPWD1/RNF215/DGKQ/ANO8/CBLB/RIC8B/NELFA/SLC26A11/GORAB/SRSF4/C20orf96/WDR6/BEX4/ACAD8/PRPF38B/ZNF875/MAP3K12/CNNM3/ZNF316/ANKRD13D/LIN52/RFX1/WDR81/CLK3/BRSK1/ZNF557/IRF7/PANK4/PARP6/PRICKLE3/ZFTA/RALGDS/ELK3/SETD6/CYTH2/ATG2A/KRI1/NXF1/CEP95/ZNF354A/MIA2/TAF8/KDSR/ABTB1/ZNF26/TOR4A/LRRC…
KCMF1	KCMF1	247	-0.558978	-2.2963	2.25616e-14	1.15559e-13	2.50524e-14	4202	tags=70%, list=37%, signal=45%	SFT2D1/ASNSD1/METTL6/UBAC2/PPP6C/NIFK/HNRNPL/PARP12/ABCF2/CRLS1/PPP3CC/FDX1/PTBP1/JOSD1/SLC4A1AP/GPN3/TTL/PPM1G/U2AF2/EMC8/SMIM10L1/UTP6/CMAS/PRKRA/ATP6V1D/LTV1/FBXO22/SAR1B/SPRING1/RBM17/MED10/ARF1/GTF2A2/SCAMP2/ING2/CIAPIN1/PELO/ZC3H15/NOL11/SUGT1/C2CD2L/EFTUD2/CHTOP/PPP2R5B/DHX37/CSNK2A1/FUBP1/DNAJA2/DNAJC7/GTF2F2/MAPKAPK5/LOC112268269/ZUP1/GDAP2/PLRG1/TAF9/FTSJ1/WIPI2/PDCD10/PRCC/PDXK/TSG101/…
TIGD6	TIGD6	89	-0.742156	-2.67006	2.44318e-14	1.2438e-13	2.69646e-14	2613	tags=90%, list=23%, signal=70%	TSNAX/ZNF764/C9orf78/DUSP11/GPATCH1/ZCCHC4/MED4/ZNF200/NDUFA5/TMEM128/IDS/BSDC1/C1GALT1C1/ABT1/LAS1L/NAIF1/SREK1IP1/GLOD4/BAG6/LARP7/METTL14/MRPL42/PPIL4/CASC3/ACTL6A/GPAT4/HELQ/SEPHS2/ZBTB7A/SAP130/WTAP/CHMP2B/PIAS1/IP6K1/LINC00938/DYNC1LI1/DHX30/ZNF384/GFOD2/VAMP4/IST1/FIP1L1/DNAJC24/RC3H1/UVRAG/AMBRA1/C12orf29/ATP6V1B2/DNAAF2/TFIP11/ZNF212/ABHD5/BRD2/ZNF304/CHIC1/BTG3/TMEM70/MTAP/CHST11/HMGXB3…
AHCTF1	AHCTF1	126	-0.679169	-2.57092	2.6905e-14	1.36146e-13	2.95153e-14	2990	tags=82%, list=26%, signal=61%	FAF2/C5orf22/SLC39A14/ATMIN/SELENOI/ANKRD13C/RFWD3/PPAT/PPP3R1/PNO1/ZNF473/RIF1/LOC100421372/INTS6/PPRC1/UBA2/PDE12/DENND5B/HSPA9/BRD4/POGK/NT5C3A/GTF3C3/ZNF518B/GPATCH2/ESF1/HSPA13/RHEB/RAMAC/BTN2A1/SART3/TOP3A/RBM18/DCP1A/MCUR1/PSMD12/VPS37A/RPRD1A/COA7/FEM1C/SRFBP1/ZFX/FBXO28/SEH1L/TRIM23/LIG4/GCC1/PPP2CA/PIAS1/ZNF451/TMEM33/KDM5C/GABPB1/ZNF24/ZXDC/DDX20/YAF2/SMG8/ATL2/AGO2/UBR4/ZNF317/ZNF644/…
ZNF480	ZNF480	77	-0.756507	-2.6729	3.24644e-14	1.63294e-13	3.54009e-14	2275	tags=92%, list=20%, signal=74%	DNALI1/COQ9/USP21/CHMP4B/ZNF691/ZBED5/ZCCHC9/ZNF747/ZNF75A/TJAP1/HSPE1/TRIM27/ZNF133/CPSF3/SNRPB2/PIGH/PPWD1/SP100/IK/ANO8/YAE1/NKAP/ASF1A/PGS1/ZNF7/PAGR1/ZNF570/RIC8B/SLC5A6/SETD4/TOP3B/THNSL1/MRPS30/WDR75/ZNF384/TMEM60/ZNF3/WDR6/MPHOSPH10/ATAT1/NDUFAF7/MTERF3/CWC22/ZNF397/MRFAP1L1/TMEM186/ZNF875/ZNF195/ZBTB9/ACTR5/LIN52/C2orf42/WDR81/CXXC1/CLK3/BRSK1/ZNF557/ACP6/ZSCAN9/ZFTA/IP6K2/ZNF250/ZNF354A…
ZNF880	ZNF880	235	0.598894	2.23687	3.91546e-14	1.95773e-13	4.2442e-14	4009	tags=78%, list=36%, signal=51%	DUSP1/ANXA2/SYNC/CHN1/SKA2/PDIA6/PCCB/CALU/CDCA7L/POP1/WDR41/NIPSNAP3A/COPG2/RPN2/MAP7D3/FAM98A/SETD7/RCAN3/CCDC88A/SPTBN1/SPATS2L/PHLDB2/CIT/YIPF5/TTC37/TPGS2/FKBP14/SMYD2/VEZT/ERLIN1/PAPSS2/FAM171A1/PCYT1A/ZWILCH/RHOA/SH2D4A/ABCB10/GTF2H3/FBXL2/NOMO2/SEC23A/SNX6/DDX60L/IFIT3/CAPN1/USO1/CPPED1/FAM20B/TMEM263/KCTD10/NCAPD3/TANGO6/ARHGAP23/EML1/GLTP/DNAJC5/KPNA3/ARL2BP/PBLD/NUDT11/FKBP5/POLA1/ARPC…
NFIA	NFIA	108	0.713082	2.42342	4.25488e-14	2.11485e-13	4.58483e-14	2064	tags=60%, list=18%, signal=50%	IRAG1/EFEMP1/SLIT3/OLFML1/ECM2/SLC2A12/ANK2/LOC730101/PODN/C1orf21/GASK1B-AS1/CALM3/TGFBR2/EEF1A1/MN1/GASK1B/EEF1A1P35/NR2F2/ZHX1/EEF1A1P4/SSPN/SH3D19/CDC14B/FKBP9/DZIP3/PARP9/NFIX/EPDR1/FAM131B/GDF11/SCRN3/ARHGEF9/SLC24A1/NYNRIN/PECR/BCKDHB/TBCK/EEF2K/MR1/LOC101927060/FKBP9P1/WDFY1/MTURN/B3GALNT1/DTX3L/UNC13B/PIK3R1/LIPA/CPS1/ZFP36L2/SLC35G1/AR/PDCD4/ARMCX3/CYP2U1/PARP1/GTF2I/IGDCC4/ZNF664/SESN3…
POU2F2	POU2F2	96	-0.719892	-2.61602	4.38262e-14	2.16553e-13	4.6947e-14	1615	tags=56%, list=14%, signal=49%	SLC5A6/SLC35E4/POLRMT/ESRRA/TRMU/FHOD1/CBARP/CTSB/PLK3/C2orf81/AP5Z1/NSUN5/SLC52A2/SEC11C/PLXNA4/GYPC/LINC01119/C6orf136/RFX1/ERF/LY96/OSBP2/ABHD5/SMPD4BP/PHF1/NFKBIB/KCTD13/ARHGAP22/RIN1/LIN37/KCNJ2/CIART/STEAP1/DUSP6/ABHD6/DEDD2/PNP/TMEM255B/PLAUR/CITED4/TBC1D8/SLC22A4/ANGPTL4/CAMK2N1/LINC-PINT/H1-0/SYT7/STX1A/PHLDA1/RPLP0P2/UPP1/NR1D1/RFX8/TMEM158
FOXP1	FOXP1	136	-0.657668	-2.52392	6.05388e-14	2.97384e-13	6.44704e-14	3418	tags=77%, list=30%, signal=54%	HNRNPF/CSNK2A1/QTRT2/PDHX/TRAPPC6B/RABGEF1/USP7/WDR43/ACVR1B/FRMD4A/SH3BP4/SEC23B/SLC39A14/ATMIN/POLR3A/STX6/CCNDBP1/RFWD3/PPAT/MYNN/USP10/TTI1/NCKIPSD/ZBTB38/GSKIP/MON1B/NAV1/MTRF1L/AKAP10/MFHAS1/YTHDF2/ATXN2/AAK1/GTF3C3/AVL9/FHOD3/FICD/DUSP3/TFB2M/GAB2/ARIH1/CBLL1/EEF1AKNMT/VPS37A/RPRD1A/COA7/DENND1A/RNF169/FEM1C/TRMT6/ENTPD7/SEH1L/C18orf25/CUL3/PPP2CA/CUL1/TMEM33/GRPEL1/GABPB1/ZNF24/NIPA1/VPS2…
ZNF317	ZNF317	100	-0.706277	-2.59758	6.38416e-14	3.11784e-13	6.75924e-14	2489	tags=80%, list=22%, signal=63%	LOC100421372/MTRF1L/UTP15/BMS1/YTHDF2/UBA2/ESCO1/PPP1R8/GTF3C3/DHX36/BSDC1/GPATCH2/WDR48/SART3/CBLL1/EEF1AKNMT/CCAR1/THAP1/RIOK2/VPS33A/COA7/LSG1/RNF169/SRFBP1/CDC5L/PPP2CA/PIAS1/DDX10/CUL1/NAF1/PHF13/IST1/QRICH1/MKLN1/ZNF24/TTF1/YAF2/VPS26A/RC3H1/SMG8/IDH3A/FOXP1/SMG7/TOP1/AHCTF1/C12orf29/TXLNG/MOSPD1/DDX52/VCPIP1/RSBN1/AGAP1/TBC1D22B/NAA30/POLR1B/ZNF134/NKRF/ZNF562/ADO/TNFRSF10B/BRD2/ZNF304/RRN…
ZNF226	ZNF226	226	-0.566588	-2.31804	8.35893e-14	4.05867e-13	8.79887e-14	4318	tags=76%, list=38%, signal=48%	DNPEP/RAB34/PSMC5/SWI5/SLC25A28/RBIS/PRRT2/MAPKAPK5-AS1/ACAP3/RNF31/CIB1/QTRT1/DNAJC17/TRIM3/LIN7B/FBXL12/RAB24/PITHD1/PLEKHM2/PSMD4/NBDY/RXRB/NDOR1/MRPL57/EMC7/SARNP/TSC22D4/CAVIN3/PPP1R37/ACD/TMEM234/CDK10/SLC35C2/WASH7P/PSME3IP1/NUP50-DT/PDE6D/GNL1/D2HGDH/IFT43/UCKL1/PDCD6/MIB2/RGL2/ZSCAN18/SIRT3/CASP4/PPP2R2D/SDHAF4/SMIM26/HSCB/RING1/WASHC1/ERMARD/TMEM134/GGA1/ESS2/TMEM80/CDC26/CFAP36/SFXN5/W…
ZNF34	ZNF34	178	-0.612092	-2.43904	1.83595e-13	8.86319e-13	1.92147e-13	2840	tags=57%, list=25%, signal=43%	PRPF40B/PIGQ/GRAMD1A/HDAC6/IRF9/NFYC/CTSF/AADAT/OSGEP/USF1/LUC7L3/HEXD/SH2B1/NUDT9/ZNF821/KLC4/NPC2/SLC9A5/CACFD1/RILPL2/TOP1MT/COL18A1/TMEM39B/CHMP4B/HMGB1P6/BDKRB2/ZKSCAN4/DPH7/WASH2P/TMEM198B/ACKR4/RGS14/IMMP2L/THYN1/PCED1A/GTF2IRD2B/OFD1/MUTYH/SLC49A3/SLC9B2/UBXN11/WDR91/ING4/UNK/PPWD1/CRTC1/MC1R/DDB2/RAB11B/RMDN2/EXD3/SNRNP35/SLC26A11/SHROOM1/BDH2/POLB/ZNF33A/MROH1/SLC25A29/C20orf96/CARD6/NT…
GTF2IRD2	GTF2IRD2	222	-0.561438	-2.30403	1.94161e-13	9.31974e-13	2.02044e-13	1980	tags=53%, list=18%, signal=45%	IMMP2L/THYN1/PIGBOS1/SCYL3/GTF2IRD2B/OFD1/SLC9B2/FTLP3/WDR91/ING4/MACROH2A1/MC1R/DDB2/RAB11B/CMTM3/RMDN2/CCDC69/SLC26A11/EFCAB7/BDH2/DNM1/CHI3L1/ZNF33A/GALK2/MROH1/RAB9A/C20orf96/NTN1/ZFYVE28/NDUFAF7/DTX3/NUMA1/MAP3K12/LIMK1/UBE2E3/MCOLN1/PSMA3-AS1/DHRSX/AUH/PCGF2/ZNF577/ARHGAP24/ZNF181/ANKRD13D/CLN3/ARVCF/NSMF/SLC43A1/PTMA/METTL9/FAM20C/CBX7/SLC22A17/DLX1/SYF2/PHYH/CCDC74A/CREB3L4/PTMAP5/ZFTA/RA…
ATF1	ATF1	83	-0.736706	-2.63604	2.04726e-13	9.77101e-13	2.11828e-13	2093	tags=77%, list=19%, signal=63%	WDR89/SREK1IP1/RAB5A/ZNF146/MDM2/MIER3/SRGAP2C/PPIL4/THAP1/CERT1/NUP160/SPRTN/ZBTB33/MAT2B/LRIF1/TMEM33/VAMP4/SPRED1/MKLN1/SP1/ZNF24/CEP120/YTHDC1/PPM1A/ATL2/TTC33/RRM2B/STXBP3/IPMK/YIPF4/VCPIP1/RFK/POLR1B/PLEKHA3/PCDHG@/UBE2D1/RYBP/UBE2B/RAB21/ZNF131/RRN3/FOXN2/MOSMO/RO60/CTCF/ETV3/MTAP/GAN/CDKN2AIP/EPC2/OSTM1/HK2/TBK1/RB1CC1/KBTBD2/ZBTB2/PPTC7/ATP6V1C1/CD55/GCLC/C17orf58/SAV1/CREBRF/ACSL4
ZBTB7A	ZBTB7A	150	-0.642206	-2.48982	2.27499e-13	1.07965e-12	2.34061e-13	3536	tags=81%, list=31%, signal=57%	TERF2/TTLL12/ZNF584/MEAF6/PSME3IP1/DEDD/ZNF207/GNL1/NEPRO/C11orf58/OTUD5/RETREG2/TRIM35/MIER2/TBCC/NAXD/SLC25A38/CNOT4/GATC/SLC25A44/ASXL1/GTF3C2/FTSJ3/ATP6V0A1/ANAPC10/ZNF282/ESS2/TACO1/GTPBP10/CLPTM1/VAMP2/PPP1R11/SF3A1/RNF40/NFYC/YY1AP1/SAMD4B/CERS2/ZNF227/ZNF768/ATP13A1/ZCCHC4/RETREG3/UBC/PRPF19/INTS5/ANKRD54/CNBP/NUP35/PARP2/NSUN4/UBE2I/ATXN2L/MYBBP1A/RAVER1/RNF8/LAS1L/NSRP1/BRAP/TRIM52-AS1/…
ZNF264	ZNF264	66	-0.783696	-2.68162	3.53739e-13	1.66933e-12	3.61897e-13	2251	tags=92%, list=20%, signal=74%	TMEM128/XIAP/WDR89/BRAF/MDM2/MIER3/THAP5/ZBTB34/ACTR6/KDM6A/RSF1/GNA13/ZNF292/ZBTB8A/BRWD1/NUFIP2/ZBTB1/ADNP/FEM1B/PLAGL2/ATXN3/YTHDF1/ZBTB14/GTF2A1/YTHDC1/PPM1A/VCPIP1/C16orf72/RSBN1/KMT5B/ZBTB6/PUM2/UBE2D1/ZNF140/RNMT/RAB21/ZNF131/ZBTB39/FOXN2/CHIC1/ZNF780A/RO60/ETV3/CBFB/PPP4R3A/CLDN12/ZNF791/LRRC58/ZNF549/EPC2/ZNF217/TBK1/POU2F1/ANKRD12/CD58/SIRT1/ZNF786/SAV1/ZNF697/KDM7A/KLHL24
TWIST2	TWIST2	121	-0.668844	-2.50363	3.60685e-13	1.6926e-12	3.66942e-13	1697	tags=63%, list=15%, signal=54%	HDAC1/PRKD2/P4HTM/CYB561D2/CLCN2/PCIF1/RHBDF1/TINF2/CTSF/USF1/KEAP1/TMBIM4/RILPL2/UNC93B1/ORAI3/BDKRB2/IQSEC2/ZNF747/TRIM52-AS1/CD9/DYRK1B/BBIP1/UST/CRTC1/CBLB/SNRNP35/SLC26A11/HMGB1/NASP/GALK2/SLC25A29/PRRX2/SFI1/ACAD8/ZFYVE28/DDX24/HGF/DHRSX/ZNF316/SH3KBP1/ARVCF/SLC35G2/BRSK1/NDRG1/HLA-F/WIPI1/PLPP5/MBD6/CYTH2/ACADVL/CEP95/CAMKK1/GFPT2/TGFB1/SPSB3/WLS/EPOR/TBX2/TPBG/TMEM132B/CEBPB/TMEM132A/SLC9…
ZNF468	ZNF468	88	-0.717204	-2.57326	3.8853e-13	1.81314e-12	3.93074e-13	2546	tags=91%, list=23%, signal=71%	ATMIN/SLC30A7/AKIRIN1/SPIRE1/AMMECR1L/DHX33/FAM50B/CHUK/RIF1/BNIP2/AKAP10/ZNF28/TMEM41A/DENND5B/USP12/TVP23B/AVL9/KLHL28/LRRC57/RNF6/SNRNP48/NRG1/GAPVD1/TRMT6/ENTPD7/TGFBR1/NRIP1/LIG4/C10orf88/C18orf25/PPP2CA/YY1/SENP5/PPP4R2/DDHD1/NIPA1/CDYL/KRAS/ATL2/AHCTF1/CRY1/MCL1/SBNO1/ZRANB1/PLEKHA3/ZNF562/PRELID3B/ELF1/TNFRSF10B/CHD1/SLC25A25/CDR2/JMJD1C/LONRF1/AFTPH/SNIP1/CHIC2/BEND7/ZNF791/SNAPC1/TFAM/T…
SP100	SP100	142	-0.642062	-2.48026	3.93855e-13	1.82783e-12	3.9626e-13	2798	tags=68%, list=25%, signal=52%	CIAO2A/SNX2/FAM118B/RNF135/PCIF1/STX18/FKBP15/TINF2/PAF1/C15orf40/ZNF227/GABARAPL2/UBC/TRMT12/RNF8/BSDC1/ZNF747/ARV1/SF3B2/ST7/POLR2K/CD276/TBC1D17/CIR1/BBIP1/HDAC8/MACO1/SCYL3/MACROH2A1/GPR108/FBXO38/ATP6V1H/IK/LSG1/DDB2/CWF19L2/HELQ/ASF1A/SEPHS2/ZBTB7A/SAP130/PIH1D1/SNRNP35/MBD2/DPP7/HMGB1/DAZAP2/PSPC1/MAPK8IP1/ZNF689/SLC38A7/IP6K1/EAPP/NEU1/INPP1/STX4/EMC10/DHX30/ZNF384/GFOD2/TMEM60/ERCC3/MPHO…
MBD2	MBD2	148	-0.628634	-2.4331	3.97965e-13	1.83676e-12	3.98195e-13	4071	tags=92%, list=36%, signal=60%	CRLS1/MED24/FDX1/ISY1/GPKOW/GTF2E2/SLC4A1AP/U2AF2/EMC8/TMEM69/SMIM10L1/ELOC/UTP6/SLC25A14/FBXO7/OTUD6B-AS1/DNAJB12/CDK11B/DEDD/ZNF207/UTP11/PAK1IP1/DNAJC7/GTF2F2/MAPKAPK5/ZUP1/PLRG1/NUP85/NAXD/SRRT/PRCC/TSG101/NAE1/ODR4/PSMC6/TMEM11/CHMP5/NOL7/NELFCD/CFAP20/SLC25A44/SRP54/PISD/DPM1/LSM8/SAP30BP/PBDC1/UPF3A/CDK5RAP1/MARK3/IER3IP1/PAF1/SPATA2/RNPS1/SLBP/NOP58/KCMF1/HNRNPAB/PARP2/PAIP1/VRK2/MAP2K7/Z…
ZXDC	ZXDC	99	-0.693784	-2.54022	7.23417e-13	3.3206e-12	7.1988e-13	2361	tags=74%, list=21%, signal=59%	ATG16L1/TENT4A/TRIM56/HSPA9/BRD4/HCG18/SP2/PANK2/FICD/MEF2D/ZNF696/TBRG1/AXIN1/VPS37A/ZNF592/DOT1L/TYW5/TRMT6/CSNK1D/MFSD4B/ZNF202/GCC1/PLAGL2/TAF4/CCDC174/SENP5/PRDM15/PRPF38B/TMEM161B/YAF2/NIPA1/KMT2B/AKAP17A/SETD1A/AHCTF1/AGO2/WHAMM/GPR157/CNNM4/BRD1/PLEKHA3/PPP1R13B/BRPF1/NAB1/RNF149/TNFRSF10B/CHD1/CEP76/TMEM170A/RAB21/LONRF1/RRN3/SLTM/RO60/TRIM39/GAN/MAFG/INO80D/TP53BP2/GRB10/ZCCHC8/USP36/E2…
PLAGL2	PLAGL2	89	-0.723214	-2.60191	7.7069e-13	3.51837e-12	7.62754e-13	2796	tags=89%, list=25%, signal=67%	RAB12/AMMECR1L/DNAJB14/SLC25A36/FOXK1/LARP4B/WAC/ESCO1/TENT4A/PLEKHA8/POGK/TVP23B/XIAP/MEF2D/GPATCH2/OSBPL8/SAMD8/ZNF740/TBRG1/SRGAP2C/CCDC82/ZNF592/ZBTB34/ZNF292/MFSD4B/BRWD1/GCC1/NUFIP2/MAT2B/FEM1B/YY1/MEX3C/MECP2/KANSL1/SMIM13/YTHDF1/CCNT2/ZSCAN20/DDHD1/SPEN/CSRNP2/ZXDC/YAF2/USP42/GTF2A1/RUNDC1/MAML1/ZNF264/C16orf72/CNNM4/RSBN1/SLK/PLEKHA3/PUM2/FAM76B/CHD1/RMND5A/RBM15/CEP76/TMEM170A/LONRF1/ZB…
ZNF786	ZNF786	54	-0.802302	-2.67713	1.05356e-12	4.78374e-12	1.03708e-12	1435	tags=81%, list=13%, signal=71%	UNC50/YTHDF1/GPBP1/DNAJC24/ZNF48/RNF146/AP1S2/ZNF264/NKRF/LRIG2/PHF12/ZNF606/SECISBP2/DDX5/RBAK/UBE2B/KLHL42/CHIC1/ZNF780A/LIMS1/ZNF558/RO60/PALB2/ZNF175/SLU7/ANKZF1/MED26/SPSB1/E2F6/ZNF84/UPF3B/FAM241A/ZBTB40/ETNK1/SLC25A13/MAP3K4/KDM6B/ZCCHC14/KDM7A/FOXO1/PMEPA1/PTPRE/KLHL24/CDKN2B
CSRNP2	CSRNP2	88	-0.711301	-2.55208	1.07712e-12	4.86442e-12	1.05457e-12	2512	tags=83%, list=22%, signal=65%	LEPROTL1/POGZ/WAC/SNHG14/KIAA0753/SP2/ZNF740/SART3/ZNF720/AGO3/ZNF592/RNF145/CSNK1D/MBTD1/CHMP2B/KLF13/MFSD4B/RAB2B/MAU2/GCC1/PLAGL2/CNOT8/ZMYM2/MTMR3/PHF13/KANSL1/YTHDF1/ZSCAN20/VAMP4/SIAH1/GPBP1/ZBTB14/QRICH1/GTF2IRD1/FAM222B/YAF2/ZBTB5/PHAF1/PPM1A/SETD1A/KDM5B/RAB22A/RUNDC1/METTL4/ZC3H11A/MAML1/C16orf72/CNNM4/ULK1/NKRF/PHF12/ZNF701/RNF149/ZNF160/CEP76/CDR2/ZNF131/RCC2/KLHL42/ZNF780A/CTCF/MADD/…
DNTTIP1	DNTTIP1	293	-0.514701	-2.14338	1.09938e-12	4.9384e-12	1.07061e-12	4311	tags=65%, list=38%, signal=41%	CSNK2B/MRPL52/MRPL9/NDUFA6/MIX23/EMC6/TRMT61A/MEA1/RSL1D1/R3HDM4/POMZP3/HRAS/CMSS1/ABCF2/PES1/HSPA14/UFD1/PSMD9/CLN6/CTXN1/PSMD3/GTF2E2/NSFL1C/COPE/U2AF2/TIMM50/EMC8/TMEM69/PSMB7/WDR46/MPDU1/CHCHD2/DVL1/C16orf91/FBXW9/BCL2L12/NDUFS8/SARNP/PGP/NAA20/MED27/ZBTB8OS/ING2/MRPS12/DOHH/C19orf53/CHTOP/C19orf25/NT5C/TUSC2/UTP11/MRPL27/CIAO2B/CCDC137/TIMM10/POP7/CDC34/NDUFB9/RBM42/TSFM/NDUFC1/GALE/DDA1/HSP…
TTF1	TTF1	113	-0.676966	-2.5206	1.18762e-12	5.30641e-12	1.15039e-12	2735	tags=79%, list=24%, signal=60%	MARK3/MTA2/VAPA/FAM193A/FRMD8/NCKIPSD/DDX47/ZNF764/RNPS1/AFG3L2/SLBP/RRP8/KCMF1/GPN2/PAIP1/UIMC1/PPP1R8/ZNF200/SP2/ABCF1/PANK2/BSDC1/INTS14/GPATCH2/ZC3H14/POLR2B/CNOT3/ZNF777/MRPL42/WDR12/ISCA1/PRMT6/HEATR6/IL17RA/PPIL4/ACTL6A/IRGQ/PTPN2/LSG1/AKAP8/ACTR6/EIF1AD/CSNK1D/GGNBP2/HDAC2/URGCP/PAIP2/PPP1R18/ZNF585A/IP6K1/PHF13/ZCCHC3/IST1/NSUN3/QRICH1/MORC2/ZNF844/PRPF38B/VPS26A/LRRC8A/ZNF567/RC3H1/PHAF…
SP1	SP1	102	-0.690547	-2.54203	1.31297e-12	5.83541e-12	1.26507e-12	2516	tags=76%, list=22%, signal=60%	PRDM10/LEPROTL1/SACM1L/TRIM4/KDM3B/RNF103/FOXJ3/SIK3/THUMPD1/TVP23B/MTM1/DHX36/KLHL8/SAMD8/WDR48/UBXN7/MARF1/TRAF6/BRAF/ZNF146/RBM18/ZZZ3/ZBTB44/SRGAP2C/RPRD1A/CERT1/ZNF592/RSF1/GNA13/NCOA6/SPRTN/FBXO28/ZBTB33/KLF13/SIN3A/HIVEP2/ATF1/NUFIP2/ADNP/PIAS1/KMT2E/CDK13/MEX3C/MECP2/ACER3/MTMR3/ZNF451/TMEM33/FMR1/KANSL1/YTHDF1/SIAH1/PHF8/ZNF24/CEP120/EXOC8/GTF2A1/YTHDC1/PPM1A/ARID4B/RRM2B/YIPF4/RSBN1/PLE…
MSANTD3	MSANTD3	181	-0.591839	-2.35866	1.34734e-12	5.95666e-12	1.29136e-12	3525	tags=67%, list=31%, signal=47%	SDHAF2/IKBKG/MICOS10/MRPL47/E2F4/UTP11/SNRPA1/WDR55/RNF7/CARS2/PPP1R7/ANKRD39/GALE/HSPB11/TRAPPC3/NOL7/DNAJC8/ZNHIT3/POLR2F/PISD/MED19/NOP10/TACO1/CFAP36/IDH3B/MRPS9/DDX11/GNG5/MRPL22/CD2BP2/MPC2/C11orf80/STX18/FDX2/TNIP2/HPF1/LAMTOR5/MRPL58/CHCHD3/SRA1/HYLS1/MRPL36/NIF3L1/GLRX3/PHF5A/NUDC/NOP58/VRK2/IRAK1/TMEM126B/MGST1/FLAD1/DPY30/OTUB1/PSMG1/MALSU1/MRRF/SNRPB/GNL2/MPG/PPIF/WRAP53/POLR1C/BRI3/L…
ZNF414	ZNF414	274	-0.52384	-2.14845	1.40426e-12	6.17581e-12	1.33887e-12	3754	tags=56%, list=33%, signal=38%	TSC22D4/AAAS/UBB/TMEM223/CBR1/C4orf48/PPP1R37/TMEM234/ZNF576/NMRAL1/PSMB3/DMAP1/COX14/ANAPC2/LAGE3/COMTD1/MLST8/C19orf53/COA5/TECR/RILP/FAH/IDH3G/IFT43/SARS2/PYCARD/PRR13P5/NAT14/SCYL1/SDHAF1/HADHB/TEX264/SDHAF4/ACADS/POLR2F/RING1/COMMD4/PRPF31/FOXRED2/ATP6AP1/NME3/P4HTM/PIGQ/CYB561D2/STN1/PTOV1/GRAMD1A/VAMP2/PCIF1/PYM1/CDK5RAP3/LAMTOR5/SH3GLB2/STARD3/GET3/STX10/CDK5/AGPAT2/BAX/ZNF446/MRPL55/KEAP…
ZNF304	ZNF304	68	-0.761756	-2.60155	1.43161e-12	6.26331e-12	1.35784e-12	2163	tags=88%, list=19%, signal=72%	LINS1/DPF2/METTL14/SCYL3/TGDS/RNF169/PHF3/CDC5L/ZNF2/ZNF649/ZNF585A/IP6K1/LINC00938/NAF1/ZNF3/IST1/BET1/IKZF5/USP42/SMG8/IDH3A/TIGD6/UVRAG/WDR20/TRIM13/ZNF317/COIL/ZNF350/ATG14/DYRK1A/PCF11/NKRF/ZNF701/SNX16/RNMT/BRD2/STK24/ZNF131/HSF2/EPC1/PPP1R10/MTPAP/SNIP1/GMEB1/ZNF175/PPP4R3A/TNRC6B/TBC1D15/SLU7/MED17/FBXL20/RCL1/KRR1/ZNF627/ELOVL4/RLF/OSGIN2/ETNK1/SINHCAF/ZCCHC14
ZNF512	ZNF512	183	0.611309	2.2182	1.4658e-12	6.37966e-12	1.38306e-12	3746	tags=74%, list=33%, signal=50%	CCNG1/TNFRSF19/DPYSL2/ADGRA2/ASTN2/LOC100419583/PML/BTN3A3/SAMHD1/RPL3/NT5C2/EEF1A1P13/GLT8D2/EEF1A1P25/SLC25A23/CPQ/KAZN/NAGA/NYNRIN/COL6A3/TMEM97/TBCK/EEF2K/MR1/KCND1/TMEM8B/SEPTIN8/ACSF2/SCP2/DCAKD/MAN1C1/IFT52/METTL7A/TMEM98/MAN2B2/CRTAP/GSTA4/PRDM16/BTN3A2/SLC66A3/HNRNPA1/CD81/THRA/FTO/LPCAT3/RXRA/ASB8/ZMYM3/FAM172A/QARS1/NID1/ASAP3/SLC9A9/ALDH6A1/KANK2/BBS9/ITPKB/OSTF1/MINDY1/PDIA3P1/TSPAN3…
ZNF462	ZNF462	169	0.620668	2.23109	1.53898e-12	6.66364e-12	1.44462e-12	3161	tags=63%, list=28%, signal=46%	RECK/ANK2/IFIT1/DYSF/FAT4/FBLN2/PRUNE2/TRAK2/DAAM2/RBMS3/ZC3H7B/ZEB1/UTRN/ADD3/IFIT2/SSPN/ADAMTSL4/STS/FKBP9/RAB40B/PYGL/SHROOM3/PHKB/TNS1/TCAF1P1/TBC1D2B/CYTH3/ARHGEF9/RBMS2/SLC24A1/CEP112/P4HA2/TP53I11/BCKDHB/PDIA4/BAHCC1/MYO18A/TGFBI/NUBPL/SDC2/TTC3/MR1/LOC101927060/SORT1/ABAT/MTURN/GPD1L/NNT/UNC13B/PIK3R1/SARDH/LIPA/MAGT1/LINC00205/FMN2/SBF2/ELP1/EXOC4/SORBS1/NEK1/DMXL2/GTF2I/TBC1D5/CCDC186/N…
CLOCK	CLOCK	453	0.49796	1.97493	1.57346e-12	6.77797e-12	1.46941e-12	4117	tags=58%, list=36%, signal=39%	GCNT4/CRIM1/ITGA6/TMEM47/TGFBR3/SHANK2/LASP1/IPO5/ASAP2/NDST1/CDC42EP3/CORO1C/APBB2/SLFN12/NEK7/PUS7L/PTPRF/TLN1/MAN2A1/NFIB/FKTN/FAM98A/CLIC4/RCAN3/MYO1B/KPNB1/DNAAF9/MLEC/ITSN1/THSD4/TFDP1/MTMR1/EIF4G2/GNG12/TIAM2/ABCB10/AIDA/GTF2H3/AXL/RAPGEF1/KIAA0754/NOMO2/PLEKHA2/SEC23A/PRKCA/KIF5B/TMEM43/PTPN14/RAP1GDS1/SNX6/LRBA/DDX60L/UGGT1/USO1/CPPED1/FAM20B/TMEM263/ITGB1/TANGO6/PTPN11/GSTCD/KPNA3/ROCK1…
DZIP1	DZIP1	165	0.627179	2.25392	1.76431e-12	7.56134e-12	1.63924e-12	2888	tags=63%, list=26%, signal=48%	CHSY3/COL8A2/ACE/CACNA1C/SSPN/SH3D19/CDC14B/COL12A1/ADGRA2/HFE/PARP9/NFIX/BTN3A3/SAMHD1/NT5C2/GLT8D2/PDIA5/SLC25A23/ARHGEF9/NYNRIN/DDX60/BCKDHB/POGLUT3/CALR/GREM1/TBCK/MR1/GAL3ST4/SEPTIN8/ABHD14A/CDH11/ABAT/MTURN/ERAP2/B3GALNT1/PLA2G12A/NCSTN/UNC13B/IFT52/LIPA/PRDM16/FMN2/SGCE/HNRNPA1/CD81/THRA/FTO/DENND10/LPCAT3/RXRA/ZMYM3/FAM172A/REV3L/DPYSL3/PCYOX1L/HDHD2/ASAP3/ATP8B2/ALDH6A1/SPAG16/KANK2/OSTF…
ZNF615	ZNF615	56	-0.793582	-2.66945	1.79389e-12	7.64907e-12	1.65826e-12	1561	tags=84%, list=14%, signal=73%	NFYA/ZNF649/ZNF585A/IP6K1/ISOC1/ZNF550/MGA/TRPS1/PGBD1/SPRED2/TTC33/RNF146/ZNF181/ZNF260/YIPF4/ATG14/DYRK1A/PCF11/ZNF776/ACVR1/RELL1/LRIG2/RNF13/SNX16/ZNF160/UBE2D1/ZNF780A/DNAJB9/MEX3B/PCMTD1/SLU7/PNPLA8/HECA/KRR1/RESF1/ELOVL4/ZNF84/PPM1D/OSGIN2/ANKRD12/TPBG/SOCS6/MAP3K4/ZCCHC14/KDM7A/ETS2/KLHL24
MAFF	MAFF	81	-0.72176	-2.57212	2.59261e-12	1.09989e-11	2.38448e-12	2299	tags=75%, list=20%, signal=60%	PTS/SH2D5/SCO2/PLD6/RP9/NTMT1/FOSL1/RPS19BP1/PINX1/TNFRSF12A/HDAC5/NOP56/PNPLA2/SNRPB/GNL2/MTMR14/FRG1/SURF2/GET4/TCF21/KLC2/DAXX/SLC35E4/POLRMT/SLC25A33/DNLZ/CAMTA1/CCNH/SIPA1L3/LZTS3/GFER/RPF1/HACL1/NSUN5/SLC52A2/ZNF408/TXNL4B/ATG4D/PORCN/IRF7/AEN/NFKBIB/CLDN15/SERTAD1/SEC61A2/ATP6V0B/INO80C/RELT/KCNJ2/PFDN2/OSER1/MEDAG/FAM167A/H1-10/PPP1R15A/IFRD1/PNP/CLCF1/H1-2/LINC-PINT/CXCL8
TCFL5	TCFL5	226	0.582209	2.16212	3.15011e-12	1.32969e-11	2.88267e-12	3551	tags=65%, list=31%, signal=46%	HFE/BTN3A3/FKBP10/VTI1B/CHID1/ZFAND2A-DT/SYNGR1/NUCB1/SEPTIN8/SHC1/MPC1/FAM161B/MLH1/ATL1/HSDL2/SUMF2/MAN2B2/B4GALT7/LMAN2/SIL1/MAP3K6/TEX261/AKT2/COPS7A/TMEM218/AK1/LAP3/COMMD1/DOK1/VPS26B/LHPP/PLCD3/TRIP6/HIBCH/SELENON/TOMM40L/ITGB1BP1/TMED9/ZMYM3/PRKCSH/DDAH2/CUTC/ASAP3/CTSZ/USP5/MRPS14/ATPAF1/SH3YL1/OSTF1/SCMH1/SNX12/AP2A1/ARHGEF10L/ALAD/CYB561/PARP3/SPIDR/DCTD/ELOVL1/PSMD1/FAF1/PLA2G15/AGPAT…
ZNF644	ZNF644	102	-0.684315	-2.51909	3.62579e-12	1.52283e-11	3.30138e-12	3302	tags=88%, list=29%, signal=63%	RNF139/ZNF778/PURA/YTHDF3/GOLT1B/CRK/ZNF507/C5orf22/UBE2W/DDX18/PPAT/RASA1/PDZD8/LARP4/ZBTB38/RIF1/LARP4B/ZNF800/KDM2A/ZNF28/DENND5B/EAF1/RNF111/PLEKHA8/RPS6KA3/TADA2B/XIAP/CAMSAP2/ZNF518B/SPOPL/SNRK/ZNF770/SAMD8/HSPA13/KLHL28/BRAF/RNF6/DCP1A/ZZZ3/FBXO30/SDE2/TRIM33/MORC3/FEM1C/RSF1/ZNF292/NRIP1/FBXO28/TRIM23/LIG4/C18orf25/NUFIP2/MEX3C/PPP4R2/CRKL/EXOC8/GTF2A1/CBL/ATL2/AHCTF1/AGO2/FAM91A1/NR1D2/A…
ZNF24	ZNF24	88	-0.699225	-2.50876	4.93128e-12	2.06083e-11	4.46772e-12	2479	tags=77%, list=22%, signal=61%	INTS6/UBA2/ESCO1/FOXJ3/TVP23B/CNOT6L/DHX36/WDR48/RAMAC/DCAF1/SART3/ZNF146/RBM18/TGDS/THAP1/COA7/RSF1/ZBTB33/ATF1/NFYA/LRIF1/PIAS1/ZNF451/TMEM33/FMR1/KANSL1/YTHDF1/MKLN1/SP1/IKZF5/MORC2/CRKL/VPS37B/MGA/RC3H1/YTHDC1/FOXP1/ATL2/TOP1/AHCTF1/ZNF317/TXLNG/MOSPD1/DDX52/DYRK1A/RSBN1/NAA30/POLR1B/ZNF134/ADO/PUM2/CCNT1/RYBP/RBM15/ZNF131/RICTOR/FOXN2/MTAP/MIS12/PPP4R3A/TLE3/TOPORS/ABHD17B/ZSWIM6/TUT7/CDK17/…
RELB	RELB	185	-0.574191	-2.28731	5.70974e-12	2.37435e-11	5.14739e-12	2553	tags=48%, list=23%, signal=37%	SRA1/ZNF446/MRPL55/SF3A2/TMEM53/WWC3/PIN4/SNAPC5/LSM10/BSG/TMEM222/FNDC4/F8A1/PEX14/PHLDB3/HDAC5/INO80E/SIGIRR/ENKD1/MRPL41/C2orf76/ZNF213/TRIM11/SNAPC2/SURF2/TPGS1/SNHG11/C6orf226/PEX16/RAB3IL1/DPP7/COQ4/SLC35E4/C8orf82/E4F1/TYSND1/DDX51/LRWD1/ESRRA/OGFR/CBARP/SIPA1L3/AP5Z1/ZNF335/VPS11/HS1BP3/MRPL34/SEC11C/ZNF408/YJU2B/GYPC/SAT2/WBP2/GPATCH3/ERF/LY96/POU2F2/SIRT6/TBKBP1/RIN1/FTH1P16/RSPO3/AUP1/…
ZBTB2	ZBTB2	52	-0.794894	-2.65701	7.95857e-12	3.27706e-11	7.1044e-12	1673	tags=87%, list=15%, signal=74%	SPRTN/FBXO28/ATF1/ZBTB24/CUL1/ZNF451/PCGF6/VAMP4/QRICH1/SP1/YTHDC1/PPM1A/ATL2/VCPIP1/CYLD/RFK/RSBN1/SLK/NAA30/ZNF134/DUSP16/RNMT/NRBF2/FOXN2/TAF3/LIMS1/CTCF/SNIP1/ETV3/GMEB1/DNAJB9/TFAM/TOPORS/CDKN2AIP/BAZ1A/EPC2/ZFP69B/ZNF217/OSTM1/FNIP1/SMCR8/ATP6V1C1/GCLC/SIRT1/BHLHE40
TSHZ1	TSHZ1	217	0.583966	2.16602	7.9435e-12	3.27706e-11	7.1044e-12	3770	tags=63%, list=33%, signal=43%	ACSL5/FBLN2/TMTC1/NAALADL2/MN1/GASK1B/TRAM2/COL8A2/CACNA1C/EEF1A1P4/MAGI1/DPYSL2/LAMA4/FKBP9/SCN9A/ROCK2/POFUT1/KAZN/SLC24A1/CEP112/BCKDHB/PDIA4/POGLUT3/TCAF1/NUBPL/SDC2/TTC3/EEF2K/EXT2/VEZT/MR1/USP13/SUSD1/PAPSS2/ABAT/WDFY1/B3GALNT1/NXPE3/ARHGAP31/PDIA3/ERLIN2/UNC13B/LIPA/SEPTIN2/MAGT1/EML1/JAG1/EHHADH/RDX/PBLD/PDCD4/TNS3/ARMCX3/NEK1/SLC25A46/DNAJC10/GTF2I/ZMYM3/ZNF664/NMNAT2/ADGRL2/ADD1/EPS15/S…
ZBTB6	ZBTB6	79	-0.720184	-2.53709	8.11814e-12	3.32646e-11	7.2115e-12	2495	tags=84%, list=22%, signal=66%	CMTR2/REST/ZNF800/FOXJ3/RNF111/XIAP/SNRK/HERPUD2-AS1/ZNF770/BRAF/DCP1A/CERT1/ABHD13/SDE2/TRIM33/MORC3/RSF1/GNA13/ZNF292/FBXO28/NUFIP2/KLHL15/STAG2/FEM1B/ACER3/ZNF451/NFAT5/KANSL1/IKZF5/CEP120/EXOC8/MGA/GTF2A1/YTHDC1/RRM2B/ZNF644/FAM91A1/IPMK/ZNF264/VCPIP1/NR1D2/CDK19/RSBN1/ASXL2/PUM2/UBE2D1/RBM15/RNMT/JMJD1C/ZBTB39/RRN3/FOXN2/TAF3/CTCF/CBFB/TNRC6B/LRRC58/ZNF217/HK2/TBK1/RB1CC1/SMCR8/PPTC7/ANKRD12…
ZNF592	ZNF592	108	-0.666947	-2.4658	1.01432e-11	4.13606e-11	8.96665e-12	2742	tags=76%, list=24%, signal=58%	SETD2/SRCAP/KMT2A/SMNDC1/FOXK1/LARP4B/WAC/ZNF800/NIPBL/DENND5B/FOXJ3/TENT4A/BRD4/POGK/TADA2B/SIK3/XIAP/ZNF142/PGGT1B/SAMD8/GPATCH8/ZNF740/TBRG1/LRRC57/DCP1A/ZNF318/CCDC82/AGO3/NCOA6/MAU2/BRWD1/GCC1/NUFIP2/MAT2B/PLAGL2/YY1/PIAS1/TAF4/CDK13/MEX3C/MECP2/NFXL1/MTMR3/ZNF451/FMR1/KANSL1/ZSCAN20/KDM5C/DDHD1/PHF8/SP1/SPEN/CSRNP2/ZXDC/USP42/CDYL/SETD1A/KDM5B/RUNDC1/UBE2O/CNNM4/AGAP1/ZRANB1/PHF12/KMT5B/ZNF…
SP3	SP3	135	-0.622324	-2.38181	1.41396e-11	5.73779e-11	1.24391e-11	3450	tags=70%, list=31%, signal=49%	CAB39/MSL2/UBLCP1/MCM9/BICRAL/TM9SF2/UMAD1/DNAJC3/DPY19L3/ZMYND11/ARID2/PUM1/MRTFB/MAP3K2/ELK4/SLC26A2/ATAD1/DNAJB14/ATXN1L/ZKSCAN8/TSPYL4/FAM217B/SETX/NORAD/TRIM4/KDM3B/DENND6A/ATE1/KBTBD6/THUMPD1/KAT6A/PSD3/KLHL8/ARHGAP32/MARF1/TRAF6/BRAF/ZFAND6/BAZ2B/FBXO30/BCL9/TNRC6C/KDM6A/RSF1/PDPR/GNA13/ZNF292/CNNM2/SIN3A/AKAP13/HIVEP2/STAG2/ADNP/PLEKHA5/KMT2E/NFAT5/FAM135A/FBXO21/NPAT/KLHL7/RNF168/PCNX1/S…
ZNF512B	ZNF512B	118	0.666436	2.30195	1.48461e-11	5.99555e-11	1.29979e-11	2706	tags=62%, list=24%, signal=48%	SLC8A1/C1orf198/LOXL3/PPP1R12B/ERBB2/NR2F2/ZC3H7B/CACNA1C/TMEM106A/NXN/MAGI1/LAMB2/ACTN4/XAF1/CTIF/CUEDC1/NT5C2/ARHGEF17/ADAMTS7/PIGZ/CYTH3/ADCY9/PCSK7/POFUT2/TP53I11/BAHCC1/SUN1/TTC7A/FARP2/AGRN/NUMBL/EVI5L/POLH/IVD/CEP89/DCLK2/C11orf24/MTHFR/AACS/LRRK1/PBLD/ARHGAP17/SCLT1/SGSM2/IQSEC1/RRBP1/FBXO9/ADCY6/RHOBTB1/USP40/PDE4DIPP2/GOLGA3/BCL9L/ARHGEF5/TNKS1BP1/TUB/SLC38A10/BAIAP2-DT/RFX5/CHD3/BICD2/…
ZBTB48	ZBTB48	142	-0.619291	-2.39229	1.54469e-11	6.20833e-11	1.34592e-11	3382	tags=71%, list=30%, signal=50%	KRTCAP2/D2HGDH/UCKL1/MIB2/RGL2/NAT14/SDHAF1/WASH8P/CLK2/GTPBP3/PABPN1/C19orf44/WASHC1/ERMARD/PRPF40B/C12orf73/VAMP2/WDR83/BOLA1/KAT2A/LUC7L3/MRPL55/TAFAZZIN/TMCO6/MZF1/OGFOD2/LCAT/CDK11A/ANKRD54/C1orf35/MITD1/B3GAT3/THAP3/ZNF691/MRNIP/WASH2P/FAM50A/RNPC3/RGS14/INO80E/ENKD1/NSUN6/PCED1A/RAD9A/OFD1/MUTYH/ZNF444/TMEM205/ZSWIM7/MC1R/ANO8/YAE1/PGS1/PAGR1/SHROOM1/POLM/PHKG2/ISYNA1/OXLD1/TUT1/ESRRA/RPP2…
RORA	RORA	64	-0.751288	-2.56352	1.91498e-11	7.6599e-11	1.66061e-11	1127	tags=64%, list=10%, signal=58%	AHCTF1/C12orf29/UBR4/DDIT3/DDX52/CCDC9/ADO/ZBTB21/RRN3/RICTOR/MTAP/LRRC58/TWNK/USP36/ZNF627/CD55/ERRFI1/SLC36A4/GSTO1/CD58/ABCA1/TCP11L2/C17orf58/KHDC4/IFRD1/ABL2/LRRC8C/SERPINB8/SLC19A2/RASSF8/TNFRSF10D/ERN1/E2F7/CREBRF/SINHCAF/FAM83G/LURAP1L/SLC3A2/ITPRIP/PLAU/EREG
ZNF780A	ZNF780A	66	-0.756363	-2.58809	1.95625e-11	7.78791e-11	1.68836e-11	2613	tags=94%, list=23%, signal=73%	TSNAX/ZNF302/MED4/NFATC1/KIAA0753/SP2/SIK3/TMEM128/ZC3H14/ZFAND6/ZNF720/TNRC6C/FAM174A/ACTR6/KDM6A/RNF145/NCOA6/MPHOSPH8/RAB2B/ZBTB8A/MTMR3/UNC50/SLC35A1/ATXN3/YTHDF1/SIAH1/ZNF652/NSUN3/ZBTB14/CSRNP2/GTF2IRD1/ANKRD49/ZNF567/PHAF1/STXBP3/MAML1/ZNF264/YIPF4/CBFA2T2/RELL1/LRIG2/PHF12/ZMIZ1/ZNF606/UBE2D1/ZNF140/UBE2B/RAB21/NRDE2/CHIC1/ZNF558/ZMYM5/ZCCHC10/ZNF615/PCMTD1/OSTM1/ERO1B/STK38L/ANKRD12/ZSCA…
THAP7	THAP7	208	-0.554301	-2.24456	2.19124e-11	8.68226e-11	1.88224e-11	2993	tags=68%, list=27%, signal=51%	MYG1/STX5/ZNF32/TP53I13/AAAS/PYCR2/TMEM223/ZMAT5/ACD/ZNF576/NMRAL1/SLC35C2/BCAP31/WDR24/LAGE3/COMTD1/MLST8/PTPA/TECR/PPP1R3F/NAT14/SDHAF1/TEX264/NDUFS3/DGAT1/GTF3C2/COMMD4/ZDHHC1/HM13/NME3/P4HTM/XKR8/PIGQ/CYB561D2/TMEM220/PTOV1/GRAMD1A/WDR83/PCIF1/ECH1/BOLA1/EEFSEC/TPRA1/STARD3/GET3/AGPAT2/RTL8A/ZNF446/MRPL55/KEAP1/TMEM53/DPM3/LOC100130394/PIN4/CACFD1/PRPF19/LSM10/UNC93B1/TCIRG1/C1orf35/ORAI3/TME…
THAP11	THAP11	158	-0.595866	-2.33255	2.57831e-11	1.0168e-10	2.20433e-11	3497	tags=72%, list=31%, signal=50%	TMEM101/C19orf25/GEMIN6/MRFAP1/CHCHD1/TECR/CIAO2B/STRADA/NDUFB9/TSFM/PWWP2B/SF3B6/ZNF174/SLC25A38/TEX264/NDUFS3/ALG5/CNOT4/NELFCD/DGAT1/ZNHIT3/SNRNP40/ENDOG/ZC3H10/FKBPL/NOP10/HM13/XKR8/STN1/ECH1/PPP1R11/AHSA1/LAMTOR5/CDK5/C15orf40/COQ9/JAGN1/ZNF821/GABARAPL2/PRPF19/USP21/TMEM150A/TRMT12/IFT27/THAP3/MLYCD/EFNA4/ELOF1/IMP3/DANCR/EIF4A3/MSRA/ARMC7/THYN1/C6orf47/TRIM27/APBA3/TMEM205/CPSF3/PIGH/MRPS3…
PRDM4	PRDM4	117	-0.647653	-2.41229	2.73501e-11	1.07355e-10	2.32738e-11	3365	tags=80%, list=30%, signal=57%	DNAJA2/QTRT2/GTF2F2/PLRG1/ZFP82/WIPI2/PDCD10/USP7/WDR43/ACVR1B/CNOT9/PSMD6/NOP14/UPF2/ATMIN/RPTOR/ZNF544/MRPS35/BAP1/PPP3R1/METTL16/PACRGL/C2CD2/FRMD8/SDAD1/SPATA2/RNPS1/LOC100421372/UTP15/SLBP/MFHAS1/UBA2/RIPK1/PDE12/LANCL2/PPP1R8/NT5C3A/SP2/NSMAF/ASB6/DUSP3/SREK1IP1/RHEB/RAMAC/CHD8/RAB5A/AIFM1/MRPL42/CEP250/MCUR1/WDR12/PSMD12/IL17RA/AKAP8/PRMT3/TRMT6/CDC5L/GGNBP2/CHMP2B/HDAC2/PIAS1/CUL1/MTERF1/…
ZNF768	ZNF768	170	-0.572398	-2.26142	2.97402e-11	1.16194e-10	2.519e-11	4157	tags=76%, list=37%, signal=49%	R3HDM4/CNIH4/PPIE/TRIM3/BORCS6/PLEKHM2/PSMD3/NBDY/ZC3H3/NSFL1C/RXRB/TARS2/WDR46/NDOR1/DVL1/MRPL57/EMC7/TP53I13/MIGA2/ZNF226/EXOSC2/PPP1R37/ACD/DNAJB12/TMEM115/WDR24/TTLL12/HDHD5/ANAPC2/DEDD/CHTOP/C19orf25/PDE6D/CDC34/OTUD5/MIB2/PWWP2B/MIER2/MRPS5/CAPN15/MEN1/GTPBP3/EXOSC3/RAB40C/FTSJ3/TMEM44/GGA1/ZNF282/DTX2/ESS2/TACO1/SAP30BP/ZNF579/CLPTM1/CD2BP2/STX18/PPP1R16A/RNF40/CCDC51/YY1AP1/TPRA1/APEX2/CO…
ARID5A	ARID5A	161	-0.594546	-2.33435	3.20118e-11	1.2449e-10	2.69885e-11	3366	tags=64%, list=30%, signal=46%	STRADA/IDH3G/RHOD/RGL2/NAT14/FUZ/SDHAF1/ITPA/MRPL21/POLR2J/RING1/PTGES2/GBAP1/P4HTM/PIGQ/VAMP2/IRF9/BOLA1/STARD3/STX10/OSGEP/AGPAT2/BAX/ZNF446/TAFAZZIN/TMEM53/MZF1/NOL12/ANKRD54/C1orf35/TMEM39B/B3GAT3/YPEL3/RP9/BBLN/RPS19BP1/RANGRF/HDAC5/NSMCE4A/INO80E/ENKD1/MUTYH/ZNF444/UBXN11/TMEM205/THOC6/GPR108/EIF2B4/TPGS1/TRPT1/PAGR1/RAB3IL1/UBXN1/COQ4/SNX8/POLM/PHKG2/RRP9/MAPK8IP1/TYSND1/TUT1/ST3GAL4/ESRRA…
ZNF217	ZNF217	57	-0.765227	-2.58016	3.34821e-11	1.29608e-10	2.8098e-11	2002	tags=86%, list=18%, signal=71%	BRAF/MDM2/MIER3/FBXO30/TRIM33/KDM6A/RSF1/GNA13/ZNF292/SPRTN/KLHL15/ZBTB1/STAG2/FEM1B/ZNF451/KANSL1/SPRED1/CEP120/YTHDC1/SP3/FAM91A1/ZNF264/VCPIP1/TMED8/ZNF776/RSBN1/SLK/ZBTB6/ZNF136/ZNF701/ZNF140/RNMT/ZNF131/FOXN2/PPP4R3A/AP1AR/EP300/EPC2/FBXO33/CDK17/HK2/RB1CC1/LRP12/ZBTB2/PPTC7/CPEB4/SIRT1/CREBRF/ACSL4
TRPS1	TRPS1	150	-0.610141	-2.3655	3.76299e-11	1.44996e-10	3.1434e-11	3054	tags=54%, list=27%, signal=40%	ABCA6/GSPT2/SLC23A2/GAS7/SNED1/HDAC1/NALF1/C14orf132/SNX2/SV2A/FZD1/CTSF/AADAT/LRRK2/ITGB5/FANCF/SATB1/MYD88/TMBIM4/GLUL/LTBP1/ALDH3A2/ENOX1/SPATA13/SALL2/SATB2/ACKR4/PSAP/ABCC4/SLC9B2/SDCBP/PDS5B/TSPAN6/CCDC69/ZNF521/INSYN2B/ZNF184/DAZAP2/ZNF33A/PLEKHA5/GALK2/WWTR1/CARD6/MMD/GJA1/L3MBTL3/WDR19/SESTD1/ARHGAP24/SH3KBP1/FAM20C/JUP/CDK5RAP2/WIPI1/MAML3/RALGDS/ELK3/MMP2/NDRG4/ZNF615/AGPAT4/ARHGEF3/P4…
ZNF664	ZNF664	110	0.668189	2.27171	5.23389e-11	2.00752e-10	4.35214e-11	2736	tags=74%, list=24%, signal=56%	MANSC1/TGFBR2/TRAK2/APPL2/DDR2/SH3D19/CDC14B/FKBP9/CD99L2/EEF1A1P22/NFIX/FAM131B/PARVA/SCRN3/POFUT1/DDX60/PCYOX1/RSU1/MYO18A/NUBPL/EEF2K/VEZT/MR1/WDFY1/C6orf120/NUCKS1/PLA2G12A/DTX3L/CSDE1/ERLIN2/UNC13B/SEPTIN2/MAGT1/KCTD10/ZFP36L2/SLC35G1/NID2/DYNLL2/ELP1/EXOC4/AP2B1/ARMCX3/NEK1/TMED10/DNAJC10/GTF2I/ASB8/FAM172A/ZADH2/ADGRL2/NLN/SYNJ2BP/ADD1/EPS15/R3HDM1/RABGAP1L/GBF1/SDHC/FAM114A1/CTR9/DUSP18/F…
ZNF26	ZNF26	43	-0.808315	-2.57329	5.52243e-11	2.10856e-10	4.5712e-11	1401	tags=84%, list=12%, signal=74%	SRSF4/ZNF550/ZNF384/XPC/BET1/KMT2B/ZNF316/ATG14/PCF11/ZNF432/BRSK1/ZNF557/SNX16/SECISBP2/PARP6/DDX5/BRD2/HSF2/ZSCAN9/MBD6/MTPAP/PALB2/RSRC2/PAXBP1/ZNF175/SAFB2/CBX8/TAF8/ZNF155/ZNF667/ETNK1/ZNF653/RPGR/ZNF697/ABHD17C/VEGFA
ETV3	ETV3	80	-0.705614	-2.49154	5.89114e-11	2.23917e-10	4.85433e-11	2897	tags=89%, list=26%, signal=66%	RAB18/ELK4/RAB12/PPP3R1/TMEM185B/SMNDC1/LEPROTL1/WAC/HCG18/SP2/XIAP/MTM1/DHX36/MEF2D/SNRK/ZNF354C/PGGT1B/SAMD8/TBRG1/RAB5A/PFKFB2/BRAF/RBM18/MIER3/SPRTN/CHMP2B/TRIM23/ATF1/FEM1B/MEX3C/MECP2/ACER3/ZNF451/NFAT5/PCGF6/KANSL1/SIAH1/ZBTB14/SP1/CSRNP2/CEP120/ZC3H12C/RC3H1/PPM1A/ZNF264/YIPF4/VCPIP1/RSBN1/SLK/NAB1/CEP76/RNMT/ZNF131/LIMS1/CTCF/ZMYM5/CBFB/ATP6V0A2/DNAJB9/HCG11/EPC2/PNPLA8/OSTM1/LHFPL2/ZNF6…
ZNF701	ZNF701	60	-0.759697	-2.5775	6.19329e-11	2.34341e-10	5.08032e-11	2323	tags=90%, list=21%, signal=72%	VPS54/ZNF200/GPATCH2/WDR89/ZNF740/CHD8/TRAF6/METTL14/PIAS2/PRMT6/THAP1/NRF1/ZBTB8A/ZNF649/ZNF585A/ATXN3/CSRNP2/IKZF5/TUSC1/TTF1/ZNF567/SP3/ZNF347/ZSCAN32/WDR20/ZNF225/DDX52/USP37/DYRK1A/POLR1B/ZNF646/ZNF134/NKRF/KMT5B/ZNF136/USPL1/PCDHG@/ZNF160/ZNF304/EPC1/KLHL42/LIMS1/SCAF4/GMEB1/PALB2/ZNF175/ATP6V0A2/TNRC6B/EPC2/ZNF217/ZMYND8/KDM3A/CREB3L2/SOCS6
ZNF652	ZNF652	64	-0.742632	-2.53398	6.35214e-11	2.39274e-10	5.18726e-11	1945	tags=73%, list=17%, signal=61%	MACO1/ZC2HC1A/HECTD2/TEAD2/KLF13/SPTSSA/RASA3/EVC2/UNC50/SARAF/KLHL7/RNF168/SIAH1/TUSC1/TMEM164/RNF146/ZNF181/ARHGEF19/LRIG2/PHF12/RNF13/ZMIZ1/CLDND1/WIPI1/PRKAR1A/MAML3/SMAD7/SIK2/ZNF250/PCMTD1/INSIG2/MIA2/VGLL4/PPM1D/ZNF331/STK38L/LMO4/FOXF1/TPBG/MXD1/TMEM87A/KCNK1/LACC1/PELI2/SH3PXD2B/ZCCHC14/SPRY4
TFAP4	TFAP4	159	-0.583735	-2.29074	7.4419e-11	2.79071e-10	6.05004e-11	798	tags=55%, list=7%, signal=52%	SMPD4BP/ACP6/PHF1/AMDHD2/PFDN6/CLDN15/LENG1/SIRT6/KCTD13/NR2C2AP/TBKBP1/HDHD3/IRF3/PCGF1/AUP1/ATP6V0B/MRPL32/FIZ1/FTH1P4/CEP95/CRTC2/ZNF667-AS1/NOL3/GPANK1/ABTB1/CAMKK1/INAFM1/AKAP8L/SGF29/RHBDD2/TOR4A/SPATA2L/CIART/LRRC37B/FLCN/LUC7L/MEPCE/UAP1L1/CLCN7/SPSB3/DHRS7/PIP4P1/SLC66A1/SMIM29/LOC100996842/SQSTM1/ACYP1/CARD19/NPIPB5/ENOSF1/KCNN4/ABHD6/DEDD2/NAB2/NMB/ZNF232/TYMP/CHKA/PIM2/SLC9A3-AS1/DHRS…
GMEB1	GMEB1	50	-0.789569	-2.60391	7.94835e-11	2.96738e-10	6.43305e-11	1855	tags=90%, list=16%, signal=76%	PPIL4/PRDM4/PRMT3/PHF3/SEPHS2/SAP130/CHMP2B/ZBTB8A/ZNF649/PIAS1/CUL1/ATXN3/OTUD7B/VAMP4/QRICH1/TTF1/USP42/ZNF263/ZSCAN32/WDR33/PLPP6/COIL/PHF12/KMT5B/ZNF701/HSF2/NRDE2/ZNF304/LIMS1/ZNF175/PIP4K2C/ATP6V0A2/TOPORS/SLU7/EPC2/FBXO33/TIPARP/TBK1/LGALS8/FNIP1/ZBTB2/CREB3L2/OSGIN2/CD58/SOCS6
SLC2A4RG	SLC2A4RG	136	0.638501	2.24239	8.66614e-11	3.22104e-10	6.98297e-11	3169	tags=73%, list=28%, signal=53%	STOML1/RRAS/PPDPF/RPL41/RPL12/VKORC1/POLR2L/RPL23AP82/POMGNT2/TSPAN4/PLCD1/BABAM2/LGALS1/RPL17P7/CD99/TSPAN10/CHID1/TBC1D2/PCBD1/RCN3/NDUFAF8/RPLP1/MAN1B1/RPL13/PSME1/RPL8/RPL17P39/JOSD2/CHCHD6/RPL18A/COPS6/LMAN2/PSME2/METRN/RPL10P16/AMZ2/COMT/COMMD1/RPL35/RPL29P4/RPL28/ITGB1BP1/RPL12P1/RPL13AP5/PMVK/DALRD3/MZT2B/RPS6P1/RPS28/MRPL11/C7orf50/REEP2/RPL41P5/RPS3AP26/PARK7/ECHS1/UQCR10/SLC25A1/CINP/R…
ZNF557	ZNF557	47	-0.781276	-2.53649	1.22589e-10	4.53633e-10	9.83439e-11	2201	tags=91%, list=19%, signal=74%	LYST/NSRP1/RNPC3/FRG1HP/CIR1/SCYL3/FAM131A/ZNF7/ZBTB7A/ZNF570/CLP1/CWC25/INPP1/N4BP2L2/BEX4/NDUFAF7/CWC22/ZNF397/PSMA3-AS1/ZNF195/ZNF480/LIN52/MSANTD2/PANK4/SYF2/MBD6/ZFTA/CLK4/R3HCC1L/ZNF354A/MIA2/TAF8/RESF1/ZNF26/OSER1/LRRC37B/FLCN/LMO4/NAB2/ZNF232/ERN1/LINC01128/ARRDC2
POGK	POGK	155	-0.589152	-2.28795	1.30358e-10	4.80267e-10	1.04118e-10	3876	tags=72%, list=34%, signal=48%	PATL1/RAB23/OGA/DCUN1D1/BCL10/MAGI2/UBE3A/OSBPL11/UBE2G1/DIS3/CHAMP1/SON/PDS5A/MAP2K4/MARCHF6/UBQLN1/BRPF3/BROX/USP7/CRK/LMBR1/SLFN5/SEC23B/HIVEP1/FAF2/C5orf22/ATMIN/SYNRG/ESYT2/STX6/ANKRD13C/UBE2W/SPIRE1/AMMECR1L/PPP3R1/SOAT1/MCMBP/USP38/PDZD8/PAFAH1B2/GSKIP/MON1B/RIF1/LARP4B/SACM1L/GBE1/NAV1/AKAP10/YTHDF2/PDE12/DENND5B/RNF111/RPS6KA3/SIK3/CAMSAP2/ZNF518B/DHX36/MAPK6/SNRK/OSBPL8/SAMD8/UBXN7/MAP4…
RXRA	RXRA	136	0.632869	2.22261	1.85888e-10	6.8186e-10	1.47822e-10	3709	tags=80%, list=33%, signal=54%	TRAK2/PPP1R12B/CACNA1C/SSPN/CDC14B/COL12A1/ADGRA2/DZIP3/HFE/TBL1XR1/PARP9/NFIX/SAMHD1/EPDR1/LRP5/SLC25A23/ARHGEF9/NYNRIN/ITGA4/TP53I11/PDIA4/PHLDB2/TBCK/EEF2K/EXT2/MR1/GAL3ST4/PIGK/SEPTIN8/ANKMY2/B3GALNT1/NXPE3/SCAPER/DTX3L/NCSTN/PIK3R1/TMEM98/MAGT1/EXOC4/ARMCX3/PARP1/FTO/LPCAT3/ZMYM3/IGDCC4/REV3L/TBC1D5/SESN3/JHY/ASAP3/ATP8B2/KANK2/RHOBTB1/OSTF1/PDIA3P1/JAM3/SQLE/SEC63/MAPRE2/NHLRC3/CCDC8/DZIP1/…
RBAK	RBAK	48	-0.783573	-2.55206	1.88041e-10	6.86758e-10	1.48884e-10	1602	tags=94%, list=14%, signal=81%	LINS1/MTF2/DCP2/ZNF585B/BRWD1/ZBTB1/YY1/PCGF6/YTHDF1/CCNT2/RBBP6/GPBP1/PTPN12/FAM222B/DNAJC24/ZNF567/ZBTB5/ATL2/ZC3H11A/ZNF264/HAUS3/DYRK1A/ZNF646/ZNF136/ZNF562/HSDL1/ZNF606/ZNF160/TMEM170A/ZNF131/EPC1/CHIC1/RO60/PPP4R3A/ZNF791/ABHD17B/ZBTB10/SPSB1/DEPDC7/C21orf91/KDM3A/RLF/USP31/ETNK1/ZNF786
ZNF347	ZNF347	73	-0.704647	-2.45689	1.89675e-10	6.89729e-10	1.49528e-10	2785	tags=85%, list=25%, signal=64%	SF3B1/DNAJB14/METTL16/ZKSCAN8/EIF4ENIF1/OSBPL9/PRDM10/POGZ/CREBBP/THUMPD1/ZNF142/SATB2/GPATCH8/ZNF740/CHD8/TRAF6/ZSCAN12/ZNF146/ZC2HC1A/MIER3/BCL9/INSR/RSF1/NCOA6/SIN3A/MPHOSPH8/ZBTB8A/KMT2E/OTUD7B/KANSL1/ZSCAN20/RNF168/SIAH1/XPC/SPEN/MGA/SP3/ARID4B/TTC33/MAML1/YIPF4/TMED8/DYRK1A/PCF11/ZNF776/RSBN1/LRIG2/PHF12/ZNF701/ZNF160/RNMT/NRDE2/KLHL42/CTCF/PPP4R3A/TNRC6B/TP53BP2/UBN2/EP300/HK2/ZMYND8/ANKRD…
USF1	USF1	169	-0.563116	-2.22995	2.16672e-10	7.84501e-10	1.70073e-10	3389	tags=60%, list=30%, signal=42%	TYK2/SARS2/UCKL1/C1orf216/NUP85/LDB1/ADCK5/SCYL1/MIER2/CLK2/ARHGEF1/ZNF34/RAB40C/ACADS/MRPL20-AS1/PRKD2/PRPF40B/CDK5RAP1/SFXN5/HDAC6/FBXL6/CDK5RAP3/SH3GLB2/AADAT/OSGEP/LUC7L3/COQ9/SNRNP70/SH2B1/ZNF821/KLC4/USP21/TCIRG1/POLD4/ZNF691/DPH7/TMEM198B/LIMD2/SUGP1/METTL17/XRCC1/DYRK1B/ZNF76/RGS14/FRG1HP/CIR1/PPOX/IMMP2L/MUTYH/RABEP2/ING4/PPWD1/MC1R/DCAF15/DDB2/KIAA0895L/RNF215/C1orf159/DGKQ/ULK3/EXD3/DH…
VDR	VDR	95	0.682386	2.27629	2.44791e-10	8.82507e-10	1.91321e-10	2823	tags=69%, list=25%, signal=53%	ACSL5/RECK/C1orf198/PKDCC/ARHGAP26/RNF150/SNX18/TMTC1/NAALADL2/LHFPL6/CACNA1C/ACACA/NXN/LAMA4/TBL1XR1/CSF1/FBLN5/ARHGEF17/FNDC1/PHKB/TCAF1P1/TBC1D2B/CYTH3/SLC24A1/TOM1L2/BCKDHB/PDIA4/RSU1/TCAF1/HDAC7/FARP2/EXT2/PLS3/SEPTIN8/CDH11/PDIA3/NUDT16/ERLIN2/MTHFR/EPB41/LRRK1/RUNX1T1/TNS3/SLC25A46/USP40/BCL9L/FAM114A1/FBXW7/NHLRC3/CCDC8/CTDSP2/PLAGL1/VSTM4/LONP2/CHD3/ORMDL3/MYH10/TXNDC15/DST/TMEM45A/PLSCR…
PRMT3	PRMT3	96	-0.6626	-2.40782	2.46046e-10	8.83243e-10	1.9148e-10	3400	tags=86%, list=30%, signal=61%	UBLCP1/FUBP1/DNAJA2/QTRT2/ZKSCAN5/PDCD10/PSMC6/PSMD6/UBE2V2/UPF2/SEC23B/GPBP1L1/DPM1/SF3B1/PPP3R1/PACRGL/LOC100421372/SLBP/UBA2/PDE12/LANCL2/UIMC1/PPP1R8/TMEM128/GPATCH2/SREK1IP1/RAB5A/PFKFB2/MRPL42/MPLKIP/PRMT6/PPIL4/AGO3/PRDM4/SRFBP1/GGNBP2/CHMP2B/ZBTB8A/PIAS1/PWWP2A/MTERF1/DUSP12/PHF13/TMEM33/SLC49A4/ZBTB14/QRICH1/BET1/DDX20/DNAJC24/YAF2/VPS26A/PPM1A/CACUL1/RAB22A/WDR20/STXBP3/DDX52/VCPIP1/C16…
MTERF3	MTERF3	73	-0.701914	-2.44736	2.60312e-10	9.30478e-10	2.0172e-10	3096	tags=92%, list=27%, signal=67%	ALG5/EXOSC3/NOL7/MED19/NOP10/GTPBP10/CDC26/TNIP2/CCDC51/DNTTIP1/PHF5A/RRP8/KIN/MAGOH/ZBED5/ZCCHC9/EIF4A3/MRPL50/MRRF/MPLKIP/CPSF3/SNRPB2/TGDS/MED6/DDX55/TRAPPC14/SETD4/CWC25/CNOT10/SELENOS/WDR75/N4BP2L2/CAMTA1/WDR53/KANSL2/MPHOSPH10/PRPF38B/NDUFAF7/CWC22/ZNF875/CMC1/ZNF480/CCDC12/ZBTB17/GPATCH3/SAFB/CLK3/EIF1B/ZNF121/ZSCAN9/PPP1R10/RPUSD2/RSRC2/ZNF211/CLK4/KRI1/GTF2B/MRPL32/ZNF354A/ANKZF1/ENO2/ZN…
ZSCAN2	ZSCAN2	67	-0.729937	-2.49185	4.15492e-10	1.47887e-09	3.20607e-10	2585	tags=81%, list=23%, signal=63%	AADAT/ZNF302/CYP20A1/ZNF764/ZNF821/GABARAPL2/RRP8/RILPL2/ZKSCAN4/STEEP1/ASTE1/CCDC77/FBXO38/SLC29A4/RMDN2/DNAJA1/MEX3A/RASA3/ZNF672/ZNF248/EVC2/N4BP2L2/BUD13/ATAT1/BET1/MRFAP1L1/DDX24/AMBRA1/DPYSL4/ARHGEF19/DDX5/ZFTA/RALGDS/ASB13/ZNF250/H3P6/ANKRD10/NARF/RESF1/ZNF286A/ELOVL4/ZNF84/KLHL26/ATP6V1G1/OSGIN2/BEST1/TMEM87A/TRPA1/MAP3K4/KCNK1/ZCCHC14/PID1/FER1L6/PMEPA1
ZNF577	ZNF577	82	-0.685199	-2.45252	4.48822e-10	1.59076e-09	3.44865e-10	3201	tags=85%, list=28%, signal=62%	AP1G2-AS1/WASH8P/CLK2/GABBR1/AHSA2P/WASH3P/PABPN1/C19orf44/WASHC1/GBAP1/TMEM80/CLCN2/ZNF83/DNHD1/LUC7L3/SH2B1/ZBTB48/TAFAZZIN/NUDT9/SLC9A5/MRNIP/ADCY4/AFG3L1P/NSUN6/MST1/RAD9A/OFD1/MUTYH/CCDC57/GUSBP11/MC1R/KIAA0895L/PGS1/EXD3/POLM/KAT8/E4F1/N4BP2L2/C20orf96/ING5/ZRSR2/DTX3/ZNF397/ZNF875/TMEM198/PSMA3-AS1/ZNF251/PLA2G6/ANKRD13D/CXXC1/BRSK1/DLX1/ACP6/GIGYF1/GTF2IRD2/CLDN15/SETD6/TBKBP1/ZNF211/ATXN…
ZSCAN32	ZSCAN32	63	-0.728961	-2.47704	6.86246e-10	2.42204e-09	5.2508e-10	2142	tags=78%, list=19%, signal=63%	DHX16/SREK1IP1/RAMAC/MRPL42/ERICH1/ACTR6/CHMP2B/MRGBP/ZBTB8A/DUSP12/BUD13/RNF168/ZBTB14/FNBP4/QRICH1/ZNF844/ANKRD49/TTF1/ZNF263/CTDP1/SPINDOC/WDR33/STXBP3/AP5B1/HAUS3/TMEM41B/KMT5B/BRPF1/ZNF701/RNF149/UBE2D1/GMEB1/PALB2/CBFB/TRIM39/ATP6V0A2/MED26/ENO2/E2F6/RNF19B/ELL/FAM241A/CCDC28A/CD58/SLC25A13/COQ10B/SERPINB8/IL4R/ZNF697
ZNF383	ZNF383	80	-0.686718	-2.42481	7.25035e-10	2.54824e-09	5.52438e-10	2117	tags=62%, list=19%, signal=51%	UHRF2/FRG1HP/METTL14/DTWD1/MACO1/SCYL3/HELQ/CBLB/WTAP/ZNF570/ZNF585A/ZNF689/GORAB/CGRRF1/SRSF4/BEX4/NDUFAF7/CWC22/VPS11/DDX24/AUH/CNNM3/LIN52/ZNF416/C2orf42/RELL1/RFX1/WDR81/PANK4/SYF2/BRD2/HSF2/MBD6/FAM200A/ZNF175/ZNF211/NUMB/ZNF385A/CEP95/MED17/ZNF354A/WASL/GATAD2B/KDSR/KRR1/LRRC37B/FLCN/RNF44/ZNF667/LINC01128
ZNF263	ZNF263	67	-0.723969	-2.47148	7.62473e-10	2.66865e-09	5.78543e-10	2865	tags=93%, list=25%, signal=69%	DPM1/LSM8/RBM39/PBDC1/TSNAX/FRMD8/SPATA2/UBE2Q1/MED4/PARP2/UIMC1/ABCF1/RHEB/DNAJC2/AXIN1/ZNF585B/PTPN2/ORMDL1/ZNF559/GGNBP2/PWWP2A/WRAP73/UNC50/DUSP12/VAMP4/QRICH1/GTF2IRD1/TTF1/RIOX1/ZSCAN32/CTDP1/ZNF48/RAB22A/SPINDOC/ZSCAN21/HAUS3/TMEM41B/LOC645139/RNF149/SECISBP2/DDX5/EID2/UBE2B/NRBF2/CHIC1/GMEB1/TRIM39/MAFG/MAGEF1/FASTKD5/MED26/SPSB1/E2F6/ARNTL/CCDC28A/SLC36A4/CD58/SLC25A13/COQ10B/ZNF786/SERP…
ZNF517	ZNF517	156	-0.56862	-2.20989	8.22854e-10	2.86804e-09	6.21768e-10	3277	tags=58%, list=29%, signal=42%	NAT14/FUZ/SMPD2/TMEM59L/AMPD2/GABBR1/POU6F1/ACADS/RING1/FOXRED2/PRKD2/P4HTM/TMEM80/PRPF40B/PIGQ/CLCN2/TMEM220/GBA/DLG4/VAMP2/IRF9/CARD16/STARD3/AADAT/OSGEP/NUDT9/SLC9A5/CACFD1/TOP1MT/TCIRG1/COL18A1/KCNAB2/TMEM39B/C12orf57/TMEM150A/SEZ6L2/UBE2I/WASH2P/HDAC5/ZNF76/CD276/CIR1/LARP7/PCED1A/GTF2IRD2B/OFD1/MUTYH/SLC49A3/GHDC/WDR91/CRTC1/MC1R/RAB11B/CBLB/RNASEH2C/RMDN2/SLC26A11/EFCAB7/SHROOM1/DAZAP2/DNM…
ZNF7	ZNF7	72	-0.696787	-2.40611	8.60966e-10	2.98848e-09	6.47878e-10	2072	tags=69%, list=18%, signal=57%	XRCC1/ZNF76/CIR1/LARP7/ZNF133/PRPF3/PPWD1/HELQ/DDX55/ATG4B/ZGPAT/EIF2B5/SETD4/ANKMY1/INPP1/NASP/WRAP73/SLC25A29/N4BP2L2/ZNF384/ZNF3/ING5/ZNF335/PRPF38B/ZNF397/AGAP3/ZNF875/ZNF251/ZNF195/ZNF316/LIN52/ZBTB17/ZNF432/SAFB/ZNF266/BRSK1/ZNF557/SECISBP2/PARP6/DDX5/CCDC66/SETD6/RSRC2/RPAIN/HMGXB3/SAFB2/ANKRD10/MIA2/ZFYVE27/ANKZF1
ZNF160	ZNF160	63	-0.725699	-2.46596	8.92632e-10	3.08564e-09	6.68942e-10	2466	tags=86%, list=22%, signal=67%	TRIM4/KIAA0753/KBTBD6/THUMPD1/ZNF740/TRAF6/ZFAND6/ZNF146/BAZ2B/MIER3/NFATC3/ZNF638/ZBTB34/ZNF320/ZFP62/RSF1/PHF3/SPRTN/SIN3A/NFYA/ZNF585A/KMT2E/NFXL1/FMR1/KANSL1/ZSCAN20/SIAH1/PHF8/CSRNP2/SP3/ZNF347/KDM5B/TTC33/RUNDC1/ZC3H11A/USP37/DYRK1A/PCF11/RSBN1/ZNF701/USPL1/ZFYVE26/RBAK/RNMT/CTCF/MXI1/TNRC6B/TLE3/ZNF615/UBN2/HK2/ZMYND8/KDM3A/ANKRD12
NCOA1	NCOA1	152	0.597444	2.1259	9.14192e-10	3.14722e-09	6.82291e-10	3308	tags=59%, list=29%, signal=42%	MEF2C/RASSF4/IFIT1/DYSF/CHRNB1/FBLN2/GPR153/PRUNE2/ACVR2A/FLVCR2/DAAM2/EPHB3/PPIC/MYORG/COL3A1/NREP/ITGA4/PIGS/LGMN/CEP112/P4HA2/PRKAB2/BCKDHB/SPATS2L/FNDC5/TTLL11/SDC2/TP53/FMNL1/PLOD1/SORT1/ABAT/GPD1L/LINC00205/SORCS2/AR/TMEM131L/USP25/ARMCX3/PARP1/EFNB1/PALS2/CD82/TEX2/IGDCC4/HCFC2/FRY/SGCD/TMEM64/CCDC186/PRKX/SCN5A/CYRIA/JAM3/SEC63/SHF/BVES/AGPS/CTDSPL/SLC12A2/TMEM123/STT3B/MYH10/MAMDC2/WNK1/…
BNC2	BNC2	206	0.563826	2.07115	9.60196e-10	3.2921e-09	7.13701e-10	3890	tags=64%, list=34%, signal=43%	SNX18/ADAM9/TBX18/ZEB1/UTRN/NXN/VCL/LAMA4/STS/FBLN5/NT5C2/P4HA1/TCAF1P1/FKTN/DYNC1LI2/EEA1/TTC37/TTC3/VEZT/OPN3/SLC4A7/RHOBTB3/ABCB10/GTF2H3/C6orf120/NBEAL1/TRAM1/NNT/HSP90B1/LRBA/DDX60L/USO1/SEPTIN2/CARNMT1/TMEM263/KCTD10/ARMCX2/ZFP36L2/ROCK1/GNA12/SBF2/DOCK7/ARL2BP/NEK1/STX12/ACTR2/TMED2/ARF4/HDHD2/USP48/SEPTIN7/SYNJ2BP/STXBP5/SEC24D/CCDC186/ATF6/FAM114A1/EIF2AK4/CTR9/KATNAL1/WWC2/NACC2/CILK1/S…
HLX	HLX	62	-0.730264	-2.48769	9.65081e-10	3.2954e-09	7.14416e-10	2623	tags=82%, list=23%, signal=63%	MRPS2/CHCHD3/ARL4C/RRS1/NUDC/IRAK1/FLAD1/ILKAP/NTMT1/WRAP53/POLR1C/PTRH2/DCAF15/C1orf159/MSANTD3/NDUFAF5/TRMU/UTP3/CORO2B/WDR75/RIPK2/CBARP/DUS3L/TOMM34/DDX39A/LINC01119/PI4K2A/VAC14/OSBP2/SERTAD1/PHF23/ARHGAP22/MAD2L1BP/NXF1/AUP1/MRPL32/LIN37/RELT/ABRACL/ZNF155/GPRIN1/FABP5/NMB/SLC35F2/SPRY2/PNP/PLAUR/CAMK2N1/STX1A/RPLP0P2/SLC20A1
TFAP2C	TFAP2C	93	-0.653554	-2.34715	9.85507e-10	3.35152e-09	7.26583e-10	579	tags=73%, list=5%, signal=70%	FIZ1/ZNF354A/WASL/RPP38/ZNF667-AS1/TAF8/KDSR/ABTB1/ZNF286A/TOR4A/SLC26A6/KANSL1L/LMO4/HBP1/ATP6V1G1/RNF44/DHRS7/KLF11/BEST1/CREM/CEBPB/SGIP1/NAB2/CAPS/SNX9/PHC2/LINC01128/DHRS13/PELI2/FLJ46906/BMERB1/ING1/WHRN/ARRDC2/NPC1/NAMPT/CHST2/ETV1/MMP14/PHLDA1/CLEC2B/MLPH/HSPBAP1/NOX4/ABHD17C/SPRY4/FCMR/KCNJ15/HTR7/NR1D1/PTGES/RASGRF2/GK/PITPNC1/RGS17/ETV4/PECAM1/PTPRN/CNIH3/PTHLH/PDK4/ITGA2/KYNU/STC1/PTG…
THYN1	THYN1	339	-0.462303	-1.96639	1.04711e-09	3.54665e-09	7.68886e-10	2508	tags=41%, list=22%, signal=33%	NUDT9/KEAP1/TMEM53/ZNF821/NPC2/CACFD1/RILPL2/TOP1MT/COL18A1/ORAI3/TMEM39B/TMEM150A/THAP11/SMIM19/MLYCD/SEZ6L2/HMGB1P6/UBE2I/FNDC4/COMMD3/F8A1/DANCR/TCEAL7/CD9/RANGRF/HDAC5/POLR2K/RGS14/CD276/TBC1D17/PET100/PSAP/IMMP2L/FTLP3/GHDC/ZSWIM7/ING4/MACROH2A1/GPR108/HTRA2/VPS72/DDB2/TSPAN6/BRAT1/RAB11B/TPGS1/POPDC3/RNASEH2C/RAB3IL1/DPP7/BDH2/DNM1/POLB/EAPP/NEU1/SLC39A4/OCEL1/TMEM60/PRRX2/NDUFB4/TRAF3IP2/N…
MYC	MYC	200	0.562042	2.0529	1.08496e-09	3.6601e-09	7.9348e-10	1750	tags=39%, list=16%, signal=34%	IRAG1/COL11A1/CAP2/KCNQ5/C12orf75/STXBP6/DDAH1/PSG1/STAC/ANK1/CAVIN2/MARCHF4/CCN1/S100A10/DUSP1/FAM83D/ITGA6/CAVIN1/MSRB3/AMOTL2/MIR4435-2HG/RRAS2/PEA15/LIMS2/PRKAG2/CFL2/NBPF3/HEG1/ADAM9/FARP1/RBM24/EVA1A/GRAMD2B/TUBB6/HIC1/CDC42EP3/SERPINE1/SCN9A/CAV2/MYPN/CDCA7L/C8orf58/STRADB/CYTH3/GATA6/PAWR/CLIC4/SETD7/EHD1/PHLDB2/CCNYL1/ABLIM1/RGMB/PDCD1LG2/STK17B/THSD4/SLC9A7/PAPSS2/TIAM2/NF2/AXL/RAPGEF1/…
ZNF585A	ZNF585A	90	-0.664301	-2.38396	1.19741e-09	4.0233e-09	8.7222e-10	3638	tags=90%, list=32%, signal=61%	PRPF38A/C7orf25/RDH11/MCPH1/DDX6/MEAF6/COQ7/UTP23/UBLCP1/NEPRO/RBBP5/TERF1/RPRD2/CNIH1/DBR1/CRBN/PHF14/SRP54/RAB18/PIK3R4/TRIM4/PAIP1/DYNLT3/LYST/PAPOLG/POLR2B/H3-3B/WDR35/NCOA5/ZSCAN12/SCYL3/ARL8B/PRMT6/SMAD2/ACTL6A/ZNF638/CWF19L2/PHF3/RAB2B/ZNF570/RIC8B/ZNF184/NFYA/ARMCX5/ZNF649/IP6K1/ZNF384/NPAT/KLHL7/MKLN1/IKZF5/TTF1/CWC22/MGA/SPRED2/DNAAF2/TRIM13/ZNF260/YIPF4/ATG14/DYRK1A/ZNF776/ACVR1/RNF13/…
SCMH1	SCMH1	122	0.638137	2.21762	1.2096e-09	4.04805e-09	8.77585e-10	3210	tags=70%, list=28%, signal=51%	C1orf198/APOL1/PARP9/CSF1/EVL/EIF2S3/PDIA5/PIGZ/SLC25A23/PRMT2/PECR/PDIA4/HDAC7/GLT8D1/SEPTIN8/NUMBL/IVD/NUDT16/MXD4/SIL1/EPB41/GTDC1/AKT2/GOSR2/DOK1/HNRNPA1/DYNLL2/TMEM241/MARVELD1/SCLT1/SLC25A42/ASB8/ZMYM3/HDHD2/EPHB2/MRPS14/KANK2/SH3YL1/SPIDR/ZMAT2/HSD17B12/TNKS1BP1/TCEANC2/KIAA0319L/CCDC8/CXXC5/LDLRAP1/NAP1L1/UQCRC2/OGFOD3/GUCD1/IL10RB/VSTM4/ORMDL3/TCFL5/BRD3OS/NLGN2/MTA3/ARHGEF25/RMDN3/CEP63…
ZNF324	ZNF324	77	-0.689202	-2.4351	1.22944e-09	4.09812e-09	8.8844e-10	3155	tags=88%, list=28%, signal=64%	ODR4/PSMD6/TUBGCP5/GRIPAP1/SLC25A44/ANKRD42/SYVN1/DHX35/FAM193A/TSNAX/FRMD8/CYP20A1/JKAMP/KIAA0753/PAIP1/TRIM56/ACIN1/HCG18/SP2/ABCF1/TMEM128/DHX36/STEEP1/ZNF740/BTN2A1/ERICH1/OPA3/GPAT4/AKAP8/EIF1AD/CSNK1D/GAK/MPHOSPH8/MAU2/ZBTB8A/ANKMY1/SLC38A7/RBM19/N4BP2L2/BUD13/ZNF384/NSUN3/CSRNP2/ZXDC/GTF2IRD1/ZNF844/PRPF38B/ZNF397/PHAF1/KMT2B/ZSCAN32/ACTR3B/CNNM4/CBFA2T2/RELL1/ARHGEF19/NKRF/SECISBP2/SLC17A…
ZNF821	ZNF821	154	-0.565427	-2.19499	1.33321e-09	4.42646e-09	9.59621e-10	3318	tags=55%, list=29%, signal=39%	STRADA/C1orf216/NAT14/IFNGR2/ZNF174/MFAP2/ZNF34/DGAT1/ACADS/MRPL20-AS1/ZC3H10/ZDHHC1/ATP6AP1/STN1/CTSF/AADAT/USF1/NUDT9/NPC2/GABARAPL2/TMBIM4/CACFD1/RILPL2/USP21/TMEM150A/THAP11/EFNA4/CHMP4B/CEP19/ZNF747/TMEM198B/CD276/PSAP/IMMP2L/PSEN2/THYN1/C6orf47/CCDC77/PIGBOS1/SLC25A26/MACO1/GTF2IRD2B/SLC49A3/ZNF133/WDR91/ING4/FBXO38/SLC29A4/DDB2/TSPAN6/CMTM3/RMDN2/SNRNP35/SLC26A11/BDH2/POLB/EAPP/ISYNA1/HTRA…
MAFG	MAFG	84	-0.672356	-2.4018	1.36416e-09	4.51139e-09	9.78033e-10	2348	tags=65%, list=21%, signal=52%	LARP6/TENT4A/HSPA9/COX19/ZNF696/RHEB/TBRG1/SLC22A15/YRDC/KCNG1/THAP9-AS1/TYW5/CEBPG/YY1/SLC7A5/SMIM13/KDM5C/ZXDC/GTPBP2/NIPA1/ZNF263/ACTR3B/AKAP17A/UBR4/WHAMM/GPR157/CNNM4/RFK/TMEM41B/AKAP1/PPP1R13B/PRELID3B/RNF149/TNFRSF10B/TMEM170A/LONRF1/RRN3/GAN/AP1AR/BEND7/GRB10/ZCCHC8/RRAGC/TWNK/USP36/DDIT4/USP31/CD55/FOXC1/MXD1/ZBTB40/IFRD1/ABL2/ERN1/IRS2
SOX9	SOX9	40	-0.804871	-2.54265	1.4075e-09	4.63646e-09	1.00515e-09	2035	tags=92%, list=18%, signal=76%	TP53RK/IMMP2L/CCDC77/MACO1/UST/MACROH2A1/EAPP/EVC2/TWIST2/TRPS1/DLX3/DDX24/WDR19/SH3KBP1/C2orf42/JUP/CDK5RAP2/WIPI1/ZNF385A/LHFPL2/PENK/WLS/FOXF1/BEST1/ADGRL4/KCNK1/SLC2A13/BMERB1/FLRT2/CYGB/PID1/FER1L6/PGM2L1/TBX3/DGKI/PTGES/PLAT
KLF6	KLF6	203	0.565405	2.07	1.45473e-09	4.77333e-09	1.03482e-09	3460	tags=56%, list=31%, signal=40%	DDAH1/LRRC2/S100A10/DUSP1/TRAK1/ATP2B4/ZNF469/CDK6/FGF5/SYNC/OPTN/UGCG/SERPINE1/ARNTL2/CAV2/GPR176/EHD4/MGLL/GATA6/CLIC4/SMAD3/EHD1/SAMD4A/MYO1B/WEE1/CCNYL1/CPEB2/TTC7A/SWAP70/VEZT/PCYT1A/SH3RF1/MYL12B/MAP2K3/MAP3K8/KCTD9/C11orf24/ARHGAP18/UBE2E2/GLTP/DNAJC5/KPNA3/EPRS1/KIAA1549L/MAMLD1/TRAF3/IARS1/CHST3/MARVELD1/KLHL36/NSD2/ARPC2/CDH4/LRRC59/RTN4/ATAD2/DENND3/FAM126A/FAM234B/YKT6/COMMD8/RAB3B/NF…
ZNF830	ZNF830	44	-0.786991	-2.52717	1.50231e-09	4.91026e-09	1.06451e-09	1962	tags=89%, list=17%, signal=74%	MRPL42/WDR12/MPLKIP/THAP5/PPIL4/NKAP/CCDC174/WDR53/ZCCHC3/RNPS1P1/IRX5/ZNF407-AS1/LOC645139/EID2/UBE2B/FAM200A/TMEM70/TRIM39/LOC644456/MAP1LC3B/GTF2B/CISD2/MIA2/MED26/RCL1/NGDN/ABRACL/ERO1B/UPF3B/CBX4/ATP6V1G1/GALNT18/ZSCAN2/KLHL11/TMEM38B/ZCCHC14/ETS2/DGKI/KLHL24
ZNF76	ZNF76	161	-0.563723	-2.21333	1.8254e-09	5.94316e-09	1.28843e-09	3607	tags=62%, list=32%, signal=43%	CDK11B/SLC35C2/DMAP1/ANAPC2/GTF2H4/CDK9/PSME3IP1/DEDD/COQ7/E2F4/SARM1/TYK2/UCKL1/NUP85/RGL2/SCYL1/SRRT/ARHGEF1/ZNF517/GRIPAP1/FTSJ3/ANAPC10/FBXO31/PISD/PRPF40B/CLCN2/SFXN5/WDR90/STX18/RNF40/CCDC142/SH3GLB2/OSGEP/USF1/C15orf40/ZNF446/SNRNP70/ZNF227/SH2B1/ATP13A1/TCIRG1/ACIN1/POLR2J4/ZNF747/LAS1L/LIMD2/WDR73/PNKP/BAG6/CIR1/PPOX/BBIP1/CEP131/SCYL3/UNK/DGKQ/ANO8/DDX55/SNW1/ZNF7/EXD3/EIF2B5/SLC26A11/T…
RXRB	RXRB	256	-0.488724	-2.01092	1.88285e-09	6.10654e-09	1.32385e-09	4474	tags=61%, list=40%, signal=38%	VARS2/MCRS1/KRT10/DNM2/LENG9/ISCU/TWF2/DNPEP/RAB34/RANBP3/PSMC5/ANAPC16/PPP6R1/PFDN1/RUFY1/RNF31/SCAMP3/ADCK1/TRIM3/FBXL12/MED24/ENSA/PLEKHM2/MICA/LRIG1/ARHGEF40/PPP1R9B/SPHK2/TAF6/DNAL4/STX5/ZNF32/MIGA2/TXNDC12/TSC22D4/ZNF226/PYCR2/PPP1R37/UBE2E1/CYB5R2/LRRC23/ZNF576/MYPOP/ALKBH4/SLC35C2/WDR24/ANAPC2/GTF2H4/PSME3IP1/COMTD1/COQ7/PDE6D/GNL1/E2F4/TYK2/PPP1R3F/STRADA/IDH3G/UCKL1/IFNGR2/SMPD2/ZNF174/…
ZNF549	ZNF549	53	-0.759177	-2.53494	1.97573e-09	6.38313e-09	1.38381e-09	1975	tags=81%, list=17%, signal=67%	ZNF146/MIER3/SRGAP2C/ZNF292/MFSD4B/PLAGL2/TAF4/NFAT5/FMR1/KANSL1/SMIM13/CCNT2/GTF2A1/ZBTB5/ARID4B/RUNDC1/ZC3H11A/MAML1/ZNF264/DYRK1A/PCF11/AKAP1/BRD1/PUM2/DDI2/UBE2D1/SS18L1/TMEM170A/ZNF131/ZBTB39/KLHL42/CTCF/ZCCHC10/CBFB/PPP4R3A/UBN2/LRRC58/ABHD17B/TBK1/ZBTB40/KDM6B/KDM7A/FOXO1
ZNF32	ZNF32	286	-0.470484	-1.95345	1.98898e-09	6.40131e-09	1.38775e-09	3553	tags=47%, list=31%, signal=33%	WDR24/DMAP1/COX14/LAGE3/TMEM101/COA5/PDE6D/PTPA/RILP/PPP1R3F/STRADA/LINC00339/IDH3G/RETREG2/RHOD/PYCARD/NAT14/FUZ/FTLP2/HADHB/TEX264/PIGV/CASP4/POU6F1/SDHAF4/MAP4K2/ACADS/ZBED5-AS1/ANAPC10/ZDHHC1/ATP6AP1/PIGQ/CYB561D2/TMEM220/STN1/PTOV1/GRAMD1A/WDR83/IRF9/EMC3/PCIF1/ECH1/PPP1R11/SRPX2/EEFSEC/LOC105372480/OSER1-DT/STARD3/PIGC/CDK5/CERS2/BAX/YIPF1/ZNF446/NUDT9/KEAP1/TMEM53/ZNF821/CACFD1/SNAPC5/USP2…
SALL2	SALL2	150	-0.577223	-2.23788	2.65406e-09	8.5092e-09	1.84473e-09	2659	tags=42%, list=24%, signal=33%	TSPAN11/FZD1/CLDN23/CTSF/AADAT/NPC2/MYD88/TMBIM4/COL18A1/MMP11/SEZ6L2/ACKR4/FOXO4/ABCC4/GTF2IRD2B/SLC9B2/PRICKLE2/SPOCK1/WDR91/MACROH2A1/CCDC69/ZNF570/ZNF521/BDH2/FENDRR/DNM1/ZNF33A/HTRA1/GALK2/NTN1/SEMA6D/MMD/NUMA1/TRPS1/LIMK1/UBE2E3/ARHGAP24/SH3KBP1/PCCA/FAM20C/DLX1/GTF2IRD2/MAML3/MMP2/NDRG4/ARHGEF3/P4HA3/HECA/TMX4/CACNG7/SVIL/KANSL1L/SOX4/DCHS1/EDNRA/RAB31/MAFB/PLXDC2/PTPRU/FER1L6/RNF144A/MCTP…
ZNF292	ZNF292	55	-0.739636	-2.47946	3.13163e-09	1.00022e-08	2.16839e-09	2186	tags=82%, list=19%, signal=66%	ZNF236/WDR89/KLHL28/ZNF146/BAZ2B/MIER3/FBXO30/TRIM33/MORC3/SIX4/KDM6A/RSF1/GNA13/ZNF254/ZBTB33/TRIM23/NUFIP2/KLHL15/LRIF1/PLAGL2/ZNF12/NFAT5/KANSL1/ZSCAN20/SPRED1/CCDC117/MGA/SP3/ZNF644/ZNF264/DYRK1A/ZBTB6/PUM2/ZNF131/RICTOR/FOXN2/ZNF549/EPC2/ZNF217/RB1CC1/SMCR8/PPTC7/ARL5B/TCP11L2/SIRT1
ZNF282	ZNF282	156	-0.559912	-2.17605	3.27247e-09	1.04124e-08	2.25733e-09	4025	tags=69%, list=36%, signal=45%	PPP3CC/NRBP1/PSMD3/ZC3H3/NSFL1C/SLC4A1AP/PPM1G/U2AF2/EMC8/TCF3/UTP6/CLUH/SLC25A14/LRRC14/MED27/ARF1/DPH2/SCAMP2/DNAJB12/TICAM1/AK6/TERF2/SUGT1/C2CD2L/HDHD5/DEDD/ZBTB7B/DHX37/NEPRO/PAK1IP1/OTUD5/DNAJC7/YPEL5/PLRG1/PSMC6/TMEM11/NOP14/MRPS22/CFAP20/PSMD8/ZC3HC1/RRP12/PCBP1/ATP6V0A1/UTP4/MRPL44/FAM118B/GTPBP1/MAP1S/MARK3/MTA2/YY1AP1/SAMD4B/FAM193A/DDX47/APEX2/RNPS1/ZNF768/ZNF526/UTP15/MUL1/NOP58/KCMF…
ZNF211	ZNF211	58	-0.728464	-2.46868	3.28825e-09	1.04231e-08	2.25965e-09	2523	tags=86%, list=22%, signal=67%	ZNF227/ZBTB48/MDM4/USP21/ZNF691/ZKSCAN4/ZNF383/ZBED5/RNPC3/ACKR4/PET100/NSUN6/DTWD1/ZSWIM7/PPWD1/MC1R/KIAA0895L/HELQ/SETD4/SLC25A29/RAB9A/MTERF3/ZNF397/ZNF875/MAP3K12/TMEM198/PSMA3-AS1/ZNF251/ZNF480/ZNF577/MSANTD2/ZNF432/ACP6/CREB3L4/ZSCAN9/CMTM7/IP6K2/NXF1/CEP95/ZNF354A/ZNF286A/ZNF84/LRRC37B/KLHL26/SLC26A6/UAP1L1/ZNF667/ENOSF1/SHC2/BMF
SP140L	SP140L	150	0.591416	2.09533	3.92434e-09	1.23927e-08	2.68663e-09	2640	tags=45%, list=23%, signal=35%	CLDN11/PRELP/LMO7-AS1/LAYN/CGREF1/LRRC2/PDLIM2/PEA15/SRGN/ERBB2/TMEM106A/ERCC2/RCN1/MAPK11/CUEDC1/PCCB/EHBP1L1/DCTN1/POFUT2/ZNF703/MYL6/TBC1D2/TTC7A/RFX2/NCLN/CDC42EP1/NF2/MAP2K3/IVD/CEP89/COLGALT1/PDLIM7/UBE2E2/RTCA/GLTP/GOSR2/CLPTM1L/ADSL/MAMLD1/CDK16/UROS/ZFYVE21/ARPC2/RIN3/RTF2/ILK/EIPR1/RNF26/KLHL29/POLDIP2/CDC42/TSPAN17/YKT6/GNA11/BFAR/RIC8A/BAK1/GIPC1/ZDHHC3/CTPS1/MAPKAP1/AP2M1/TTC7B/NCKAP…
ELF1	ELF1	78	-0.678805	-2.38657	4.07815e-09	1.28301e-08	2.78147e-09	3118	tags=79%, list=28%, signal=58%	CRK/ZNF507/HIVEP1/TAF5L/ATMIN/ANKRD13C/YES1/AMMECR1L/USP38/PDZD8/NUP50/ZBTB38/SDAD1/CHUK/RIF1/SETX/BNIP2/DENND5B/RNF111/POGK/RPS6KA3/CAMSAP2/MAPK6/SNRK/MTF2/KLHL28/ZZZ3/FBXO30/CCDC82/TRIM33/KDM6A/ENTPD7/ZFX/FBXO28/NUFIP2/KLHL15/STK35/ZFP91/EGFR/PPP4R2/GABPB1/FAM91A1/B3GNT2/PLEKHA3/CHD1/DUSP16/ZNF131/JMJD1C/AFTPH/TFAM/FNIP2/GLIS3/BAZ1A/ZBTB10/CDK17/SH2B3/LRP12/ARL5B/TCP11L2/SIRT1/PFKFB3/LRRC8C
IKZF5	IKZF5	59	-0.722975	-2.44546	4.37582e-09	1.37153e-08	2.97336e-09	2270	tags=78%, list=20%, signal=63%	GTF3C3/MTM1/DHX36/DCAF1/SART3/METTL14/RBM18/RPRD1A/COA7/FEM1C/RSF1/FBXO28/PPP2CA/ZNF585A/PIAS1/NAF1/ZNF451/ZNF24/MGA/UVRAG/ATL2/AHCTF1/CNNM4/DYRK1A/RSBN1/POLR1B/ZNF134/ZBTB6/ADO/ZNF701/DUSP16/RBM15/CEP76/ZNF304/EPC1/RICTOR/MIS12/TNRC6B/TOPORS/TBC1D15/SLU7/ZNF627/RB1CC1/OSGIN2/TCP11L2/SINHCAF
TFAP2A	TFAP2A	20	-0.890625	-2.34244	4.44721e-09	1.38872e-08	3.01063e-09	1049	tags=95%, list=9%, signal=86%	ZNF350/ATG14/FAM200A/ATP6V0A2/TUT7/WASL/FNIP1/PPM1D/ZBTB40/ETNK1/KLHL11/SAV1/ZNF697/ZCCHC14/SLC6A6/ANKH/ABHD17C/PTPRE/KLHL24
OSR2	OSR2	69	0.710721	2.25982	4.51036e-09	1.40322e-08	3.04207e-09	2324	tags=70%, list=21%, signal=56%	CD74/ADAMTS14/MRGPRF/LRRN4CL/ADGRB2/CSF1/GDF11/SUGCT/PPARG/PLCD1/TSPAN10/CPM/NEK11/DCN/DHRS1/RCN3/STING1/RAC2/NUCB1/IL11RA/CLIP3/C1R/MAN1C1/P3H3/WFS1/LYRM9/IFT57/PRRT3/ATXN7L1/PCOLCE/LOC100294145/PLCD3/AGFG2/SELENON/ACOX2/C1orf54/LRIG3/PARP3/PMP22/GPX3/ARHGAP1/NDRG3/IFT122/PRCP/RNF115/LYNX1/GSTM2/RTL8B
ADNP	ADNP	117	-0.606173	-2.25779	4.80684e-09	1.48994e-08	3.23008e-09	3714	tags=75%, list=33%, signal=51%	AEBP2/CPOX/OSBP/UBQLN2/LEMD3/SON/LATS1/GPATCH2L/LRCH1/BPTF/CAB39/TRIO/MARCHF6/ZNF45/ASB7/THOC2/ZKSCAN2/PPP6R3/ZMYND11/ARL10/SMC3/HIVEP1/PUM1/ATMIN/BAZ1B/ELK4/MCMBP/KMT2A/ZKSCAN8/SACM1L/SETX/NCBP3/INTS6/KDM3B/REST/CREBBP/NIPBL/RNF111/RPS6KA3/SIK3/THUMPD1/CAMSAP2/SNRK/KLHL8/SAMD8/UBXN7/CHD8/DCAF1/MARF1/ZNF146/ZZZ3/NFATC3/ZNF318/ZBTB44/BCOR/KDM6A/RSF1/PDPR/NCOA6/SIN3A/HIVEP2/STAG2/KMT2E/CDK13/MTMR3/…
ZNF627	ZNF627	38	-0.79351	-2.48675	4.89957e-09	1.50756e-08	3.26827e-09	1976	tags=89%, list=18%, signal=74%	PIAS2/ZNF329/SMAD2/CHMP2B/ZNF649/PCGF6/IST1/IKZF5/RSBN1L/ZNF260/DYRK1A/ZNF776/ZNF136/ZNF606/ZNF140/RNMT/ZNF304/LIMS1/ETV3/DNAJB9/TUT7/ADSS2/SH2B3/ZBTB2/RBM48/PACC1/CD58/SAV1/CHMP1B/TSC22D1/ANKH/NOX4/PTPRE/PAQR5
NPAS1	NPAS1	120	0.633834	2.19678	4.8935e-09	1.50756e-08	3.26827e-09	1327	tags=42%, list=12%, signal=37%	IRAG1/CLEC3B/CCBE1/PRELP/TMEM130/KIRREL3/BST1/TOX/KIF23/VSIR/IL7R/ATP10A/PEAR1/NEGR1/DUSP1/CALD1/AURKA/RRAS2/ZNF469/LIMS2/FILIP1L/NMT2/EVA1A/SYNPO/SKP2/INAFM2/RNR1/EPB41L2/POP1/MGLL/GLIS2/SSR3/KCNK6/PAWR/EHD1/KPNB1/ABLIM1/TTC7A/WDR1/CTNNAL1/SMYD2/LMNB2/CDC42EP1/NF2/MYL12B/AXL/KIAA0754/MYL12A/KIF5B/DLEU1
E2F4	E2F4	272	-0.47377	-1.95087	5.83458e-09	1.7887e-08	3.87777e-09	4171	tags=60%, list=37%, signal=39%	RNF31/CIB1/SCAMP3/OSCP1/TRIM3/FBXL12/UFD1/MED24/PSMD9/CLN6/PLEKHM2/PSMD3/PSMD4/MICA/RXRB/DEF8/COPE/WDR46/NDOR1/UTP6/HMBS/STK11IP/MIGA2/FHIP1B/PGP/TARBP2/EXOSC2/UBE2E1/TMEM234/DNAJB12/CDK11B/ARFIP2/SLC35C2/DMAP1/SDHAF2/ANAPC2/GTF2H4/CDK9/PSME3IP1/IKBKG/NUP50-DT/WDR55/TYK2/OTUD5/IFT43/SARS2/UCKL1/NUP85/ANKRD39/SCYL1/MIER2/TOE1/SRRT/MEN1/HSPB11/ARHGEF1/TRAPPC3/GTPBP3/GATC/FTSJ3/COMMD4/SDHA/GGA1/PISD…
ZNF397	ZNF397	72	-0.679154	-2.34522	5.93515e-09	1.81292e-08	3.93026e-09	3201	tags=82%, list=28%, signal=59%	WASH8P/GABBR1/ZSWIM1/GTPBP3/RAB40C/MRPL20-AS1/ERMARD/GBAP1/CLCN2/SNAPC4/USF1/LUC7L3/ZBTB48/MLYCD/ZKSCAN4/ZCCHC9/ZNF75A/RNPC3/ASTE1/FRG1HP/DTWD1/ZNF133/PPWD1/RNF215/ANO8/ZNF7/RIC8B/SETD4/SLC39A4/GORAB/N4BP2L2/WDR6/ATAT1/PRPF38B/NDUFAF7/ZNF875/PSMA3-AS1/ZNF480/ZNF577/ANKRD13D/MSANTD2/BRSK1/ZNF557/PANK4/SETD6/ZNF211/R3HCC1L/IP6K2/ZNF385A/ANKRD10/CEP95/ZNF354A/NOL3/LRRC37B/FLCN/KLHL26/SLC26A6/CHKA/SL…
ZNF584	ZNF584	182	-0.534135	-2.12682	7.71971e-09	2.34948e-08	5.09348e-09	4111	tags=64%, list=36%, signal=42%	HNRNPL/MAX/PES1/NRBP1/L3MBTL2/GPKOW/NSFL1C/SLC4A1AP/PPM1G/WDR46/EXO5/SF3A3/FBXO7/SAR1B/DNAJB12/SLC35F6/ARFIP2/BCAP31/IKBKG/DEDD/ZNF207/MRFAP1/WDR55/NEPRO/PAK1IP1/DNAJA2/OTUD5/TRIM35/MIER2/TBCC/NAXD/PRCC/SLC25A38/DDA1/CNOT9/FARSA/CHMP5/NELFCD/BCAS2/SLC25A44/FTSJ3/ATP6V0A1/SDHA/SRP54/ZNF544/MRPS35/GTPBP1/CD2BP2/MTA2/PACRGL/TMEM63B/RABGGTA/SF3A1/RNF40/YY1AP1/SAMD4B/DDX47/ARL4C/ZMIZ2/MUL1/UBC/CNBP/PT…
L3MBTL3	L3MBTL3	84	-0.654599	-2.33837	8.59657e-09	2.6069e-08	5.65155e-09	2651	tags=61%, list=23%, signal=47%	DOCK4/FZD1/AADAT/FANCF/SATB1/MBD4/ATE1/SOS2/FOXO4/ABCC4/SLC9B2/PRICKLE2/WDR91/PDS5B/FBXO38/ZNF320/CWF19L2/TEAD2/ZNF570/AKAP13/ZNF521/ZNF184/NFYA/ZNF33A/ZNF248/TRPV4/RUNX2/SEMA6D/TRPS1/DLX3/WDR19/SH3KBP1/JUP/CDK5RAP2/DLX1/SLC16A4/WIPI1/SLC5A3/RALGDS/CYB5R4/AGPAT4/SVIL/TRPA1/SOX4/SLC2A13/DCHS1/FLRT2/PID1/FER1L6/PGM2L1/RNF144A
ZNF335	ZNF335	91	-0.649759	-2.33547	8.72471e-09	2.63624e-08	5.71517e-09	3147	tags=86%, list=28%, signal=62%	LTO1/ZFAND2A/MRPS22/ZC3H18/ZNF598/RRP12/THAP6/SFSWAP/DDX56/RELB/ZNF276/DHX34/PPP1R16A/NBEAL2/CCDC142/TOMM40/SNAPC4/NOC2L/STARD9/UBE2M/PTS/DMTF1/TNFRSF12A/CLASRP/IGHMBP2/NOP56/CEP250/GNL2/HGS/PRPF3/SNHG17/CAPRIN2/TRIM11/PNISR/SRFBP1/PGS1/ZNF7/KLC2/TRAPPC14/GRK6/RRP1/CWC25/FBRS/LRWD1/ESRRA/DUSP12/CBARP/KDM5C/PRDM15/FNBP4/LZTS3/HACL1/KMT2B/AKAP17A/SLC52A2/ZNF408/REXO1/GPR157/PIGL/CCDC9/ATG4D/PPP1R13…
ZNF83	ZNF83	88	-0.640508	-2.29808	9.40732e-09	2.83231e-08	6.14022e-09	2782	tags=67%, list=25%, signal=51%	SFXN5/WDR90/CDK5RAP3/CCDC142/SH3GLB2/GABRE/LUC7L3/SNRNP70/SH2B1/TAFAZZIN/MDM4/MZF1/CDK11A/TCIRG1/ACIN1/DPH7/POLR2J4/SPACA6/TJAP1/RNPC3/PNKP/NSUN6/PPOX/DCAF15/KIAA0895L/DGKQ/ANO8/PGS1/EXD3/SETD4/SLC25A37/POLM/TAF1C/SFI1/ACAD8/AP5Z1/NDUFAF7/MAP3K10/ZNF875/PSMA3-AS1/ZNF251/ZNF577/ZNF785/ANKRD13D/KLHL17/ZBTB17/TEPSIN/ZNF432/CCDC66/GIGYF1/SETD6/RSRP1/NXF1/SH3BP5-AS1/ANKZF1/SLC26A6/MIR34AHG/NPIPB3/KIFC2
TCF21	TCF21	44	-0.770894	-2.47548	9.55595e-09	2.86679e-08	6.21496e-09	2110	tags=80%, list=19%, signal=65%	FOSL1/TNFRSF12A/BDKRB1/SIRT7/CXCL1/DAXX/TEX10/UBIAD1/RELA/LZTS3/COG1/PLXNA4/HS3ST3A1/RFX1/MAFF/AEN/HMGA2/EFL1/HMGA1/TSPYL2/RELT/KCNJ2/DUSP6/SPRY2/PNP/PLAUR/SLC22A4/LPXN/SYT7/STX1A/THBD/ITPRIP/SPHK1/LIF/CXCL8
YBX1	YBX1	389	0.465296	1.81964	1.06368e-08	3.17969e-08	6.89331e-09	3763	tags=50%, list=33%, signal=35%	VIM/RPSA/PPDPF/RPL41/TMEM106C/NME4/ATP6V0E2/RPS2/RPS18/EEF1B2/RPS27A/LGALS1/RPL17P7/LMNA/RPL29/ADAM15/RPL32/RPL4/PLIN3/POLR1E/RPL37A/PCBD1/NUDT1/RPL9/RPS3/HINT1/RPS17/NDUFAF8/RPLP1/RPL7A/RPL30/IPO4/NF2/MYL12B/RPS29/DYNC2I2/GCSH/PSME1/RPL8/RPLP2/RPL6/RPL21P16/RPLP0P6/CAPNS1/RPL39P3/MCM5/RPL27/RPL5/CHCHD6/DTYMK/RPL18A/NLE1/COPS6/SBSN/PSME2/RPL15/METRN/NT5DC2/RACK1/RPL35A/RPS7/ATP5PB/RPS14/QDPR/RPL3…
SIX1	SIX1	92	0.658173	2.18171	1.0691e-08	3.18456e-08	6.90388e-09	2330	tags=68%, list=21%, signal=55%	VIT/IDH2/SYTL2/KANK1/CHSY3/ACOT11/EPHB3/SSPN/HFE/LOC100419583/PARP9/BTN3A3/SAMHD1/RPL3/CYTH3/XG/EEF2/CEP112/BCKDHB/PDIA4/TOR3A/CALR/PEX2/GLT8D1/ST6GALNAC6/MR1/CLIP3/ABAT/MTURN/ALDH7A1/SCP2/NCSTN/NUDT16/EIF2D/HSP90B1/TMEM98/LIPA/UNG/CRTAP/AACS/AKT2/HNRNPA1/IFT22/PARP1/RXRA/ASB8/QARS1/ASAP3/NUDT18/KANK2/RHOBTB1/LOC100499489/ITPKB/CDC25B/ALAD/SPIDR/MAGED2/ZC4H2/MAPRE2/OGFOD3/FUT10/BRD3OS/ACAT1
ZNF260	ZNF260	103	-0.62516	-2.31581	1.13033e-08	3.35505e-08	7.27348e-09	3683	tags=78%, list=33%, signal=53%	MIA3/PRPF38A/TYW1/YIPF6/TADA1/LRCH3/CCDC47/ZNF75D/PBX1/CYREN/ZC3H6/RBBP5/TM9SF2/TERF1/ODR4/DBR1/PHF14/RAB18/ATAD1/DNAJB14/METTL16/FANCF/TRIM4/ATE1/RCBTB1/LAMTOR3/CEP44/ZC3H14/WDR48/LEO1/WDR35/NCOA5/TRAF6/ZNF583/ARL6/PDS5B/ZNF638/ZNF592/SLC38A9/CWF19L2/TEAD2/ZBTB33/SIN3A/ZNF184/NFYA/PLEKHA5/ZNF585A/PIAS1/MEX3C/NFXL1/FBXO21/ZNF550/NPAT/KLHL7/RNF168/BEX4/XPC/NSUN3/BET1/LPCAT2/RSPH3/TTC33/YIPF4/DYRK1…
ATOH8	ATOH8	163	0.57354	2.05475	1.14244e-08	3.37906e-08	7.32552e-09	3728	tags=72%, list=33%, signal=49%	KLHL13/NRSN2/SUGCT/STARD5/XG/NAGA/APOBEC3C/PLCD1/IFI35/DCN/DHRS1/MPP1/ACSF2/IL11RA/PCYT2/LIN7A/CLIP3/ALDH7A1/APOBEC3G/METTL7A/RAB7B/P3H3/CFB/CRTAP/SIL1/PRRT3/GSTA4/PRDM16/MAPK3/TMEM218/PXMP4/TM7SF3/TCTN3/TMEM175/CD81/IQCG/AGFG2/FEZ1/HAUS4/GRIA3/ACOX2/PCYOX1L/C1orf54/LDOC1/SLC9A9/TMEM14A/MRPS14/OSTF1/MINDY1/ALAD/CNPY4/PGAP3/B3GNT8/PPIB/GPX3/PRTFDC1/IDH1/PIK3IP1/NDRG3/IFT122/SLC27A1/ERG28/FUT10/CAP…
KLF13	KLF13	85	-0.638762	-2.28625	1.50038e-08	4.42217e-08	9.5869e-09	3330	tags=69%, list=30%, signal=49%	CHD4/ELF2/PHF2/RAB27A/GSDME/MFSD14A/ILRUN/SLC23A2/C9orf64/SYVN1/EIF4ENIF1/PAX3/ZSWIM8/KDM3B/DENND6A/NFATC1/RNF103/TBC1D20/MDFIC/HCG18/ZNF641/ZNF142/SPIN3/ZC3H14/KLHL8/CFLAR/ZSCAN12/ZNF720/OPA3/TNRC6C/HECTD2/INSR/ZBTB34/NCOA6/MECP2/SARAF/RNF168/SIAH1/SP1/ZC3H12C/PRPF38B/ARID4B/MAML1/C16orf72/ACVR1/ZMIZ1/ZFYVE26/RAB21/SLTM/KLHL42/ZNF780A/B3GLCT/SIK2/CLDN12/ERO1B/STK38L/ZBTB40/CPEB4/LACC1
AHDC1	AHDC1	76	0.680894	2.18968	1.57999e-08	4.64053e-08	1.00603e-08	2108	tags=53%, list=19%, signal=43%	LMOD1/MEF2C/COL5A1/DYSF/KLHL41/RNF150/HS6ST1/COL5A3/DAAM2/LZTS1/TLCD2/PEAK1/CHST15/ADAMTSL4/RAB40B/XAF1/SH3PXD2A/ARHGEF17/PPM1F/PRR5/GLIS2/TNFAIP2/NREP/KAZN/PRKAB2/BAHCC1/HDAC7/MELTF/PPFIA4/CLTCL1/POLH/MAP1A/SORCS2/ZNF512B/CD82/USP40/SCN5A/GOLGA3/ALPK3/SLC38A10
MYNN	MYNN	73	-0.668131	-2.32957	1.71597e-08	5.02236e-08	1.08881e-08	2911	tags=74%, list=26%, signal=55%	SYNRG/UBR2/YES1/PPP3R1/TGS1/TTI1/UBE2K/LOC100421372/NAV1/INTS6/MTRF1L/FAM210A/MFHAS1/PPP1R8/TYW1B/GPATCH11/ESF1/SART3/MRPL42/EEF1AKNMT/CCAR1/RIOK2/RPRD1A/PRDM4/FASTKD1/PRMT3/ZBTB33/TRIM23/RAB2B/RBM8A/DUSP12/GPBP1/DNAJC24/CRKL/VPS26A/FOXP1/WDR20/ZNF317/RIT1/VCPIP1/CRY1/NAA30/POLR1B/ADO/TNFRSF10B/RYBP/ZNF131/PIGW/TOPORS/C21orf91/PPTC7/RBM48/PAQR3/SINHCAF
NFE2L2	NFE2L2	108	-0.604281	-2.23411	1.77422e-08	5.17482e-08	1.12186e-08	3300	tags=59%, list=29%, signal=42%	PEX11A/TM9SF2/UMAD1/ELF2/DNAJC3/SKAP2/RAB27A/APLP2/MFSD14A/SLC23A2/DIPK2A/C14orf132/ATAD1/LRRK2/SATB1/RNF103/MEGF9/SPATA13/MDFIC/GNAI1/DYNLT3/PTCHD4/ZFYVE1/SATB2/CFLAR/ARL6/BCL9/HECTD2/PDS5B/INSR/SLC38A9/CNNM2/KLF13/PLEKHA5/SARAF/KLHL7/ZNF652/TMEM164/LPCAT2/SESTD1/ACVR1/RNF13/ZMIZ1/SLC17A5/CLDND1/WIPI1/PRKAR1A/ZFYVE16/SIK2/PCMTD1/HECA/LHFPL2/KLF9/VGLL4/STK38L/FOXF1/ADGRL4/KCNK1/LACC1/FMNL2/FLRT2/…
ZNF526	ZNF526	100	-0.611002	-2.24718	1.8655e-08	5.4222e-08	1.17549e-08	3536	tags=73%, list=31%, signal=51%	TERF2/MEAF6/PSME3IP1/SPATA5L1/HARS2/PAK1IP1/C11orf58/ZSCAN18/TRIM35/TBCC/SSRP1/SLC25A38/BCAS2/PCBP1/SNRNP40/FBXO31/ZNF282/CLPTM1/GTPBP1/SF3A1/FAM193A/ZNF764/APEX2/MUL1/KIN/CNBP/NUP35/NSUN4/GPATCH11/STEEP1/EIF4A3/MLH3/MFSD12/CBLL1/BAG6/TRIM27/WDR12/PSMD12/CASC3/VPS18/RNF169/EIF1AD/CDC5L/SAP130/GAK/WTAP/LCMT2/ZNF570/EIF2B5/CLP1/ZNF2/ZNF672/IP6K1/DYNC1LI1/NAF1/MRPS30/PARS2/WDR33/ZBTB9/TRIM13/LYPLA2/…
TERF2	TERF2	122	-0.590616	-2.21984	1.93578e-08	5.60709e-08	1.21557e-08	4054	tags=80%, list=36%, signal=52%	ANP32A/UTP14A/NRBP1/NSFL1C/SLC4A1AP/PPM1G/ZCCHC7/SLC25A14/FBXO22/SAR1B/NAA20/UBE2E1/MTO1/SCAMP2/ERH/C1orf109/DNAJB12/TICAM1/MEAF6/PSME3IP1/CHTOP/SPATA5L1/MRFAP1/HNRNPF/NEPRO/C11orf58/DNAJA2/PLRG1/TRIM35/BCAS2/CFAP20/RBM34/PCBP1/FTSJ3/THAP6/SNRNP40/SRP54/ZNF282/MRPS35/GTPBP10/GNG5/YY1AP1/VAPA/NCKIPSD/APEX2/RNPS1/CDR2L/ZNF526/ZCCHC4/SLBP/GPN2/CNBP/NUP35/PPP1R8/PANK2/RPF2/NSRP1/BRAP/GIT1/GLOD4/MOCS3…
ZNF558	ZNF558	50	-0.742926	-2.45008	2.14938e-08	6.20439e-08	1.34506e-08	1953	tags=80%, list=17%, signal=66%	ZNF720/ERICH1/HECTD2/ABHD13/PAN2/ORMDL1/ZFP62/ZNF254/MPHOSPH8/ZBTB8A/NINL/UNC50/NSUN3/ANKRD49/YTHDC1/TMEM164/RNF146/YIPF4/CBFA2T2/IKBKB/BRD1/LRIG2/PHF12/KMT5B/FAM76B/UBE2D1/ZNF140/SS18L1/UBE2B/CLDND1/KLHL42/ZNF780A/RO60/PCMTD1/MAGEF1/ZNF700/KRR1/NHSL1/ZNF786/KDM7A
ELK1	ELK1	193	-0.519779	-2.08402	2.49872e-08	7.18809e-08	1.55832e-08	3787	tags=57%, list=34%, signal=39%	CLUH/SF3A3/PPP2R2A/MMADHC/ETV5/FBXO7/MED27/ARF1/SCAMP2/FAHD1/ARFIP2/ZNF784/HDHD5/ZNF584/EFTUD2/DEDD/ZNF207/DHX37/WDR55/OTUD5/YPEL5/POLR2A/ZNF622/MTIF2/PRCC/SSRP1/TMEM11/FARSA/NELFCD/SLC25A44/ATP6V0A1/MAP2K1/UTP4/ZNF282/POLR3A/MED19/MRPL44/HM13/CLPTM1/TTI2/MAP1S/GEMIN4/RNF40/BCL7B/TTI1/NUP188/DDX47/CHCHD3/APEX2/YIPF1/RNPS1/MRPL49/BMS1/MUL1/JADE2/UBC/GPN2/PTDSS1/IRAK1/NSMAF/IDS/RAVER1/RNF8/BSDC1/IN…
HIVEP2	HIVEP2	74	-0.660645	-2.30872	2.67317e-08	7.6637e-08	1.66143e-08	2818	tags=74%, list=25%, signal=56%	LOC643562/ATAD1/ZKSCAN8/USP38/CMTR2/SETX/NAV1/DENND5B/RNF111/CAMSAP2/MAPK6/SNRK/OSBPL8/GPATCH8/UBXN7/DCP1A/ZZZ3/MIER3/FBXO30/CERT1/SDE2/TRIM33/KDM6A/RSF1/NCOA6/FBXO28/STAG2/ADNP/CDK13/MECP2/ZNF451/SPRED1/SP1/CEP120/ZC3H12C/EXOC8/USP42/YTHDC1/SP3/RRM2B/VCPIP1/RSBN1/ASXL2/BICD1/ZMIZ1/PUM2/AP1AR/TP53BP2/LRRC58/EP300/EPC2/HK2/LRP12/JMY/CPEB4
GTF2IRD1	GTF2IRD1	81	-0.641119	-2.28474	3.09398e-08	8.83994e-08	1.91643e-08	3083	tags=72%, list=27%, signal=52%	PNN/CC2D1B/SDHA/LSM8/PPIG/BAP1/CMTM6/EIF4ENIF1/FKBP15/PCTP/FRMD8/CYP20A1/C9orf78/NFATC1/TMEM127/IFT81/TBC1D20/ABCF1/STEEP1/ZC3H14/DHX16/DNAJC2/ERICH1/ISCA1/PPARD/OPA3/IWS1/GPR161/RGS12/GPAT4/FAM174A/RNF145/ABL1/RBM19/BUD13/SARAF/CSRNP2/TUSC1/ZNF263/LRRC8A/CTDP1/SPINDOC/C15orf39/UBE2O/AP5B1/ZNF746/CBFA2T2/IKBKB/DHX32/PHF12/BICD1/RNF149/NRDE2/RCC2/ZNF780A/MAGEF1/LRP8/E2F6
ZNF570	ZNF570	79	-0.655552	-2.3094	3.24963e-08	9.2532e-08	2.00602e-08	3015	tags=72%, list=27%, signal=53%	CRBN/GSPT2/ZNF510/ZC3H10/DCP1B/FBXO31/HDAC6/AADAT/FANCF/ZNF526/MYD88/SALL2/ZNF383/LYST/ZNF583/MACO1/MACROH2A1/CWF19L2/TSPAN6/PHF3/CMTM3/RIC8B/INSYN2B/ZNF184/HMGB1/DAZAP2/ZNF585A/FMNL3/ZNF689/GALK2/GORAB/SRSF4/BEX4/MRFAP1L1/NUMA1/DDX24/AMBRA1/ZNF480/ARHGAP24/ZNF181/LIN52/WDR81/PTMA/PCCA/CBX7/ZNF557/ZFTA/ZNF250/GNB5/TMX4/TAF8/RESF1/ELOVL4/ZNF84/SVIL/ZNF667/PTPRU
ZGPAT	ZGPAT	84	-0.639602	-2.2848	3.61514e-08	1.02592e-07	2.22411e-08	3510	tags=80%, list=31%, signal=55%	GTF2H4/CDK9/IKBKG/E2F4/WDR55/TRIM41/SCYL1/MIER2/CAPN15/MEN1/DDA1/RAB40C/GGA1/PISD/UPF3A/CDK5RAP1/RABGGTA/STX18/PPP1R16A/FBXL6/ZMIZ2/RPUSD1/MAP2K7/PTS/TMEM259/MYBBP1A/RAVER1/ZNF707/TJAP1/WDR73/CNOT3/PNKP/RABEP2/HGS/VPS18/LSG1/DCAF15/RNF215/TRIM11/C1orf159/DGKQ/ULK3/ZNF7/KLC2/MRGBP/RRP1/GTF3C5/LRWD1/WRAP73/RBM19/ZNF384/DUS3L/TAF1C/WDR6/SFI1/ARMC5/PICK1/AGAP3/MAP3K10/ZBTB17/PARP6/HLA-F/CYTH2/SAFB2/U…
FOXJ3	FOXJ3	94	-0.622166	-2.24608	3.75539e-08	1.06213e-07	2.30262e-08	3761	tags=81%, list=33%, signal=54%	UBE3A/RBM26/OSBP/LSM14A/YIPF6/SON/TRNT1/UBLCP1/PRPF18/TRAPPC6B/CCDC93/ASB7/USP7/PPP6R3/ZMYND11/UPF2/FAF2/ATMIN/BAZ1B/UBR2/CHERP/PPP3R1/SETD2/NOLC1/TMEM185B/SMNDC1/SETX/NAV1/INTS6/WAC/ZNF800/NIPBL/DENND5B/TADA2B/THUMPD1/DHX36/ZNF142/GPATCH8/ZNF740/CHD8/ARIH1/SART3/ZFAND6/ZNF146/RBM18/ZZZ3/FBXO30/ZBTB44/ZNF592/RSF1/ZBTB33/ZC3H4/GCC1/CDK13/ACER3/ZNF451/FMR1/PHF8/SP1/ZNF24/SETD1A/TXLNG/USP37/VCPIP1/R…
ZSCAN9	ZSCAN9	50	-0.736674	-2.42946	4.05618e-08	1.14335e-07	2.47869e-08	2598	tags=92%, list=23%, signal=71%	LYSMD1/ZNF227/MDM4/ZNF526/ZNF691/ZKSCAN4/ZBED5/ZNF133/EIF1AD/SETD4/E4F1/INPP1/WRAP73/GFOD2/ZNF419/MTERF3/ZNF195/ZNF480/ACTR5/ZNF805/SS18L2/HEXIM2/SAFB/CLK3/IER5L/PARP6/RMC1/ZNF211/CLK4/MARCHF9/NXF1/MRPL32/PPP1R35/ZNF354A/HINFP/ZNF286A/ZNF26/ZNF155/LUC7L/KLHL26/ARNTL/NDUFV2/CLK1/NAB2/CHKA/HSPBAP1
PBX1	PBX1	175	-0.523128	-2.07827	4.3169e-08	1.21278e-07	2.6292e-08	2630	tags=38%, list=23%, signal=30%	FZD1/CTSF/LRRK2/ITGB5/FANCF/MYD88/TMBIM4/GLUL/LTBP1/ALDH3A2/SALL2/SEZ6L2/BDKRB2/CEP19/ACKR4/PSAP/ABCC4/GTF2IRD2B/SLC9B2/SDCBP/SPOCK1/WDR91/PDS5B/CRTC1/TSPAN6/CBLB/CCDC69/ZNF570/INSYN2B/DAZAP2/FENDRR/ARRDC3/GALK2/TWIST2/KLHL7/BEX4/CARD6/MMD/NUMA1/TRPS1/LPCAT2/RSPH3/HGF/L3MBTL3/ARHGAP24/ZNF260/SH3KBP1/DLX1/PDE4B/PGF/TMX4/SVIL/WLS/KLF11/GPNMB/SYT14/TRPA1/SLC2A13/DCHS1/EDNRA/RAB31/FLRT2/RNF144A/MCTP2…
AR	AR	132	0.596989	2.09073	4.489e-08	1.25692e-07	2.7249e-08	3683	tags=67%, list=33%, signal=46%	ITGA8/SLC2A12/CHSY3/CDON/SNX18/NAALADL2/GASK1B-AS1/ACVR2A/NR2F2/SSPN/CDC14B/COL12A1/DZIP3/TBL1XR1/PARP9/ARHGEF9/ITGA4/POGLUT3/TTC3/LNPK/MR1/SEPTIN8/CDH11/AZIN1/GPD1L/NXPE3/SCAPER/DTX3L/PIK3R1/ELOVL5/CARNMT1/RDX/RUNX1T1/SBF2/IMPACT/ARMCX3/NEK1/CYP2U1/EFNB1/IGDCC4/TBC1D5/SESN3/SGCD/EPS15/SENP7/JAM3/ZNF395/HTATSF1/RPE/CCDC8/ADAM23/SCD5/LONP2/FAM168A/TMEM123/PIP4K2B/TMEM45A/C6orf89/KREMEN1/FEZ2/MBTPS…
ZKSCAN5	ZKSCAN5	216	-0.483063	-1.9635	4.60717e-08	1.28572e-07	2.78734e-08	4467	tags=59%, list=40%, signal=36%	PHAX/PRPF4/USP15/GTF2H1/ZNF330/FASTKD2/ACTR8/DNAJA3/GLE1/TIGAR/ABRAXAS2/HCCS/RALA/NIFK/SCO1/BCORL1/PPP3CC/GTF3C1/OTULIN/PTBP1/CUL2/TOR1AIP2/CPSF7/GPN3/SFMBT1/TRIM24/TTL/SLAIN2/TARDBP/CMAS/PRKRA/ATP6V1D/SPRING1/ARL6IP6/OSBP/RPAP2/KCTD5/SON/SHQ1/ZC3H15/NOL11/PUS7/NAA25/NUDCD1/HNRNPF/CSNK2A1/FUBP1/PRPSAP2/PDHX/GDAP2/TAF9/HNRNPU/RABGEF1/TRAPPC13/PDCD10/USP7/AMD1/WDR43/PSMD6/UPF2/SEC23B/GPBP1L1/FAF2/G…
ZNF227	ZNF227	48	-0.730713	-2.3799	4.74552e-08	1.31559e-07	2.85209e-08	2455	tags=81%, list=22%, signal=64%	ZCCHC4/PARP2/ZBED5/NAIF1/ZNF76/SCYL3/SP100/TRIM11/ZNF7/ZBTB7A/SLC38A7/INPP1/ENY2/WDR75/DHX30/EFCAB2/ZNF875/ZNF251/ZNF195/MSANTD2/ARVCF/ERF/PLPP5/ZSCAN9/RMC1/POC5/CYTH2/ZNF211/NUMB/NXF1/HMGXB3/ZNF394/TAF8/CAMKK1/ZNF155/ATP6V1G1/RASSF8-AS1/LINC01128/CLEC2B
ZNF691	ZNF691	90	-0.631835	-2.26745	4.73472e-08	1.31559e-07	2.85209e-08	2550	tags=77%, list=23%, signal=60%	SMPD2/ZNF174/WASH8P/GTPBP3/DGAT1/C19orf44/ZC3H10/ERMARD/GBAP1/RNF166/USF1/ZBTB48/SNAPC5/USP21/THAP11/EFNA4/ZKSCAN4/ZBED5/ASTE1/POLR2K/ENKD1/C6orf47/SLC49A3/TMEM205/ZNF133/ZSWIM7/OXSM/CMTM3/SETD4/CCDC106/PHKG2/ISYNA1/SLC39A4/SLC25A29/TMEM208/NDUFAF7/ZNF875/TMEM198/PSMA3-AS1/GPS2/ZNF480/FAM89B/ANKRD13D/BCDIN3D/ARVCF/SS18L2/SAT2/C2orf42/CXXC1/PANK4/AMDHD2/ZSCAN9/PHF23/ZNF211/HDHD3/CMTM7/IRF3/IP6K2/B…
ANKZF1	ANKZF1	32	-0.808399	-2.42831	5.21425e-08	1.44078e-07	3.12349e-08	1795	tags=91%, list=16%, signal=76%	PAN2/ZFP62/PGS1/ZNF7/WRAP73/SFI1/ANKRD49/PICK1/MTERF3/MAP3K10/ZNF251/ZNF785/MSANTD2/ZBTB17/ZNF432/ZNF266/PARP6/CCDC66/GIGYF1/SETD6/ZNF211/RSRP1/ZNF700/UPF3B/SLC26A6/MIR34AHG/NPIPB3/ZNF786/KLHL11
ZNF844	ZNF844	47	-0.728301	-2.36449	5.78539e-08	1.59335e-07	3.45426e-08	2771	tags=91%, list=25%, signal=69%	GNL3/TBP/SPATA2/LOC100421372/TENT4A/NT5C3A/ZNF200/GPATCH2/PSMD12/ZNF585B/PRDM4/FASTKD1/GGNBP2/MTERF1/SENP5/FAM222B/DDX20/TMEM161B/TTF1/KMT2B/ZSCAN32/CACUL1/RAB22A/WHAMM/GPR157/C16orf72/MCL1/BRPF1/RNF149/DUSP16/TMEM170A/MOSMO/PPP4R3A/RRAGC/FASTKD5/MED26/SPSB1/E2F6/PDP2/KBTBD2/C21orf91/ZBTB40/SLC19A2
MGA	MGA	50	-0.730435	-2.40889	6.29857e-08	1.72902e-07	3.74838e-08	2228	tags=82%, list=20%, signal=66%	CEP44/PAPOLG/RBM18/MIER3/ZBTB44/NUP160/RSF1/ZNF292/ZBTB33/TRIM23/NUFIP2/ZNF585A/KMT2E/NFAT5/ZSCAN20/KLHL7/ZBTB14/ZNF24/IKZF5/CEP120/YTHDC1/KMT2B/ZNF347/TTC33/TXLNG/DYRK1A/RSBN1/POLR1B/ZBTB6/RBM15/RICTOR/TNRC6B/TLE3/ZNF615/HK2/RB1CC1/ZMYND8/JMY/ANKRD12/ZBTB40/ERN1
NFYA	NFYA	106	-0.594678	-2.18524	6.66994e-08	1.825e-07	3.95645e-08	4104	tags=74%, list=36%, signal=47%	PCM1/UBXN4/AHCYL2/SMU1/GTF3C1/OTULIN/TRIM24/RBBP4/PYGO2/DCLRE1C/KAT14/DHFR2/MIA3/PRPF38A/TYW1/RDH11/IFT88/LRCH3/RBBP5/ZBED4/DSEL/RPRD2/ASB7/MKRN1/ZBTB11/DBR1/CNOT4/TRMT1L/GSPT2/ZNF510/PHF14/UBR2/KAT7/FANCF/TRIM4/FAM210A/ATE1/RCBTB1/CEP44/GPATCH11/ZFYVE1/PSEN1/PAPOLG/WDR48/WDR35/NCOA5/SART3/PDS5B/ZNF638/CWF19L2/PHF3/RIC8B/ZNF184/RBM23/FMNL3/NFXL1/WWTR1/NPAT/ZNF24/CRKL/SPRED2/AMBRA1/L3MBTL3/ZNF260/…
NFAT5	NFAT5	64	-0.682832	-2.32993	7.10364e-08	1.9344e-07	4.19362e-08	2761	tags=78%, list=24%, signal=59%	ATAD1/DNAJB14/KMT2A/ATXN1L/ZKSCAN8/SLC25A36/MTF1/PRDM10/ZNF800/GNAI1/ZNF236/GPATCH8/MIER3/FBXO30/ZBTB44/CERT1/TRIM33/MORC3/ZBTB34/KDM6A/ZNF292/BRWD1/NUFIP2/PLAGL2/TAF4/ZNF451/FAM135A/KANSL1/CCNT2/SPRED1/CEP120/ZC3H12C/MGA/GTF2A1/SP3/ARID4B/ZC3H11A/PUM2/NAB1/PCDHG@/KLHL42/SSH1/ZFYVE16/CLDN12/UBN2/ZNF549/EP300/EPC2/CPEB4/CREBRF
ZZZ3	ZZZ3	82	-0.640048	-2.29091	7.11582e-08	1.9344e-07	4.19362e-08	3776	tags=87%, list=33%, signal=58%	CDK12/UBE3A/AEBP2/CPOX/LEMD3/GPATCH2L/AASDHPPT/CAB39/PDS5A/TAX1BP1/ZNF778/TGFBRAP1/PPP6R3/EVI5/ZNF507/C5orf22/AMMECR1L/ZKSCAN8/PDZD8/MTF1/RIF1/CMTR2/SETX/WAC/KDM2A/ZNF28/EAF1/FOXJ3/RNF111/CNOT6L/CAMSAP2/CDC42SE2/SNRK/UBXN7/DCAF1/ZNF146/DCP1A/FBXO30/TRIM33/MORC3/ZFX/FBXO28/TRIM23/HIVEP2/ADNP/YY1/KMT2E/CDK13/MEX3C/ZNF451/FMR1/DDHD1/NCOA3/CCDC117/CRKL/EXOC8/KDM5B/RUNDC1/ZNF644/AGAP1/SLK/ASXL2/ELF1/C…
SP110	SP110	189	0.53897	1.96516	7.23774e-08	1.96119e-07	4.25171e-08	3746	tags=66%, list=33%, signal=45%	SAMHD1/NRSN2/HCFC1R1/SUGCT/CPQ/NAGA/NYNRIN/PLCD1/BABAM2/CD99/DDX60/EEPD1/KCND1/FLT3LG/TMEM8B/MPP1/ACSF2/IL11RA/PCYT2/CLIP3/APOBEC3G/IFT52/TMEM230/MAN2B2/LYRM9/B4GALT7/CRTAP/MAP3K6/GSTA4/BTN3A2/MAPK3/SGCE/SLC66A3/CBY1/CD81/THRA/CCDC92/TNFRSF1A/GRIA3/IFITM2/LDOC1/SLC9A9/TMEM14A/MRPS14/BBS9/OSTF1/TSPAN31/ALAD/CNPY4/PGAP3/CYB561/PARP3/MAPRE2/IDH1/SLC41A3/GINM1/PAQR8/PIK3IP1/GSN/NDRG3/IFT122/SLC27A1/E…
ZNF550	ZNF550	29	-0.823617	-2.3913	7.3212e-08	1.97743e-07	4.28691e-08	1010	tags=79%, list=9%, signal=72%	ATG14/PCF11/SNX16/SECISBP2/PCDHG@/RSRC2/TMEM70/ZNF175/ZNF615/PCMTD1/CDKN2AIP/PNPLA8/KRR1/ZNF26/ZNF84/PPM1D/ZCCHC2/ZBTB40/ETNK1/KCNK1/ZCCHC14/ETS2/KLHL24
PRDM15	PRDM15	51	-0.724748	-2.41355	7.3969e-08	1.99147e-07	4.31735e-08	2344	tags=80%, list=21%, signal=64%	TENT4A/MYSM1/GPATCH2/TOP3A/IGHMBP2/DDX27/CEP250/CCAR1/CCDC82/TYW5/ZNF202/DCUN1D2/CCNT2/RBBP6/FNBP4/ZXDC/FAM222B/ZNF335/TMEM161B/KMT2B/MAP3K10/AKAP17A/SETD1A/TXLNG/UBE2O/GPR157/CNNM4/OTUD3/ZNF562/PPP1R13B/CHD1/SS18L1/TMEM170A/CCDC66/PAXBP1/GAN/ZCCHC8/KBTBD2/USP31/ZBTB40/KDM6B
ZNF772	ZNF772	187	0.544723	1.98338	7.55045e-08	2.02632e-07	4.3929e-08	4287	tags=70%, list=38%, signal=44%	PRUNE2/IFIT2/TBL1XR1/P4HA1/TCAF1P1/ITGA4/PIGS/TTLL7/TCAF1/LNPK/PLS3/TTF2/AZIN1/KIAA0754/NXPE3/PLEKHA2/SEC23A/DTX3L/CNKSR3/LIPA/LANCL1/SEPTIN2/MAGT1/ARSK/EML1/RDX/ARMCX2/ZFP36L2/ROCK1/TMEM131L/IMPACT/USP25/ELP1/EIF2AK2/NEK1/TEX2/GTF2I/PIGN/FAM120A/SYNJ2BP/STXBP5/NBAS/TMEM64/CCDC186/NBPF1/VANGL1/CILK1/NCBP1/HEATR5A/ASCC3/BNC2/SEL1L/TGOLN2/TMOD3/PPP1R12A/BVES/AGPS/ZMYM4/SLC12A2/MARCHF8/TMEM123/MYH10…
ZNF423	ZNF423	39	0.772818	2.20331	7.58752e-08	2.02978e-07	4.40041e-08	2052	tags=77%, list=18%, signal=63%	LINC00578/SLIT3/FBN2/COL1A2/SERPINH1/LOC730101/C1orf198/DIPK1A/MN1/APOL1/RBMS3/CDC14B/PARP9/SLC12A8/NYNRIN/CEP112/TP53I11/BAHCC1/CCND3/APLP1/SLC4A3/PARP1/ZMYM3/QARS1/ASAP3/PTN/LOC100499489/GBF1/ITPKB/ARHGEF5
POU6F1	POU6F1	241	-0.477299	-1.9571	8.02213e-08	2.13923e-07	4.63769e-08	2922	tags=39%, list=26%, signal=30%	ZDHHC1/HDAC1/ATP6AP1/PRKD2/PIGQ/CLCN2/TMEM220/GBA/GRAMD1A/DLG4/HDAC6/SV2A/ECH1/FZD1/CTSF/PIGC/AADAT/NUDT9/KEAP1/NCK2/TMBIM4/PCAT6/CACFD1/COL18A1/ORAI3/TMEM39B/TMEM150A/SEZ6L2/EFNA4/CEP19/TMEM198B/HDAC5/FRG1HP/IMMP2L/THYN1/GTF2IRD2B/OFD1/SLC9B2/GHDC/WDR91/UNK/MACROH2A1/CRTC1/TSPAN6/CBLB/CMTM3/CCDC69/ZNF570/SLC26A11/EFCAB7/SHROOM1/DAZAP2/BDH2/DNM1/FMNL3/GALK2/PRRX2/C20orf96/ZFYVE28/NUMA1/MAP3K12/LI…
PURA	PURA	64	-0.680572	-2.32222	8.45668e-08	2.24798e-07	4.87344e-08	2902	tags=80%, list=26%, signal=60%	ANKRD27/RAB18/UBE2W/ELK4/DNAJB14/TMEM185B/SMNDC1/NUP50/SDAD1/ZNF800/XIAP/OSBPL8/ESF1/KLHL28/TBRG1/BRAF/MDM2/CERT1/SDE2/SRFBP1/ATF1/NUFIP2/MAT2B/LRIF1/PLAGL2/TAF4/MEX3C/MECP2/ACER3/ZNF451/MKLN1/GTF2A1/PPM1A/EDEM1/ZNF644/ZNF264/ZBTB6/PUM2/NAB1/CHD1/ZFYVE26/ZBTB39/FOXN2/MOSMO/CTCF/ETV3/AP1AR/CLDN12/ZBTB10/LMTK2/POU2F1
ZNF146	ZNF146	72	-0.653641	-2.25712	1.02591e-07	2.71851e-07	5.89351e-08	3515	tags=88%, list=31%, signal=61%	AASDHPPT/BPTF/ZNF623/TAX1BP1/CCDC93/ASB7/ARL10/GTF2E1/UPF2/ZNF529/AMMECR1L/NOLC1/INTS6/WAC/ZNF800/EAF1/FOXJ3/THUMPD1/ZNF236/ZNF354C/PGGT1B/ZZZ3/MIER3/NFATC3/FBXO30/CCAR1/AGO3/ZNF281/ZNF292/SPRTN/ZBTB33/TRIM23/ATF1/NUFIP2/ZBTB24/ADNP/CDK13/ZNF451/FMR1/KANSL1/KIF13B/DDHD1/SP1/ZNF24/CCDC117/CRKL/YTHDC1/ZNF347/KDM5B/RUNDC1/USP37/DYRK1A/RSBN1/ZNF562/ZNF160/DDI2/RNMT/ZNF131/TNRC6B/ZNF549/EP300/BAZ1A/OS…
PPARG	PPARG	42	0.758718	2.23795	1.07642e-07	2.84336e-07	6.16418e-08	2091	tags=76%, list=19%, signal=62%	GDF5/CAVIN4/CD74/GAS6/ENPP1/OSR2/TUBB3/PCOLCE2/TMEM231/CAMK2D/POLR2L/TSPAN4/SFRP1/CPM/NEK11/AK5/ADK/RAC2/SLC25A6/FLOT1/CHCHD6/IFIT3/COPS6/TRAPPC1/QDPR/COPZ1/DALRD3/LINC01615/FH/DCTD/ELOVL1/PMP22
ZNF518B	ZNF518B	162	-0.524925	-2.05682	1.1635e-07	3.06377e-07	6.64201e-08	3915	tags=64%, list=35%, signal=42%	PATL1/TMEM181/NUP58/RBM7/SLC16A1/UBE3A/KLF12/SPTY2D1/UBE2G1/DIS3/CHAMP1/SON/DESI2/PAPOLA/NSD1/LIMD1/MTMR9/PDS5A/XPO5/MARCHF6/STK4/CTBP2/DNAJB6/TGFBRAP1/BROX/ZKSCAN2/CRK/PPP6R3/ARL10/WDR47/ZNF507/RREB1/SEC23B/TENT4B/C5orf22/ATMIN/USP34/PPARA/ARL6IP1/STX6/ANKRD13C/DDX18/SPIRE1/PPP3R1/DHX33/PDZD8/PAFAH1B2/ZBTB38/CHUK/MTF1/CMTR2/SETX/WAC/BNIP2/AKAP10/FAM210A/KDM2A/ZNF28/PDE12/GMCL1/DENND5B/RNF111/PLE…
ZNF521	ZNF521	103	-0.599016	-2.21896	1.39524e-07	3.6625e-07	7.94e-08	2659	tags=42%, list=24%, signal=32%	TSPAN11/DOCK4/FZD1/CLDN23/LRRK2/SATB1/ENOX1/SALL2/MMP11/GNAI1/ACKR4/ABCC4/PRICKLE2/SPOCK1/PDS5B/ZNF184/MEX3A/DNM1/ZNF33A/H3-3A/NTN1/SEMA6D/MMD/TRPS1/L3MBTL3/TNFRSF21/CDK5RAP2/MAML3/AGPAT4/ARHGEF3/PGF/P4HA3/INSIG2/GPNMB/TWIST1/SOX4/DCHS1/EDNRA/RAB31/PLXDC2/RNF144A/EDNRB/BMF
ARNT2	ARNT2	56	0.713951	2.19947	1.80401e-07	4.72077e-07	1.02343e-07	956	tags=39%, list=8%, signal=36%	PTX3/ALPK2/PDE1C/LOX/LMO7/KIRREL3/DDAH1/ATP8B1/C6orf132/FLNC/CCN1/NEXN/SEPTIN11/DUSP1/TMEM47/DAB2/RRAS2/CDC42EP3/ASB5/DLC1/SAMD4A/SPTBN1
TERF1	TERF1	201	-0.481774	-1.95447	2.07421e-07	5.41098e-07	1.17306e-07	3990	tags=55%, list=35%, signal=36%	BTRC/EIF2AK3/MSANTD4/TRIM24/RBBP4/TARDBP/PARP11/KAT14/SS18/AKT3/DNAJC25/MIA3/KDM4C/ZNF548/MFSD14B/UBQLN2/TYW1/SPICE1/ARL14EP/YIPF6/RDH11/SERINC3/TADA1/GGA2/MED21/LRCH3/CCDC47/CYREN/ZC3H6/RBBP5/SAP30L/MARCHF6/PRPF18/TM9SF2/SLC15A4/UMAD1/ELF2/DNAJC3/HNRNPU/ASB7/DPY19L3/CNIH1/MKRN1/PIK3C3/TMED5/DBR1/SMC3/MFSD14A/GPBP1L1/GTF3C2/ACBD5/PHF14/FRG1CP/RAB18/FAM117A/PPP2R5A/ATAD1/CREB1/PIK3R4/DCAF7/C9orf78…
ZNF28	ZNF28	89	-0.615848	-2.21564	2.14916e-07	5.57189e-07	1.20794e-07	3454	tags=87%, list=31%, signal=61%	UBN1/WAPL/COG3/PATL1/NUP58/SLAIN2/TET3/SLC16A1/RBM26/UBE2G1/NAA25/MTMR9/LCOR/TAX1BP1/LATS2/ZNF778/PROSER1/TGFBRAP1/WDR47/RREB1/C5orf22/PPAT/AMMECR1L/DHX33/AMMECR1/RASA1/RAD17/LARP4/MTF1/INTS6/FAM210A/CNOT6/KDM2A/DENND5B/EAF1/RNF111/PLEKHA8/CDC42SE2/ZNF518B/SPOPL/KLHL28/DCP2/RNF6/ZNF146/DCP1A/ZZZ3/MORC3/FEM1C/ZNF292/ZFX/NRIP1/FBXO28/TRIM23/LIG4/C18orf25/NUFIP2/CDK13/MEX3C/PPP4R2/DDHD1/CCDC117/CRKL…
AKAP8	AKAP8	103	-0.594722	-2.20306	2.14444e-07	5.57189e-07	1.20794e-07	4140	tags=84%, list=37%, signal=54%	EWSR1/HNRNPL/MDC1/GTF3C1/SLC4A1AP/CPSF7/ZNF324/DCLRE1C/LYRM2/FUS/SLC25A14/LTV1/DNAJB12/PELO/PUS7/ZNF207/CASP2/PMPCA/TEAD3/DNAJA2/DNAJC7/GTF2F2/TRIM41/MFSD8/WIPI2/SRRT/TSG101/SSRP1/CNOT9/NOP14/ARIH2/RWDD2A/PISD/POLR3A/ZNF544/UPF3A/SF3B1/MTA2/PACRGL/FAM193A/FRMD8/SUPT6H/JKAMP/MFHAS1/RIPK1/ATXN2/WDR37/VRK2/MAP2K7/ABCF1/NSMAF/DHX16/ZNF707/WDR73/SRXN1/GMIP/CCAR1/HEATR6/IL17RA/PRDM4/LSG1/MRGBP/MBD2/TRA…
ZNF140	ZNF140	34	-0.776199	-2.34922	2.15909e-07	5.58041e-07	1.20979e-07	1990	tags=88%, list=18%, signal=73%	APIP/PIAS2/MDM2/MRPL42/WDR12/PRMT6/SIX4/HDAC2/ZNF649/ANKRD49/RC3H1/STXBP3/ZNF264/NDUFAF4/SNX16/ZNF131/ZNF780A/ZNF558/PALB2/TMEM70/CBFB/ZNF217/ZNF700/RCL1/TBK1/ZNF274/DGKE/KLHL11/PDK3/FOXO1
TWIST1	TWIST1	100	-0.58504	-2.15169	2.2944e-07	5.91194e-07	1.28166e-07	1806	tags=35%, list=16%, signal=30%	CRTC1/HTATIP2/CCDC69/ZNF521/BDH2/CHI3L1/ZNF33A/H3-3A/TRPV4/CARD6/NTN1/DLX3/LIMK1/WDR19/FAM20C/JUP/CDK5RAP2/WIPI1/ASB13/MMP2/NDRG4/AGPAT4/P4HA3/MSX1/GPNMB/SOX4/HIP1R/DCHS1/EDNRA/PLXDC2/ARSG/MCTP2/LAMC3/BMF/TNFAIP6
ZSCAN21	ZSCAN21	50	-0.717327	-2.36566	2.33123e-07	5.98849e-07	1.29826e-07	2475	tags=84%, list=22%, signal=66%	ZNF526/PRPF19/PARP2/ILKAP/EIF4A3/XRCC1/ASTE1/POLR2K/AIFM1/CPSF3/SNRPB2/PTPN2/IK/MED6/NKAP/NCBP2AS2/MBD2/CNOT10/INPP1/MRPS30/SELENOS/RBM19/MPHOSPH10/ZNF263/PHAF1/WDR33/ZBTB9/HMGB1P5/ZNF805/ZNF416/AKIRIN2/SAFB/RNF149/PHF23/GTF2B/CISD2/MED26/ABRACL/LUC7L/NDUFV2/ZNF667/PLEKHO1
HES6	HES6	40	0.765349	2.21344	2.61442e-07	6.69546e-07	1.45152e-07	1517	tags=55%, list=13%, signal=48%	TNNT2/MYL4/NCAM1/SRPK3/CKB/CAVIN4/ENO3/TTN/ACTN2/TNNT1/RYR1/SLC29A1/TEAD4/TPM2/CCND1/MYPN/CACNB1/BLCAP/RAC2/PRRT3/SEMA6B/NGFR
ZNF800	ZNF800	79	-0.632787	-2.2292	2.92087e-07	7.45754e-07	1.61673e-07	3761	tags=86%, list=33%, signal=58%	UBE3A/RBM26/AEBP2/KMT2D/LEMD3/LATS1/FBXO45/PURA/SRRM2/BROX/EVI5/ARL10/WDR47/ZNF507/TENT4B/C5orf22/C5orf24/DNAJB14/KMT2A/SLC25A36/SMNDC1/FOXK1/LARP4/RIF1/CMTR2/REST/NIPBL/DENND5B/SLF2/FOXJ3/RNF111/HSPA13/GPATCH8/KLHL28/BRAF/BTAF1/ZNF146/DCP1A/ZBTB44/BCOR/TRIM33/MORC3/ZNF592/AFF4/RSF1/ZNF292/FBXO28/TRIM23/LIG4/HIVEP2/BRWD1/NUFIP2/TAF4/KMT2E/ZNF451/NFAT5/GTF2A1/AGO2/ZNF644/SLK/ASXL2/ZBTB6/PUM2/CHD1/…
ZNF585B	ZNF585B	62	-0.671223	-2.28656	3.08822e-07	7.86092e-07	1.70418e-07	3441	tags=92%, list=30%, signal=64%	USP45/HNRNPF/TAX1BP1/POLR3E/ZNF721/CCDC93/ZNF766/ZNF605/UPF2/RBM39/PACRGL/SDAD1/LARP4B/KCMF1/EAF1/AAK1/TVP23B/BLOC1S6/PANK2/TRAF6/MDM2/ISCA1/CCAR1/VPS37A/ORMDL1/GGNBP2/NUFIP2/LRIF1/STK35/ZNF451/PHF13/YTHDF1/RBBP6/PTPN12/ZNF844/ZNF263/RAB22A/HPS4/MYLIP/ZC3H11A/CRY1/SBNO1/KMT5B/PLEKHA3/MIDN/ZNF562/HSDL1/RNF149/RBAK/PALB2/CLDN12/ZNF791/TOPORS/BAZ1A/TUT7/USP31/ZBTB40
ZSCAN12	ZSCAN12	67	-0.665552	-2.27205	3.58114e-07	9.0881e-07	1.97023e-07	2447	tags=66%, list=22%, signal=52%	KDM3B/STARD9/KIAA0753/KBTBD6/HCG18/SIK3/RCBTB1/ZNF641/ZNF142/WDR35/BAZ2B/ZC2HC1A/MIER3/TNRC6C/ZNF320/RAI1/KDM6A/PHF3/NCOA6/KLF13/SIN3A/MAU2/RASA3/ZNF12/FBXO21/RNF168/XPC/NSUN3/DNAJC24/ZNF347/UBE2O/YIPF4/CBFA2T2/LRIG2/ZMIZ1/ZFYVE26/PRKAR1A/KLHL42/ZFYVE16/HK2/STK38L/ANKRD12/LURAP1L/PTPRE
KDM5B	KDM5B	63	-0.667514	-2.26824	3.61762e-07	9.12553e-07	1.97834e-07	2773	tags=75%, list=25%, signal=57%	AMMECR1L/SETD2/NOLC1/DCAF7/NCBP3/WAC/KDM2A/CREBBP/SLF2/RNF111/THUMPD1/ZNF518B/ZNF142/ZNF236/SOS2/UBXN7/ZNF740/ZNF146/ZZZ3/MORC3/ZNF592/KDM6A/PDPR/SPRTN/ADNP/CNOT8/ZMYM2/CDK13/MEX3C/MTMR3/PHLPP1/KIF13B/PHF8/CSRNP2/CCDC117/CRKL/ARID4B/METTL4/ZC3H11A/ZSCAN29/USP37/ZNF646/ZNF609/ZNF701/ZNF160/MFAP3L/EP300
NFATC3	NFATC3	88	-0.603741	-2.16617	3.61432e-07	9.12553e-07	1.97834e-07	3743	tags=75%, list=33%, signal=51%	LCA5/ZNF322/KDM4C/ZNF548/RALGAPA1/RANBP10/ZNF623/ZC3H6/SREK1/BICRAL/ELF2/PHF2/RAB27A/ARID2/ZNF605/SLC23A2/ANKRA2/RAB12/ATAD1/CREB1/SLC25A36/ZNF81/ZNF180/LEPROTL1/POGZ/SNHG14/RNF103/GPCPD1/ZNF641/ARHGAP32/ZFAND6/ZNF146/ZNF720/ZBTB44/ZBTB34/MBTD1/SIN3A/AKAP13/LDLRAD3/ADNP/CNOT8/ZNF12/FAM135A/KIF13B/SIAH1/SP3/CCNG2/TTC33/METTL4/ARID1B/ZC3H11A/TMED8/CBFA2T2/CDK19/ZNF160/PRKAR1A/ZHX2/MADD/MXI1/ZCCHC10…
HEYL	HEYL	92	0.622463	2.06334	3.63752e-07	9.14825e-07	1.98327e-07	1293	tags=48%, list=11%, signal=43%	KRT80/LOX/LINC01133/KCNQ5/CAVIN4/ITGBL1/SYTL2/CAVIN2/ABI3BP/DSP/ARHGAP11A/COL5A2/SEMA3C/FSTL1/FBN1/SEPTIN11/LOXL2/SLFN11/CDK6/GXYLT2/SLC29A1/RBM24/HIC1/TMEM237/PPP1R3C/SCN9A/MYPN/CDCA7L/ASB5/APBB2/STRADB/GLIS2/KAZN/AFAP1/OSBPL10/USP53/SCN8A/PHLDB2/CTNNAL1/SH2D4A/DAG1/ABAT/WDR5/BCAT1
ZFP69B	ZFP69B	30	-0.791424	-2.33084	4.29862e-07	1.07786e-06	2.33672e-07	1711	tags=83%, list=15%, signal=71%	SRFBP1/PIAS1/CDK13/KRAS/SMG7/AHCTF1/ZNF317/DDX52/USP37/AGAP1/TBC1D22B/NKRF/ZNF562/ADO/ZBTB43/ZNF131/RCC2/ADNP2/ZNF468/TP53BP2/BAZ1A/ZBTB10/ZBTB2/SMCR8/GCLC
FOXP4	FOXP4	36	-0.771681	-2.37314	4.56886e-07	1.14222e-06	2.47623e-07	1781	tags=81%, list=16%, signal=68%	LSG1/EIF1AD/RIC8B/CNOT10/SLC38A7/CCDC174/WRAP73/ZNF384/SPRED2/ACTR5/LIN52/SAFB/EID2/POU2F2/RMC1/SCAF4/SETD6/RSRC2/MAP1LC3B/SAFB2/GATAD2B/ZNF394/MIA2/RCL1/LOC105372401/ZBTB40/PHC2/TSC22D1/STX3
ZBTB24	ZBTB24	66	-0.669955	-2.29242	4.75257e-07	1.18462e-06	2.56815e-07	3197	tags=82%, list=28%, signal=59%	ASB7/CRK/FBXO46/ZNF426/BAZ1B/ANKRD13C/ZNF529/PPIG/RAB12/DCAF16/NCBP3/WAC/AKAP10/YTHDF2/AAK1/RPS6KA3/XIAP/CAMSAP2/ZC3H14/GPATCH8/ARIH1/ZNF146/OPA3/IL17RA/ACTR6/ZC3H4/FEM1B/CDK13/MECP2/STK35/ZNF451/PHF13/PCGF6/OTUD7B/FMR1/KANSL1/YTHDF1/QRICH1/ZC3H12C/RIOX1/PLPP6/TXLNG/USP37/C16orf72/AGAP1/CHD2/TCF20/RNMT/LIMS1/SSH1/CBFB/FBXO33/LGALS8/ZBTB2
ZNF776	ZNF776	49	-0.69898	-2.30008	4.91938e-07	1.22257e-06	2.65043e-07	2380	tags=73%, list=21%, signal=58%	ATE1/THUMPD1/MTM1/WDR35/PIAS2/ZC2HC1A/ZNF638/RSF1/PDPR/PHF3/ZNF184/ARMCX5/ZNF649/ZNF585A/FMNL3/FMR1/FBXO21/NPAT/RNF168/ZNF347/SPRED2/AMBRA1/GLCE/FAM214A/TMED8/DYRK1A/ACVR1/ZNF615/EPC2/ZNF217/HK2/RESF1/ZNF627/OSGIN2/ADGRA3/ZCCHC14
ZNF133	ZNF133	70	-0.647313	-2.23	5.30288e-07	1.31399e-06	2.84862e-07	2846	tags=73%, list=25%, signal=55%	TMEM80/CDC26/SFXN5/IRF9/CDK5RAP3/LUC7L3/ZNF446/SH2B1/ZNF821/PCAT6/USP21/MLYCD/ZNF691/WASH2P/ZBED5/POLR2J4/TMEM198B/NSUN6/PCED1A/AIP/OFD1/MC1R/ZNF7/EXD3/SNRNP35/SETD4/SLC25A29/C20orf96/ZNF397/GLA/ZNF875/MAP3K12/PSMA3-AS1/GPS2/ZNF480/ANKRD13D/BCDIN3D/MSANTD2/SLC43A1/CXXC1/ZNF557/IER5L/CREB3L4/ZSCAN9/POC5/HDHD3/ATXN7L2/ANKRD10/ABTB1/CARD19/ZNF232
NR4A2	NR4A2	33	-0.767463	-2.31046	5.68263e-07	1.40394e-06	3.04364e-07	364	tags=67%, list=3%, signal=65%	DLX2/MILR1/SGIP1/AKR1C1/ANKRD29/WHRN/CHST2/LAMA3/MT1X/PHLDA1/ABHD17C/FCMR/KCNJ15/RASD1/GK/SAT1/IL33/ETV4/MMP1/PTHLH/PTGS2/SLC6A15
ZNF621	ZNF621	224	0.495378	1.83479	5.87814e-07	1.44799e-06	3.13912e-07	4148	tags=57%, list=37%, signal=37%	CDON/ARHGAP26/TMOD2/ZC3H7B/TBL1XR1/SVIL-AS1/TCAF1P1/EPS8/FARP2/DNAAF9/EEA1/COG5/USP13/ERLIN1/LOC101927060/SUSD1/TRAM1/LRBA/ALCAM/ASPH/LANCL1/CMPK1/SEPTIN2/MAGT1/CARNMT1/SRC/LRRK1/ARMCX2/DOCK7/IMPACT/NECTIN3/EIF2AK2/PDCD4/ARHGAP17/SLC25A46/FUT4/DNAJC10/IQSEC1/HCFC2/XPO1/USP48/RRBP1/STXBP5/CEP192/PTPN21/ATF6/PDE4DIPP2/IDE/KATNAL1/MSH3/NACC2/DUSP18/LRCH2/CYFIP1/RABEP1/CTDSP2/LONP2/HPS5/MED13L/MARCHF…
ZFX	ZFX	93	-0.592047	-2.12626	6.4819e-07	1.59205e-06	3.45143e-07	3242	tags=63%, list=29%, signal=46%	EMSY/ING3/YTHDF3/THOC2/PPP6R3/SMC3/ZNF507/MARCHF5/HIVEP1/FAF2/ATMIN/SYNRG/ARL6IP1/STX6/ANKRD13C/LOC643562/PPP3R1/MCMBP/USP38/USP10/LARP4/MON1B/MTF1/SETX/AKAP10/YTHDF2/NIPBL/POGK/CAMSAP2/MAPK6/SNRK/BMP2K/KLHL28/DCP1A/ZZZ3/FBXO30/ZNF585B/GNA13/ZNF292/NRIP1/TRIM23/LIG4/KLHL15/EGFR/NFAT5/KANSL1/TOP1/AHCTF1/FAM91A1/POLR1B/ELF1/PUM2/BTBD3/JMJD1C/AFTPH/FNIP2/CDK17/FAM107B/KDM3A
MITF	MITF	95	0.610772	2.0374	6.72172e-07	1.64614e-06	3.56869e-07	3102	tags=62%, list=27%, signal=45%	ITGA8/APPL2/ACACA/DPYSL2/ASTN2/SAMHD1/NT5C2/CMBL/NYNRIN/POGLUT3/TBCK/MR1/KIFAP3/PIGK/PAPSS2/SEPTIN8/ERAP2/MAN1C1/METTL7A/HSDL2/TCTN3/GRIA3/DPYSL3/ASAP3/ATP8B2/SLC9A9/BBS9/LRIG3/SPIDR/SQLE/KCND2/MAPRE2/DZIP1/TRIM22/NDRG3/FUT10/SH3BGRL/ARHGEF25/ARL6IP5/CD109/SMARCA2/ZNF503/PLEKHA6/KAT2B/GALNT11/PLXND1/CYBRD1/NFIA/DPYD/PCDH18/ABRAXAS1/SSBP2/ANGPT1/RNF20/RAB5B/MAP3K20/GTF2IP1/ST13/MCC
ZNF251	ZNF251	55	-0.684182	-2.29357	7.03113e-07	1.7169e-06	3.72211e-07	2963	tags=80%, list=26%, signal=59%	ODF2L/WASHC1/ZNF83/WDR90/CDK5RAP3/GABRE/MDM4/ZNF513/ZBED5/SPACA6/ZNF76/NSUN6/DCAF15/KIAA0895L/ZNF7/N4BP2L2/TAF1C/SFI1/ING5/ZNF195/ZNF577/MSANTD2/ARVCF/TEPSIN/ZNF432/ZNF266/BRSK1/PARP6/CCDC66/SMPD4BP/GIGYF1/SETD6/ZNF211/RSRP1/NXF1/CEP95/SH3BP5-AS1/ANKZF1/TSPYL2/SLC26A6/MIR34AHG/CLK1/CHKA/LINC-PINT
ZKSCAN4	ZKSCAN4	65	-0.650708	-2.22206	7.47342e-07	1.81962e-06	3.94478e-07	3274	tags=89%, list=29%, signal=64%	ZSCAN18/IFNGR2/ZNF174/ZNF34/MRPL20-AS1/ZNF510/ZC3H10/LSM6/ANAPC10/PRKD2/DHX35/CYP20A1/ZNF764/NUDT9/GABARAPL2/TMBIM4/HMGB1P6/UBE2I/ZNF691/DANCR/ASTE1/TP53RK/IMMP2L/CCDC77/MACO1/WDR91/PPWD1/CBLB/CMTM3/HMGB1/EVC2/GORAB/ZNF397/MRFAP1L1/ZNF875/PGBD1/HMGB1P5/AUH/SH3KBP1/POR/CDK5RAP2/ACP6/WIPI1/ZSCAN9/ASB13/PHF23/ZNF211/ZNF250/SLC6A8/RPP38/RESF1/H3P47/KLHL26/TGFB1/ZSCAN2/NAB2/RAB31/BMF
MXI1	MXI1	33	-0.762169	-2.29452	7.87924e-07	1.91288e-06	4.14697e-07	1994	tags=82%, list=18%, signal=68%	LARP7/ZFAND6/PIAS2/NFATC3/ZBTB44/SMAD2/INSR/CNNM2/FEM1B/CNOT8/MTMR3/ISOC1/SIAH1/CEP120/TMED8/CBFA2T2/ZNF134/ZNF160/RNMT/HECA/HK2/ERO1B/JMY/SAV1/ACSL4/PMEPA1/TIMP3
ZNF529	ZNF529	57	-0.674449	-2.27408	7.96461e-07	1.92803e-06	4.17982e-07	2388	tags=74%, list=21%, signal=58%	SLC25A36/RAD17/KIAA0753/RNF103/TENT4A/VPS54/TMEM128/SAMD8/LRRC57/ZFAND6/PIAS2/ZNF146/ZBTB44/CCDC82/AGO3/ACTR6/MBTD1/RAB2B/BRWD1/ZBTB24/FEM1B/TAF4/PHF13/KANSL1/SMIM13/YTHDF1/SIAH1/USP42/PPM1A/SETD1A/RUNDC1/RSBN1/ZNF134/KMT5B/ZNF136/ZNF160/ZBTB39/MXI1/UBN2/HCG11/ZNF217/HECA
ZNF432	ZNF432	41	-0.734708	-2.33288	8.59145e-07	2.0738e-06	4.49583e-07	2814	tags=93%, list=25%, signal=70%	ZNF83/SFXN5/CCDC142/PRPF39/MDM4/ZNF513/SPACA6/AFG3L1P/CCDC57/CAPRIN2/DGKQ/ULK3/ZNF7/CENPC/MPHOSPH10/ING5/ZNF875/ZNF251/ZNF480/ZNF785/PIGL/ZBTB17/PARP6/DDX5/CCDC66/GIGYF1/SETD6/NXF1/ZFYVE27/ANKZF1/ZNF26/ZNF84/LUC7L/MIR34AHG/CLK1/RELL2/ZCCHC14/COL7A1
NFATC4	NFATC4	279	-0.424946	-1.751	9.80614e-07	2.36022e-06	5.11676e-07	3318	tags=39%, list=29%, signal=28%	C1orf216/ID3/NAT14/FUZ/ABCA7/LDB1/TMEM59L/AMPD2/TEX264/MFAP2/PIGV/ZNF517/POU6F1/ACADS/SLC37A4/ZDHHC1/SNED1/FOXRED2/SEMA4B/FAM20A/PRPF40B/PIGQ/CYB561D2/GRAMD1A/DLG4/HDAC6/IRF9/PCIF1/SV2A/SRPX2/CDK5RAP3/CTSF/AADAT/ITGB5/HEXD/SH2B1/ZSWIM8/SLC9A5/CACFD1/RILPL2/USP21/TCIRG1/COL18A1/SH3BP1/ACIN1/SEZ6L2/EFNA4/YPEL3/CEP19/ADCY4/CLSTN3/TMEM198B/ACKR4/RGS14/NSUN6/PPOX/PCED1A/GTF2IRD2B/OFD1/SLC49A3/GHDC/USP…
ZSCAN20	ZSCAN20	43	-0.72032	-2.29316	9.90131e-07	2.37121e-06	5.1406e-07	2279	tags=79%, list=20%, signal=63%	MYSM1/PGGT1B/WDR89/ZNF740/TBRG1/JRKL/BTAF1/CCDC82/AGO3/ZNF592/ZNF292/ZNF202/PLAGL2/NFXL1/CSRNP2/MGA/ZNF347/ZC3H11A/MAML1/DYRK1A/PCF11/BRD1/PHF12/KMT5B/ZNF160/ZFYVE26/TMEM170A/KLHL42/PAXBP1/INO80D/UBN2/ZCCHC8/ZBTB40/KDM6B
TCF7	TCF7	163	-0.49475	-1.94355	9.90829e-07	2.37121e-06	5.1406e-07	3037	tags=49%, list=27%, signal=36%	REEP6/OARD1/FTSJ3/ATP6V0A1/ATG3/DIABLO/PSMC4/ESS2/GBA/CD2BP2/RNF40/GET3/CHCHD3/AATF/ARL4C/ZCCHC4/MRPS18B/MRPL49/INTS5/KCNAB2/NUP35/NKIRAS1/FNDC4/IMP3/F8A1/XAB2/DPF2/AP4E1/SF3B2/FKBP1A/POLR2K/SART1/SUPT5H/DGAT2/SMIM4/YJU2/BRI3/CHCHD4/PRDX2/DAXX/TEX10/CLP1/SLC35E4/SNX8/ARPC1B/MAPK8IP1/ST3GAL4/PHLPP1/CORO2B/CTSB/TRAF3IP2/FIP1L1/COG1/VPS11/TOMM34/PLXNA4/ALKBH1/WBP2/OSBP2/APCDD1L/AMDHD2/RSPO3/NPTX1/TN…
GPBP1L1	GPBP1L1	178	-0.499844	-1.99176	1.07454e-06	2.56424e-06	5.55907e-07	4087	tags=60%, list=36%, signal=39%	MAX/CRLS1/CDC37L1/ABI1/FDX1/SMU1/OBI1/CUL2/PITPNA/TOR1AIP2/GPN3/TCF3/ZNF687/TRMT11/CMAS/SENP6/PRKRA/TRMT61B/SPRING1/OSBP/MFSD14B/YIPF6/CIAPIN1/PELO/ZC3H15/MED21/CYREN/EYA3/CSNK2A1/ZNF35/DNAJA2/PRPF18/ZKSCAN5/ZUP1/GDAP2/PLRG1/RNF34/SLC15A4/TERF1/HNRNPU/WIPI2/TSG101/CNIH1/MKRN1/CNOT9/CFAP20/ILRUN/GHITM/RWDD2A/MAP2K1/UBR2/PABIR2/RAB12/FAM118B/GTPBP1/MYNN/MARK3/TBP/MTA2/DCAF7/CHMP7/TSNAX/FRMD8/DUSP11…
NR1D2	NR1D2	70	-0.63494	-2.18738	1.22574e-06	2.91677e-06	6.32331e-07	3425	tags=73%, list=30%, signal=51%	PDS5A/UBQLN1/SLC38A1/TRAPPC6B/DSEL/CCDC93/BRPF3/YTHDF3/CRK/UBE2W/USP38/ZBTB38/GSKIP/CMTR2/AKAP10/DENND5B/RNF111/POGK/RPS6KA3/OSBPL8/SAMD8/HSPA13/UBXN7/DCP1A/RPRD1A/SDE2/MORC3/FEM1C/GNA13/FBXO28/YY1/DDHD1/EXOC8/RRM2B/AGO2/ZNF644/SLK/ASXL2/ZBTB6/CCNT1/RYBP/RBM15/ADNP2/RRN3/FOXN2/RB1CC1/SMCR8/LMTK2/JMY/CREBRF/IRS2
ZBTB33	ZBTB33	74	-0.61795	-2.15952	1.27843e-06	3.03321e-06	6.57577e-07	2755	tags=66%, list=24%, signal=50%	CREB1/MYNN/DNAJB14/METTL16/ZKSCAN8/INTS6/TRIM4/ZNF800/UBA2/ATE1/FOXJ3/THUMPD1/LAMTOR3/CNOT6L/DHX36/HSPA13/WDR48/MARF1/TRAF6/ZNF146/MIER3/RSF1/GNA13/ZNF292/SIN3A/TRIM23/ATF1/PIAS1/MEX3C/ZNF451/KLHL7/MKLN1/SP1/ZNF24/CRKL/EXOC8/MGA/ZNF347/SMG7/TTC33/RRM2B/ZNF260/RSBN1/SLK/NAA30/POLR1B/RICTOR/FOXN2/HK2
AEBP2	AEBP2	78	-0.613607	-2.15734	1.28189e-06	3.03321e-06	6.57577e-07	4128	tags=87%, list=37%, signal=56%	CGGBP1/U2SURP/SMG1/PHC3/TMEM181/RBM7/TMEM30A/AKT3/TNKS2/CHAMP1/LEMD3/GPATCH2L/AASDHPPT/LRCH1/NHLRC2/ATXN7/ZKSCAN2/EVI5/ARL10/TENT4B/PUM1/ELK4/SLC26A2/PDZD8/RIF1/SACM1L/CMTR2/REST/BNIP2/ZNF800/CREBBP/NIPBL/GMCL1/RNF111/RPS6KA3/THUMPD1/KAT6A/CAMSAP2/ZNF236/SNRK/HSPA13/KLHL28/UBXN7/MARF1/BRAF/ZZZ3/ZNF318/ABHD13/BCOR/TRIM33/MORC3/SPRTN/ZC3H4/NUFIP2/STAG2/ADNP/KMT2E/PWWP2A/CDK13/FMR1/CCNT2/FAM91A1/SLK…
ADNP2	ADNP2	37	-0.734333	-2.28485	1.30156e-06	3.0711e-06	6.65791e-07	2440	tags=81%, list=22%, signal=64%	BNIP2/ZSCAN25/XIAP/TBRG1/PFKFB2/RNF6/TNRC6C/SDE2/NRG1/ZNF592/TRMT6/MECP2/SMIM13/TMEM161B/NR1D2/CHD1/CHD2/LYN/SLTM/AP1AR/TP53BP2/ZFP69B/ZBTB10/LRP12/SMCR8/LMTK2/JMY/MXD1/SIRT1/IRS2
ZNF646	ZNF646	62	-0.65315	-2.225	1.40207e-06	3.299e-06	7.15196e-07	3348	tags=81%, list=30%, signal=57%	PRPF18/TAX1BP1/ZNF778/ING3/SUSD6/ARL10/ARIH2/RREB1/TDG/ASXL1/FBXO42/RAD17/FBXO34/CEP97/KDM2A/ZSCAN25/VPS54/TADA2B/CDC42SE2/ZNF518B/LRRC57/DCP2/PCGF3/ZMYM2/SENP5/KDM5C/CARD6/CCDC117/USP42/RAB11FIP1/KDM5B/CCSAP/ZC3H11A/ZSCAN29/AGAP1/ZRANB1/ZNF701/CCNT1/CHD2/RBAK/ZBTB43/CDR2/ZNF468/BEND7/ZSWIM6/DEPDC7/AFDN/OTUD1/KDM3A/ZSWIM4
ZNF576	ZNF576	426	-0.381341	-1.67396	1.50436e-06	3.52977e-06	7.65227e-07	4663	tags=55%, list=41%, signal=33%	LGALS3/NOB1/CDK4/TDRD3/DGUOK/CBWD2/HSD17B10/SDR39U1/UCK1/HMG20B/ACOT8/MXRA7P1/PSMA7/TOLLIP/ALKBH7/ATP5PF/MED11/MCRS1/GRINA/KRT10/ELP5/DNM2/MRPS21/PSMA3/TMEM258/PSMC2/TRIR/TWF2/ACYP2/DNPEP/RAB34/RANBP3/PPA2/PSMC5/ANAPC16/SWI5/TMA7/SLC25A28/GSTZ1/INTS4/MEA1/COX5B/CYBC1/UNC119/SCAMP3/ADCK1/OAF/ATP6V0D1/LAMTOR1/FBXL12/UFD1/CWC15/SMARCB1/PSMD9/ENSA/PTDSS2/LAMTOR2/NRBP1/PITHD1/UBL4A/PLEKHM2/PSMD3/PSMD4…
REST	REST	87	-0.586815	-2.10803	1.6083e-06	3.76316e-06	8.15822e-07	4264	tags=82%, list=38%, signal=51%	ZNF148/ZNF773/PHF20L1/MED13/HOOK3/SMG1/PHC3/LIN54/INTS2/FOXO3B/ADAR/USP6NL/AEBP2/TNKS2/TMEM209/LEMD3/LATS1/AASDHPPT/CAB39/NHLRC2/EVI5/ZMYND11/ARL10/ZNF507/PUM1/ELK4/C5orf24/DNAJB14/KMT2A/ATXN1L/SLC25A36/PDZD8/MTF1/ZNF800/CREBBP/NIPBL/DENND5B/KAT6A/ZNF236/SNRK/KLHL8/PGGT1B/SAMD8/HSPA13/UBXN7/BRAF/FBXO30/BCOR/TRIM33/MORC3/AFF4/RSF1/GNA13/ZNF292/GCC1/NUFIP2/ADNP/OTUD7B/SPRED1/SPEN/EXOC8/GTF2A1/ARID4…
FOXK1	FOXK1	76	-0.610003	-2.14907	1.6207e-06	3.78162e-06	8.19826e-07	3317	tags=68%, list=29%, signal=49%	ZNF721/PURA/FOXK2/BRPF3/ASB7/UPF2/RREB1/ZNF326/CHERP/RASA1/SMNDC1/NUP50/LARP4B/NAV1/WAC/PPRC1/ZNF800/NIPBL/EAF1/MYSM1/XIAP/ZNF783/ESF1/MDM2/CEP250/DCP1A/CCAR1/VPS37A/TRIM33/ZNF592/TRIM23/C18orf25/PLAGL2/YY1/TAF4/STK35/ZNF451/SENP5/CCNT2/CCDC117/GTF2A1/AGO2/WHAMM/AGAP1/ZNF562/TCF20/JMJD1C/LONRF1/AFTPH/SLTM/CBFB/BAZ1A
SOX12	SOX12	105	0.596953	2.02475	1.68977e-06	3.93187e-06	8.52397e-07	3291	tags=62%, list=29%, signal=44%	VIM/STOML1/PSMB9/PPDPF/RPL23AP82/SLC2A4RG/TBC1D2/RCN3/RPL39/WTIP/GNAI2/HINT1/RPS17/NDUFAF8/RPLP1/MAN1B1/NF2/RPL8/RPL6/RPS6KA4/CHCHD6/DTYMK/RPL18A/NLE1/PLGRKT/AMZ2/ZFYVE21/ITGB1BP1/PMVK/MZT2B/EPN1/SRM/C7orf50/ACOT7/SNHG32/FARSB/KMT5A/ECHS1/HMGN2P5/AGPAT1/RIC8A/CARM1/FAM189B/NOPCHAP1/RPL6P10/RNH1/LSM4/MIEF2/FKBP8/NUDT16L1/C9orf85/ZBTB12/C19orf48/YBX1/CD320/SDSL/SUPT3H/HGH1/MKS1/PLEKHJ1/POLR1D/DUS2/…
ZNF473	ZNF473	34	-0.747521	-2.26242	1.90794e-06	4.42727e-06	9.59796e-07	2641	tags=94%, list=23%, signal=72%	VAPA/LOC100421372/UTP15/NT5C3A/RAMAC/ZNF777/MCUR1/PSMD12/TGDS/RIOK2/RPRD1A/CHORDC1/ZNF2/PPP2CA/TMEM33/GRPEL1/DDX20/VPS26A/AHCTF1/DDX52/POLR1B/DUSP16/RBM15/CEP76/SNIP1/TMEM70/MTAP/GAN/TLE3/ZCCHC8/USP31/KHDC4
ZSCAN18	ZSCAN18	134	-0.52889	-2.01606	1.94174e-06	4.49329e-06	9.74109e-07	3560	tags=54%, list=32%, signal=38%	BCAP31/ANAPC2/GNL1/HARS2/PPP1R3F/STRADA/OTUD5/RETREG2/ZNF174/NAXD/SLC25A38/FBXO31/PRKD2/ESS2/HM13/P4HTM/GBA/CLPTM1/GRAMD1A/VAMP2/RNF135/PPP1R11/NFYC/TPRA1/STARD3/CDK5/COQ9/KEAP1/ATP13A1/INTS5/KCNAB2/BSG/TRMT12/ABCF3/NSUN4/CHMP4B/ZKSCAN4/ZNF747/SPIN3/SART1/MFSD12/CD276/BAG6/IMMP2L/C6orf47/PLA2G4C/PIGH/GPR108/FAM131A/ZNF213/BRAT1/YAE1/C19orf54/EMC10/WDR6/NDUFAF7/MRFAP1L1/LYPLA2/TMED1/NSMF/RAB7A/LRI…
TEAD4	TEAD4	112	0.57927	1.97986	2.01451e-06	4.64886e-06	1.00784e-06	918	tags=29%, list=8%, signal=27%	MYLPF/KRT80/SYNPO2L/JPH2/ITGA7/CAVIN4/TTN/NES/TNNT1/GPC1/MAP3K14/TPM1/BCAM/NEXN/MIR4435-2HG/L1CAM/AFAP1L1/LZTS1/SLC29A1/RBM24/AJUBA/TPM2/TUBB6/VAMP5/JPT1/ARL4D/MYPN/C8orf58/STRADB/GLIS2/SSR3/BLCAP
KDM2A	KDM2A	97	-0.584117	-2.12228	2.21099e-06	5.0883e-06	1.1031e-06	4060	tags=75%, list=36%, signal=49%	UBN1/DIDO1/PSME4/PATL1/PRPF4B/TSC1/BCL10/NAA16/CDK12/UBE3A/RBM33/SHLD2/DESI2/TAX1BP1/ZBED4/ZNF778/CTBP2/PRDM2/PROSER1/TGFBRAP1/PPP6R3/ARL10/GON4L/RREB1/TDG/ASXL1/TAF5L/C5orf22/STX6/SPIRE1/AMMECR1L/SETD2/DHX33/USP38/FBXO34/MTF1/NCBP3/WAC/SMC5/ZNF28/EAF1/ZSCAN25/VPS54/ZNF518B/MTF2/GPATCH8/UBXN7/ZZZ3/ZNF407/ZNF318/RAD54L2/TRIM33/GAPVD1/TGFBR1/C18orf25/CDK13/RBBP6/PPP4R2/PTPN12/CCDC117/CBL/KDM5B/ZNF6…
ZNF286A	ZNF286A	31	-0.777389	-2.30404	2.23515e-06	5.12985e-06	1.11211e-06	1059	tags=81%, list=9%, signal=73%	IRX5/ZNF805/ACP6/ZSCAN9/FAM200A/ZNF211/TLE3/FBXL20/ZNF354A/RPP38/RESF1/ZNF84/RLF/ATP6V1G1/RNF44/CEBPB/ZSCAN2/RPGR/FLJ46906/TFAP2A/NPC1/TFAP2C/HTR7/PTPRN/PTHLH
E2F3	E2F3	356	0.437436	1.70161	2.25585e-06	5.16325e-06	1.11935e-06	3460	tags=45%, list=31%, signal=32%	STXBP6/DSP/GALNT10/TUBB2A/PRKAG2/BMPER/FRMD6/GRAMD2B/TUBB6/LIMA1/ASAP2/NDST1/THSD1/PLXNA1/CDCA7L/PDE4DIP/NEK7/SMAD3/SAMD4A/USP53/SPTBN1/DYNC1LI2/CCNYL1/SUN1/CPEB2/KLF2/EPG5/AGPAT3/SWAP70/ACTR3/TFDP1/SLC4A7/TTF2/TIAM2/ABCB10/SH3RF1/FGF1/NOMO2/TTC13/LBH/PTPN14/RAP1GDS1/SNX6/IGF2BP2/DDX60L/CNKSR3/KCTD9/IFIT3/USO1/FAM20B/ITGB1/ARHGAP23/PTPN11/DNAJC5/KPNA3/MAMLD1/IARS1/KDM1B/CHST3/RALBP1/CAMKK2/KLF6/N…
ZKSCAN8	ZKSCAN8	55	-0.669194	-2.24332	2.31188e-06	5.27712e-06	1.14404e-06	2516	tags=82%, list=22%, signal=64%	DDX3X/ATXN7/ZBTB11/ARID2/MAP3K2/PRDM10/SACM1L/SETX/ATE1/THUMPD1/CAMSAP2/SNRK/KLHL8/MARF1/JRKL/ZZZ3/MIER3/FBXO30/ZBTB44/TRIM33/MORC3/NUP160/RSF1/PDPR/PHF3/ZNF292/ZBTB33/TRIM23/HIVEP2/KLHL15/STAG2/ADNP/KMT2E/NFAT5/MGA/SP3/ZNF347/FAM91A1/TMED8/ZFHX3/ZNF160/PRKAR1A/ZFYVE16/ZNF217/HK2
ZNF746	ZNF746	67	-0.642341	-2.19281	2.32156e-06	5.28485e-06	1.14571e-06	3068	tags=76%, list=27%, signal=56%	SERTAD3/CC2D1B/ZNF426/SYVN1/BRD7/ZNF544/FAM118B/EIF4ENIF1/FKBP15/CYP20A1/C9orf78/NFATC1/FBXW4/TMEM127/TBC1D20/ABCF1/ZC3H14/ARV1/DHX8/LEO1/ISCA1/IWS1/ZNF329/GPAT4/PTPN2/FAM174A/SLC29A4/RNF145/CSNK1D/ZNF672/UNC50/BUD13/ERCC3/NSUN3/GTF2IRD1/TUSC1/PARS2/PHAF1/MTFMT/PGBD1/CTDP1/ZNF48/SPINDOC/HPS4/DPYSL4/AP5B1/RIT1/CBFA2T2/NRDE2/RCC2/E2F6
ZNF236	ZNF236	74	-0.608751	-2.12737	2.56949e-06	5.83343e-06	1.26464e-06	3752	tags=78%, list=33%, signal=53%	AKT3/AEBP2/ZZEF1/KMT2D/TNKS2/DGKH/GPATCH2L/BPTF/ZNF623/NHLRC2/PHF2/ATXN7/ARID2/PUM1/C5orf24/DNAJB14/NOLC1/KMT2A/ATXN1L/SLC25A36/PDZD8/CASD1/POGZ/KDM3B/REST/CREBBP/PGGT1B/ZNF740/JRKL/BTAF1/ZFAND6/ZNF146/BAZ2B/MIER3/TNRC6C/HECTD2/ZNF318/ZBTB44/BCOR/TRIM33/ZBTB34/RAI1/ZNF292/SPRTN/MBTD1/CDK13/MTMR3/ZNF12/NFAT5/FAM135A/PHF8/SPEN/ARID4B/MAML1/ZFHX3/KLHL42/MEX3B/EP300
ZBTB43	ZBTB43	81	-0.59448	-2.11853	2.58781e-06	5.85918e-06	1.27022e-06	3570	tags=75%, list=32%, signal=52%	KCTD5/NUDT19/FBXO45/MTMR9/XPO5/ZNF778/RABGEF1/PROSER1/GOLT1B/RREB1/TDG/PLEKHB2/FEM1A/ANKRD27/LARP4B/WWC3/FAM210A/KDM2A/ZNF28/MARK2/TMEM41A/DENND5B/EAF1/PLEKHA8/TADA2B/CDC42SE2/MEF2D/MTF2/DCP2/RNF6/CCDC82/LIG4/C18orf25/IFFO2/PPP4R2/DDHD1/CARD6/CCDC117/DDX20/CRKL/CBL/CCSAP/SBNO1/ZRANB1/ZNF646/ZNF562/RMND5A/MFAP3L/CHIC2/BEND7/GRB10/BAZ1A/ZFP69B/ZSWIM6/FASTKD5/ATP2B1/C21orf91/OTUD1/USP31/ZSWIM4/JARID2
SATB2	SATB2	77	-0.610612	-2.15743	2.79439e-06	6.30992e-06	1.36794e-06	3330	tags=70%, list=30%, signal=50%	CHD4/ZNF608/BICRAL/TM9SF2/ELF2/CMYA5/RAB27A/ARID2/MFSD14A/MRTFB/CDKN1B/C14orf132/ATAD1/OSBPL9/PAX3/FAM217B/SATB1/DENND6A/SPATA13/MDFIC/PSD3/MARF1/ZNF720/BAZ2B/ZC2HC1A/BCL9/HECTD2/INSR/MPHOSPH8/AKAP13/PLEKHA5/FBXO21/SARAF/KLHL7/RNF168/ZNF652/ZNF347/TMEM164/RSPH3/ARID1B/LRIG2/ZMIZ1/TLR4/PCDHG@/UBE2D1/PRKAR1A/KLHL42/SIK2/ZNF615/PCMTD1/KLF9/RNF152/STK38L/SOCS6
ZNF419	ZNF419	23	-0.802578	-2.1993	3.08489e-06	6.94721e-06	1.5061e-06	1607	tags=83%, list=14%, signal=71%	TRAPPC14/SLC25A37/PAIP2/ORC5/PIAS4/PARP6/ZNF121/ZSCAN9/GLRX2/SEC61A2/TMEM70/ENO2/TSPYL2/ZNF667/STXBP2/RASSF8-AS1/TIMP1/CHKA/GNG11
ZBED6	ZBED6	209	0.493015	1.81904	3.10618e-06	6.97646e-06	1.51244e-06	3687	tags=52%, list=33%, signal=35%	NPR3/ABI3BP/SEMA3C/FBN1/TMTC1/AHNAK/HEG1/ADAM9/FRMD6/UTRN/LAMC1/SYNPO/ASAP2/ITGAV/SGMS1/SCN9A/CAV2/IL6ST/MAN2A1/CLIC4/KPNB1/LOXL1-AS1/ABLIM1/CPEB2/EEA1/THSD4/SLC4A7/FERMT2/GNG12/WDFY1/KIAA0754/SEC23A/NBEAL1/PRKCA/TMEM43/PTPN14/DDX60L/ASPH/ITGB1/PTPN11/ROCK1/CACNA2D1/DOCK7/MTMR10/ACTR2/NMNAT2/FAM126A/STXBP5/SEC24D/CCDC186/APC/WWC2/CILK1/HEATR5A/ASCC3/SEL1L/TEAD1/TMOD3/DOCK5/HPS5/MED13L/ATP11C/DMXL…
HIF1A	HIF1A	73	-0.609019	-2.12346	3.37544e-06	7.561e-06	1.63916e-06	1668	tags=34%, list=15%, signal=29%	TGFBR1/NRIP1/SHROOM1/STAG2/DNM1/KLF7/FAM214A/TMED8/PTPRJ/BRSK1/SLC22A17/BTBD3/SLC16A4/ANO1/GLIS3/RIPOR3/RAB27B/SOCS6/PFKFB3/GLDN/ETV1/RNF144A/COL7A1/HTR7/PTHLH
ZNF207	ZNF207	147	-0.507401	-1.96072	3.51726e-06	7.8577e-06	1.70349e-06	3796	tags=54%, list=34%, signal=36%	FUS/SLC25A14/MMADHC/ARF1/MASTL/DNAJB12/ARFIP2/CIAPIN1/CDK9/ZNF584/IKBKG/DEDD/E2F4/CASP2/PMPCA/WDR55/NEPRO/GTF2F2/MFSD8/TBCC/WIPI2/SSRP1/NAE1/CNOT9/NELFCD/SLC25A44/RWDD2A/SRP54/PISD/POLR3A/KAT7/MAP3K13/CDK5RAP1/MTA2/TMEM63B/NUP188/FRMD8/DDX47/ZNF764/HYLS1/ATXN2/VRK2/NSMAF/ASB6/RAVER1/BRAP/MAP4K4/SLC25A17/SUPT5H/GMIP/B4GALT3/VPS18/PRDM4/AKAP8/DENND1A/RNF169/MTMR14/HELQ/CDC5L/ZBTB7A/MBD2/GRK6/DHX30/…
TBPL1	TBPL1	71	-0.603416	-2.08641	3.74714e-06	8.34907e-06	1.81001e-06	4177	tags=87%, list=37%, signal=55%	METTL6/RSL1D1/CRLS1/ANP32A/PTBP1/SLC4A1AP/TMEM69/ELOC/MMADHC/RBPMS/SUGT1/UTP11/HNRNPF/GTF2F2/ZUP1/PLRG1/MTIF2/NAE1/BCAS2/RBM34/UTP4/SRP54/ZNF326/WBP4/DPM1/GTPBP10/UBE2K/HYLS1/RABIF/NOP58/ATXN2/KCMF1/CNBP/ILKAP/TFB2M/RHEB/GIT1/MCUR1/CCAR1/PSMD12/VPS37A/PPIF/SNW1/DNTTIP2/CDC5L/MBD2/TEX10/CUL3/HDAC2/UTP3/WDR75/ORC5/GABPB1/RPF1/BZW1P2/TRIM13/HAUS3/LINC01119/NOP2/PPP1R10/EFL1/GAN
FOXO4	FOXO4	50	-0.680575	-2.24446	3.76072e-06	8.35716e-06	1.81177e-06	1960	tags=50%, list=17%, signal=42%	RBM4B/HDAC8/PRICKLE2/TSPAN6/ALDOC/RBM23/UBE2E3/L3MBTL3/WDR19/ARHGAP24/ZNF181/GPR137B/METTL9/PCCA/JUP/SLC22A17/SLC22A18/CYB5R4/ZC3H11B/TMX4/NINJ1/NHSL1/TMEM87A/FCMR/TNFAIP6
ZNF33A	ZNF33A	65	-0.629128	-2.14836	3.95818e-06	8.77275e-06	1.90186e-06	2630	tags=57%, list=23%, signal=44%	FZD1/AADAT/SATB1/MBD4/RNF103/COL18A1/SALL2/ZFYVE1/ACKR4/GTF2IRD2B/ZC2HC1A/SLC9B2/PRICKLE2/FBXO38/PPWD1/CRTC1/SLC38A9/ZNF521/ZNF184/DNM1/ZNF248/TRPS1/UBE2E3/L3MBTL3/WDR19/ULK1/GTF2IRD2/MMP2/ZNF250/INSIG2/MSX1/VGLL4/TWIST1/DCHS1/EDNRA/LAMC3/BMF
ZNF407	ZNF407	58	-0.649612	-2.20146	4.11559e-06	9.09762e-06	1.97229e-06	3114	tags=76%, list=28%, signal=55%	PPP6R3/ZNF507/HIVEP1/TAF5L/RPTOR/ANKRD13C/NUP188/SUPT6H/GBE1/BNIP2/AKAP10/KDM2A/ATXN2/WDR37/DENND5B/LANCL2/ZSCAN25/VPS54/POGK/RPS6KA3/CAMSAP2/DHX8/GPATCH8/CHD8/TRIM33/GAPVD1/GCC1/AMPD3/OTUD7B/PTPN12/LRRC8A/RIOX1/WDR20/DHX32/ASXL2/BICD1/ZNF562/ZNF609/ELF1/NRBF2/EP300/FNIP2/BAZ1A/TIPARP
ZBTB44	ZBTB44	81	-0.589064	-2.09923	4.19084e-06	9.23964e-06	2.00308e-06	4325	tags=86%, list=38%, signal=54%	SRGAP2B/EBLN3P/KIAA2026/ZNF516/CGGBP1/PCM1/PHC3/GABPA/PDPK1/RBM7/AKT3/FGFR1OP2/KDM4C/MFSD14B/RALGAPA1/LSM14A/NHLRC2/SREK1/WDFY3/ASB7/ATXN7/CEP135/SMC3/ZNF639/TTBK2/UBR2/ELK4/ZNF529/LOC643562/C5orf24/CREB1/KMT2A/ZKSCAN8/SACM1L/ZNF800/RNF103/NIPBL/FOXJ3/MTM1/ZNF236/PSEN1/HERPUD2-AS1/SOS2/MARF1/JRKL/BRAF/ZFAND6/NFATC3/MORC3/ZFX/ATF1/STAG2/ADNP/CNOT8/MEX3C/NFAT5/FAM135A/KANSL1/PHF8/SP1/CEP120/MGA/TTC…
CREB5	CREB5	58	-0.648783	-2.19865	4.38255e-06	9.63701e-06	2.08923e-06	3325	tags=76%, list=29%, signal=54%	ZKSCAN5/PRPSAP2/PDHX/RABGEF1/TRAPPC13/WDR43/CRK/SLFN5/LARP1B/SERTAD2/SLC39A14/SERPINE2/TBP/PNO1/ENTR1/LOC100421372/PPRC1/HSPA9/COX19/ZNF696/YRDC/NRG1/DOT1L/TYW5/PPP2CA/SENP5/KDM5C/FGF2/GPR157/CRY1/MCL1/ZRANB1/PIGW/BEND7/FASTKD5/MEDAG/CD55/ERRFI1/IFRD1/ABL2/JARID2/CSRNP1/ADAMTS6/GPRC5A
GZF1	GZF1	77	-0.604857	-2.13709	4.52098e-06	9.91547e-06	2.14959e-06	3415	tags=71%, list=30%, signal=50%	MSL2/DHX40/MARCHF6/CHD4/EMSY/DDX3X/PIK3C3/ZKSCAN2/UBR5/GPBP1L1/ACBD5/USP34/C9orf64/UBR2/KAT7/MAP3K2/SPIRE1/DCAF7/MON1B/SETX/KDM3B/ATE1/ZNF518B/PSEN1/POLR2B/DHX8/PGGT1B/WDR48/ARHGAP32/SOS2/DCAF1/MINPP1/GPR161/PDXDC1/SERINC5/NUP160/NRF1/GAPVD1/PDPR/ADNP/CNOT8/NFXL1/OTUD7B/PHF8/LRRC8A/SMG7/PDE8A/GLCE/USP37/TMED8/DHX32/BTBD3/CYB5R4/ZFYVE16/PFKFB3
ZNF805	ZNF805	21	-0.811929	-2.17146	4.63909e-06	1.0148e-05	2.20001e-06	2141	tags=100%, list=19%, signal=81%	PNRC1/CPSF3/GFOD2/WDR53/ZNF416/SS18L2/METTL23/OSBP2/EIF1B/ZSCAN9/RPUSD2/FAM200A/PHF23/MARCHF9/GTF2B/ZNF394/MED26/ZNF286A/ZNF84/CREM
ZBTB39	ZBTB39	36	-0.736361	-2.26452	4.80131e-06	1.04756e-05	2.27102e-06	2835	tags=94%, list=25%, signal=71%	CHERP/ZNF529/DNAJB14/SLC25A36/KIAA0753/TENT4A/TRIM56/XIAP/ZNF770/WDR89/TBRG1/LRRC57/BTAF1/TNRC6C/ZBTB34/BRWD1/PLAGL2/TAF4/MECP2/PPP1R3D/SPEN/UBE2O/MAML1/ZNF264/AKAP1/BRD1/ZBTB6/NAB1/DDI2/SLTM/CBFB/ZNF791/ZNF549/ZBTB10
DLX2	DLX2	35	-0.743626	-2.2687	4.93507e-06	1.07395e-05	2.32824e-06	1890	tags=69%, list=17%, signal=57%	SLC12A6/WDR91/UNK/SNRNP35/FENDRR/TRAF3IP2/MMD/SHPK/METTL9/DLX1/APCDD1L/ASB13/TMX4/OCIAD2/SLC35F2/COL13A1/PLA2G4A/GPR68/NAMPT/KCNJ15/RASD1/GK/ETV4/NR4A2
THAP6	THAP6	65	-0.625029	-2.13437	5.25873e-06	1.14143e-05	2.47453e-06	3536	tags=74%, list=31%, signal=51%	TERF2/NOP16/MRPL47/CCDC137/FUBP1/MTIF2/ODR4/TRIT1/RBM34/TRMT44/KLF16/DHX34/NBEAL2/DENND4B/RBM5/KIN/ATXN2L/SNHG1/RPF2/ZNF75A/ESF1/TBRG1/CCDC112/PTBP2/SNRPB2/PRPF3/EXOSC8/EIF1AD/DDX55/SRFBP1/ATG4B/HDAC2/CWC25/DDX51/WDR75/N4BP2L2/KANSL2/LZTS3/ZNF335/PRPF38B/TXNL4B/CCDC9/ZMYM5/CLK4/R3HCC1L/ZCCHC8/IFRD1/PAQR5
ZNF12	ZNF12	48	-0.671405	-2.18674	5.85377e-06	1.26731e-05	2.74743e-06	3067	tags=79%, list=27%, signal=58%	ARID2/ZNF605/ZNF639/SLC26A2/C5orf24/ATAD1/ATXN1L/ZNF81/SNHG14/DENND6A/KAT6A/ZNF236/ZSCAN12/BAZ2B/MIER3/NFATC3/TNRC6C/ABHD13/RAI1/ZNF292/ZNF254/MBTD1/FEM1B/NFAT5/FAM135A/ZSCAN29/MAML1/CDK19/PPP1R26/PUM2/DDI2/SNX30/MEX3B/UBN2/PCMTD1/HCG11/SKIL/STK38L
SON	SON	111	-0.534975	-1.98458	6.14439e-06	1.32681e-05	2.87642e-06	3869	tags=61%, list=34%, signal=41%	ZNF654/RBM7/CDK12/KLF12/SPRING1/CPOX/OSBP/DIS3/TRIO/UBQLN1/ZKSCAN5/DSEL/THOC2/ATXN7/AMD1/PPP6R3/SLFN5/ARL10/SMC3/ZNF507/UBR5/FAF2/USP34/ANKRD13C/PPAT/PPP3R1/MCMBP/SRCAP/KMT2A/TGS1/ZBTB38/RIF1/SETX/NAV1/SMC5/UBA2/RIPK1/PDE12/FOXJ3/RNF111/POGK/GTF3C3/ZNF518B/DHX36/HSPA13/RAPGEF2/UBXN7/CHD8/DCAF1/MINPP1/SART3/TOP3A/ZZZ3/ZNF407/AFF4/PDPR/PRMT3/SRFBP1/ADNP/PIAS1/PHF8/EXOC8/SMG7/AHCTF1/UBR4/POLR1B/DUSP…
ZNF416	ZNF416	55	-0.65733	-2.20355	6.41668e-06	1.38205e-05	2.99618e-06	3081	tags=80%, list=27%, signal=58%	EXOSC3/BCAS2/SNRNP40/CTNNBL1/MRPS35/HEXIM1/GTPBP10/GNG5/ZNF526/NUP35/FADD/MAGOH/ZNF383/GLOD4/CBLL1/ARMC7/TRMT10C/SNRPB2/CASC3/MED6/NKAP/NCBP2AS2/WTAP/CNOT10/NAF1/CAMTA1/MED18/ORC5/RPF1/VPS11/TMEM186/PIAS4/ZBTB9/ZSCAN21/DDX28/GPATCH3/MPHOSPH6/AKIRIN2/NDUFAF4/BRD2/TMEM70/GTF2B/ABRACL/RLF
ZNF606	ZNF606	24	-0.799358	-2.22593	7.04748e-06	1.51165e-05	3.27713e-06	1309	tags=75%, list=12%, signal=66%	ZBTB14/ZNF567/RSBN1L/RNF146/LRIG2/PHF12/DDI2/RBAK/ZCCHC10/PPP4R3A/TBK1/ZNF627/KDM3A/RLF/ADGRA3/ZNF786/PMEPA1/CDKN2B
ZNF777	ZNF777	61	-0.628105	-2.13902	7.05434e-06	1.51165e-05	3.27713e-06	3376	tags=80%, list=30%, signal=57%	PAK1IP1/ZKSCAN5/PRPSAP2/PLRG1/PDCD10/PDXK/WDR43/PSMD6/TMEM11/ZNF628/ZNF282/CHERP/ZNF579/TSSC4/GNL3/ZNF473/YY1AP1/SAMD4B/IER3IP1/RNPS1/CDR2L/LOC100421372/MUL1/SLBP/HNRNPAB/SP2/COX19/NAIF1/RAMAC/CNOT3/AXIN1/TOP3A/PPIL4/RIOK2/ATP6V1H/CSNK1D/CHMP2B/URGCP/MRPS30/DUSP12/TTF1/CTDP1/SETD1A/WDR20/ZNF408/DDX52/CYLD/ZMYM5/RNF19B
HMGA1	HMGA1	123	-0.526896	-1.98353	7.17268e-06	1.53309e-05	3.32362e-06	1319	tags=49%, list=12%, signal=44%	ZNHIT2/NTSR1/OSGIN1/TNFRSF1B/TOMM34/B9D2/MT1E/BRMS1/PLXNA4/CA5BP1/HS3ST3A1/LINC01119/WDR74/PI4K2A/AEN/UTP25/HMGA2/EFL1/ARHGAP22/RIN1/LIN37/TMEM251/KCNJ2/SMIM3/OSER1/PRSS3/TEX30/H1-10/AVPI1/PMAIP1/DUSP6/GSTO1/IFRD1/DEDD2/HMGA1P3/PHLDA2/SPRY2/PNP/H1-2/CITED4/CHMP1B/BTG1/SLC22A4/ANGPTL4/SLC3A2/CAMK2N1/LPXN/SYT7/STX1A/MT2A/LOC105376486/MT2P1/CDCP1/SPHK1/NR1D1/RPP25/PLIN2/GPAT3/TMEM158/TFPI2
SKIL	SKIL	52	-0.655495	-2.19106	7.23688e-06	1.54289e-05	3.34486e-06	2572	tags=67%, list=23%, signal=52%	CEP97/PPM1B/SACM1L/INTS6/KDM3B/GMCL1/EAF1/FOXJ3/PLEKHA8/JRKL/CBLL1/ZBTB44/AGO3/BCOR/TRIM33/TGFBR1/TRIM23/ZNF12/PPP4R2/DDHD1/KRAS/ZNF644/FAM91A1/PPP1R26/CCNT1/AFTPH/SLC36A1/HCG11/FNIP2/ZSWIM6/TUT7/AFDN/SMCR8/ARL5B/TCP11L2
ZNF740	ZNF740	66	-0.636375	-2.17752	7.57611e-06	1.61112e-05	3.49278e-06	3881	tags=89%, list=34%, signal=59%	ZNF324/MICU2/SENP6/SS18/RBM26/ZNF629/LSM14A/MCPH1/CYREN/SLC15A4/ASB7/GTF2E1/GPBP1L1/SLC16A3/SF3B1/BAP1/GTPBP1/NOLC1/DCAF7/TMEM185B/FRMD8/POGZ/INTS6/WAC/ESCO1/KIAA0753/FOXJ3/THUMPD1/TMEM128/MTM1/ZNF641/ZNF236/MEF2D/GPATCH2/CHD8/SART3/PRMT6/AGO3/ZNF592/NRF1/PDPR/SIN3A/RAB2B/MAU2/PLAGL2/CNOT8/IP6K1/MTMR3/KANSL1/ZSCAN20/CSRNP2/ZNF347/KDM5B/YIPF4/C16orf72/ULK1/PHF12/ZNF701/ZNF160
THAP1	THAP1	43	-0.687781	-2.18957	7.87062e-06	1.66952e-05	3.6194e-06	3310	tags=91%, list=29%, signal=64%	GDAP2/CCDC93/CNIH1/WDR5B/UPF2/GHITM/MAP2K1/MCMBP/INTS6/UBA2/FICD/INTS14/SART3/RBM18/RPRD1A/ATF1/HDAC2/CUL1/IST1/MKLN1/ZNF24/CRKL/VPS26A/ATL2/ZNF317/RELL1/POLR1B/ZNF134/PLEKHA3/ADO/ZNF701/GAN/DNAJB9/TOPORS/CDKN2AIP/OSTM1/RB1CC1/ELL/CD55
TBP	TBP	90	-0.574885	-2.06307	8.21816e-06	1.73885e-05	3.7697e-06	3774	tags=67%, list=33%, signal=45%	PRKRA/LTV1/GTF2A2/ING2/MBD1/CIAPIN1/PELO/NOL11/PPP2R5B/FUBP1/MAPKAPK5/ZKSCAN5/LOC112268269/PRPSAP2/ZUP1/RNF34/FTSJ1/CBX3/LTO1/CNOT9/LARP1B/GPBP1L1/AKIRIN1/RFWD3/GNL3/MARK3/LLPH/FRMD8/DBF4/FXR2/LOC100421372/SLBP/MARK2/ATG16L1/HNRNPAB/NT5C3A/TOP3A/GMIP/DOT1L/TYW5/RBM8A/MTERF1/PHF13/SENP5/KHNYN/DDX20/PHAF1/CACUL1/DDX52/GPR157/RIT1/HAUS3/MCL1/ZNF562/BRPF1/CREB5/CHIC2/BEND7/FASTKD5/JARID2
ZBTB12	ZBTB12	47	0.690416	2.06727	8.47671e-06	1.78905e-05	3.87853e-06	3111	tags=85%, list=28%, signal=62%	IMPDH2/RPS18/RPS6/RPL29/RPL39/RPL26/RPS3/RPS19/RPL13/RPL6/PACS2/RPS20/RPL37/RPL23A/RPL39P3/RPL5/RPL17P6/RPL7P9/RPS15A/RPL14/EIF3E/RPL29P4/ITGB1BP1/RPS28/UQCR10/UBA52/ATP5MC1/RPL24/RPL19/RPL38/SOX12/RPS16/TMUB1/RPL18/NRM/RPLP0P9/SUPT3H/RBM14/ABITRAM/BTF3
ETV1	ETV1	203	-0.447202	-1.81277	9.36221e-06	1.97099e-05	4.27295e-06	960	tags=40%, list=9%, signal=38%	TNFRSF21/STEAP2/PTMA/PROCR/POR/SLC22A17/SRGAP3/SYF2/CREB3L4/PTMAP5/ZFTA/B3GALT4/MMP2/ARHGEF3/PGF/FTH1P4/P4HA3/HECA/ZNF667-AS1/TMX4/PTMAP4/PTMAP2/MSX1/MTSS1/SVIL/KANSL1L/RAB27B/WLS/HBP1/KLF11/GPNMB/SYT14/FAP/TMEM132B/HSD17B14/SGIP1/CLGN/SCG2/SNX9/DHRS13/PELI2/DCHS1/SLC7A8/CPEB1/BMERB1/PLA2G4A/FMNL2/EDNRA/RAB31/GLDN/MAFB/RNF157/PRDM1/PTPRU/FER1L6/ARSG/MMP14/GEM/RNF144A/GNG11/MCTP2/LAMC3/EDNRB/FCMR/…
ZEB2	ZEB2	223	0.475351	1.76049	9.70101e-06	2.03721e-05	4.41651e-06	3793	tags=50%, list=34%, signal=34%	BMPER/GRAMD2B/PDIA6/APBB2/NEK7/SETD7/SAMD4A/UBFD1/CCDC88A/USP53/SPTBN1/AGPAT3/SWAP70/DNAAF9/STK17B/VEZT/TCP11L1/FERMT2/EIF4G2/FNBP1/ASAP1/TRAM1/MAP3K8/HSPA5/ELOVL5/FAT1/SCCPDH/USO1/KCTD10/SCAI/PTPN11/EML1/GNA12/DOCK7/ARL2BP/TRAF3/NECTIN3/KDM1B/WASF2/RALBP1/KLF6/ARF4/FAM126A/USP48/STXBP5/SEC24D/PALS1/ATF6/CAPZA2/APC/CTR9/PRKD3/WWC2/HEATR5A/BCL2L13/RPE/BNC2/TEAD1/PPP1R12A/BICD2/STAU2/DAAM1/UBE2Q2/D…
ZNF692	ZNF692	77	-0.594575	-2.10076	1.03705e-05	2.17238e-05	4.70954e-06	3954	tags=79%, list=35%, signal=52%	PIDD1/MAN2C1/ZNF767P/TRABD/ATG16L2/NDOR1/CSAD/ECHDC2/CDK10/WASH7P/RHOT2/TYK2/D2HGDH/AP1G2-AS1/ADCK5/WASH8P/GABBR1/AHSA2P/WASH3P/CCNL2/WASHC1/GGA1/U2AF1L4/WDR90/PPP1R12C/FBXL6/KAT2A/PABPC1L/SH3GLB2/DNHD1/LUC7L3/ZBTB48/TAFAZZIN/MZF1/NOL12/CDK11A/CAPN10/DPH7/WASH2P/METTL17/CLASRP/MST1/RAD9A/SIRT7/GUSBP11/DCAF15/C1orf159/ULK3/E4F1/TRMT1/TRMU/ROBO3/TAF1C/ZNF577/KLHL17/TEPSIN/SETD6/RSRP1/SLC26A6/MIR34A…
ZNF696	ZNF696	37	-0.703701	-2.18954	1.07241e-05	2.24085e-05	4.85799e-06	3284	tags=95%, list=29%, signal=67%	TAF9/RABGEF1/IQCB1/WBP4/DPM1/KCTD15/EXOSC6/GNL3/FAM50B/ENTR1/TENT4A/HSPA9/TCOF1/COX19/RHEB/AXIN1/SURF6/NRG1/ORMDL1/ZNF202/CCDC174/ZXDC/GTPBP2/WHAMM/GPR157/KMT5B/BRPF1/CREB5/LONRF1/SLTM/MAFG/ZNF791/UPF3B/IFRD1/ABL2
ELF2	ELF2	82	-0.57729	-2.06628	1.12584e-05	2.34666e-05	5.08737e-06	3319	tags=59%, list=29%, signal=42%	SREK1/BICRAL/TERF1/DNAJC3/PHF2/RAB27A/DPY19L3/MFSD14A/MRTFB/C14orf132/SLC26A2/ATAD1/OSBPL9/ZNF81/DENND6A/RNF103/MDFIC/KBTBD6/SATB2/ZFAND6/ZSCAN12/ZNF720/BAZ2B/NFATC3/ARL6/BCL9/HECTD2/INSR/KLF13/AKAP13/FAM135A/FBXO21/KLHL7/KIF13B/RNF168/ZNF652/TANK/SP3/ARID4B/TTC33/YIPF4/CBFA2T2/ACVR1/CDK19/PRKAR1A/ZFYVE16/SIK2/KLF9
FOXO1	FOXO1	23	-0.784907	-2.15088	1.13781e-05	2.36575e-05	5.12876e-06	846	tags=83%, list=7%, signal=77%	UBE2D1/ZNF140/RO60/PPP4R3A/ZNF549/ZNF700/TBK1/USP31/ANKRD12/CPEB4/ZNF786/SAV1/DUSP4/ZCCHC14/KDM7A/BMF/KLHL24/RGS17/CDKN2B
RLF	RLF	33	-0.728503	-2.19317	1.28576e-05	2.66677e-05	5.78134e-06	1513	tags=82%, list=13%, signal=71%	PIAS1/WDR75/MGME1/ATL2/TXLNG/COIL/DDX52/ZNF350/ZNF416/USP3/ZNF606/RBAK/ZNF131/HSF2/ZNF304/EPC1/TBC1D15/ABHD17B/GATAD2B/RCL1/RBM48/KDM3A/ANKRD37/ADGRA3/KLHL11/SINHCAF/TGIF1
ZSCAN29	ZSCAN29	62	-0.618365	-2.1065	1.2997e-05	2.68903e-05	5.82959e-06	3298	tags=81%, list=29%, signal=57%	REV1/TSC1/SRSF11/KDM2B/SH3BP5/NBPF12/ZNF778/PRDM2/CRAMP1/GON4L/PNN/ZNF605/TDG/ZNF639/SETD2/NOL4L/PPM1B/NCBP3/WAC/STARD9/DMTF1/BTAF1/ZNF318/ABHD13/RAI1/PNISR/MAU2/PCGF3/MFSD9/ZMYM2/CDK13/MTMR3/ZNF12/RBBP6/ZBTB5/SETD1A/KDM5B/UBE2O/MAML1/OTUD3/ZNF646/KMT5B/MIDN/PPP1R26/ZNF609/DDI2/CHD2/SS18L1/SLTM/MADD
ZNF302	ZNF302	45	-0.669872	-2.15907	1.34176e-05	2.76923e-05	6.00346e-06	2444	tags=64%, list=22%, signal=51%	RBM5/KIAA0753/TRIM56/SPIN3/SLC22A15/DNASE1/PAN2/ZFP62/PNISR/MPHOSPH8/ZNF248/AKAP17A/RNF146/UBE2O/ZNF785/MAML1/CBFA2T2/ARHGEF19/BRD1/LRIG2/SS18L1/ZNF780A/ZMYM5/ZCCHC10/PCMTD1/STK38L/IFRD1/ZSCAN2/ERN1
ZBTB34	ZBTB34	37	-0.697734	-2.17097	1.51076e-05	3.11038e-05	6.74306e-06	2706	tags=78%, list=24%, signal=60%	ATXN1L/CASD1/TRIM56/ZNF236/WDR89/JRKL/ZFAND6/NFATC3/TNRC6C/HECTD2/CCDC82/ZFP62/MBTD1/KLF13/PLAGL2/NFAT5/SIAH1/ARID4B/MAML1/ZNF264/BRD1/LRIG2/UBE2D1/ZBTB39/CTCF/ZCCHC10/MEX3B/ZBTB10/KDM6B
SGSM2	SGSM2	58	0.650164	2.01209	1.54407e-05	3.17119e-05	6.87489e-06	2680	tags=57%, list=24%, signal=44%	CHRDL1/ELN/PEAR1/ERBB2/TLCD2/BCL2L2/LAMB2/XAF1/CUEDC1/ARHGEF17/ADAMTS7/PCSK7/POFUT2/SUN1/HDAC7/PLEKHG5/EVI5L/MTHFR/LRRK1/MICAL1/ZNF512B/SCLT1/PYROXD2/ADCY6/SPEG/PDE4DIPP2/GOLGA3/PLCB3/GLYR1/TECPR1/NRBP2/DMAC2L/INTS3
ZNF136	ZNF136	29	-0.751826	-2.18286	1.55045e-05	3.17653e-05	6.88646e-06	2167	tags=83%, list=19%, signal=67%	ZNF354C/MTF2/CCDC82/BRWD1/PWWP2A/PCGF6/FAM222B/MYLIP/DYRK1A/DHX32/ZNF701/USPL1/RBAK/RNMT/BTBD3/ZNF131/EPC1/CHIC2/ZNF217/ZSWIM6/ZBTB10/ZNF627/CCDC28A/SIRT1
ZNF248	ZNF248	50	-0.656238	-2.16419	1.57187e-05	3.21258e-05	6.96462e-06	2582	tags=58%, list=23%, signal=45%	ZNF302/KLC4/NCK2/MBD4/LTBP1/SALL2/FANCL/WDR91/UNK/FAM174A/ZNF33A/EVC2/UNC50/L3MBTL3/WDR19/ZNF181/ZNF785/CLDND1/SLC5A3/AGPAT4/PGF/ANKZF1/NARF/AZIN2/TRPA1/ZSCAN2/KCNK1/RAB31/SPRY4
SREBF2	SREBF2	46	0.681666	2.03303	1.65626e-05	3.37684e-05	7.32071e-06	2845	tags=76%, list=25%, signal=57%	THBS4/LSS/FADS2/ADGRA2/BTN3A3/TAPBPL/SLC25A23/ARHGEF9/CPQ/TMEM8B/OAS2/PCYT2/FAM161B/EMILIN1/PCOLCE/SGCE/PXMP4/HMGCS1/THRA/HIBCH/HAUS4/HMGCR/ALAD/SQLE/SLC41A3/ADCY3/GSN/LINC01184/TRAPPC9/ARL6IP5/NDN/KIAA1614/LIG3/ADH5/SSBP2
ZNF649	ZNF649	50	-0.654835	-2.15957	1.69481e-05	3.44507e-05	7.46863e-06	3704	tags=94%, list=33%, signal=63%	ZNF322/OSBP/ZNF189/ZNRF3/MED21/PTER/UBLCP1/RBBP5/MCM9/TERF1/DBR1/METTL16/PIK3R4/DCAF16/TRIM4/TMEM128/DHX36/POLR2B/WDR35/PRMT6/SMAD2/NRF1/SIN3A/ZBTB8A/ZNF585A/NPAT/ZBTB14/DNAJC24/ZNF567/PPM1A/UVRAG/AMBRA1/DYRK1A/ZNF776/ACVR1/RELL1/ZNF701/UBE2D1/ZNF140/ZNF304/LIMS1/GMEB1/PALB2/ZNF615/ZNF627/IRF2BPL/SOCS6
ARID5B	ARID5B	88	0.590297	1.94154	1.69793e-05	3.44507e-05	7.46863e-06	3698	tags=67%, list=33%, signal=45%	HEG1/ADD3/STS/SGMS1/SHROOM3/PDE4DIP/ROCK2/SLC24A1/PCYOX1/ITSN1/TFDP1/SCRN1/ASAP1/NNT/LANCL1/KCTD10/ARSK/PTPN11/EHHADH/ARL2BP/RALBP1/PGRMC1/REV3L/ZADH2/PIGN/USP48/SYNJ2BP/ADD1/IDE/PRKD3/COPB2/ZNF395/BNC2/TTPAL/RABEP1/CTDSP2/CHD3/ATP11C/MARCHF8/PRDX3/AOX1/COG6/DENND5A/ATXN10/DIP2C/GLG1/ZFHX4/CDC42BPB/EDRF1/TOPBP1/TMEM167A/LUZP1/GNPTAB/MEIS2/AGO1/FBXW2/AGTPBP1/WDR11/ZNF462
ZNF567	ZNF567	34	-0.716584	-2.16879	1.7543e-05	3.55087e-05	7.698e-06	1784	tags=74%, list=16%, signal=62%	ZNF320/SIX4/ZBTB8A/ZBTB1/ZNF649/ZMYM2/RBBP6/GPBP1/DNAJC24/TTF1/PHAF1/STXBP3/LRIG2/PPP1R13B/BRPF1/ZNF701/ZNF606/ZNF160/RBAK/ZNF131/ZNF780A/ZNF558/PALB2/ZCCHC10/ABHD17B
SATB1	SATB1	185	-0.442898	-1.7643	1.76649e-05	3.56695e-05	7.73286e-06	3620	tags=41%, list=32%, signal=28%	SH3BP5/CRISPLD2/TRIB2/FAM102B/TTC8/ZNF75D/TUSC3/RNF24/ZNF608/TM9SF2/ALDH2/MLLT3/SKAP2/CMYA5/RAB27A/LHX8/DPY19L3/TGFB3/TIMP2/APLP2/SLC23A2/GAS7/SNED1/FOCAD/TMEM192/NALF1/C14orf132/DOCK4/FZD1/LRRK2/AMPH/MBD4/MEGF9/ENOX1/SPATA13/SALL2/MMP11/RCBTB1/SATB2/ACKR4/ABCC4/ZC2HC1A/PRICKLE2/BCL9/ZNF521/SPTSSA/CHI3L1/ZNF33A/PLEKHA5/NTN1/SEMA6D/TRPS1/TMEM164/GJA1/WDR19/SESTD1/TNFRSF21/TLR4/WIPI1/MAML3/MMP2/SIK…
LIN54	LIN54	117	-0.510787	-1.90251	1.85312e-05	3.73291e-05	8.09264e-06	4889	tags=77%, list=43%, signal=44%	NBR1/CEP350/RAB3GAP2/ZNF275/RPRD1B/YAP1/ARFIP1/WASHC4/CAAP1/WDR82/DENND4C/RAB14/TNKS/ALKBH8/SMCHD1/KDM5A/SENP2/SRSF8/SRGAP2B/AHR/HMGXB4/TRPM7/PCM1/RAPGEF6/UBXN4/NHS/PHC3/VPS4B/KDM4C/UBQLN2/TNKS2/TMEM209/YIPF6/LEMD3/LATS1/ZNRF3/AASDHPPT/CCDC47/ERCC4/SLC35B4/UBLCP1/NHLRC2/RBBP5/BICRAL/NR2C2/YTHDF3/ASB7/ZKSCAN2/EVI5/ZMYND11/ZNF507/PUM1/PPARA/BAZ1B/MAP3K2/ZKSCAN8/SACM1L/CMTR2/REST/GRAMD1B/ATE1/FOXJ3/…
TBX1	TBX1	39	0.707306	2.01654	1.89653e-05	3.8112e-05	8.26238e-06	1390	tags=44%, list=12%, signal=38%	SRPK3/DES/MEF2C/RASSF4/DYSF/CHRNB1/GPR153/EPHB3/RAB40B/PRR5/LFNG/TNFAIP2/FNDC5/TTLL11/FMNL1/RAB15/SARDH
KMT2B	KMT2B	47	-0.656567	-2.13161	2.1277e-05	4.26556e-05	9.24739e-06	3144	tags=81%, list=28%, signal=59%	NAPB/ZNF598/ZNF326/SF3B1/LOC729218/DENND4B/LYSMD1/ATG16L1/TENT4A/TRIM56/GPATCH2/ZNF707/PLEKHM1P1/CCDC82/DOT1L/SLC25A37/TAF4/DCUN1D2/PRDM15/FNBP4/KHNYN/ZXDC/ZNF335/PRPF38B/MGA/AKAP17A/WHAMM/CCDC9/PCF11/BRD1/PPP1R13B/SECISBP2/GIGYF1/PALB2/PAXBP1/ZNF175/ZNF26/KDM6B
ZNF764	ZNF764	51	-0.652333	-2.1724	2.141e-05	4.28199e-05	9.28301e-06	2633	tags=82%, list=23%, signal=63%	NAXD/DBR1/RAB40C/FBXO31/FAM193A/GPATCH1/ZNF526/GABARAPL2/RRP8/PAIP1/ZNF200/ZKSCAN4/ZFYVE1/STEEP1/NAIF1/LEO1/WDR35/MFSD12/WDR12/RGS12/FAM131A/ATP6V1H/GPAT4/HELQ/ZNF672/ARMCX5/IP6K1/WRAP73/ATXN3/RBM19/BUD13/GFOD2/ZCCHC3/IST1/TTF1/AGAP3/TIGD6/ZNF48/DNAAF2/SAFB/GTF2B/ZSCAN2
ZBED5	ZBED5	35	-0.724318	-2.2098	2.15054e-05	4.29087e-05	9.30225e-06	2523	tags=86%, list=22%, signal=67%	ZNF227/MDM4/ZNF691/CEP19/THOC1/ZCCHC9/METTL17/PTBP2/NSUN6/PPOX/MRRF/ZNF133/PPWD1/SETD4/TOP3B/POLM/MGME1/ZNF3/MTERF3/ZNF251/ZNF195/ZNF480/ZNF181/MSANTD2/ZSCAN9/ZNF211/RSRP1/ZNF354A/ZNF84/MIR34AHG
GPBP1	GPBP1	41	-0.690502	-2.19252	2.2246e-05	4.42812e-05	9.59981e-06	1774	tags=73%, list=16%, signal=62%	TBC1D20/LAMTOR3/TRAF6/NRF1/FASTKD1/CHORDC1/CNOT8/IST1/CRKL/TTF1/YAF2/ZNF567/PHAF1/PPM1A/ATL2/RAB22A/ZC3H11A/ZNF134/HSDL1/RBAK/TMEM170A/DNAJB9/PPP4R3A/TLE3/SNAPC1/ABHD17B/FASTKD5/RBM48/ZNF786/ZNF697
DMTF1	DMTF1	67	-0.609706	-2.08141	2.39728e-05	4.76056e-05	1.03205e-05	4003	tags=84%, list=35%, signal=54%	CEP164/HERC2P2/HMBOX1/GOLGA2P10/REV1/ZNF841/SRSF11/NBPF12/DGKH/GPATCH2L/ARGLU1/ZNF44/LENG8/TRIM41/CRAMP1/RBM6/IQCB1/NAPB/SCML1/WSB1/SFSWAP/ZNF276/ARID3A/PRPF39/SNAPC4/STARD9/GBA2/TRIM56/MYSM1/TTC14/ZNF75A/ZNF783/WDR73/CREBZF/BTAF1/CCDC57/NFATC2IP/RAI1/PNISR/PGS1/NBPF19/FNBP4/KHNYN/ZNF335/ANKRD49/AKAP17A/WHAMM/ZSCAN29/PIGL/TMEM41B/OTUD3/BRD1/FAM76B/SS18L1/PAXBP1/RSRP1
ZNF181	ZNF181	29	-0.745698	-2.16507	2.47148e-05	4.89633e-05	1.06149e-05	2224	tags=79%, list=20%, signal=64%	ZBED5/CEP19/POLR2B/FOXO4/ZNF638/ZNF570/ZNF248/SIAH1/ZNF652/MRFAP1L1/CBFA2T2/DLX1/CLDND1/ZFTA/PCMTD1/HECA/NARF/VGLL4/ZNF84/PPM1D/KANSL1L/MAFB/PTPRU
ZNF623	ZNF623	60	-0.623235	-2.11451	2.53677e-05	5.01385e-05	1.08696e-05	3743	tags=77%, list=33%, signal=52%	LCA5/KDM4C/RALGAPA1/RPAP2/GPATCH2L/RANBP10/BPTF/ZNF45/SREK1/PRRC2C/ASB7/ZMYND11/RAB12/C5orf24/ATXN1L/ZNF81/KDM3B/SNHG14/CREBBP/SLF2/KBTBD6/KAT6A/ZNF236/PGGT1B/MT1L/ZNF146/NFATC3/TNRC6C/HECTD2/BCOR/RAI1/FEM1B/MEX3C/ZNF12/FMR1/KIF13B/RUNX2/SPEN/CCDC117/TTC33/CDK19/ZNF160/DDI2/MFAP3L/SSH1/FNIP2
ZFP91	ZFP91	114	-0.519532	-1.93216	2.6601e-05	5.24526e-05	1.13713e-05	3732	tags=61%, list=33%, signal=42%	SRGAP1/SPTY2D1/SCAMP2/NAPG/PUS7/BECN1/MTMR9/MAP2K4/ARPP19/GCFC2/QTRT2/UBQLN1/RNF34/BROX/SLFN5/RWDD2A/ATMIN/CIPC/RPTOR/SLC30A7/POLR3A/SELENOI/ANKRD13C/KAT7/RFWD3/SPIRE1/UGDH/PPP3R1/USP38/NUP188/CPT2/GSKIP/GBE1/AFG3L2/NAV1/MFHAS1/YTHDF2/RIPK1/ATXN2/WDR37/POGK/NSMAF/FHOD3/MAPK6/DUSP3/TFB2M/NDFIP2/GAB2/SOX13/PRDM4/FEM1C/SPRTN/SEH1L/PPP2CA/PCGF6/PNMA1/PPP2R1B/TOB1/GABPB1/TOP1/NAA30/DHX32/ELF1/BTBD3/JM…
NFATC1	NFATC1	91	-0.553675	-1.99011	2.76979e-05	5.44876e-05	1.18125e-05	3937	tags=63%, list=35%, signal=41%	TUT4/MSL1/RERE/SS18/ZNF322/UGGT2/ZNF189/KDM2B/SERINC3/VHL/GGA2/MARCHF6/DEGS1/DNAJC3/HNRNPU/GON4L/MFSD14A/MRTFB/FRG1CP/BRD7/MAP3K2/DEPDC5/EIF4ENIF1/TTC17/TIFA/DENND6A/RNF103/ERO1A/TMEM127/STIM2/TBC1D20/ZNF641/ZC3H14/BCL9/IWS1/HECTD2/RGS12/PDPR/SIN3A/MPHOSPH8/MFSD9/SARAF/NSUN3/GTF2IRD1/TUSC1/TANK/TMEM164/METTL4/ZNF746/TMED8/ULK1/CBFA2T2/IKBKB/NRDE2/ZNF780A/ZFYVE16/VGLL4
FOXK2	FOXK2	60	-0.621431	-2.10839	2.78512e-05	5.46612e-05	1.18501e-05	4036	tags=85%, list=36%, signal=55%	CDC37L1/GATAD2A/RBM28/SETD5/S100PBP/TCF3/BCL10/RBM33/LIMD1/TAX1BP1/ASB7/USP7/IQCB1/ZNF766/CRK/UBE2V2/FBXO46/TAF11/FOXK1/RAD17/PAFAH1B2/NUP50/SPATA2/VPS54/AAK1/TADA2B/LRRC57/DCP2/RAD54L2/CCDC82/ZNF592/ACTR6/PCGF3/CUL3/CDK13/MTMR3/STK35/PHF13/RBBP6/PRDM15/PTPN12/CCDC117/USP42/RIOX1/SETD1A/WHAMM/KMT5B/ZNF562/HSDL1/BAZ1A/ZBTB10
ZBTB11	ZBTB11	69	-0.600585	-2.06139	2.99353e-05	5.86146e-05	1.27072e-05	3403	tags=65%, list=30%, signal=46%	UTP23/RBBP5/POLR2A/STK4/DSEL/RPRD2/THOC2/NRP1/TRMT1L/DNAJB14/NEMP1/ZKSCAN8/DENND5B/IDS/CNOT6L/LYST/DHX36/SNRK/PAPOLG/UHRF2/WDR35/CBLL1/METTL14/ARL8B/RNF169/RSF1/GNA13/NRIP1/RIC8B/NFYA/ZNF585A/GORAB/WWTR1/ZNF24/IKZF5/MGA/SMG8/MAST4/SPRED2/LPCAT2/HSPH1/ZNF304/ABHD2/HK2/FNIP1
ZNF318	ZNF318	71	-0.567259	-1.96139	3.34468e-05	6.5338e-05	1.41647e-05	4040	tags=72%, list=36%, signal=46%	SMG1/BCORL1/DIDO1/SETD5/RBM12B/ADAR/AEBP2/ZZEF1/CPOX/KMT2D/KDM2B/ARID1A/GPATCH2L/PHACTR4/ZNF827/BPTF/PRDM2/CRAMP1/ATXN7/SRCAP/UVSSA/CMTR2/NCBP3/KDM3B/KDM2A/CREBBP/NIPBL/ZNF236/GPATCH8/UBXN7/CHD8/ZNF592/PDPR/ZC3H4/ADNP/CDK13/MTMR3/PHF8/NCOA3/SPEN/USP42/UBE2O/ZSCAN29/USP37/ZNF609/ZFHX3/CHD2/TCF20/MADD/SLC36A1/EP300
ZNF2	ZNF2	35	-0.715678	-2.18344	3.37585e-05	6.57938e-05	1.42636e-05	2129	tags=77%, list=19%, signal=63%	MRPL50/MRPL42/WDR12/MPLKIP/TRMT10C/SNRPB2/CHORDC1/LINC00938/CWC22/VPS26A/C12orf29/TRIM13/DYRK1A/PCF11/BRD2/HSF2/ZNF304/MTPAP/TLE3/MED17/RCL1/KRR1/OSBPL6/RBM48/PACC1/ETNK1/ADGRA3
ZNF142	ZNF142	68	-0.595432	-2.03352	3.41171e-05	6.63387e-05	1.43817e-05	4010	tags=84%, list=36%, signal=54%	PHC3/OTULIN/ZNF324/MSL1/SS18/RBM26/SETDB1/ZNF322/YIPF6/RANBP10/BPTF/UBLCP1/CHD4/PRRC2C/RAB27A/GON4L/SYVN1/BAP1/RNF214/SETD2/METTL16/SRCAP/TMEM185B/FAM193A/OSBPL9/ZSWIM8/KDM3B/FOXJ3/TBC1D20/HCG18/SP2/SIK3/GPATCH8/CHD8/ZSCAN12/ZNF592/NCOA6/CSNK1D/KLF13/SIN3A/MPHOSPH8/MAU2/ZBTB8A/IP6K1/PWWP2A/MTMR3/XPC/NSUN3/CSRNP2/MORC2/ZNF347/KDM5B/UBE2O/PHF12/ZMIZ1/ZFYVE26/TAF3
MTF1	MTF1	112	-0.512464	-1.90853	3.66956e-05	7.11877e-05	1.54329e-05	4554	tags=69%, list=40%, signal=41%	TAOK1/SUZ12/CAMSAP1/ICE1/E2F3/OTUD6B/ARHGAP35/RCOR1/ZNF148/MED13/SMURF1/SOCS4/WAPL/SMG1/TASOR2/NUP58/RBM7/CDK12/UBE3A/VPS4B/ARID1A/PAPOLA/NAA25/MTMR9/PDS5A/LCOR/RNF19A/ZBED4/LATS2/STK4/PROSER1/TGFBRAP1/ZNF507/TENT4B/LOC643562/DHX33/SRCAP/KMT2A/USP38/PDZD8/LARP4/CHUK/SMC5/REST/ZNF800/CNOT6/KDM2A/ZNF28/KLF5/DENND5B/EAF1/USP12/PLEKHA8/POGK/CAMSAP2/ZNF518B/MAPK6/KLHL28/RNF6/ZZZ3/FBXO30/RAD54L2/TRIM33…
ZNF322	ZNF322	56	-0.629006	-2.11585	3.7103e-05	7.1735e-05	1.55516e-05	3460	tags=82%, list=31%, signal=57%	PTEN/LCA5/SNX13/ERCC4/MSL2/TM9SF2/TIA1/ELF2/DNAJC3/EMSY/ZMYND11/C14orf132/CREB1/DOCK4/ZNF81/DENND6A/NFATC1/KBTBD6/RCBTB1/ZNF641/KLHL8/SATB2/ARHGAP32/WDR35/ZSCAN12/BAZ2B/ZC2HC1A/NFATC3/ZNF320/MBTD1/AKAP13/ZNF649/FBXO21/KLHL7/RNF168/RUNX2/ZNF347/TMEM164/TMED8/CBFA2T2/CDK19/LRIG2/SNX30/PRKAR1A/ZFYVE16/STK38L
ZNF778	ZNF778	67	-0.601633	-2.05385	3.71485e-05	7.1735e-05	1.55516e-05	3249	tags=69%, list=29%, signal=49%	CRAMP1/PROSER1/ANKRD11/TGFBRAP1/TACC2/LINC02693/RREB1/UBE2W/AMMECR1L/DHX33/LARP4B/WWC3/KDM2A/ZNF28/EAF1/TENT4A/NLK/TADA2B/MEF2D/LRRC57/BTAF1/ZZZ3/C18orf25/GCC1/ZMYM2/CDK13/PPP4R2/DDHD1/TMEM161B/ZBTB5/CBL/AGO2/WHAMM/ZNF644/ZSCAN29/OTUD3/SBNO1/ZNF646/CCNT1/CHD2/ZBTB43/ZNF791/ZSWIM6/ATP2B1/C21orf91/SMCR8
ZNF507	ZNF507	132	-0.482522	-1.84539	4.07211e-05	7.84535e-05	1.70081e-05	4264	tags=65%, list=38%, signal=41%	ZNF677/SUZ12/RAD21/FUBP3/TRAPPC8/KDM5A/TRRAP/ZNF148/SLMAP/CEP85L/MED13/HMGXB4/RAPGEF6/NHS/DIDO1/LIN54/INTS2/TMEM181/SLAIN2/RBM7/UBE3A/VPS4B/KLF12/RPS6KB1/OSBPL11/TNKS2/TMEM209/LEMD3/SON/LATS1/PAPOLA/PDS5A/RNF19A/YTHDF3/CRK/EVI5/ARL10/PUM1/USP34/ANKRD13C/LOC643562/TGS1/USP38/PDZD8/LARP4/ZBTB38/CHUK/MTF1/RIF1/CMTR2/SETX/NAV1/REST/ZNF800/RNF111/RPS6KA3/KAT6A/CNOT6L/CAMSAP2/ZNF518B/SNRK/UBXN7/BRAF/DC…
NRF1	NRF1	38	-0.686884	-2.1526	4.09446e-05	7.87035e-05	1.70623e-05	3171	tags=89%, list=28%, signal=65%	MKRN1/ILRUN/GPBP1L1/ATMIN/ZNF282/PPP2R5A/GTPBP1/CHMP7/FRMD8/TRIM4/TBC1D20/ZNF740/TRAF6/RBM18/SIN3A/ZNF649/CNOT8/IP6K1/YTHDF1/SLC49A4/GPBP1/FAM222B/PHAF1/PPM1A/CACUL1/GZF1/PIAS4/TXLNG/METTL4/ZNF134/ZNF701/CEP76/TLE3/KDM3A
THAP5	THAP5	33	-0.70988	-2.1371	4.12372e-05	7.9085e-05	1.7145e-05	2114	tags=70%, list=19%, signal=57%	ESF1/RAB5A/MRPL42/PPIL4/SRFBP1/FEM1B/MECP2/DUSP12/DNAJC24/ATL2/STXBP3/NKRF/RO60/ZMYM5/LRRC58/SLU7/TBK1/ERO1B/ZNF830/FAM241A/POU2F1/CREBRF/RORA
WIZ	WIZ	89	0.57857	1.89896	4.28207e-05	8.17486e-05	1.77224e-05	3486	tags=61%, list=31%, signal=42%	ERBB2/RCN1/LOXL1-AS1/TP53/NCLN/CDC42EP1/NUMBL/EVI5L/NF2/IVD/CEP89/COLGALT1/GTPBP8/SRC/WDR4/LRRK1/GOSR2/TPST2/NUTF2/ARHGAP17/RIN3/FUT4/BET1L/DMWD/RRBP1/GNA11/TNKS1BP1/ZFAND3/NCOR2/REXO2/PACS1/NMNAT1/SNPH/BICD2/POLR3H/BTBD10/MAPKAP1/TBC1D9B/MRTFA/PLOD3/PIP5K1C/PARP14/TBC1D24/NFIC/IMPDH1/BRD9/METTL2B/MAP7D1/PDHA1/SH3BP5L/SRSF9/CEP170B/PRRC2A/AP3D1
ZBTB38	ZBTB38	112	-0.509289	-1.89671	4.27857e-05	8.17486e-05	1.77224e-05	4144	tags=59%, list=37%, signal=38%	SMURF1/HMGXB4/RAPGEF6/WDR7/TASOR2/SLAIN2/RAB23/PLEKHM3/VPS4B/OSBPL11/SLC30A6/DIS3/LEMD3/SON/FRYL/MTMR9/PDS5A/CEP170/YTHDF3/BROX/DDX3X/PPP6R3/SLFN5/ZNF507/SEC23B/SLC39A14/UBE2W/USP38/GSKIP/CHUK/GBE1/RNF111/CAMSAP2/ZNF518B/MAPK6/SNRK/OSBPL8/HSPA13/UBXN7/MINPP1/DCP1A/RPRD1A/SDE2/AFF4/NUP160/FEM1C/LIG4/HIVEP2/IMPA1/BACH1/EGFR/EXOC8/FOXP1/AGO2/ZNF644/KLF10/NR1D2/ASXL2/JMJD1C/CDK17/PTP4A1/CD55/ERRFI1/A…
ZNF846	ZNF846	199	-0.430974	-1.73463	4.38022e-05	8.34328e-05	1.80876e-05	3360	tags=39%, list=30%, signal=28%	LINC00339/C1orf216/RGL2/ABCA7/LDB1/SIRT3/AMPD2/GABBR1/PPT2/ZNF517/POU6F1/AP1G2/ZNF34/NFATC4/FOXRED2/PRKD2/PRPF40B/PIGQ/CLCN2/GRAMD1A/HDAC6/IRF9/TPRA1/STARD3/USF1/HEXD/SH2B1/ZNF821/KLC4/SLC9A5/CACFD1/USP21/KCNAB2/ACIN1/TMEM150A/DPH7/CEP19/CLSTN3/TMEM198B/DYRK1B/FRG1HP/VPS37D/PCED1A/OFD1/MUTYH/SLC49A3/SLC9B2/PPWD1/MC1R/KIAA0895L/RMDN2/EXD3/EFCAB7/SHROOM1/MROH1/SLC25A29/CPT1C/C20orf96/WDR6/ACAD8/ZFY…
ZFAT	ZFAT	64	-0.595261	-2.03113	4.59851e-05	8.73925e-05	1.8946e-05	3522	tags=69%, list=31%, signal=48%	TTLL12/HNRNPKP4/RETREG2/YPEL5/TSG101/MKRN1/ATP6V0A1/ZNF282/KAT7/TMEM63B/GEMIN4/TINF2/TTI1/CHMP7/PAF1/RETREG3/KCMF1/PSEN1/POLR2B/NAIF1/TP53RK/CERS5/EEF1AKNMT/USP19/CASC3/VPS33A/ACTL6A/CWF19L2/PIH1D1/LCMT2/RBM23/ZNF672/PPP1R18/RELA/DDX10/IST1/MORC2/SMG8/SH3KBP1/USP3/STK24/MAPKAPK2/SLC6A8/DGKI
DOT1L	DOT1L	43	-0.658555	-2.09653	4.61329e-05	8.74755e-05	1.8964e-05	3098	tags=79%, list=27%, signal=58%	LARP1B/SCML1/CCNL1/WSB1/TBP/MAFK/SUPT6H/PPRC1/MARK2/TENT4A/COX19/SNRNP48/MCUR1/RAD54L2/CCDC82/NFATC2IP/AKAP8/FNBP4/PTPN12/ZXDC/TMEM161B/GTPBP2/KMT2B/AGO2/REXO1/GPR157/JMJD6/ZNF562/BRPF1/CREB5/BAZ1A/ELL/ABL2/JARID2
FOSL1	FOSL1	128	-0.496553	-1.87493	5.03158e-05	9.49781e-05	2.05905e-05	3231	tags=57%, list=29%, signal=41%	ORAI1/TOE1/GALE/FAM86C1P/ZFAND2A/CCDC86/MRPS22/TRAPPC4/UTP4/DDX56/COX6A1P2/WDR54/ANPEP/SMAGP/ZNF787/MAP1S/C11orf80/YDJC/AATF/NOC2L/ARL4C/GLRX3/UBE2M/SH2D5/HSPBP1/MRPS18C/PLD6/NTMT1/TNFRSF12A/MT1L/NOP56/SNRPB/RAE1/POLR1C/LYAR/SURF2/GET4/TCF21/DAXX/TEX10/SLC35E4/SLC25A33/FBRS/MRM3/CORO2B/NTSR1/NSUN5/SLC52A2/ZNF408/MT1E/TXNL4B/PI4K2A/MAFF/AEN/HMGA2/KLHL21/HMGA1/KCNJ2/PPP1R15A/GSTO1/KHDC4/IFRD1/HMGA1…
MSANTD4	MSANTD4	124	-0.486628	-1.8314	5.02284e-05	9.49781e-05	2.05905e-05	4115	tags=60%, list=36%, signal=38%	HMGXB4/TRPM7/PCM1/TBC1D14/INTS2/UBL3/DCUN1D1/MICU2/MFSD14B/UBQLN2/TMEM209/PPP3CA/YIPF6/CCDC47/ERCC4/CAB39/CHD4/TERF1/HNRNPU/ASB7/ZMYND11/MFSD14A/ANKRD42/ACBD5/ZNF426/SLC30A7/BAZ1B/RAB18/MAP3K2/CREB1/DNAJB14/METTL16/DCAF7/SMNDC1/ZNF81/TRIM4/RNF103/KBTBD6/RCBTB1/TMEM128/LAMTOR3/GPATCH11/PSD3/ZC3H14/KLHL8/HERPUD2-AS1/WDR48/MINPP1/ZSCAN12/ZNF720/ZNF329/FAM174A/RSF1/PDPR/GNA13/ZBTB33/SIN3A/NFYA/PIAS1/…
TCF20	TCF20	53	-0.632699	-2.11262	5.27216e-05	9.92963e-05	2.15267e-05	3301	tags=81%, list=29%, signal=58%	VHL/PTER/PRRC2C/CRAMP1/GON4L/RREB1/PUM1/BAZ1B/RASA1/FOXK1/SACM1L/CMTR2/REST/CREBBP/NIPBL/XIAP/GPATCH8/ZNF318/BCOR/ZNF592/RAI1/PDPR/ZNF281/ZC3H4/ZBTB24/ADNP/TAF4/CDK13/MECP2/OTUD7B/FMR1/PHF8/SPEN/MAML1/AGAP1/ASXL2/ZNF609/CHD2/ZFYVE26/SSH1/EP300/FNIP2/AFDN
TEAD2	TEAD2	91	-0.541755	-1.94726	5.40901e-05	0.000101646	2.2036e-05	2577	tags=49%, list=23%, signal=38%	SYTL3/FANCF/NCK2/TMBIM4/MBD4/COL18A1/ENOX1/MMP11/SPECC1/RBM4B/GTF2IRD2B/SPOCK1/MACROH2A1/FBXO38/SLC29A4/DDR1/MEX3A/BDH2/RASA3/FENDRR/ARMCX5/EAPP/H3-3A/RNF168/ZNF652/DLX3/L3MBTL3/ZNF260/FAM214A/METTL9/JUP/CDK5RAP2/WIPI1/ASB13/NDRG4/H3P6/P4HA3/INSIG2/MSX1/VGLL4/TMEM87A/RAB31/PLXDC2/SLC6A6/SPRY4
SPEN	SPEN	55	-0.618537	-2.0735	5.42534e-05	0.000101725	2.20532e-05	4095	tags=85%, list=36%, signal=55%	SETD1B/SMG1/PHC3/PDPK1/OGA/ZZEF1/KMT2D/NBPF12/LATS1/BPTF/PPFIA1/CRAMP1/SRRM2/ANKRD11/GON4L/ANKRD27/SETD2/SRCAP/KMT2A/ATXN1L/SLC25A36/REST/CREBBP/NIPBL/TRIM56/XIAP/ZNF236/SAMD8/GPATCH8/BTAF1/ZNF318/ZNF592/NCOA6/BRWD1/PLAGL2/TAF4/MTMR3/ZNF347/ARID4B/UBR4/MAML1/ZNF609/CHD2/TCF20/ZFYVE26/ZBTB39/EP300
ZNF184	ZNF184	62	-0.594189	-2.02414	5.82959e-05	0.000109061	2.36436e-05	3171	tags=60%, list=28%, signal=43%	MKRN1/GNG2/BBS12/GSPT2/ZNF510/FOXRED2/NALF1/FZD1/FANCF/RNF103/PAPOLG/POLR2B/ZNF583/ABCC4/MACO1/GTF2IRD2B/SLC9B2/SPOCK1/WDR91/PDS5B/FBXO38/ZNF570/PCGF3/ZNF521/NFYA/DNM1/ZNF33A/TRPS1/PGBD1/L3MBTL3/ZNF260/ZNF776/DLX1/ZNF304/P4HA3/SOX4/FER1L6
ZNF48	ZNF48	30	-0.712465	-2.0983	6.00312e-05	0.000112058	2.42933e-05	2576	tags=97%, list=23%, signal=75%	CNOT9/SERTAD3/XKR8/ZNF764/RNPS1/ZNF768/ABCF1/XRCC1/WDR12/CHMP2B/MRGBP/RBM8A/TMEM208/BUD13/ERCC3/PARS2/AGAP3/ZNF263/PHAF1/MTFMT/SPINDOC/PIAS4/DPYSL4/ZNF746/SAFB/GLRX2/MED26/SLC25A13/ZNF786
IRX5	IRX5	19	-0.78678	-2.04146	6.92918e-05	0.000129058	2.79787e-05	1476	tags=79%, list=13%, signal=69%	FAM174A/EVC2/SLC35A1/CLDND1/WIPI1/IPW/ZNF385A/H3P6/ZNF286A/CBX4/ZNF830/BEST1/TPBG/DGKI/PLAT
ZBTB5	ZBTB5	47	-0.63361	-2.05707	7.47704e-05	0.000138954	3.01241e-05	3144	tags=77%, list=28%, signal=55%	NAPB/ZNF605/TDG/TP53INP1/WSB1/RBM39/PRPF39/PPM1B/CNOT6/TVP23B/ZNF720/RNF145/ZNF254/C10orf88/PCGF3/MFSD9/ZMYM2/SMIM13/CCNT2/PTPN12/CSRNP2/CCSAP/MYLIP/ZC3H11A/ZSCAN29/OTUD3/ZRANB1/PLEKHA3/FAM76B/DDI2/SS18L1/RBAK/ZFAND5/ZNF549/ABHD17B/ARL5B
ZNF274	ZNF274	12	-0.86556	-2.01322	8.57327e-05	0.000158975	3.44644e-05	1519	tags=92%, list=13%, signal=79%	CNOT10/RAB22A/ZNF140/RCL1/E2F6/ELL/PACC1/ATP6V1C1/ZBTB40/FAM83G/PLAU
SNAI2	SNAI2	68	0.602693	1.91394	8.70867e-05	0.000161129	3.49316e-05	1822	tags=41%, list=16%, signal=35%	SLC2A12/LOC730101/C1orf198/PKDCC/PODN/FGF5/CDC14B/COL12A1/DZIP3/HFE/PARP9/FBLN5/LGMN/ZBED3/CEP112/BCKDHB/PDIA4/TTC3/SEPTIN8/MTURN/B3GALNT1/SCP2/PDIA3/NCSTN/HNRNPA1/PDCD4/RXRA/SESN3
ZNF37A	ZNF37A	71	-0.553262	-1.913	8.77852e-05	0.000162065	3.51344e-05	3923	tags=61%, list=35%, signal=40%	HMBOX1/PHF21A/TET3/TSC1/ZNF841/SS18/NBPF11/NBPF12/LSM14A/GPATCH2L/BPTF/ZNF623/SREK1/CRAMP1/ZNF605/TP53INP1/SETD2/NOLC1/CREBBP/KIAA0753/TRIM56/ZNF236/JRKL/ZNF720/HECTD2/ZNF592/MBTD1/ZC3H4/NFXL1/ZNF12/DCUN1D2/CCNT2/RBBP6/SPEN/RUNDC1/ZSCAN29/MAML1/CBFA2T2/BRD1/CHD2/SS18L1/UBN2/ZNF549
MAFB	MAFB	291	0.415861	1.58305	9.54563e-05	0.000175841	3.81208e-05	729	tags=26%, list=6%, signal=25%	PTX3/KRT80/OXTR/CLEC3B/LOX/KIF20A/DLGAP5/LINC01133/ANLN/CEP55/ASPM/C12orf75/DDAH1/FOXM1/DIAPH3/PSG1/KRT19/MKI67/TOP2A/STAC/CCNA2/PBK/IQGAP3/KIF4A/LMNB1/SHCBP1/BUB1B/BUB1/CAV1/CDCA8/MYBL2/KIF23/MARCHF4/NUAK2/IL7R/CMKLR2/UHRF1/ARHGAP11A/MAP3K14/TPM1/CENPF/LOXL2/FAM83D/CAVIN1/PYCR1/HJURP/CKAP2L/GTSE1/AURKA/AMOTL2/MIR4435-2HG/RRAS2/L1CAM/PRKAG2/AFAP1L1/NUSAP1/CNN1/FGF5/CENPE/EVA1A/AJUBA/TPM2/TUBB6/LI…
ZNF224	ZNF224	29	-0.721255	-2.0941	9.61174e-05	0.000176671	3.83009e-05	2605	tags=79%, list=23%, signal=61%	PRPF39/MDM4/NLK/MYSM1/CREBZF/PLEKHM1P1/RAD54L2/CAPRIN2/SLC25A37/FNBP4/ZNF251/MIDN/FAM76B/ZSCAN9/PAXBP1/NXF1/CEP95/TSPYL2/MIR34AHG/CLK1/RASSF8-AS1/ANKRD29/RND3
ZNF609	ZNF609	60	-0.597856	-2.02841	9.67425e-05	0.000177432	3.84658e-05	4280	tags=88%, list=38%, signal=55%	RBM41/ZNF773/PHF20L1/NCOR1/MED13/DIDO1/TUT4/ADAR/ZNF629/KMT2D/ARID1A/MCM9/CHD4/SUSD6/EVI5/GON4L/BAZ1B/SETD2/SRCAP/ATXN1L/SUPT6H/TSHZ3/CMTR2/REST/CREBBP/NIPBL/XIAP/GPATCH8/BRAF/ZNF407/ZNF318/BCOR/ZNF592/AFF4/NCOA6/ZC3H4/CDK13/MTMR3/OTUD7B/RBBP6/SPEN/ARID4B/KDM5B/ZSCAN29/USP37/DDI2/CHD2/TCF20/MFAP3L/SSH1/CBFB/LRRC58/EP300
CENPBD1	CENPBD1	117	-0.486291	-1.81127	0.000103494	0.000189401	4.10606e-05	4034	tags=56%, list=36%, signal=37%	ENSA/UBL4A/SPCS2/ARMCX1/PYGO2/EIF2B2/TXNDC12/C7orf25/H2AC6/RDH11/SFT2D3/LRCH3/HARS2/RETREG2/PEX11A/DSEL/IFNGR2/TMED5/PIGV/DBR1/CHMP5/MRPL20-AS1/ZNF510/SDHA/ZC3H10/DCP1B/ANAPC10/FBXO31/ATP6AP1/NUDT9/KEAP1/MYD88/GABARAPL2/TMBIM4/RETREG3/INTS5/PAIP1/ABCF3/NSUN4/ZNF383/IQSEC2/ZNF747/ZFYVE1/ASTE1/TP53RK/FRG1HP/MACO1/GTF2IRD2B/SDCBP/MACROH2A1/CBLB/CMTM3/LCMT2/DNAJA1/FMNL3/ZNF689/EAPP/EVC2/ISOC1/DDX24/S…
KLF9	KLF9	55	-0.601333	-2.01583	0.000106154	0.000193847	4.20244e-05	3943	tags=80%, list=35%, signal=52%	RBM12B/REV1/SIPA1L2/ZNF41/CACHD1/UGGT2/SH3BP5/KLHL5/BICRAL/ELF2/RAB27A/LHX8/SLC23A2/PCMTD2/CDKN1B/PAX3/NOL4L/PPM1B/SATB1/DENND6A/SPATA13/MDFIC/SATB2/CFLAR/PPARD/BCL9/BDNF/PLEKHA5/NINL/PCNX1/TUSC1/TANK/TMEM164/IKBKB/BICD1/ZMIZ1/NRDE2/PRKAR1A/ZNF558/ZFYVE16/SIK2/PCMTD1/IRF2BPL/STK38L
MSX1	MSX1	303	-0.367906	-1.54176	0.000109099	0.000198793	4.30966e-05	1680	tags=35%, list=15%, signal=30%	RMDN2/CCDC69/TEAD2/SLC26A11/RAB3IL1/DPP7/EFCAB7/SHROOM1/BDH2/FENDRR/DNM1/CHI3L1/ZNF33A/HTRA1/OCEL1/PRRX2/C20orf96/ZNF652/NTN1/ZFYVE28/DTX3/GLA/MAP3K12/DLX3/LIMK1/AKR1B10/TMEM198/UBE2E3/DHRSX/CTSD/ZNF577/ANKRD13D/GYPC/SAT2/CDKN2A/SLC43A1/PTMA/PROCR/POR/SLC22A17/IER5L/DLX1/METTL25B/CCDC74A/GTF2IRD2/CREB3L4/PTMAP5/RALGDS/B3GALT4/FTH1P2/MMP2/NDRG4/ABCC3/ARHGEF3/ZNF250/P4HA3/FTH1P1/NINJ1/RIPOR3/PTMAP4…
ZNF500	ZNF500	82	-0.539213	-1.92999	0.000113702	0.000206731	4.48176e-05	4284	tags=74%, list=38%, signal=46%	TRO/PRMT9/FAM118A/CYBC1/PI4KAP2/KYAT1/CACNB3/UNKL/ACAD10/CHST10/ARHGEF40/ZNF71/ANAPC4/RDH11/IKBKE/TTC8/CDK9/COQ7/BTBD19/UCKL1/NUP85/TIA1/LDB1/SRRT/SBNO2/SFXN5/LYSMD1/AADAT/NOL4L/CYP20A1/SNRNP70/MBD4/IFT81/IQSEC2/CFLAR/PPARD/CRTC1/PAN2/CAPRIN2/DGKQ/ZNF7/TEAD2/SLC26A11/FMNL3/WRAP73/N4BP2L2/BUD13/TRPV4/MAP3K12/ZNF251/WDR19/ZNF316/ZNF785/ZNF266/FOXP4/DDX5/BTN2A2/WIPI1/SETD6/AGPAT4/ANKZF1
ZNF395	ZNF395	98	0.545586	1.82473	0.000114295	0.000207359	4.49539e-05	3631	tags=55%, list=32%, signal=38%	CDC14B/PARP9/FAM131B/PHKB/TCAF1P1/SLC24A1/BCKDHB/CFH/NUBPL/TTC3/TCP11L1/VDR/FAM149B1/C6orf120/NUCKS1/DTX3L/PDIA3/CNKSR3/LANCL1/ARSK/EHHADH/AR/SBF2/EIF2AK2/FUT4/PIGN/XPO1/HDHD2/USP48/SYNJ2BP/SERBP1/VAMP7/CTDSP2/MARCHF8/TMEM123/TMEM45A/PLSCR4/GLRB/DYNC1I2/INIP/UBE2J1/MAPK9/ENAH/UBE4B/NBN/CEP68/NKAPD1/HIBADH/DENND2B/DIP2A/ACADSB/MORF4L1/YME1L1/KCTD3
MBD4	MBD4	77	-0.55537	-1.96224	0.000118474	0.000214479	4.64974e-05	3939	tags=65%, list=35%, signal=43%	CHST10/MSL1/ZFP36L1/PDE4A/UGGT2/TRIB2/MAPK7/TTC8/TUSC3/TIA1/LDB1/TGFB3/CC2D1B/SBNO2/GAS7/TMEM192/DEPDC5/OSBPL9/NOL4L/CYP20A1/SATB1/TMBIM4/TCEAL9/IFT81/RCBTB1/TMEM198B/CFLAR/ABCC4/WDR91/PAN2/TEAD2/SPTSSA/FENDRR/ZNF33A/ZNF248/TRPV4/RNF168/TMEM164/L3MBTL3/WDR19/IKBKB/WIPI1/ZNF615/ZNF250/GABARAPL1/ZNF84/FOXF1/TWIST1/SOX4/HIP1R
NR3C1	NR3C1	112	0.521822	1.78351	0.000119088	0.000215127	4.66378e-05	3687	tags=55%, list=33%, signal=38%	RPS6KA2/ZHX1/DDR2/ITGAV/IL6ST/PHKB/PRKAB2/POGLUT3/DNAAF9/EEA1/COG5/LNPK/SLC4A7/NFE2L1/AZIN1/NBEAL1/SNX6/LANCL1/CARNMT1/KIAA0100/SRC/PTPN11/EHHADH/RDX/SBF2/IMPACT/NECTIN3/DMXL2/ADGRL2/FAM126A/RNF11/CEP192/KATNAL1/PPP1R12A/MED13L/SGTB/PRKDC/MAPK9/PARP14/FNDC3B/NUDT21/IBTK/SLC25A40/MTMR12/MAP3K20/MBTPS2/RAB3GAP1/ZNF621/HUWE1/JAK2/FHIP2A/PJA2/NEDD1/DIP2A/SEPTIN10/BIRC6/SLC9A6/NCOA2/ATRX/GALNT7/CRYBG3…
ZBED3	ZBED3	21	0.769206	1.97332	0.000119454	0.000215325	4.66807e-05	2080	tags=81%, list=18%, signal=66%	CDON/SAMD9L/PRUNE2/CACNA1C/PREPL/DZIP3/NT5C2/SHROOM3/BCKDHB/CFH/NUBPL/SCAPER/IMPACT/PDCD4/SLC35F5/SEPTIN7/AP3S1
SRCAP	SRCAP	99	-0.502437	-1.83962	0.000122241	0.000219876	4.76675e-05	4040	tags=65%, list=36%, signal=42%	MED13/SMURF1/SMG1/DIDO1/GTF3C1/PHC3/C2CD3/ZNF687/DCLRE1C/GMEB2/SENP6/CDK12/ZZEF1/KMT2D/KDM2B/MBD1/SON/ARID1A/GPATCH2L/NAA25/DSEL/SRRM2/BRPF3/THOC2/PPP6R3/LINC02693/KMT2A/DCAF7/MTF1/RIF1/LARP4B/NCBP3/SMC5/KDM3B/CREBBP/NIPBL/SIK3/CAMSAP2/GPATCH8/CHD8/DCAF1/ZNF318/USP19/RAD54L2/AGO3/ZNF638/ZNF592/AFF4/GAPVD1/PDPR/GCC1/YY1/TAF4/ACER3/PPP1R3D/OTUD7B/KDM5C/PHF8/SPEN/SMG7/UBR4/ZNF609/TCF20/EP300
NFXL1	NFXL1	55	-0.597901	-2.00433	0.000123485	0.00022164	4.80498e-05	3893	tags=82%, list=34%, signal=54%	PDPK1/DCLRE1C/RERE/NAA16/SENP6/NBPF11/RPAP2/MCPH1/ZC3H6/SREK1/BRPF3/ASB7/PHF14/PPIG/SLC25A36/KIAA0753/ATE1/PSD3/POLR2B/JRKL/BTAF1/ZFAND6/ZNF720/ARL6/AGO3/ZNF638/ZNF592/ZNF320/NFYA/CNOT8/SLC35A1/KANSL1/CCNT2/ZSCAN20/XPC/PHF8/GZF1/CNNM4/USPL1/ZNF160/CLDND1/ZCCHC10/CYB5R4/AFDN/ADGRA3
KDM2B	KDM2B	94	-0.514445	-1.8572	0.000127465	0.000228296	4.94928e-05	4408	tags=81%, list=39%, signal=50%	ADIPOR2/USP8/SMG6/USP47/HECTD4/HCFC1/NEK4/GOLGB1/TLE4/KNOP1/TTC30A/DDX42/PLCG1/RBM15B/PRPF8/AUTS2/NFRKB/HOOK3/RTF1/SIMC1/TBC1D14/DIDO1/RBM12B/TRIM24/ADAR/PRPF4B/ZNF687/RERE/PARP11/ZZEF1/CPOX/GPATCH2L/PHACTR4/LRCH3/CCDC47/ZNF827/MARCHF6/CHD4/HNRNPU/PIK3C3/GON4L/MFSD14A/UBR5/ACBD5/MRTFB/BRD7/SETD2/DEPDC5/SRCAP/DCAF7/TSPYL4/EIF4ENIF1/ZNF81/UVSSA/TTC17/NCBP3/KDM3B/NFATC1/NIPBL/ATG13/ZC3H14/DHX8/ARHGA…
KAT7	KAT7	174	-0.429956	-1.70714	0.00013147	0.000234968	5.09392e-05	4608	tags=56%, list=41%, signal=34%	CLPX/RTL6/ARMH3/USP16/USP39/KHDRBS1/THOC3/CCAR2/CIAO1/ACTR8/TRIM26/GLE1/THRAP3/TRMT2B/CRNKL1/ZER1/MCCC2/SIMC1/XRCC5/SMU1/GTF3C1/PITPNA/SLC4A1AP/CPSF7/TRIM24/ACP2/LRRC8E/LYRM2/FBXO7/SAR1B/SMIM14/LRCH3/EFTUD2/CYREN/ZNF207/BECN1/HNRNPF/DNAJA2/PLRG1/SLC15A4/SSRP1/MKRN1/TUBGCP5/SLC25A44/SDHA/VSIG10/SYNRG/POLR3A/ZNF544/FAM118B/GTPBP1/SOAT1/MCMBP/MTA2/TGS1/GEMIN4/FAM193A/FRMD8/CTNNB1/BMS1/GRAMD1B/RIPK1/…
TGIF2	TGIF2	58	0.613271	1.89792	0.000138175	0.000246427	5.34234e-05	2473	tags=48%, list=22%, signal=38%	CARNS1/RASSF4/CHRNB1/PKDCC/EPHB3/RAB40B/PRR5/LFNG/NREP/FNDC5/PPFIA4/FMNL1/PLEKHG5/SARDH/LINC00205/FAM171A2/MICAL1/SCLT1/EFNB1/CACNA1H/SCN5A/CDC25B/SHF/P2RX6/CHD3/CTDSPL/TMEM123/TMEM45A
BAZ2B	BAZ2B	98	-0.517193	-1.88874	0.000142491	0.000253585	5.49753e-05	4779	tags=73%, list=42%, signal=43%	YAP1/ZNF506/CASP8AP2/WDR82/DENND4C/PHIP/ATG2B/FBXO3/ICE1/MAP9/ARL13B/ANTXR2/VPS13C/ALMS1/CHD6/PHF20L1/TRPM7/INTS2/RBM12B/TUT4/ZNF41/RBM26/SNX13/PPP3CA/BPTF/MSL2/ZNF45/PRRC2C/ELF2/EMSY/CDK14/DPY19L3/GPD2/ZMYND11/ARID2/ACBD5/MRTFB/DIPK2A/MAP3K2/YES1/C5orf24/NOLC1/ATXN1L/ZNF81/TSHZ3/POGZ/SETX/DENND6A/RNF111/KBTBD6/KAT6A/PSD3/KLHL8/SATB2/ZNF300/ZSCAN12/MIER3/HECTD2/NUP160/RSF1/PDPR/ZNF292/SIN3A/STAG2…
ZNF598	ZNF598	71	-0.544022	-1.88105	0.000153432	0.00027248	5.90714e-05	4252	tags=73%, list=38%, signal=46%	PPP6R1/ATXN7L3/GPATCH4/PHRF1/PARP12/MAST2/PUS1/LEMD2/PTBP1/TRABD/CAMTA2/PLCXD1/CLUH/GMEB2/DPH2/TICAM1/MBD1/C2CD2L/PKD1P6/ZBTB7B/DHX37/RHOT2/TRIM41/FBRSL1/PDXK/LTO1/KIFC3/ATF4/TMEM63B/PPP1R16A/MAFK/SNAPC4/FXR2/ATG16L1/PTS/MYBBP1A/METTL17/AXIN1/IGHMBP2/CERS5/ATF4P3/KLC2/GRK6/NBPF19/KDM5C/ZNF335/GTPBP2/KMT2B/ATG4D/MAFG/LRP8/AIFM2
ZNF277	ZNF277	35	0.677837	1.90414	0.000154532	0.000273854	5.93693e-05	2386	tags=74%, list=21%, signal=59%	ASTN2/LOC100419583/SUGCT/BABAM2/OST4/RPS3AP5/CLIP3/SEC31A/CETN2/SCP2/IFT52/TMEM98/EIF3L/NIPAL2/SLC66A3/DPH5/HIBCH/IFT22/NDUFB5/BBS9/COX7A2L/FBXO4/TPT1/CREBL2/SNX3/HGSNAT
MTERF1	MTERF1	46	-0.62463	-2.02121	0.000166626	0.000294664	6.38808e-05	3746	tags=85%, list=33%, signal=57%	LTV1/GTF2A2/ZC3H15/NOL11/SUGT1/QRSL1/DNAJC7/ZUP1/ZFP82/PDCD10/CNOT9/PSMD6/UBE2V2/MRPS22/DPM1/TBP/LLPH/IER3IP1/DBF4/SPATA2/SLBP/KCMF1/LANCL2/ZNF200/MRPL42/SNRPB2/PRDM4/PTPN2/PRMT3/GGNBP2/HNRNPUL2/RBM8A/ORC5/DDX20/ZNF844/CACUL1/WDR20/MTPAP/RCL1
ZBTB4	ZBTB4	272	0.418422	1.58108	0.000178858	0.000315633	6.84266e-05	4056	tags=56%, list=36%, signal=37%	SAMHD1/NYNRIN/KCND1/TMEM8B/OAS2/SHC1/FAM161B/APOBEC3G/FASN/SNTA1/MAN1C1/IFT52/EMILIN1/MAN2B2/CRTAP/GSTA4/PRDM16/BTN3A2/SGCE/PXMP4/SLC66A3/CD81/THRA/IQCG/HIBCH/FTO/TNFRSF1A/RXRA/DPYSL3/PCYOX1L/ATP8B2/ALDH6A1/MRPS14/KANK2/OSTF1/MINDY1/TSPAN31/ALAD/PGAP3/CYB561/SPIDR/SLC38A10/MAPRE2/PRTFDC1/SLC41A3/PAQR8/PIK3IP1/TRIM22/GSN/IFT122/SLC27A1/TNS2/FUT10/ARPIN/PRKACA/PLAGL1/CAPN5/IL10RB/BRD3OS/DIAPH2/NLGN…
MBD1	MBD1	77	-0.544685	-1.92449	0.000187201	0.000329662	7.14681e-05	4449	tags=82%, list=39%, signal=50%	STRN4/ZNF330/DNAJA3/GATAD1/SLC9A1/ATXN7L3/ZNF319/PHRF1/MAST2/CEP164/OTULIN/LEMD2/RILPL1/HMBOX1/NEURL4/TCF3/DCLRE1C/C17orf75/SENP6/SETDB1/NBPF11/LRRC14/MED10/RANBP10/PKD1P6/TCHP/ZBTB7B/SIN3B/FUBP1/TRIM41/SRRM2/FBRSL1/NAPB/ZC3H18/ZNF598/TRMT44/SYVN1/BAP1/TBP/SRCAP/EIF4ENIF1/DENND4B/SMNDC1/SAMD4B/ATG16L1/BRD4/TCOF1/ZNF707/BTN2A1/TOP3A/IGHMBP2/ZNF638/ACTR6/CSNK1D/RAB2B/MAU2/PRDM15/KHNYN/MORC2/CTDP1/U…
CIC	CIC	104	-0.496961	-1.83142	0.000207237	0.000364182	7.89518e-05	3899	tags=61%, list=35%, signal=40%	TIRAP/ATXN7L3/RNF31/ATF7IP/MED24/PPP1R9B/PYGO2/DCLRE1C/EIF2B2/TMEM63A/MIA3/HELZ2/SLC35F6/RDH11/IKBKE/IFT88/LRCH3/COQ7/HARS2/C11orf58/SSRP1/SMYD4/DBR1/ILRUN/SLC25A44/GSPT2/GTF3C2/FBXO31/HDAC1/METTL16/EIF4ENIF1/YY1AP1/FAM193A/ZSWIM8/MYD88/GRAMD1B/GPATCH11/ZNF142/STEEP1/NSRP1/CNOT3/WDR35/SCYL3/USP19/CASC3/ZNF638/LCMT2/RIC8B/RASA3/ARMCX5/FMNL3/ZNF689/SRSF4/NUMA1/AMBRA1/SH3KBP1/LIN52/ZNF776/ZFYVE26/BR…
ZNF276	ZNF276	42	-0.638879	-2.02468	0.000212409	0.000372491	8.07532e-05	3429	tags=81%, list=30%, signal=57%	GOLGA8B/TEAD3/ARGLU1/LENG8/FBRSL1/CEACAM19/AHSA2P/ANKS3/L3HYPDH/CCNL2/SDHAP1/SFSWAP/PABPC1L/STX16/SNAPC4/CROCCP2/GBA2/DMTF1/TCOF1/AFG3L1P/ZNF783/AXIN1/CREBZF/CCDC57/ORMDL1/NBPF19/FNBP4/ZNF335/GTPBP2/AKAP17A/PIGL/PARP6/GIGYF1/DGKE
PCGF6	PCGF6	33	-0.67833	-2.04212	0.000217446	0.00038053	8.24958e-05	3317	tags=91%, list=29%, signal=64%	ZNF721/USP7/FAF2/ZNF544/TGS1/NUP50/SDAD1/NAV1/RIPK1/LANCL2/ZSCAN25/MTF2/PRMT6/PRDM4/PRMT3/ZBTB24/PWWP2A/STK35/OTUD7B/QRICH1/RIOX1/WDR20/NKRF/BTN2A2/CBFB/PIGW/FASTKD5/E2F6/ZNF627/SEC14L2
ZNF544	ZNF544	101	-0.499234	-1.83195	0.000218289	0.000381212	8.26437e-05	4467	tags=69%, list=40%, signal=42%	USP16/PHAX/KHDRBS1/ACTR8/THRAP3/THOC5/PSMD7/ASNSD1/PPHLN1/SIMC1/HNRNPL/FDX1/CUL2/PITPNA/CPSF7/LYRM2/CMAS/LTV1/OSBP/ZNF584/PUS7/DNAJA2/MAPKAPK5/POLR3E/CBX3/WIPI2/ACVR1B/CNOT9/PSMD6/NELFCD/SYNRG/PPP2R5A/RNF214/MTA2/PACRGL/GEMIN4/FKBP15/TSNAX/C9orf78/DUSP11/AFG3L2/BMS1/MED4/RIPK1/LANCL2/PPP1R8/ABCF1/NSMAF/BSDC1/ABT1/DHX8/MOCS3/APIP/ISCA1/PRMT6/HEATR6/ZNF329/PRDM4/GPAT4/AKAP8/CSNK1D/SAP130/PCGF6/ERCC…
NFKB2	NFKB2	85	-0.522191	-1.86902	0.000228678	0.000398525	8.63971e-05	4222	tags=74%, list=37%, signal=47%	EMC6/TRMT61A/R3HDM4/FBXL12/UTP14A/MICA/DEF8/DVL1/TP53I13/PPP1R37/TBRG4/NOP16/NFKBIE/CCDC137/TOE1/DDA1/LTO1/ZFAND2A/CCDC86/GGA1/U2AF1L4/DDX56/SAP30BP/TLCD1/RELB/C12orf73/DHX34/PPP1R16A/TOMM40/SRA1/SF3A2/NOL12/CAPN10/B3GAT3/MTG2/FAM50A/ILKAP/PINX1/ADRM1/MFSD12/NOP56/APBA3/SNRPB/SIRT7/GNL2/HGS/TRIM11/DDX55/EIF2B4/RNF25/SNHG11/KLC2/RRP1/E4F1/DDX51/LRWD1/MOB2/CBARP/ZNF335/SLC52A2/ZNF408/IRF7/NFKBIB
PPARD	PPARD	88	-0.515329	-1.84895	0.000231186	0.000402062	8.71639e-05	4394	tags=68%, list=39%, signal=42%	UBA3/PLCG1/ZNF500/DHX38/THRAP3/LOC283788/ZBED1/ST3GAL1/UNKL/JOSD1/SUPT7L/MSL1/BIN3/ZFP36L1/RAB43P1/PHACTR4/TCHP/BTBD19/PPFIA1/KLHL5/WDR59/POLR3E/CC2D1B/SBNO2/ZNF544/ETV6/DEPDC5/FKBP15/PCTP/STX16/NOL4L/TTC17/JKAMP/NCBP3/MBD4/NFATC1/ZDHHC13/TMEM127/IFT81/DHX16/CFLAR/ERICH1/ISCA1/IWS1/GPR161/FAM174A/RNF145/NINL/ABL1/TRIM62/GTF2IRD1/LRRC8A/AP5B1/IKBKB/BICD1/DDX5/NRDE2/GABARAPL1/KLF9/NHSL1
GLIS3	GLIS3	30	-0.68481	-2.01685	0.000235041	0.000407922	8.84342e-05	2688	tags=83%, list=24%, signal=64%	HIVEP1/ESYT2/TSPYL4/PPM1B/CHUK/POGK/RPS6KA3/OSBPL8/HIF1A/ENTPD7/PTPN12/TANK/PDE8A/BICD1/ELF1/NAB1/ZFAND5/SNAPC1/ADSS2/LRP12/SMCR8/LMTK2/PFKFB3/ACSL4/IRS2
ZNF771	ZNF771	328	-0.361706	-1.5365	0.000253947	0.000439826	9.53508e-05	4505	tags=51%, list=40%, signal=32%	ALKBH7/COX6B1/SAMD1/ZNF205/SPSB2/ZFYVE19/ELP5/ANTKMT/MRPS21/TOMM6/DUS1L/TMEM258/TRIR/TMEM147/SLC50A1/RAB34/SWI5/TMA7/EVA1B/RNF167/GSTZ1/NPRL2/COX5B/MAPKAPK5-AS1/MIIP/PQBP1/QTRT1/RIC1/LAMTOR1/LIN7B/GPX1/PTDSS2/LAMTOR2/ISY1/NDUFS5/MRPL14/PIDD1/STYXL1/SPHK2/MVB12A/MCRIP2/CTU2/SEM1/DNAL4/MYG1/TP53I13/SPR/AAAS/ECSIT/TMEM223/C4orf48/ZMAT5/PPP1R37/SAC3D1/PLEKHF1/MYPOP/EXOSC1/PSMB3/CYHR1/WASH7P/COX14/LAG…
ZNF195	ZNF195	43	-0.623784	-1.98583	0.000269183	0.000465255	0.000100864	2352	tags=72%, list=21%, signal=57%	NUP35/ZBED5/EIF4A3/MRPL50/APIP/MRRF/THUMPD2/CPSF3/ZNF7/TOP3B/NDUFAF5/CNOT10/ENY2/WDR75/ZNF3/MRFAP1L1/ZNF251/ZNF480/ZNF266/ZNF557/ZSCAN9/PPP1R10/POC5/GABPB1-IT1/CBX8/HINFP/ZNF155/ZNF84/NDUFV2/TFB1M/CLEC2B
CEBPD	CEBPD	24	0.739045	1.92712	0.000280115	0.000482165	0.000104529	1240	tags=62%, list=11%, signal=56%	IRAG1/RCAN2/ITGA8/SLC2A12/LINC01503/FZD2/CDC14B/ADAMTSL4/PDIA5/POFUT2/FMOD/TP53I11/HDAC7/IFITM3/UBA7
PLAG1	PLAG1	77	-0.537183	-1.89798	0.000280051	0.000482165	0.000104529	2659	tags=30%, list=24%, signal=23%	TSPAN11/LRRK2/SATB1/TMEM68/TMBIM4/GLUL/SATB2/ZC2HC1A/SLC9B2/CCDC69/ZNF521/ZNF33A/ARHGAP24/FAM20C/MAML3/ARHGEF3/SOX4/LACC1/PELI2/DCHS1/EDNRA/FLRT2/PLXDC2
ZNF3	ZNF3	24	-0.736485	-2.05085	0.00028179	0.000483984	0.000104924	2224	tags=83%, list=20%, signal=67%	ZBED5/FANCL/FBXO38/PPWD1/HELQ/ZNF7/WDR75/CENPC/ZNF195/ZNF480/ATG14/ZNF266/ZNF304/ZNF211/MED17/ZNF354A/GABPB1-IT1/TAF8/RESF1/HIP1R
ZNF654	ZNF654	44	-0.620675	-1.9931	0.000282324	0.000483984	0.000104924	2698	tags=84%, list=24%, signal=64%	INTS2/OBI1/SLAIN2/BCL10/RBM26/BBS10/SON/ERCC4/YTHDF3/AMD1/NEMP1/USP38/PRDM10/INTS6/CNOT6L/HSPA13/DCP1A/FEM1C/GNA13/ZNF292/FBXO28/ZBTB33/TRIM23/IKZF5/MGA/AHCTF1/ZNF644/NR1D2/POLR1B/CCNT1/RBM15/CEP76/ZBTB21/JMJD1C/RICTOR/FOXN2/PPTC7
RFX2	RFX2	36	0.672676	1.89555	0.000289255	0.000494856	0.000107281	3152	tags=81%, list=28%, signal=58%	APPL2/TMEM106A/MAPK11/RMDN1/NACAD/HDLBP/ZNF703/VOPP1/RARS2/CEP89/COLGALT1/SRC/RTCA/GLTP/ARHGAP17/DMWD/RNF26/GNA11/TNKS1BP1/SLC25A43/SREBF1/DMAC2L/PIP5K1C/RABL3/DAGLA/ANP32B/RAD1/DNAJC11/BRD9
ZFP62	ZFP62	19	-0.758912	-1.96915	0.000300085	0.00051234	0.000111071	2093	tags=84%, list=19%, signal=69%	WDR89/PAN2/ZBTB34/ZNF550/RNF146/PCDHG@/ZNF160/CCDC66/ZNF558/ZCCHC10/ZNF700/ANKZF1/ZNF84/ANKRD12/ZNF786/MAP3K4
CREB1	CREB1	102	-0.492771	-1.81398	0.000315846	0.000538155	0.000116668	4877	tags=77%, list=43%, signal=44%	CEP350/SPART/ZNF275/KAT6B/SLC33A1/ARFIP1/SCAMP1/WDR82/PHIP/IPO8/RHOT1/SLC30A5/ANTXR2/SMCHD1/KDM5A/ITPR2/NSD3/CGGBP1/TRPM7/WDR7/FBXL4/INTS2/GABPA/RBM12B/MSANTD4/PDPK1/AKT3/VPS4B/SNX13/ZNF322/KDM4C/MFSD14B/UBQLN2/RALGAPA1/PPP3CA/YIPF6/AASDHPPT/CCDC47/ERCC4/SREK1/BICRAL/TM9SF2/TERF1/PHF2/YTHDF3/CDK14/CEP135/GPD2/ZMYND11/TCF4/DIPK2A/SEMA5A/TTBK2/ELK4/C5orf24/ATAD1/ATE1/MDFIC/KBTBD6/MTM1/GNAI1/RALGAPA…
ELF4	ELF4	267	0.412304	1.5525	0.000321019	0.000545862	0.000118339	4022	tags=55%, list=36%, signal=36%	GCNT1/CDK6/AHNAK/HEG1/FRMD6/PEAK1/CHST15/NDST1/ARHGEF17/RPN2/CLIC4/EHD1/KIF1C/PCYT1A/NF2/AIDA/RAPGEF1/ASAP1/SNX6/IFIT3/TANGO6/DNAJC5/CLPTM1L/TRAF3/USP25/WASF2/CHST3/CAMKK2/KLF6/SRP72/STX12/LRRC59/TMED2/RTN4/AHDC1/PINK1-AS/FAM126A/DENR/YKT6/MGAT1/PICALM/APC/NACC2/VANGL1/CARMIL1/RNF14/SEL1L/ZFAND3/NCOR2/CDV3/RIMKLB/HEATR3/CTDSP2/LCLAT1/STARD7/ZDHHC3/C4orf3/CEP85/BTBD10/DOCK10/FYTTD1/NACC1/TRIM44/MR…
KMT2A	KMT2A	80	-0.520567	-1.83813	0.000337032	0.00057078	0.00012374	3647	tags=72%, list=32%, signal=49%	SMG1/PHC3/FOXO3B/NUP58/PDPK1/KMT2D/LEMD3/SON/LATS1/GPATCH2L/NHLRC2/NR2C2/ATXN7/ZMYND11/ARL10/TENT4B/PUM1/C5orf24/DNAJB14/SRCAP/ATXN1L/RASA1/FOXK1/PDZD8/MTF1/RIF1/SETX/KDM3B/REST/ZNF800/CREBBP/NIPBL/CAMSAP2/ZNF236/SNRK/HSPA13/RAPGEF2/UBXN7/ZBTB44/BCOR/TRIM33/MORC3/ZNF592/AFF4/RSF1/LIG4/BRWD1/ADNP/PIAS1/MTMR3/NFAT5/DDHD1/SPEN/ARID4B/ASXL2/ZFHX3/EP300/JMY
MAX	MAX	90	-0.511495	-1.83559	0.000336587	0.00057078	0.00012374	4327	tags=66%, list=38%, signal=41%	EXOSC10/ANAPC13/LOC93622/ZER1/ASNSD1/HNRNPL/ENSA/NRBP1/FDX1/SMU1/PITHD1/NBDY/NSFL1C/SMIM10L1/LYRM2/TRMT61B/FBXO7/SAR1B/LRRC14/TADA1/ZNF584/MEAF6/PSME3IP1/DEDD/COQ7/MRFAP1/DNAJA2/RETREG2/SLC15A4/PRCC/TSG101/PSMC6/CHMP5/GTF3C2/ATG3/SPPL3/MRPS35/PPP2R5A/FAM118B/IER3IP1/TSNAX/PAF1/C9orf78/DUSP11/TMEM127/CHMP4B/NSMAF/RNF8/BSDC1/INTS14/APIP/SLC25A26/MACO1/SMAD2/SP100/GPAT4/PSPC1/EAPP/RIT1
ZNF81	ZNF81	89	-0.516198	-1.85713	0.000350864	0.00059301	0.00012856	4385	tags=65%, list=39%, signal=40%	ATP7A/PLCG1/SRGAP2B/SMAD1/TENM3/ZNF618/FOXN3/TRPM7/NHS/MSANTD4/PTEN/LCA5/SNX13/ZNF322/ZNF548/RALGAPA1/ZBTB20/CCDC47/ZNF623/CHD4/SREK1/BICRAL/ELF2/PHF2/TCF4/ARID2/MFSD14A/SLC23A2/MRTFB/MAP3K2/SLC26A2/CREB1/DEPDC5/PAX3/RNF103/KBTBD6/KAT6A/GNAI1/ARHGAP32/ZSCAN12/BAZ2B/NFATC3/SERINC5/AKAP13/LDLRAD3/ZNF12/FAM135A/FBXO21/RNF168/RUNX2/FRAS1/ARID1B/TMED8/CBFA2T2/CDK19/ZMIZ1/SLC5A3/PRKAR1A
ZIK1	ZIK1	35	-0.66791	-2.0377	0.000366303	0.00061786	0.000133947	3547	tags=86%, list=31%, signal=59%	DDX6/UTP23/NEPRO/C11orf58/YPEL5/ZFP82/METTL16/TGS1/VRK2/IDS/LYST/BRAP/GLOD4/WDR12/ARL8B/PHF3/CDC5L/SAP130/ARMCX5/LINC00938/WWTR1/SMG8/UVRAG/DNAAF2/PI4K2A/UTP25/ZNF304/ABHD2/KRR1/FNIP1
ZNF410	ZNF410	366	-0.34571	-1.48832	0.00037371	0.00062909	0.000136382	4848	tags=54%, list=43%, signal=32%	BLOC1S3/SHB/RRP36/ZCCHC17/EMG1/REPS1/UBE2D3/AAR2/INTS12/SRPK1/PUF60/TERF2IP/MSL3/PSMD14/EDC3/PDSS2/HAT1/GOT2/BAIAP2/SDHB/PSMD2/CSTF2/ECD/PARL/ARMH3/MRM2/SRRD/USP39/NUP88/CLPB/GTF2H1/PNPLA6/CCAR2/FASTKD2/MRPS23/PSMC2/TRIM26/C1orf43/GLE1/EXOSC10/CRNKL1/ITPK1/RNF4/PSMD7/ASNSD1/INTS4/CNIH4/HNRNPL/ANP32A/PSMD9/GTF3C1/PTBP1/CUL2/PITPNA/SLC4A1AP/CPSF7/TTL/PPM1G/U2AF2/EMC8/TMEM69/UTP6/SF3A3/PPP2R2A/SLC25…
CXXC5	CXXC5	68	0.575491	1.82755	0.000380732	0.000639629	0.000138666	3383	tags=56%, list=30%, signal=39%	MEF2C/MYORG/INSYN1/RAB40B/CHID1/C11orf24/CAPN1/AACS/SIL1/TP53I3/XXYLT1/CBY1/PLCD3/MARVELD1/SCMH1/BAIAP2-DT/ERGIC3/ADAM23/LDLRAP1/VSTM4/ORMDL3/DCTN2/TXNDC15/OAZ2/DMAC2L/C2orf68/CBX1/TSPAN3/SETD3/ITGAE/MCAM/SUMF1/TMED4/ANAPC15/PJA1/HIBADH/FOXF2/ACTR10
ZNF35	ZNF35	59	-0.570555	-1.9299	0.000434404	0.000727311	0.000157675	3601	tags=68%, list=32%, signal=46%	NAPG/CIAPIN1/SHQ1/QRSL1/XPO5/TAX1BP1/MFSD8/TRAPPC13/WIPI2/ARIH2/GPBP1L1/GHITM/ATMIN/AKIRIN1/CCZ1/PACRGL/USP10/FBXO34/FRMD8/DBF4/MTRF1L/BMS1/YTHDF2/CCZ1B/ZNF354C/DUSP3/RAB5A/CUL3/CUL1/PPP1R3D/SENP5/PPP2R1B/QRICH1/DDX20/CACUL1/NKRF/ZNF136/ZNF562/SNIP1/CHIC2
CREBZF	CREBZF	55	-0.573985	-1.92415	0.000434655	0.000727311	0.000157675	4059	tags=75%, list=36%, signal=48%	CC2D1A/CEP164/HERC2P2/HMBOX1/ZNF234/ZNF841/NBPF11/SRSF11/GOLGA8B/ARGLU1/LENG8/RBM6/FBRSL1/CEACAM19/NAPB/PNN/WSB1/SFSWAP/C1orf52/ZNF276/PABPC1L/ARID3A/STX16/GBA2/DMTF1/TTC14/ZNF783/CFLAR/PLEKHM1P1/CCDC57/DNASE1/PNISR/ZNF254/GTPBP2/ZBTB5/AKAP17A/BRD1/FAM76B/SS18L1/LONRF1/PAXBP1
ARID2	ARID2	133	-0.446284	-1.70014	0.000449036	0.000749881	0.000162568	4812	tags=65%, list=43%, signal=38%	ZNF275/KAT6B/YAP1/BMPR2/ARFIP1/AKAP11/IGF1R/WASHC4/RALGAPB/DENND4C/ZDHHC17/PHIP/ATG2B/SECISBP2L/ICE1/MAP9/ARL13B/SMCHD1/KDM5A/ATP7A/VPS13C/ALMS1/SRGAP2B/KIAA2026/SLMAP/CHD6/ZKSCAN1/MED13/HOOK3/ARHGEF12/RAPGEF6/NHS/WDR7/BTBD7/PTPRK/EIF2AK3/GABPA/FOXO3B/ITPR1/PLEKHM3/TMEM30A/AKT3/VPS4B/SNX13/FNDC3A/TNKS2/PPP3CA/LEMD3/LATS1/PIKFYVE/ZNF827/WDFY3/BICRAL/NR2C2/CDK14/DPY19L3/GPD2/EVI5/ZMYND11/PUM1/MRTFB…
ZNF721	ZNF721	47	-0.596651	-1.93708	0.000471408	0.000781032	0.000169321	3324	tags=68%, list=29%, signal=48%	POLR3E/MFSD8/TRAPPC13/ACVR1B/LARP1B/SCML1/TAF5L/C1orf52/FOXK1/NUP50/CNOT6/VPS54/BLOC1S6/MTF2/CCDC82/NFATC2IP/ZNF585B/DOT1L/LIN7C/SIX4/C18orf25/STK35/PCGF6/PPP2R1B/PTPN12/TMEM161B/MYLIP/SLC25A25/ZNF131/PALB2/ZNF791/SPSB1
ELK4	ELK4	66	-0.564074	-1.93012	0.000469865	0.000781032	0.000169321	4285	tags=79%, list=38%, signal=49%	EBLN3P/MIER1/KIAA2026/ZNF516/CGGBP1/PHC3/FBXL4/RBM7/AKT3/AEBP2/CPOX/TNKS2/TMEM209/LSM14A/AASDHPPT/LRCH1/NHLRC2/PURA/CEP135/ZKSCAN2/ZMYND11/SMC3/PUM1/ZNF639/RAB18/LOC643562/ATAD1/CREB1/CASD1/RIF1/REST/PDE12/KLHL8/PGGT1B/ZFAND6/FBXO30/ZBTB44/BCOR/RSF1/ZNF281/ATF1/NUFIP2/MAT2B/ADNP/SIAH1/SP1/SP3/PLPP6/YIPF4/CTCF/ETV3/TBK1
NCOA3	NCOA3	143	-0.438691	-1.69488	0.000471102	0.000781032	0.000169321	3723	tags=54%, list=33%, signal=37%	WAPL/SMG1/TASOR2/HOMER1/TMEM181/C2CD3/NUP58/CDK12/KLF12/CBR1/OSBPL11/DIS3/CHAMP1/DESI2/PAPOLA/FRYL/NSD1/MTMR9/PDS5A/WDFY3/LATS2/STK4/TGFBRAP1/ZBTB11/ARL10/ZNF507/TENT4B/PLEKHB2/SLC30A7/SPIRE1/USP38/PDZD8/ZBTB38/DIP2B/MTF1/RIF1/WWC3/GMCL1/DENND5B/RNF111/ZNF518B/SNRK/AP4E1/NDFIP2/HSPA13/RAPGEF2/ALAS1/RNF6/ZNF318/MORC3/AFF4/GAPVD1/ENTPD7/TGFBR1/NRIP1/SOWAHC/BACH1/OSGIN1/KLF7/CDYL/RAB11FIP1/CBL/SLK/S…
DR1	DR1	186	0.443374	1.61228	0.000469565	0.000781032	0.000169321	3302	tags=43%, list=29%, signal=31%	AFF3/ARRDC4/FLVCR2/APOL6/AJUBA/AK4/RAD23B/APBB2/PPM1F/P4HA1/NEK7/GGCX/UBFD1/SCN8A/PRKAB2/STK17B/COG5/ACTR3/WDR5/SPTAN1/BCAT1/TTC13/LBH/PTPN14/ESYT1/RAP1GDS1/TSEN15/RAB8B/SCAI/POLR3D/USP25/KLHL36/FAM114A2/TIMM8A/PALS2/RTN4/PIGN/RNF11/ADGRE5/DENR/PRKX/SRF/CAPZA2/FXR1/PICALM/CALM2/SERBP1/VAMP7/RIC8A/LCLAT1/PSPH/UCHL5/BTBD10/FYTTD1/ATP11A/LARS1/CCDC6/MYO10/PER2/TOMM70/CYRIB/UHRF1BP1/STX7/XPOT/GPT2/SE…
ZFHX3	ZFHX3	77	-0.524412	-1.85286	0.000520729	0.000861048	0.000186668	4210	tags=66%, list=37%, signal=42%	PHF20L1/NSD3/ZKSCAN1/NCOR1/ZNF516/HOOK3/AHR/SMG1/FOXO3B/AKT3/AEBP2/ZZEF1/GPATCH2L/MARCHF6/PHF2/ATXN7/ARID2/HIVEP1/MAP3K2/C5orf24/KMT2A/ATXN1L/ZKSCAN8/TSPYL4/PPM1B/KDM3B/KBTBD6/HCG18/KAT6A/XIAP/ZNF236/KLHL8/DCAF1/BAZ2B/TNRC6C/ZNF318/BCOR/RAI1/PDPR/STAG2/ADNP/KMT2E/MECP2/PCNX1/SP3/ARID4B/SMG7/MAML1/ZFYVE16/MEX3B/EP300
ZNF266	ZNF266	19	-0.746181	-1.93611	0.000532178	0.000878251	0.000190398	1758	tags=95%, list=16%, signal=80%	UPF3A/PRPF39/ZNF513/ZNF559/ZNF7/ZNF3/CENPC/ZNF875/ZNF251/ZNF195/ZNF432/ZNF557/USPL1/DDX5/ZNF700/ANKZF1/RBM48/KDM3A
ZNF785	ZNF785	34	-0.651545	-1.97195	0.00055464	0.000913525	0.000198045	3524	tags=88%, list=31%, signal=61%	VHL/ZNF75D/ZNF337/LDB1/GABBR1/CACNA1A/ODF2L/ZNF83/DLG4/CCDC142/ZNF302/LUC7L3/MDM4/RBM5/ACIN1/CLSTN3/AFG3L1P/TMEM198B/CCDC57/NINL/ZNF248/N4BP2L2/ING5/ATAT1/ZFYVE28/PSMA3-AS1/ZNF432/CCDC66/GIGYF1/ANKZF1
RUNX2	RUNX2	45	-0.59819	-1.92803	0.000561847	0.000923585	0.000200226	3909	tags=78%, list=35%, signal=51%	RBBP4/PHF21A/PTEN/LCA5/ZNF322/ZBTB20/ZNF623/MSL2/ZC3H6/DDX17/ZNF608/CMYA5/RAB27A/CASD1/ZNF81/MEGF9/KBTBD6/RCBTB1/GNAI1/PRICKLE2/BCL9/INSR/SIN3A/MPHOSPH8/AKAP13/FBXO21/TMEM164/ARID1B/TMED8/CBFA2T2/CDK19/PRKAR1A/SMAD7/SIK2/NHSL1
ZNF510	ZNF510	71	-0.51976	-1.79716	0.0005643	0.000923999	0.000200316	4561	tags=70%, list=40%, signal=42%	NUP42/TMEM50B/RXYLT1/ZNF438/CENPBD1/PRMT9/HOMEZ/ZNF74/MBIP/UBXN4/AHCYL2/ARMCX4/KAT14/PRPF38A/C7orf25/RDH11/IFT88/PBX1/HARS2/SAP30L/PEX11A/ABCA7/RPRD2/DBR1/CHMP5/GSPT2/ZC3H10/AADAT/FANCF/ZKSCAN4/PAPOLG/ZNF583/PDS5B/FBXO38/CWF19L2/ZNF570/RIC8B/ZNF184/DNAJA1/HMGB1/NFYA/MEX3A/ZNF585A/GORAB/NPAT/PGBD1/AMBRA1/L3MBTL3/RALGDS/ZNF250
KCNIP3	KCNIP3	133	0.476485	1.6745	0.000563438	0.000923999	0.000200316	4354	tags=65%, list=39%, signal=40%	LRRN4CL/IFI35/DHRS1/FLT3LG/PCYT2/FHL3/PRPS1/P3H3/GLIPR2/SLC15A3/LMAN2/PXMP4/AK1/CBY1/VPS26B/THRA/ITGB1BP1/IFT22/HAUS4/TPT1P4/MRPS14/SORBS3/TSPAN31/COG4/ZMAT2/PPIB/SLC38A10/OGFOD3/PRKACA/IL10RB/GSTK1/RTL8B/APH1A/POLR3GL/FKBP8/GNAS/DEXI/COX1/RBFA/ASMTL/APOBEC3F/ERP44/SLC66A2/FES/EIF3K/TMEM200B/VPS45/PLPP7/ILVBL/ABCB8/PDK2/YIPF2/AKR7A2/ZNF346/HILPDA/SRI/PHETA2/TCEAL4/PPM1M/CPNE1/SSBP4/HLA-C/GALK1/CO…
ZNF639	ZNF639	35	-0.655759	-2.00063	0.000571477	0.000933931	0.000202469	3391	tags=86%, list=30%, signal=60%	NHLRC2/CRAMP1/LHX8/MARCHF5/ELK4/CDKN1B/ZNF529/OSBPL9/CASD1/CEP97/THUMPD1/KLHL8/PGGT1B/SAMD8/ZBTB44/ABHD13/BCOR/ZNF292/MBTD1/PCGF3/ZNF12/SIAH1/CCNG2/ZSCAN29/PUM2/DDI2/MXI1/ZCCHC10/EPC2/TIMP3
SNAPC4	SNAPC4	52	-0.564747	-1.88772	0.000573028	0.000934648	0.000202624	4117	tags=77%, list=36%, signal=49%	PHRF1/PRSS53/GAS8/CC2D1A/CEP164/TRABD/NEURL4/NDOR1/MYO9B/PKD1P6/ARGLU1/LOC220729/RBM6/ANKS3/GRIPAP1/ZNF598/WSB1/SFSWAP/UPF3A/ZNF276/NLRC5/CROCCP2/CDK11A/DMTF1/TCOF1/AFG3L1P/WDR73/CLASRP/CEP250/ERICH1/CCDC57/CAPRIN2/PNISR/PGS1/NBPF19/TAF1C/PRDM15/FNBP4/ZNF335/AKAP17A
TCF7L2	TCF7L2	100	0.514951	1.72401	0.000584178	0.000950987	0.000206166	4287	tags=69%, list=38%, signal=43%	JAZF1/P4HA1/SPTBN1/BCKDHB/EEA1/OPN3/NBEAL1/UGGT1/CPS1/CACNA2D1/SBF2/IMPACT/IL1RAP/HCFC2/FAM120A/SEPTIN7/CCDC186/PRKX/WWC2/NBPF1/SMARCA1/RPE/MED13L/TTC3P1/MYH10/UBE3B/ATP11A/PLSCR4/PER2/SRPK2/VPS13B/MAPK9/SLC25A24/MBNL2/URI1/RNF20/DIP2C/ACLY/ZFHX4/HUWE1/CKAP5/CAND1/JAK2/TRERF1/HERC1/ZC3H7A/MAPK14/NEDD1/ANKFY1/IREB2/JADE1/CPLANE1/NEK9/WDR11/MAP3K7/POLK/CDKL5/QKI/MMUT/DICER1/DOCK1/ATM/GEMIN5/ZFYVE9/…
NR1H3	NR1H3	216	-0.380921	-1.54832	0.000597025	0.000970021	0.000210293	3283	tags=34%, list=29%, signal=25%	ID3/FUZ/ABCA7/LDB1/COQ8A/TSPAN15/TGFB3/PIGV/ACADS/NFATC4/GAS7/SLC37A4/SEMA4B/FAM20A/DLG4/HDAC6/SV2A/CYP27A1/TSPAN11/CLDN23/AADAT/HEXD/KLC4/NCK2/CACFD1/USP21/TOP1MT/COL18A1/SALL2/SEZ6L2/YPEL3/CEP19/FOXO4/RBM4B/SLC9B2/WDR91/ING4/CRTC1/KIAA0895L/HTATIP2/TSPAN6/ALDOC/CCDC69/SHROOM1/BDH2/FENDRR/DNM1/HTRA1/NTN1/MMD/LIMK1/WDR19/ARHGAP24/PCCA/SLC22A17/GTF2IRD2/MMP2/NDRG4/AGPAT4/ARHGEF3/SPON2/TMX4/CACNG7/…
ZNF700	ZNF700	14	-0.800389	-1.9464	0.000599938	0.000972872	0.000210911	1928	tags=93%, list=17%, signal=77%	MPLKIP/PAN2/ZFP62/NINL/ZCCHC3/ZNF266/SECISBP2/ZNF140/ZNF558/ANKZF1/DGKE/SLC25A13/FOXO1
ZBTB7B	ZBTB7B	43	-0.603365	-1.92083	0.000641289	0.00103792	0.000225014	3963	tags=84%, list=35%, signal=55%	LEMD2/RILPL1/ZNF324/CEP43/SENP6/LRRC14/MBD1/TEAD3/ARGLU1/MAPKAPK5/TRIM41/FBRSL1/ZNF598/SDHAP1/ZNF282/SLC16A3/UPF3A/GNL3/MARK3/ENTR1/KIAA0753/MAP2K7/AXIN1/IGHMBP2/ORMDL1/MAU2/FNBP4/CSRNP2/ZXDC/ZSCAN32/CTDP1/GPR157/RNF149/MAFG/LRP8/SEC14L2
JRKL	JRKL	34	-0.644139	-1.94953	0.000710142	0.00114715	0.000248694	3571	tags=79%, list=32%, signal=54%	DGKH/MSL2/NHLRC2/ATXN7/CEP135/C5orf24/NOLC1/ATXN1L/ZKSCAN8/TRIM56/ZNF236/KLHL8/WDR89/ZBTB44/ZBTB34/NFXL1/KANSL1/ZSCAN20/YTHDC1/B9D2/RNF146/PCF11/PUM2/UBE2D1/ZCCHC10/PPP4R3A/LGALS8
ZNF706	ZNF706	48	-0.587802	-1.91445	0.000718121	0.00115782	0.000251005	3247	tags=69%, list=29%, signal=49%	IFNGR2/IQCB1/PSMD6/UBE2V2/DPM1/EXOSC6/STN1/CCZ1/TAF11/FAM50B/IER3IP1/SPATA2/UBE2Q1/GABARAPL2/SLBP/PANK2/STEEP1/RHEB/MRPL39/AXIN1/LRRC57/MPLKIP/VPS37A/HNRNPUL2/YY1/CCDC174/UNC50/RAB22A/HSDL1/UBE2B/MAP1LC3B/MAGEF1/RRAGC
ZNF354C	ZNF354C	33	-0.644655	-1.94074	0.000755112	0.00121512	0.000263429	3915	tags=97%, list=35%, signal=64%	PATL1/ALG2/RBM33/MCPH1/ZNF35/PRPF18/CBX3/HNRNPU/USP7/CNIH1/ACVR1B/CHERP/USP10/FOXJ3/METTL14/PIAS2/PRMT6/SPRTN/PIAS1/ZNF451/PHF13/SMG7/COIL/VCPIP1/DYRK1A/NAA30/NKRF/ZNF136/HSDL1/ZNF140/ETV3/ZNF627
HIVEP1	HIVEP1	39	-0.620419	-1.95259	0.000780936	0.00125428	0.000271917	3823	tags=82%, list=34%, signal=54%	ZNF41/KLF12/XYLT1/ARID1A/GPATCH2L/TRIO/PPFIA1/RNF19A/GON4L/SH3BP4/AMMECR1L/POGK/RPS6KA3/HCG18/SIK3/RAPGEF2/ZNF407/PDPR/ZFX/DACT1/ADNP/MTMR3/GTPBP2/RIOX1/ARID4B/ELF1/ZFHX3/TNFRSF10B/EP300/FNIP2/GLIS3/BAZ1A
MEF2D	MEF2D	35	-0.64714	-1.97434	0.000798003	0.00127924	0.000277329	3072	tags=74%, list=27%, signal=54%	LINC02693/ILRUN/ANKRD27/BAP1/NCKIPSD/BRD4/ZNF740/ARIH1/TOP3A/MFSD4B/PLAGL2/KANSL1/YTHDF1/ZXDC/TXLNG/MOSPD1/MAML1/C16orf72/CNNM4/RNMT/ZBTB43/ZNF131/LIMS1/ZHX2/ETV3/ERN1
ZNF202	ZNF202	39	-0.618156	-1.94547	0.000811966	0.00129915	0.000281644	3146	tags=67%, list=28%, signal=48%	IQCB1/NAPB/ZNF766/TRMT44/WBP4/DPM1/ATG16L1/ZNF696/LRRC57/DCP2/AGO3/TYW5/MFSD4B/ZMYM2/ZSCAN20/PRDM15/ZXDC/WHAMM/CNNM4/AKAP1/PLEKHA3/PPP1R13B/RMND5A/GRB10/USP31/PMEPA1
ZNF513	ZNF513	22	-0.72131	-1.94939	0.000817817	0.00130602	0.000283134	2158	tags=73%, list=19%, signal=59%	STEEP1/XRCC1/ULK3/ZNF7/ANKMY1/WRAP73/SLC25A29/ARRDC1/MAP3K10/ZNF251/ZBTB17/ZNF432/ZNF266/DDX5/ANKZF1/RELL2
SOX8	SOX8	30	0.671005	1.82888	0.000828224	0.00132013	0.000286194	1014	tags=27%, list=9%, signal=24%	NCAM1/ENO3/RYR1/TPPP3/JAG2/PAPPA/CACNB1/SFRP1
ZNF75A	ZNF75A	24	-0.705635	-1.96494	0.000872499	0.00138807	0.000300922	2984	tags=92%, list=26%, signal=68%	THAP6/ZNF326/NBEAL2/DENND4B/WWC3/DMTF1/AVL9/CCDC112/TGDS/ANO8/MTRF1/CWC25/TOP3B/SLC25A37/SENP5/ZNF397/ZNF480/AHI1/ZNF121/SMPD4BP/PPP1R10/ATP1B3
ZNF773	ZNF773	51	-0.573065	-1.90842	0.000881963	0.00140047	0.000303611	3867	tags=73%, list=34%, signal=48%	OGA/TET3/SENP6/NBPF11/RBM33/NBPF12/LSM14A/ARID1A/LONP1/PEX11A/ZNF778/SESN2/ANKRD11/BRPF3/SLC25A36/REST/BRD4/MEF2D/TBRG1/DCP2/TYW5/RAB2B/ZNF202/GCC1/MEX3C/NFXL1/SMIM13/KDM5C/ZXDC/GTPBP2/RUNDC1/CNNM4/KMT5B/ZNF609/AP1AR/MXD1/ERN1
SETDB1	SETDB1	58	-0.554374	-1.87871	0.00093007	0.00147407	0.000319567	4216	tags=72%, list=37%, signal=46%	ZER1/ATXN7L3/SIMC1/PIGX/ARHGEF11/MSL1/S100PBP/DCLRE1C/MICU2/TRMT11/LTV1/MBD1/MCPH1/CYREN/MARCHF6/SYVN1/UBR2/SF3B1/ETV6/DEPDC5/PIK3R4/TMEM185B/FAM193A/LYSMD1/NOL4L/DUSP11/ATG16L1/ZNF142/ZNF707/DHX8/CHD8/ZNF638/PDPR/CSNK1D/PCGF3/NSUN3/MORC2/PHAF1/KMT2B/PHF12/PALB2/ZMYND8
ZNF841	ZNF841	47	-0.584356	-1.89717	0.000936126	0.00148088	0.000321042	4697	tags=98%, list=42%, signal=57%	TRIM66/ZNF37A/OGT/XIST/DNAH1/ZNF37BP/GOLGA8A/ZC3HAV1L/ZNF333/CEP164/HMBOX1/NEURL4/NBPF11/SRSF11/ZC3H6/ZNF337/RBM6/ODR4/NAPB/PNN/SFSWAP/RBM39/PRPF39/SNAPC4/STARD9/GBA2/TRIM56/DMTF1/ZNF514/AFG3L1P/CREBZF/DNASE1/PAN2/CAPRIN2/ZFP62/PNISR/DCUN1D2/CCNT2/PRDM15/FNBP4/AKAP17A/RNF146/PCF11/SS18L1/ZNF224/PAXBP1
ZNF225	ZNF225	6	-0.916681	-1.80079	0.000998968	0.00157732	0.00034195	947	tags=100%, list=8%, signal=92%	ZNF701/EPC1/RCL1/NHSL1/SLC25A13
ZNF707	ZNF707	49	-0.566382	-1.86375	0.00102946	0.00162242	0.000351727	4174	tags=80%, list=37%, signal=50%	ATXN7L3/PI4KAP2/CACNB3/CEP164/CPSF7/SUPT7L/SETDB1/LRRC14/MBD1/CDK9/TEAD3/LOC220729/TRIM41/WDFY2/SCML1/GRIPAP1/SFSWAP/C1orf52/DENND4B/CCDC142/SAMD4B/FRMD8/TCIRG1/TRIM56/MAP2K7/DHX16/WDR73/PLEKHM1P1/IL17RA/FBXO38/GPAT4/HELQ/ZGPAT/TRAPPC14/ANKMY1/ZNF384/KMT2B/MTFMT/SECISBP2
NR2C1	NR2C1	47	-0.580992	-1.88625	0.00104959	0.00165105	0.000357934	4254	tags=77%, list=38%, signal=48%	LRCH4/METTL6/FASTKD3/CACNB3/DCLRE1C/RBM17/FBXL19/KLHDC2/WDR55/ZNF35/ZNF839/CBX3/SRRT/TARS3/RWDD2A/HEXIM1/UPF3A/SF3B1/MTA2/NEMP1/PCTP/STIM2/GMIP/PRMT6/CDK2/LSG1/CBR4/NAF1/NASP/ERCC3/COIL/ZNF562/AHI1/USPL1/MIS12/AFDN
MAF	MAF	46	0.613466	1.82963	0.00106083	0.0016656	0.000361089	3297	tags=63%, list=29%, signal=45%	BTN3A1/HCFC1R1/CPQ/EEPD1/IFITM3/TMEM8B/IL11RA/TNFSF12/ABHD14A/METTL7A/PRDM16/IFITM2/ASAP3/SLC9A9/LRIG3/MINDY1/SPIDR/TNS2/CBLN3/PLXND1/GPC3/RNF20/TMEM119/RHOBTB2/AAMDC/LAMB1/INKA1/ANXA4/CYB5RL
ZSCAN25	ZSCAN25	24	-0.699549	-1.948	0.0010973	0.00171965	0.000372806	2684	tags=79%, list=24%, signal=60%	USP38/NAV1/PPRC1/RNF111/RNF6/ZNF407/RAD54L2/SPRTN/BRWD1/PCGF6/QRICH1/USP42/ZNF646/NAB1/ADNP2/BAZ1A/ZBTB10/JARID2/HES1
RREB1	RREB1	83	-0.511341	-1.82965	0.00114037	0.00178382	0.000386718	3915	tags=64%, list=35%, signal=42%	PATL1/NUP58/TET3/UBE3A/RBM33/KMT2D/ARID1A/NSD1/LIMD1/NAA25/MTMR9/LCOR/LATS2/ZNF778/PROSER1/TGFBRAP1/TULP4/ANKRD27/DDX18/DHX33/AMMECR1/RASA1/FOXK1/FBXO34/LARP4B/WAC/PPRC1/FAM210A/KDM2A/ZNF28/DENND5B/EAF1/PLEKHA8/TADA2B/CDC42SE2/ZNF518B/AP4E1/DCP2/CCDC82/C18orf25/PLAGL2/CDK13/PHF13/CDYL/CBL/KDM5B/AGO2/SBNO1/ZNF646/CCNT1/TCF20/ZBTB43/ZSWIM6
SIX4	SIX4	14	-0.781518	-1.90051	0.00118587	0.00185155	0.0004014	2120	tags=86%, list=19%, signal=70%	MTF2/ZNF292/TRIM23/LRIF1/ZBTB14/ZNF567/MYLIP/ZNF140/ZNF131/FOXN2/ARL5B/FOXO1
ZNF358	ZNF358	285	-0.356024	-1.47681	0.00121577	0.00189471	0.000410758	3372	tags=40%, list=30%, signal=29%	TECR/RILP/PPP1R3F/STRADA/IDH3G/PYCARD/NAT14/FUZ/FTLP2/COQ8A/ZNF174/TEX264/MFAP2/POU6F1/POLR2J/ZBED5-AS1/ENDOG/ZDHHC1/DBP/TMEM220/STN1/PTOV1/GRAMD1A/WDR83/PCIF1/ECH1/BOLA1/LOC105372480/PIGC/CDK5/AGPAT2/BAX/NUDT9/TMEM53/DPM3/NPC2/CACFD1/LSM10/TOP1MT/ORAI3/TMEM39B/C12orf57/TMEM150A/THAP11/EFNA4/DDRGK1/FNDC4/YPEL3/CEP19/DANCR/BBLN/RANGRF/RGS14/SIGIRR/CD276/TBC1D17/PSMG3/PET100/VPS37D/THYN1/PIGBOS1/SL…
ZNF641	ZNF641	58	-0.547546	-1.85557	0.0012502	0.00194475	0.000421606	3503	tags=55%, list=31%, signal=38%	RANBP10/SAP30L/MARCHF6/ZNF45/EMSY/PIK3C3/MFSD14A/ZNF605/SLC23A2/MAP3K2/ETV6/DCAF7/TTC17/NFATC1/DHX8/ZNF740/ZSCAN12/NFATC3/PDPR/KLF13/SIN3A/CNOT8/ABL1/LRRC8A/METTL4/TMED8/ULK1/CBFA2T2/ZMIZ1/ZCCHC10/ZFYVE16/ZBTB40
ETV6	ETV6	37	-0.60411	-1.87967	0.00131713	0.00204348	0.00044301	2715	tags=54%, list=24%, signal=41%	PRR16/EIF4ENIF1/KIAA0753/ZNF641/DHX16/PPARD/FAM174A/NINL/TRIM62/LRRC8A/PLPP6/HPS4/IKBKB/BICD1/DDX5/NRDE2/ZFAND5/ZNF558/PALB2/IRF2BPL
ZNF71	ZNF71	79	-0.503761	-1.77466	0.00131853	0.00204348	0.00044301	4448	tags=67%, list=39%, signal=41%	ZNF438/IFNAR2/ZNF500/PRMT9/HOMEZ/PPHLN1/SPCS2/CHST10/PYGO2/BIN3/KAT14/PRPF38A/C7orf25/MAPK7/PEPD/CCDC71/LRCH3/COQ7/HARS2/MRPL20-AS1/VPS8/ZNF510/GTF3C2/SNRNP40/DCP1B/FRG1CP/SEMA4B/LSM8/CIAO2A/CYP20A1/ZNF764/NUDT9/NCK2/MYD88/TMBIM4/IFT81/ZFYVE1/RBM4B/HDAC8/RGS12/PPWD1/CMTM3/DNAJA1/RBM23/HMGB1/BUD13/H3-3A/GFOD2/ZNF652/TUSC1/PGBD1/ASB13/H3P47
ZNF254	ZNF254	38	-0.600584	-1.88215	0.0013227	0.00204617	0.000443594	3377	tags=82%, list=30%, signal=57%	ZC3HAV1L/ZNF587/ZNF234/REV1/SH3BP5/KLHL5/ZNF44/PNN/ZNF605/CDKN1B/RAB12/ZNF302/NOL4L/NORAD/TTC14/CFLAR/ZNF720/ISCA1/PAN2/ZNF320/ZNF292/ZBTB1/NINL/PWWP2A/ZNF12/ZBTB14/ZBTB5/ZSCAN29/PPP1R26/SS18L1/ZNF558
TET3	TET3	63	-0.534788	-1.81723	0.00133201	0.00205679	0.000445895	4334	tags=71%, list=38%, signal=44%	NARS1/MLXIP/RCOR1/ZNF773/UBN1/COG3/PATL1/SLC16A1/LSM14A/ARID1A/PKD1P6/NAA25/XPO5/TAX1BP1/PROSER1/DNAJB6/LINC02693/RREB1/ANKRD27/AMMECR1L/NOLC1/AMMECR1/TMEM63B/FBXO34/FAM210A/ZNF28/PLEKHA8/NLK/SPOPL/RNF6/TRIM23/C18orf25/NQO1/IFFO2/BRWD1/IMPA1/ZMYM2/PHLPP1/CCNT2/CDYL/CBL/CRY1/ZNF646/ZBTB43/ZSWIM6
ZSCAN30	ZSCAN30	101	0.495146	1.66434	0.00138635	0.00213676	0.000463231	4014	tags=57%, list=36%, signal=37%	POFUT2/EXT2/AGRN/SCP2/NCSTN/GAS1/ZNF512B/DENND10/SUCLG2/FAM172A/FBXO9/STT3A/BBS9/SH3YL1/IRAK4/TUB/NHLRC3/FUT10/PLAGL1/RNF170/ARL6IP5/LAPTM4A/PGRMC2/TECPR1/OAZ2/HSD17B4/AK3/CEP41/C2orf68/HACD3/ABRAXAS1/RNF20/ATG4A/RAB5B/TM9SF4/SUMF1/ITFG1/SRSF6/CEP295/NISCH/EDRF1/ACADSB/SNAPC3/TWSG1/SLC39A11/ERMP1/KCTD3/HNMT/MPHOSPH9/ANGEL1/RFTN1/ZFP90/VPS41/DDX19A/SNX1/CPNE3/STX17/GALNS
ZFP90	ZFP90	135	0.470342	1.65261	0.00147139	0.00226368	0.000490747	3535	tags=46%, list=31%, signal=32%	KIFAP3/PIGK/NCSTN/AR/PDCD4/ARMCX3/DENND10/RXRA/ASB8/ZMYM3/FAM172A/KANK2/SCMH1/PDIA3P1/ALAD/RPE/LINC00674/TMEM9B/SCD5/LOC102724250/ARPIN/ERCC8/BTD/MTA3/RNF170/TMEM123/LAPTM4A/SMARCA2/TMEM45A/C6orf89/GALNT11/COPA/HSD17B4/AK3/TTLL5/CEP41/DNAJC18/TSPAN3/RAB5B/GTF2IP1/HLTF/DNAJC21/TM9SF4/SUMF1/AASDH/DROSHA/COMMD10/CEP68/ZNF512/NKAPD1/HIBADH/SGCB/ZNF252P/PTGFR/ZDHHC9/YLPM1/ACADSB/TOR1AIP1/SPATA18/SPG11…
PRRX1	PRRX1	238	-0.364446	-1.49583	0.00149458	0.00229515	0.000497569	972	tags=13%, list=9%, signal=12%	SLC43A1/PTMA/SLC22A17/SYF2/B3GALT4/MMP2/ARHGEF3/PGF/ZNF667-AS1/TMX4/PREX1/SVIL/WLS/GPNMB/SYT14/TRPA1/TMEM132B/PSD/DCHS1/SLC7A8/BMERB1/NAMPT/MAFB/ETV1/ARSG/LAMC3/EDNRB/RGS17/ITGA2/SLC16A6
TFCP2	TFCP2	142	0.46104	1.6213	0.00157904	0.00242043	0.000524729	4646	tags=63%, list=41%, signal=38%	PLXNA1/RSU1/VDR/AZIN1/IGF2BP2/AR/FAM114A2/EFNB1/MMS19/RABGAP1L/FXR1/TCEANC2/SERBP1/HTATSF1/NHLRC3/RPE/ADAM23/CARM1/TMEM9B/SNPH/VSTM4/RNF170/FAM168A/AGPS/CTDSPL/CEP63/TXNDC15/PIP4K2B/FAN1/ACSL1/CDC23/FEZ2/KLHL12/CEP41/LIG3/NFIC/RIOX2/RAB2A/TSPAN3/ATG4A/EI24/PPP3CB/SETD3/DDX50/DNAJC21/TM9SF4/AASDH/DROSHA/DNAAF10/PJA1/CEP68/CASK/NKAPD1/SGCB/ZNF252P/ACTR10/ACADSB/SNAPC3/MIOS/ICE2/ANGEL1/DFFA/ZFP90/DD…
ZNF783	ZNF783	46	-0.577094	-1.86739	0.00162118	0.00248049	0.00053775	4059	tags=76%, list=36%, signal=49%	CC2D1A/CEP164/HERC2P2/GOLGA2P10/SRSF11/GOLGA8B/ARGLU1/LENG8/NAPB/CCNL1/CCNL2/SFSWAP/C1orf52/ZNF276/FOXK1/STX16/GBA2/DMTF1/AFG3L1P/AXIN1/CREBZF/SLC22A15/ORMDL1/PNISR/FNBP4/ANKRD49/TMEM161B/GTPBP2/ZSCAN32/PDE8A/TMEM41B/BRD1/FAM76B/SLTM/GIGYF1
GMEB2	GMEB2	98	-0.470028	-1.7165	0.00163431	0.00249603	0.00054112	3962	tags=59%, list=35%, signal=39%	HCCS/SMURF1/PARP12/PTBP1/CARS1/CEP43/OGA/DGCR8/MED10/NAPG/TLNRD1/KCTD5/PPP2R5B/DHX37/XPO5/LONP1/FTSJ1/ANKLE2/METRNL/ZNF598/RRP12/SLC39A14/RPTOR/ANKRD27/AKIRIN1/WBP4/CCNDBP1/KLF16/LLPH/MAFK/NCKIPSD/UBE2K/FXR2/RNPS1/ENTR1/LARP4B/PPRC1/MARK2/USP12/AAK1/PANK2/COX19/AXIN1/YRDC/THAP9-AS1/TYW5/TRMT6/PHF13/SENP5/KDM5C/PTPN12/GTPBP2/GPR157/CRY1/TNFRSF10B/SLC25A25/MAFG/USP36
ZNF75D	ZNF75D	35	-0.628185	-1.91651	0.00172806	0.00263443	0.000571122	3683	tags=77%, list=33%, signal=52%	MIA3/VMP1/FAM102B/ZC3H6/TIA1/CMYA5/NOL4L/SATB1/DENND6A/IFT81/SATB2/ZNF720/PRICKLE2/BCL9/HECTD2/ZNF320/SPTSSA/ZNF33A/ZNF248/ZNF652/SEMA6D/L3MBTL3/ZNF260/CBFA2T2/SIK2/HECA/VGLL4
PREB	PREB	281	0.381697	1.44976	0.00205944	0.00313393	0.000679412	4302	tags=51%, list=38%, signal=32%	EEF1B2/RPS27A/PLIN3/WTIP/HINT1/NCLN/IPO4/DYNC2I2/PFN1/NLE1/COPS6/LMAN2/SLC25A3/CD151/COMT/ATP5PB/ADSL/SHISA4/AKIP1/UROS/NUTF2/MYDGF/TRIP6/COPZ1/SLC25A42/EIPR1/WDR77/EPN1/SRM/POLA2/SAE1/GTF3A/GMPPB/GRHPR/VDAC2/FAHD2A/CREB3/BAK1/UBA52/FAM189B/CFL1/DERA/RNH1/GGCT/MIEF2/SEC13/ST6GALNAC4/PEX10/NUDT16L1/ARMC6/ABHD17A/RUVBL1/PSMB5/COX8A/ACTR1B/HSPA8/SOX12/VDAC3/NCS1/TMUB1/TRAF7/RPUSD4/VPS29/SLC66A2/VARS…
TCF12	TCF12	208	0.410967	1.51419	0.00209682	0.00318504	0.000690491	4451	tags=57%, list=39%, signal=35%	SHANK2/P4HA1/BCKDHB/EEF2K/RHOBTB3/ELOVL5/CPS1/SEPTIN2/MAGT1/EML1/EHHADH/AR/GSTCD/DOCK7/IMPACT/EXOC4/ARMCX3/CYP2U1/TEX2/TMEM64/PTPN21/EIF2AK4/JAM3/SMARCA1/NCBP1/LRCH2/RPE/ADAM23/BNC2/TBC1D8B/SCD5/TTC3P1/FAM168A/UBE2Q2/ZMYM4/TMEM123/B4GALT5/PIP4K2B/GIT2/C6orf89/EIF4BP3/ANAPC1/SRPK2/USP46/CCSER2/CEP41/RBFOX2/URI1/SLC39A10/CBX5/UBE4B/MAGI3/CERS6/GPC6/PPIP5K2/TMEM19/DOCK9/TM9SF4/GLG1/EIF4EBP2/ZFHX4/PR…
FOXC2	FOXC2	48	-0.561839	-1.82988	0.00225159	0.00341396	0.000740119	2110	tags=33%, list=19%, signal=27%	FOSL1/MT1L/BDKRB1/PPIF/TCF21/DAXX/SLC25A33/IGF2BP3/H2BC21/MT1E/PLXNA4/HS3ST3A1/HMGA2/EFL1/HMGA1/LPXN
ZNF605	ZNF605	41	-0.583564	-1.85296	0.00229243	0.00346962	0.000752186	3524	tags=93%, list=31%, signal=64%	BCLAF3/ZNF37A/ZNF677/KRIT1/ICE1/KIAA2026/ZNF333/ZNF587/DIDO1/ZNF234/VHL/PHACTR4/BPTF/USP45/DDX17/PRRC2C/TP53INP1/RBM39/SETD2/ZNF641/ZSCAN12/ZNF720/NFATC3/HECTD2/ZNF585B/ZNF320/ZNF254/MBTD1/ZC3H4/ZMYM2/PWWP2A/ZNF12/ZNF567/ZBTB5/RSBN1L/ZSCAN29/BRD1/ZNF549
EBF2	EBF2	22	0.712882	1.84212	0.00231583	0.00349015	0.000756637	1677	tags=41%, list=15%, signal=35%	PLPPR4/ABI3BP/TRAK2/RNF141/MAP7D3/SLC4A7/ASPH/PBLD/MTMR10
ZHX2	ZHX2	20	-0.687223	-1.80747	0.00231846	0.00349015	0.000756637	3024	tags=85%, list=27%, signal=62%	TULP4/SNED1/C9orf78/MEF2D/FOXO4/NFATC3/LDLRAD3/CNOT8/ZMYM2/KIF13B/ZC3H11A/CBFA2T2/AGAP1/RMND5A/LIMS1/OSBPL6/BCL2L11
ZNF470	ZNF470	143	0.459462	1.61555	0.00231703	0.00349015	0.000756637	3770	tags=50%, list=33%, signal=33%	TMOD2/ZNF106/SCRN3/PRKAB2/LOC101927060/HERC3/AZIN1/GPD1L/NATD1/RDX/AR/ARMCX3/EFNB1/SLC25A46/TMED10/FAM172A/XPO1/TMEM64/JAM3/SEC63/RPE/PAPSS1/LONP2/STAU2/FAM168A/AGPS/CTDSPL/TMEM123/ATP2C1/RFC1/DST/PIP4K2B/C6orf89/GLRB/FEZ2/SRPK2/KLHL12/CCSER2/C2orf68/CBX1/SLC39A10/CBX5/TSPAN3/CERS6/COMMD2/VPS50/HSP90AA1/SETD3/PNMA8A/TM9SF4/SLC39A6/PJA1/CEP68/CASK/NKAPD1/SGCB/MAPK14/ANKFY1/YLPM1/SPG11/SNAPC3/LARGE…
ZNF616	ZNF616	47	-0.558187	-1.81221	0.00254399	0.00382281	0.000828754	3578	tags=62%, list=32%, signal=42%	TRMT5/EYA3/UTP23/PSMC6/BBS12/EXOSC3/CNOT4/WDR5B/TRMT1L/SRP54/EED/NEMP1/TCEAL9/ESCO1/ZNF383/PSEN1/PAPOLG/UHRF2/NCOA5/ACTL6A/PAIP2/ZNF585A/CWC22/SPG21/TRIM13/HSPH1/EPC1/FAM200A/ZNF211
FOXO3	FOXO3	170	0.420706	1.51473	0.00284687	0.00427031	0.000925769	3899	tags=49%, list=35%, signal=32%	MN1/ERAP1/ZEB1/VCL/GNB4/ROCK2/TCAF1P1/MAN2A1/SWAP70/EEA1/RHOBTB3/ABCB10/DTX3L/TMEM263/ARSK/ZFP36L2/ROCK1/MTMR10/STX12/ACTR2/FAM120A/SYNJ2BP/STXBP5/ANP32E/PTPN21/NACC2/CILK1/ASCC3/VAMP7/BNC2/TEAD1/TMOD3/PPP1R12A/MED13L/SNTB2/ATP11C/DMXL1/B4GALT5/DOP1A/SLC30A9/LMAN1/APAF1/CDC42BPA/UBE2J1/JCAD/EIF4H/MBNL1/UBR3/PRKDC/SLC25A24/MBNL2/URI1/EXOC5/PPIP5K2/EML4/DIP2C/NAP1L5/USP1/SANBR/OPA1/FHIP2A/RNASEH1/K…
ZNF320	ZNF320	28	-0.644115	-1.86308	0.00333726	0.00499697	0.0010833	3757	tags=89%, list=33%, signal=60%	SS18/ZNF322/ZNF75D/DDX17/TIA1/SMYD4/ZNF605/IFT81/RCBTB1/PSD3/ZC3H14/HECTD2/ZNF638/ZFP62/ZNF254/MPHOSPH8/ZBTB1/NFXL1/RNF168/ZNF567/ZNF347/L3MBTL3/TMED8/ZNF160/ZFYVE16
MYSM1	MYSM1	33	-0.606322	-1.82534	0.00342386	0.00511751	0.00110944	3878	tags=85%, list=34%, signal=56%	COG3/ZNF234/NAA16/NBPF8/NAA25/USP45/LENG8/LARP1B/SCML1/C1orf52/RASA1/FOXK1/DMTF1/GPATCH2/BTAF1/RAD54L2/CCDC82/LIG4/BRWD1/SENP5/CCNT2/ZSCAN20/PRDM15/FNBP4/TMEM161B/WHAMM/FAM76B/PAXBP1
IRX3	IRX3	11	-0.784754	-1.79425	0.00346695	0.00517272	0.0011214	1398	tags=55%, list=12%, signal=48%	BUD13/GTF2IRD1/TUSC1/MSC/IRX5/BEST1
MEIS3	MEIS3	98	0.474675	1.58757	0.00352315	0.00524724	0.00113756	4153	tags=62%, list=37%, signal=40%	ADGRB2/GLT8D2/FHL3/CLIP3/SLC4A3/TMEM98/MAN2B2/CBY1/ACOX2/LDHB/MRPS14/BBS9/SNHG18/MINDY1/PARP3/MAGED2/ZC4H2/ARHGAP1/GSN/IFT122/TNS2/IL10RB/RNF115/GSTM2/ARHGEF25/BBS4/IFI44/SLCO3A1/SMIM10/PLD3/SP110/SELENBP1/DIS3L/SPATA20/FES/WDR61/RAB36/GLB1L/PODNL1/SPATA7/OS9/MOV10/PHETA2/CABIN1/BEX3/CASTOR3/HECTD3/PCBP2/SMO/NICN1/DECR1/GPX7/OBSL1/TTYH3/GGT7/BPNT1/CENPB/TSC2/BGN/CPSF1/PXK
GLIS1	GLIS1	156	0.4373	1.56279	0.00360733	0.00536311	0.00116268	3780	tags=49%, list=33%, signal=33%	HCFC1R1/CMBL/MVD/FLT3LG/IFITM3/IL11RA/TNFSF12/ABHD14A/APOBEC3G/FDXR/EMILIN1/SLC15A3/MVK/GSTA4/PCOLCE/SGCE/LHPP/CD81/THRA/SPACA9/TNFRSF1A/TEX2/IFITM2/ASAP3/ANKRD1/CNPY4/PGAP3/PEX6/MGMT/B3GNT8/PPIB/SLC41A3/GSN/SLC27A1/ERG28/GSTM5/HSD11B1L/LYNX1/SUFU/APH1A/GNAS/TCTN1/GAA/SLCO3A1/SMIM10/PLD3/CD40/CZIB/TMEM35B/APOBEC3F/C14orf93/FES/ARSA/ARMC9/PLTP/ILVBL/ARSL/SLC27A3/SCUBE2/KCNIP3/AKR7A2/BBS1/WWOX/PARP…
MTF2	MTF2	34	-0.606126	-1.83448	0.00366438	0.00542973	0.00117712	3852	tags=79%, list=34%, signal=52%	PRPF4B/NAA16/NBPF8/PAN3/FUBP1/ZBED4/PRDM2/ASXL1/NCBP3/KDM2A/VPS54/NLK/GPATCH2/CCDC82/MAPK8/PCGF6/CCDC117/ZNF567/USP37/ZNF136/ELF1/ZNF701/USPL1/RBAK/ZBTB43/ZNF131/ZMYND8
ZNF677	ZNF677	27	-0.632248	-1.8177	0.00366507	0.00542973	0.00117712	3051	tags=70%, list=27%, signal=51%	ZNF507/TP53INP1/C1orf52/SDAD1/SNHG14/RCBTB1/BLOC1S6/SNRK/HSPA13/PFKFB2/JRKL/ZNF720/DCP1A/VPS37A/BCOR/SIX4/GTF2A1/ZCCHC10/LRRC58
CENPX	CENPX	389	-0.315235	-1.37558	0.00372188	0.00550419	0.00119326	4548	tags=48%, list=40%, signal=30%	EEF2KMT/MRPL51/RPSAP52/PSMA7/MAD2L2/ALKBH7/COX6B1/METTL1/TXNDC17/ANTKMT/CYSTM1/S100A6/TRIR/ATP6V0E1/YARS2/CSNK2B/PSMB8/PSMC5/MRPL52/MRPL9/NDUFA6/MIX23/TMA7/C11orf68/EMC6/NDUFAF1/MRPS17/MEA1/CIB1/CDKN2D/SCAMP3/OAF/ATP6V0D1/SMG9/HRAS/LAMTOR1/UFD1/TRIM28/PSMD9/ICAM3/MRPL14/TM4SF1/COPE/GADD45GIP1/TIMM50/PSMB7/MCRIP2/CTU2/MPDU1/CHCHD2/MRPL57/HMBS/C16orf91/PEF1/BCL2L12/NDUFS8/PGP/CAVIN3/ECSIT/TARBP2/ME…
ZNF189	ZNF189	39	-0.563893	-1.77469	0.00399033	0.00588049	0.00127484	4149	tags=77%, list=37%, signal=49%	ZNF333/SIMC1/TUT4/SS18/ZNF322/MSL2/DDX17/TIA1/WDR5B/SBNO2/SF3B1/PIK3R4/ZKSCAN8/NOL4L/JKAMP/POGZ/NCBP3/NFATC1/KIAA0753/STIM2/IFT81/PRMT6/HECTD2/ZNF649/KMT2E/TANK/ZNF347/LRIG2/ZNF160/KLHL42
ZFPM1	ZFPM1	153	-0.392297	-1.52008	0.00398653	0.00588049	0.00127484	4919	tags=65%, list=44%, signal=37%	METTL26/SSU72/YBEY/SIVA1/NFKBIL1/TIMM29/RPL19P6/GLI4/UQCC3/AURKAIP1/SSNA1/CCDC124/NOB1/TBL3/MAD2L2/METTL1/ZNF205/ELP5/ANTKMT/MRPS21/TMEM147/RNF167/MIIP/PQBP1/POMZP3/PPIE/SRD5A3/TRIM28/GADD45GIP1/MVB12A/MCRIP2/MYG1/STX5/CHCHD2/MRPL57/TP53I13/NDUFAF2/UBB/SAC3D1/EXOSC1/CYHR1/MRPL40/NT5C/CIAO2B/POP7/CDC34/KRTCAP2/NUPR1/RBM42/NDUFS3/POLR2J/POLR2I/REEP6/RNF208/MRPL38/ENDOG/KRT10-AS1/PSMC4/ESS2/HM13/TAC…
FLI1	FLI1	155	0.430982	1.53888	0.00415373	0.00611057	0.00132472	2473	tags=37%, list=22%, signal=29%	SVEP1/FHL1/CHRDL1/HSPG2/COL5A2/HEG1/CALHM5/IFIT2/LAMB2/FKBP9/ITGAV/SCN9A/SH3PXD2A/NT5C2/TBC1D2B/CYTH3/KAZN/LGMN/OSBPL10/TANC1/TP53I11/SPATS2L/BAHCC1/PHLDB2/ABLIM1/SUN1/FKBP14/NOD1/PAPSS2/ARHGAP31/NNT/ELOVL5/ARSK/FMN2/ERMAP/JAG1/DHRS3/PDCD4/TNS3/DNAJC10/GTF2I/ALDH6A1/ADCY6/PTPN21/HSD17B12/SMARCA1/TUB/LINC00674/CHD3/STAU2/GTF2H2C/MYH10/DOP1A/KRT34/PXDN/ULK2/TMEM45A
ZFP82	ZFP82	35	-0.604555	-1.84442	0.00422189	0.00619997	0.0013441	3688	tags=74%, list=33%, signal=50%	RBM17/ZC3H15/MEAF6/MED21/DNAJA2/YPEL5/PRCC/MRPS35/ZIK1/NEMP1/SETP14/VAPA/PPP1R8/RPF2/RAB5A/MRPL42/TRMT10C/RIOK2/PRDM4/HDAC2/MTERF1/VPS37B/VPS26A/MTPAP/FAM200A/RLF
PAX3	PAX3	32	-0.6035	-1.81283	0.00434517	0.00634773	0.00137614	3479	tags=66%, list=31%, signal=46%	ZNF827/ZNF608/SREK1/BICRAL/RAB27A/SMYD4/MFSD14A/SLC23A2/GPCPD1/SPATA13/IRF2BP2/SATB2/PRICKLE2/KLF13/AKAP13/CBFA2T2/ZMIZ1/TLR4/MAML3/ZFYVE16/KLF9
CAMTA2	CAMTA2	67	-0.495005	-1.68984	0.00433994	0.00634773	0.00137614	3972	tags=60%, list=35%, signal=39%	ZC3H3/LEMD2/CLUH/MED10/DPH2/TICAM1/C2CD2L/CCDC137/SIN3B/AARS1/FBRSL1/LTO1/ZC3H18/ZNF598/RRP12/THAP6/ATF4/DENND4B/YY1AP1/KIN/UBE2M/HSPA9/SLC45A4/MTG2/TMEM259/ATXN2L/SUPV3L1/IGHMBP2/SURF6/GNL2/KCNG1/SNHG17/KLC2/RRP1/DCUN1D2/LZTS3/ZNF335/ZNF408/IFRD1/FAM83G
CEBPG	CEBPG	88	-0.45549	-1.63426	0.00433718	0.00634773	0.00137614	1874	tags=36%, list=17%, signal=31%	YRDC/NRG1/THAP9-AS1/TRMT6/CCDC59/YY1/SLC7A5/SMIM13/GTPBP2/NIPA1/CDYL/AGO2/PRELID3B/TNFRSF10B/LONRF1/RRN3/MAFG/AP1AR/BEND7/GRB10/USP36/DDIT4/USP31/MXD1/ERRFI1/ABL2/COQ10B/JARID2/ERN1/FAM83G/RORA/IRS2
NR4A1	NR4A1	16	-0.718745	-1.80323	0.00442989	0.00646025	0.00140053	937	tags=50%, list=8%, signal=46%	DHX32/SGK1/SEC14L2/EGR3/ADAMTS4/TRIB1/CSRNP1/BHLHE40
NCOA2	NCOA2	191	0.415175	1.51497	0.00490171	0.00713593	0.00154701	4247	tags=52%, list=38%, signal=33%	PREPL/DDR2/CDC14B/POGLUT3/TCAF1/EEA1/LNPK/SLC4A7/KIAA0754/NBEAL1/SCAPER/LANCL1/EHHADH/RDX/ROCK1/CACNA2D1/SBF2/DOCK7/IMPACT/NEK1/DMXL2/DNAJC10/TBC1D5/ADGRL2/FAM120A/RNF11/STXBP5/NBAS/EPS15/CILK1/ASCC3/TEAD1/MED13L/ATP2C1/WNK1/LMBRD2/NR3C1/ATP11A/MBTPS1/DCAF17/IPO7/SRPK2/VPS13B/CCSER2/FAM171B/PRKDC/RBFOX2/MBNL2/SLC39A10/SLC25A40/MAGI3/MAP3K20/NBEA/LINC00654/MBTPS2/PRKACB/PJA2/HERC1/PGAP1/DNAJC13/IR…
ZNF326	ZNF326	30	-0.600359	-1.76813	0.00509848	0.00740955	0.00160633	3410	tags=67%, list=30%, signal=47%	CASP2/QTRT2/LOC220729/WDFY2/SCML1/SF3B1/FOXK1/TBPL1/RIPK1/ACIN1/GPATCH2/ZNF75A/CCAR1/LSG1/ZNF281/PGS1/RIC8B/ZNF384/KMT2B/FOXP4
TSHZ3	TSHZ3	51	-0.52566	-1.75055	0.00515394	0.00747723	0.001621	4765	tags=73%, list=42%, signal=42%	ZNF506/IGF1R/CASP8AP2/YPEL2/ICE1/ALMS1/AUTS2/KIAA2026/ZNF618/CEP85L/SIMC1/TUT4/RERE/GPATCH2L/PHACTR4/ZNF827/BPTF/MSL2/MCM9/PRRC2C/PRDM2/CEP135/GON4L/SETD2/OSBPL9/ZNF180/NCBP3/CREBBP/RALGAPA2/ZNF300/BAZ2B/NCOA6/ZC3H4/RBBP6/ARID4B/ARID1B/ZNF609
ZNF426	ZNF426	38	-0.564585	-1.76933	0.0053432	0.00773843	0.00167763	3324	tags=68%, list=29%, signal=48%	POLR3E/HNRNPU/ANKRD42/BAZ1B/BAP1/RNF214/SPATA2/C9orf78/VPS54/AAK1/ZC3H14/TRAF6/OPA3/ZNF329/ZNF559/PDPR/ZBTB24/TUSC1/RAB22A/HPS4/ZNF746/C16orf72/ZMIZ1/LIMS1/E2F6/VGLL4
NFIC	NFIC	141	0.434864	1.52799	0.00561054	0.00811162	0.00175854	4314	tags=52%, list=38%, signal=33%	MYO18A/SHC1/FAM149B1/PACS2/PLA2G12A/DTX3L/NUDT16/ERLIN2/GNA12/RAB11FIP5/DYNLL2/EXOC4/ARHGAP17/DMWD/SRD5A1/ATPAF1/RABGAP1L/INPP5A/GBF1/MCFD2/MSH3/GNA11/TCEANC2/AP2A2/ZFAND3/FBXW8/PACS1/NMNAT1/CEP63/XRRA1/TBC1D9B/TTC7B/TOB2/NMT1/MGRN1/PIP5K1C/CEP41/LIG3/PARP14/TBC1D24/CAST/ORAI2/DNAJC21/WIZ/LINC00960/RAB10/CAD/PDHA1/RNF10/VPS35/GORASP2/WDTC1/ZDHHC9/YLPM1/PRRC2A/AP3D1/IQCE/MED15/TFCP2/YWHAB/DFFA/SRB…
CSRNP1	CSRNP1	16	-0.712122	-1.78661	0.00570694	0.00823682	0.00178568	1846	tags=69%, list=16%, signal=58%	ZC3H12A/IER2/TOB1/TNFRSF1B/NR4A1/CREB5/DUSP5/TRIB1/HBEGF/ITPRIP/GDNF
ZNF784	ZNF784	66	-0.494851	-1.69326	0.00573855	0.00826824	0.00179249	3832	tags=64%, list=34%, signal=42%	PSMD7/EMC6/NDUFAB1/IGSF8/DVL1/HMBS/CLUH/MED27/DNAJB12/TICAM1/CIAPIN1/PMPCA/ANKRD39/ZNF622/DDA1/FARSA/PSMD8/ZNF628/UTP4/PISD/RELB/ANPEP/TSSC4/TMEM63B/RABGGTA/NOC2L/ENTR1/IRAK1/ASB6/ADRM1/SRXN1/VPS18/TRIM11/DAXX/ELK1/GRK6/PPP1R18/GSK3A/SLC52A2/PORCN/CPT1A/RASSF8-AS1
ZNF514	ZNF514	36	-0.56982	-1.75236	0.00583662	0.00839514	0.00182	3932	tags=78%, list=35%, signal=51%	ZNF767P/TRA2A/NEURL4/ZNF841/STK11IP/NBPF11/VMP1/ARGLU1/LOC220729/ZNF337/AP1G2-AS1/RBM6/AHSA2P/PNN/SDHAP1/CCDC142/PABPC1L/PRPF39/RBM5/AFG3L1P/TTC14/NSUN6/PLEKHM1P1/CCDC57/PAN2/PSMA3-AS1/PIGL/PAXBP1
NFIL3	NFIL3	10	-0.790771	-1.76995	0.00609585	0.00875302	0.00189758	1323	tags=70%, list=12%, signal=62%	PNRC1/TRAF3IP2/AUH/FAM20C/ZNF331/SMOC1/ABHD17C
ZNF415	ZNF415	104	0.459291	1.55016	0.00629761	0.0090273	0.00195705	4464	tags=64%, list=40%, signal=39%	HFE/BEND6/DCN/KIFAP3/KCND1/TMEM8B/FAM161B/IFT52/GSTA4/MAPK3/TMEM218/SGCE/HMGCS1/TCTN3/TNFRSF1A/GRIA3/TMEM14A/MRPS14/OSTF1/TSPAN31/B3GNT8/IDH1/GINM1/NDRG3/CA12/PRXL2C/TRAPPC9/DUSP22/MTARC2/IL17RC/IFI44/SMIM10/TBC1D19/HSD17B4/SP110/VPS35L/GM2A/SLC35E3/DGLUCY/C11orf54/BACE1/ZNF346/ANXA4/PHETA2/WASHC3/SMAD6/ZBTB4/COQ8B/PLBD2/NSL1/DECR1/SNX1/DYNC2H1/LPAR1/TSC2/SLC12A9/TBCD/CTDSP1/ARMH4/NUP54/PSKH1/SHO…
ZNF343	ZNF343	25	-0.621048	-1.74255	0.00647497	0.00926572	0.00200873	4000	tags=84%, list=35%, signal=54%	RBM28/PATL1/DGCR8/TTLL4/LMBR1L/ZNF839/HNRNPDL/NAPB/TARS3/L3HYPDH/C1orf52/NBEAL2/GBA2/NLK/NFATC2IP/SLC25A37/PTPN12/KHNYN/ZSCAN29/TMEM41B/MIDN
BACH1	BACH1	103	-0.436582	-1.61725	0.00650764	0.00929663	0.00201543	3321	tags=42%, list=29%, signal=30%	SPTY2D1/SLC30A6/ZNRF3/PDS5A/SLC38A1/CEP170/STK4/DSEL/TGFBRAP1/GOLT1B/TMED5/CRK/WDR47/SLC39A14/PTAR1/TMEM87B/SPIRE1/USP38/ZBTB38/AKAP10/AVL9/MAPK6/OSBPL8/SLC12A6/SDE2/AFF4/TRMT6/ENTPD7/LIG4/SOWAHC/NCOA3/INHBA/EXOC8/NIPA1/EDEM1/KLF10/PTPRJ/ASXL2/RYBP/CDYL2/ERRFI1/ABCA1/ABL2
DBP	DBP	137	-0.40582	-1.56193	0.00674891	0.00962494	0.00208661	2342	tags=34%, list=21%, signal=27%	C12orf57/SMIM19/MRNIP/DANCR/PHLDB3/C1orf56/ZNF524/DGAT2/DTWD1/THOC6/RNASEH2C/DEAF1/RAB3IL1/SELENOK/NEU1/MED31/STMN3/MRM1/FTH1P3/CLN3/HEXIM2/CDKN2A/ERF/FTH1P12/IER5L/METTL25B/GNPDA1/FTH1P2/VSIG10L/FTH1P15/FTH1P8/FTH1P23/PAFAH1B3/FTH1P4/FTH1P7/ZNF667-AS1/FTH1P10/FTH1P5/DUSP23/FTH1P20/SMIM29/TIMP1/H2BC5/DHRS13/GEM/ARC
ZNF281	ZNF281	20	-0.643056	-1.69131	0.00700994	0.00998025	0.00216364	3245	tags=75%, list=29%, signal=54%	CCDC93/ATXN7/CEP135/ZNF326/ELK4/XIAP/ZNF146/PWWP2A/KANSL1/YTHDC1/PHF12/TCF20/KLHL42/CTCF/CLDN12
KIN	KIN	31	-0.613712	-1.81893	0.00702531	0.00998521	0.00216471	3963	tags=87%, list=35%, signal=57%	LEMD2/CAMTA2/LTV1/OTUD6B-AS1/FUBP1/PSMC6/TRIT1/ZC3H18/THAP6/C1orf52/PPIG/MTG2/DNAJC2/SMN1/TGDS/PRPF3/LSG1/EIF1AD/DDX55/CCDC174/DCUN1D2/MTERF3/WDR33/SAFB/RSRC2/INO80D/ZNF830
CGGBP1	CGGBP1	149	-0.382461	-1.48068	0.00755705	0.0107228	0.00232463	4981	tags=56%, list=44%, signal=32%	TBC1D4/RAP1A/ARMC1/ADIPOR2/NBR1/RAB3GAP2/SPART/ATF2/SLC33A1/ARFIP1/SCAMP1/WASHC4/WDR82/PHIP/TNKS/FBXO3/RHOT1/SLC30A5/KDM5A/ARL5A/SPTLC1/PRPF8/CEPT1/MIER1/HMGXB4/PPP1CB/TRPM7/AP5M1/BTRC/FBXL4/GABPA/TMEM181/RBM7/AKT3/VPS4B/CPOX/MFSD14B/TYW1/FNDC3A/YIPF6/CCDC47/SLC35B4/PDS5A/DHX40/NHLRC2/PRPF18/SREK1/TERF1/UMAD1/NR2C2/HNRNPU/YTHDF3/EVI5/ZMYND11/SMC3/DIPK2A/SEMA5A/PTAR1/ELK4/PPP2R5A/RNF214/ATAD1/CREB…
XBP1	XBP1	162	0.41351	1.48251	0.00761401	0.0107854	0.0023382	3893	tags=46%, list=34%, signal=30%	RRM2/MIR4435-2HG/ANXA5/EHD4/SLC1A5/SNHG8/CCNYL1/WDR1/NCLN/YIF1B/RANGAP1/SCCPDH/CD151/UBE2E2/RTCA/EPRS1/POLR3D/PAICS/ARPC2/LRRC59/LMCD1/P3H1/ILK/EIPR1/PRDX6/UBASH3B/SAE1/YKT6/CALM2/KMT5A/PGAM1/BAG2/RIC8A/WNT5B/GIPC1/PSPH/GARS1/CTPS1/MAPKAP1/NACC1/MYADM/BMP1/MRTFA/BOK/TPD52L2/STRAP/SERPINB6/WARS1/VARS1/SDC4/CSRP1/VDAC1/DCUN1D5/IMPDH1/SERP1/CDC16/SNX11/GSPT1/MICALL1/SARS1/SHMT2/TSR1/RAN/STK10/TIMM17…
ZNF45	ZNF45	99	-0.405578	-1.48498	0.00795137	0.0112444	0.00243769	4408	tags=53%, list=39%, signal=32%	DDX42/VPS13C/SENP2/CHD6/RTF1/TRPM7/ARHGEF12/ABI1/BTRC/FBXL4/RBM12B/TRIM24/PLEKHM3/RERE/ZNF548/PAN3/ZBTB20/ZNF827/MSL2/MARCHF6/DNAJC3/EMSY/DDX3X/PIK3C3/GPD2/VPS8/ACBD5/MRTFB/C9orf64/SEMA5A/UBR2/MAP3K2/DEPDC5/DCAF7/CMTM6/ZNF180/FAM217B/SETX/ZNF641/ZC3H14/ARHGAP32/BAZ2B/BCL9/NUP160/PDPR/LDLRAD3/STAG2/LRRC8A/TMED8/TLR4/CYB5R4/SLC36A1
ZNF770	ZNF770	60	-0.486388	-1.65022	0.00873916	0.0123376	0.0026747	3197	tags=58%, list=28%, signal=42%	SLC38A1/ASB7/GOLT1B/EVI5/LINC02693/SNED1/ANKRD27/RAB18/UBE2W/DDX18/FAM210A/PLEKHA8/TADA2B/XIAP/SPOPL/SAMD8/MDM2/SRGAP2C/MORC3/MEX3C/PHLPP1/PPP4R2/CRKL/CDYL/GTF2A1/ZNF644/AKAP1/SBNO1/ZBTB6/ZBTB39/RRN3/RO60/LRRC58/C21orf91/OTUD1
JUN	JUN	12	-0.744561	-1.73179	0.00910318	0.01283	0.00278144	2016	tags=75%, list=18%, signal=62%	MOCS3/DAXX/MSANTD3/PSPC1/H2BC21/LINC01119/EPC1/DUSP10/TRIB1
ZNF580	ZNF580	491	-0.285575	-1.2605	0.00921328	0.0129634	0.00281036	4753	tags=49%, list=42%, signal=30%	UQCC3/SLIRP/PUF60/TPRN/MTIF3/AURKAIP1/SNRPC/MAGOHB/MRPS15/SSNA1/CCDC124/PELP1/MCAT/DGUOK/SDHB/ISG15/TBL3/EEF2KMT/MRPL51/RPSAP52/PSMA7/MAD2L2/ALKBH7/METTL1/TXNDC17/ELP5/MRPL10/HEBP2/TOMM6/S100A6/METTL5/YARS2/NDUFB10/SLC50A1/CSNK2B/PSMB8/MRPL52/MRPL9/NDUFA6/TTC1/MIX23/C11orf68/PFDN1/RNF167/MEA1/COX5B/MIIP/CIB1/RSL1D1/SCAMP3/OAF/HSF1/SMG9/HRAS/PPIE/LAMTOR1/UFD1/TRIM28/PSMD9/CLN6/ICAM3/CENPX/DEF8/COP…
PLAGL1	PLAGL1	80	0.467387	1.51609	0.00931917	0.0130905	0.00283791	4368	tags=59%, list=39%, signal=36%	ADAMTS14/CYTH3/HDAC7/KCND1/SEPTIN8/MAN2B2/ZMYM3/NID1/KANK2/SH3YL1/SPIDR/ARHGEF5/KIAA0319L/BAIAP2-DT/ADCY3/TNS2/ARPIN/TCFL5/NLGN2/ATN1/MTARC2/AASS/KAT2B/PLXND1/FGFR1/RHOBTB2/ORAI2/PODNL1/PCNX2/RRAGB/CABIN1/CASTOR3/IQCE/MINK1/OXR1/SEPTIN6/IFT140/NPR2/ZNF471/PDZRN3/ARNT/OAT/MPP2/FKRP/SOBP/SHOX2/ABCA5
SMYD3	SMYD3	17	0.693284	1.69818	0.00966438	0.0135527	0.00293812	3474	tags=100%, list=31%, signal=69%	ENPP1/TUBB/PCBD1/ARPC1A/NUTF2/MSH2/PTTG1/POLA2/C7orf50/FARSB/MRPL37/CFL1/BOK/EIF5A/TMEM126A/MRPL3/RAN
THAP12	THAP12	258	0.373299	1.40153	0.00969376	0.0135713	0.00294214	3816	tags=43%, list=34%, signal=29%	NEXN/SEPTIN11/BMPER/GRAMD2B/NEK7/CLIC4/RCAN3/SWAP70/STK17B/COG5/ACTR3/USP13/TCP11L1/GNG12/GTF2H3/PTPN14/SNX6/CNKSR3/CMPK1/CPPED1/TMEM263/KCTD10/KPNA3/EEF1AKMT2/ARL2BP/USP25/EIF2AK2/RALBP1/SLC25A51/DLD/ACTR2/ARF4/USP48/RNF11/ADD1/GMFB/CAPZA2/PICALM/SERBP1/VAMP7/TGOLN2/RABEP1/EARS2/LCLAT1/UBE2Q2/ZMYM4/CDC27/FYTTD1/NAA15/GIT2/STYX/SLC30A9/SSR1/CCDC6/TOMM70/RHOQ/NRAS/MBNL1/RABL3/VIRMA/GJC1/ERGIC2/UBE…
BPTF	BPTF	83	-0.451396	-1.61516	0.0100595	0.0140599	0.00304808	4648	tags=63%, list=41%, signal=37%	GOLGB1/ZNF37A/ATG2B/ICE1/RHOT1/KDM5A/GOLGA1/ALMS1/PHF20L1/NCOR1/HOOK3/TRPM7/FOXO3B/ADAR/PARP11/SS18/AKT3/RBM26/KDM4C/TNKS2/PPP3CA/RPAP2/GPATCH2L/ZNF623/PRRC2C/PHF2/HNRNPU/ARL10/GON4L/USP34/BAZ1B/TTBK2/C5orf24/SETD2/NOLC1/TSHZ3/KDM3B/REST/CREBBP/NIPBL/SIK3/KAT6A/TVP23B/ZNF142/ZNF236/ZNF146/BAZ2B/HECTD2/BCOR/ADNP/FMR1/SPEN
ZNF425	ZNF425	27	-0.584343	-1.67997	0.0107156	0.014952	0.00324146	3080	tags=67%, list=27%, signal=49%	TARS2/PIGP/ZCCHC7/CNOT4/GATC/HEXIM1/SNX2/ZNF383/LINS1/MLH3/ZNF133/FAM131A/THNSL1/CGRRF1/ATXN3/NDUFAF7/C2orf42/METTL25B
ZNF44	ZNF44	26	-0.608404	-1.73101	0.0108079	0.0150309	0.00325857	3951	tags=88%, list=35%, signal=58%	PNRC2/CMAS/SS18/NBPF11/ZNF189/ODR4/NAPB/ANKRA2/RBM39/SF3B1/PRPF39/DMTF1/ZNF514/TTC14/TBRG1/PNISR/ZNF254/MFSD9/ANKRD49/ZBTB5/ZNF557/PCDHG@/SS18L1
MAFK	MAFK	113	-0.407051	-1.5156	0.0107928	0.0150309	0.00325857	3278	tags=42%, list=29%, signal=30%	FTSJ1/ANKLE2/RABGEF1/CLN8/CEACAM19/LARP1B/SCML1/CCNL1/SH3BP4/ZNF598/TDG/AKIRIN1/RELB/VMA21/FXR2/WWC3/ITPR3/NLK/AVL9/COX19/PNPLA2/SNRNP48/YRDC/NFATC2IP/DOT1L/THAP9-AS1/ENTPD7/C10orf88/CEBPG/SLC7A5/PTPN12/KHNYN/NIPA1/FGF2/GPR157/MCL1/SBNO1/ZRANB1/SLC25A25/CDR2/CHIC2/BEND7/GRB10/SNAPC1/SLC2A3/DDIT4/ERRFI1/ADAMTS6
BHLHE41	BHLHE41	18	-0.644736	-1.65912	0.0109704	0.0152317	0.0033021	324	tags=56%, list=3%, signal=54%	RNF114/SRGAP3/SYT14/TMEM132B/SGIP1/IRAK2/ITGB3/RGS17/IL33/CXCL8
ZNF587	ZNF587	53	-0.504482	-1.68449	0.0112126	0.0155422	0.00336943	4878	tags=77%, list=43%, signal=44%	ZNF780B/EIF4G3/DNMT3A/DYNC2I1/CNTRL/WASHC2C/NLRP1/ZNF37BP/RBM41/FAM118A/NHS/CEP164/TUT4/ZNF234/REV1/PRPF4B/TSC1/PHACTR4/USP45/PPFIA1/PRDM2/RBM6/GON4L/ZNF605/ETV6/DCAF16/OSBPL9/NOL4L/TTC17/STARD9/VPS54/IFT81/ZNF300/PNISR/ZNF254/MBTD1/NINL/MAML1/PHF12/ZNF136/PCDHG@
ZNF506	ZNF506	34	-0.567057	-1.71624	0.01125	0.0155684	0.00337511	3704	tags=68%, list=33%, signal=46%	ZNF322/ZNF548/ZNF827/MSL2/ZNF45/ELF2/DNAJC3/HNRNPU/MRTFB/C14orf132/CMTM6/ZNF81/ZNF180/TSHZ3/DENND6A/PSD3/PIAS2/BAZ2B/BCL9/AKAP13/LDLRAD3/RNF168/RSPH3
HOMEZ	HOMEZ	60	-0.475174	-1.61217	0.0114883	0.015872	0.00344092	3916	tags=65%, list=35%, signal=43%	SCN1B/ZNF71/SPR/TXNDC12/ALKBH4/HARS2/ZNF616/IFNGR2/ZNF174/BBS12/MRPL20-AS1/ZNF510/SNRNP40/ZC3H10/FBXO31/ATP6AP1/NFYC/GABARAPL2/RETREG3/UNC93B1/THAP11/MLYCD/CHMP4B/ZNF691/ZNF383/PNRC1/C6orf47/TRIM27/CMTM3/DNAJA1/HMGB1/POLB/NEU1/EVC2/GFOD2/C2orf42/PHF23/ZNF211/SLC6A8
ZNF579	ZNF579	278	-0.320196	-1.31793	0.0115445	0.0159234	0.00345206	4491	tags=47%, list=40%, signal=29%	METTL1/TXNDC17/ZNF205/KRT10/HSD3B7/TOMM6/MRPS23/TRIR/YARS2/EXOSC10/OXA1L/CSNK2B/PSMC5/MRPL52/MRPL9/TTC1/TIGD5/MRPS17/MIF/RSL1D1/HSF1/PES1/TRIM28/CLN6/PITHD1/PLEKHM2/ZC3H3/COPE/C14orf119/GADD45GIP1/TIMM50/MCRIP2/CTU2/WDR46/MPDU1/CHCHD2/MRPL57/TSEN34/C16orf91/BCL2L12/LCMT1/SARNP/PGP/PPP1R37/ACD/CTU1/MAIP1/MRPS12/TRMT5/CYHR1/DOHH/CIAO2B/TIMM10/POP7/CDC34/SF3B4/RNF7/RBM42/CARS2/TSFM/MIB2/GNB1L/ORAI1/…
ZNF438	ZNF438	53	-0.503526	-1.6813	0.0119664	0.0164783	0.00357236	3889	tags=55%, list=34%, signal=36%	ATG16L2/ZSCAN26/SAMD11/MYO1D/ZNF71/SSBP3/LDB1/ZNF510/ODF2L/DCP1B/GBAP1/HDAC6/IFI16/ZNF821/TMBIM4/MBD4/YPEL3/TMEM198B/NSUN6/C6orf47/MC1R/CMTM3/DNAJA1/HTRA1/TMEM198/ZNF211/KANSL1L/LMO4/BMF
EGR3	EGR3	4	-0.900301	-1.57199	0.0126249	0.0173567	0.0037628	1130	tags=100%, list=10%, signal=90%	KLF10/SGK1/PRDM1
NR2C2	NR2C2	127	-0.404635	-1.53246	0.0130094	0.0178561	0.00387106	5105	tags=69%, list=45%, signal=38%	ZNF518A/ANKRD50/PBRM1/NOTCH2/MTMR6/SYNJ1/TBC1D4/KLHDC10/CEP350/RAB3GAP2/ZNF275/KAT6B/YAP1/AKAP11/WASHC4/RALGAPB/DENND4C/PHIP/ATG2B/TAOK1/SECISBP2L/RPL23AP53/SLC30A5/SMCHD1/KDM5A/TRRAP/SRGAP2B/ITPR2/SLMAP/PHF20L1/ZKSCAN1/MED13/RIC1/CGGBP1/RAPGEF6/NHS/WDR7/SMG1/LIN54/GABPA/RBM12B/ADAR/PDPK1/PLEKHM3/AKT3/VPS4B/ZZEF1/CPOX/FNDC3A/TNKS2/SLC30A6/LEMD3/LATS1/GPATCH2L/PIKFYVE/PTER/NHLRC2/WDFY3/ATXN7/ZKSCA…
ZBTB1	ZBTB1	20	-0.622865	-1.6382	0.0134376	0.0184137	0.00399193	3130	tags=75%, list=28%, signal=54%	GPD2/ZNF605/CDKN1B/CMTM6/DENND6A/STIM2/ZNF320/ZNF559/ZNF292/ZNF254/ZNF567/RSBN1L/ZNF264/TMED8/ZNF217
ZNF561	ZNF561	174	0.395332	1.42354	0.0138997	0.0190159	0.0041225	4723	tags=60%, list=42%, signal=36%	FAM149B1/TMEM43/PTTG1IP/TMEM263/PFAS/USP25/WASF2/TMEM241/AP2B1/STT3A/AP3B1/NBAS/ATF6/ICMT/NSF/AP3M1/CAPRIN1/CCNY/RABEP1/SMC2/AGPS/ZMYM4/STT3B/APOOL/CDC27/STXBP4/MED20/SSR1/LMAN1/TDRD7/IPO7/UBE2J1/KLHL12/CEP41/RBBP9/NUDT21/VIRMA/STX7/CBX5/RNF20/CERS6/VPS50/TTC5/RGP1/PPP3CB/RSPRY1/GNAI3/CSNK1A1/ADCY7/CKAP5/AASDH/DROSHA/KLHL18/ARCN1/PBX3/IPO11/ZNF252P/VPS35/ZDHHC9/GOLPH3L/SNAPC3/SLC39A9/GALNT7/MFN1/…
ZFP30	ZFP30	32	-0.556468	-1.67155	0.0150994	0.0206236	0.00447103	3293	tags=69%, list=29%, signal=49%	SS18/RDH11/TIA1/ZNF44/PHF14/MAP3K2/CYP20A1/TIFA/NCK2/MBD4/NFATC1/ARL6/HECTD2/SLC38A9/MPHOSPH8/SPTSSA/NSUN3/TMEM164/ZNF260/RELL1/ZNF780A/ZNF558
HMG20A	HMG20A	232	0.373595	1.39105	0.0157427	0.0214674	0.00465396	4498	tags=55%, list=40%, signal=34%	TBC1D2B/NUBPL/NUCKS1/SCAPER/SEPTIN2/LINC00205/AR/IMPACT/PDCD4/ARMCX3/CYP2U1/EFNB1/ZMYM3/HCFC2/PIGN/TMEM64/PTPN21/ARL15/SMARCA1/TUB/SEC63/ZNF395/RPE/CTDSP2/LOC102724250/LONP2/CTDSPL/TMEM123/ATP2C1/PIP4K2B/TMEM45A/C6orf89/KREMEN1/PLSCR4/SNTB1/FEZ2/MBTPS1/CCSER2/C2orf68/RBFOX2/ENAH/SLC39A10/CBX5/TSPAN3/COMMD2/TMEM19/INVS/DOCK9/TM9SF4/GLG1/ROBO1/EIF4EBP2/ZFHX4/DROSHA/PRKACB/INPP4A/PJA1/CEP68/CASK/NKA…
JUND	JUND	55	-0.471019	-1.57898	0.0157866	0.0214923	0.00465935	3096	tags=51%, list=27%, signal=37%	ALG5/NOL7/TMEM80/RELB/PBDC1/VAMP2/RNF135/PPP1R11/SRA1/TMEM222/TRIM52-AS1/SPNS1/SIGIRR/PLA2G4C/YJU2/RNF215/SNHG11/TFPT/SLC35E4/TMEM60/PMF1/WBP2/HLA-F/PHF1/POU2F2/RIN1/CEBPB/C11orf96
ZNF559	ZNF559	17	-0.65531	-1.66402	0.0162981	0.0221527	0.00480253	3903	tags=100%, list=35%, signal=66%	ANAPC4/HSD17B1-AS1/TUSC3/ANKRD42/ZNF426/RBM39/FAM174A/MPHOSPH8/ZBTB1/UNC50/TUSC1/ZNF263/AP5B1/ZNF266/PPP1R26/NRDE2
ZBTB25	ZBTB25	29	-0.56397	-1.63743	0.0170085	0.023081	0.00500378	3089	tags=48%, list=27%, signal=35%	ZNF34/SNX2/SLC9A5/SYNGAP1/NSRP1/MLH3/GTF2IRD2B/NUMA1/DDX59/PSMA3-AS1/DLX1/MBD6/CPT1A/TMEM132A
ZNF583	ZNF583	37	-0.520734	-1.62025	0.0177703	0.0240758	0.00521945	4250	tags=76%, list=38%, signal=47%	PRMT9/CHD6/UBXN4/EIF2AK3/KAT14/ARL14EP/RDH11/TUSC3/TM9SF2/DNAJC3/DBR1/BBS12/ZNF510/ANKRD42/PHF14/MAP3K2/FAM117A/SLC38A9/ZNF570/ZNF184/SPTSSA/SLC35A1/NPAT/KLHL7/PGBD1/AMBRA1/ZNF260/RNF13
GLI4	GLI4	166	-0.351878	-1.37858	0.0196501	0.0265799	0.0057623	4224	tags=49%, list=37%, signal=31%	EVA1B/NPRL2/MAPKAPK5-AS1/ACAP3/MIIP/PQBP1/QTRT1/LIN7B/RAB24/PIDD1/ATG16L2/MCRIP2/NDOR1/FBXW9/AAAS/ZNF226/PPP1R37/CTU1/PLEKHF1/ZFPM1/CYHR1/WASH7P/SARS2/MIB2/ADCK5/WASH8P/NDUFS3/POLR2J/NOSIP/DGAT1/RNF208/WASHC1/TMEM134/CIAO3/BOLA1/RNF166/CDK5RAP3/KAT2A/ZNF446/SF3A2/ZBTB48/TAFAZZIN/DPM3/MZF1/OGFOD2/PIN4/CAPN10/MITD1/B3GAT3/WASH2P/LIMD2/INO80E/MST1/APBA3/OFD1/MUTYH/ZNF444/SLC49A3/UBXN11/C1orf159/COQ4…
EGR1	EGR1	37	0.544794	1.53734	0.0199032	0.0268789	0.00582712	2203	tags=32%, list=20%, signal=26%	CLEC3B/FSTL1/S100A10/SYNPO/ZFP36/C11orf24/ARHGAP23/ARHGAP17/KLF6/NMNAT2/CARMIL1/FLNB
BRF2	BRF2	259	-0.315398	-1.29995	0.0203915	0.0274942	0.00596053	5004	tags=61%, list=44%, signal=35%	RHBDD3/CCNQ/RBX1/SNU13/EIF3I/PDCD5/MRPL18/ZDHHC24/SSU72/GPR89A/PPCS/BLOC1S3/TIMM29/POLR1H/AAR2/UQCC3/SLIRP/TPRN/TERF2IP/PELP1/MED29/NOB1/MCAT/CDK4/DGUOK/TBL3/TRMT2A/MXRA7P1/EEF2KMT/MRM2/MRPL51/TOLLIP/ATP5PF/METTL1/CIDECP1/KRT10/CYSTM1/MRPL10/TOMM6/PSMA3/TMEM147/METTL5/ATP6V0E1/SLC50A1/CRADD/PSMC5/NDUFA6/SWI5/TTC1/PFDN1/R3HDM4/TXNL1/POMZP3/HSF1/PPIE/CMSS1/FBXL12/TRIM28/UTP14A/TATDN1/PTDSS2/UBL4A/P…
SIX2	SIX2	14	0.698895	1.63086	0.0205641	0.0276825	0.00600134	2352	tags=64%, list=21%, signal=51%	DMPK/CDON/SVIL-AS1/CFH/C11orf24/TP53I3/PDCD4/ATF6/C4orf3
ZFP64	ZFP64	202	0.373645	1.36563	0.0207904	0.0279423	0.00605766	4704	tags=55%, list=42%, signal=33%	RHNO1/SHC1/PDIA3/SRC/NLRX1/ARL2BP/ARHGAP17/TMED10/FAM114A1/ICMT/HTATSF1/AP2A2/ZFAND3/TMEM9B/PAPSS1/PACS1/SLC25A43/LONP2/ORMDL3/TM2D2/SEC22C/ETFA/CEP63/ARHGAP10/ABHD15/APMAP/CCDC6/EXOC7/NMT1/CANT1/CEP41/EIF4H/LIG3/CAST/NUDT21/NFIC/ERGIC2/VPS50/ATXN10/PPP3CB/HSP90AA1/PI4KB/DDX50/DNAJC21/TM9SF4/RAB10/PWP1/PLEKHO2/TMED4/DROSHA/PDHA1/PJA1/DCAF6/RNF10/ACTR10/VPS35/WDTC1/ZDHHC9/PRRC2A/AP3D1/STARD3NL/CHP…
ARNT	ARNT	192	0.375453	1.37082	0.0212083	0.0284584	0.00616955	4498	tags=52%, list=40%, signal=32%	EXT2/KIFAP3/SEPTIN8/SHC1/SCAPER/NCSTN/NUDT16/DYNLL2/EXOC4/FTO/DENND10/FUT4/IQSEC1/KANK2/SCMH1/FAM114A1/UXS1/SEC63/DYM/HTATSF1/TMEM9B/CTDSP2/PACS1/PLAGL1/SLC25A43/ORMDL3/RNF170/FAM168A/SEC22C/MANEA/LAPTM4A/CEP63/ABHD15/TXNDC15/RFC1/PIP4K2B/KIRREL1/TOB2/C6orf89/FGFR1/FEZ2/DYNC1I2/LIG3/SLC46A1/CAST/DIS3L/RIOX2/EI24/NBN/ORAI2/DDX50/DNAJC21/DAB2IP/ITFG1/TMED4/AASDH/DNAAF10/STK3/SLC39A6/PJA1/KIAA0513/Z…
ZNF18	ZNF18	66	0.464444	1.4648	0.0219085	0.0293511	0.00636308	4298	tags=62%, list=38%, signal=39%	RPS23/RPL32/SIRT5/FHL3/RPL11/RPS15A/RPL34/TMSB4XP6/RPL35/RPL23/MYL5/RPL22/NMI/PPIB/EBPL/GGCT/RANBP1/NUDT16L1/CTNNBIP1/VDAC3/TMUB1/VPS29/TCEAL8/RUVBL2/NDUFB3/NDUFS4/PRMT1/THOC7/TMEM14B/NDUFV3/DNAJB11/RGS19/THOP1/AARS2/SEC61B/PATZ1/PREB/BOD1/COA8/FKBP3/HDGFL2
ZNF283	ZNF283	132	0.407265	1.4263	0.0220274	0.0294633	0.00638742	4312	tags=52%, list=38%, signal=32%	SUSD1/NUCKS1/NUDT16/ALCAM/MAGT1/AACS/ARMCX3/GTF2I/EPS15/SCN5A/HSD17B12/TUB/BVES/ERCC8/LONP2/CHD3/CTDSPL/ATP2C1/CEP63/RFC1/DST/PIP4K2B/C6orf89/VPS13B/LIG3/RIOX2/RAB2A/INVS/LINC00654/RMND5B/EIF4EBP2/DROSHA/PJA1/NKAPD1/EDRF1/NUP133/DNAJC13/SPG11/IQCE/PTPRM/TMEM260/MINK1/VPS39/CPLANE1/ICE2/NEK9/DFFA/MAST3/DDX19A/PEX26/DOK4/GSE1/IFNAR1/BMPR1A/EXD2/GABPB2/MBD5/TRIM5/KIAA1143/TXNDC11/EFCAB14/BBS7/TBC1D1…
ZNF548	ZNF548	61	-0.44846	-1.52724	0.0221713	0.0296088	0.00641895	4765	tags=62%, list=42%, signal=36%	ZNF506/SLC33A1/ARFIP1/PYGO1/YPEL2/DENND4C/ZDHHC17/RHOT1/AHCYL1/SPTLC1/TENM3/FBXL4/S100PBP/MAGI2/SERINC3/RANBP10/ZNF45/TERF1/DNAJC3/CDK14/DPY19L3/ZKSCAN2/MFSD14A/SLC23A2/ACBD5/RAB18/PCMTD2/ATAD1/SOAT1/ZNF81/RNF103/NFATC3/BCL9/GPR161/SERINC5/FEM1B/CBFA2T2/HCG11
KLF10	KLF10	43	-0.502048	-1.59828	0.0224961	0.0299948	0.00650263	3686	tags=56%, list=33%, signal=38%	SPTY2D1/DIS3/CHAMP1/MAP2K4/DDX3X/LMBR1/SEC23B/YES1/USP38/ZBTB38/NEDD4L/ZNF518B/SLC12A6/TGFBR1/NRIP1/BACH1/BCDIN3D/ZBTB21/ZSWIM6/FAM107B/EGR3/ABCA1/TNFRSF10D/BHLHE40
ZNF287	ZNF287	101	-0.386439	-1.41805	0.0232676	0.0309743	0.00671499	4422	tags=52%, list=39%, signal=32%	CBWD2/MED25/LINC01963/DNM2/PSMC2/TRIM26/EXOSC10/RANBP3/SCAMP3/TRIM3/MAX/ENSA/NRBP1/L3MBTL2/NBDY/ACP2/WDR46/LYRM2/C17orf75/SF3A3/TSC22D4/DNAJC25/SDHAF2/ZNF584/PSME3IP1/OTUD5/TRIM41/SCYL1/NAXD/SAP30BP/STX18/RNF40/CCDC51/NFYC/YY1AP1/PAF1/ZNF768/GPN2/ABCF1/BSDC1/ZFYVE1/STEEP1/NSRP1/SF3B2/NAIF1/CNOT3/SUPT5H/LARP7/ATP6V1H/ZBTB7A/PSPC1/ERCC3/TAF3
ZNF581	ZNF581	234	0.356042	1.32972	0.0235557	0.0313083	0.00678738	4203	tags=53%, list=37%, signal=34%	LRRN4CL/TAPBPL/HCFC1R1/GAMT/HADH/TCEA3/ZFAND2A-DT/MTRNR2L12/RPL13A/TNFSF12/ABHD14A/RPS9/FDXR/MVK/AK1/IFI27L1/SHISA4/CD81/RPS11/RPL28/SLC48A1/RPL17P36/PMVK/TMEM42/MGMT/PPIB/SLC38A10/CINP/ERGIC3/PGAP2/SSR4/SERF2/LGALS3BP/CA12/C1orf122/GSTK1/HSD11B1L/COX7A1/HYAL3/RPL19/POLR3GL/KDELR1/SMDT1/TM7SF2/GNAS/LYRM4/RPS27/SIGMAR1/RPL10P12/ANAPC11/MICOS13/PHPT1/CAPG/ZSCAN16-AS1/CZIB/HLA-B/RPS20P14/CCDC85B/EEF…
STAT2	STAT2	73	0.455514	1.46252	0.023666	0.0314051	0.00680837	4124	tags=53%, list=37%, signal=34%	LAMA4/LRP5/CYTH3/POGLUT3/VDR/ALCAM/MTHFR/LRRK1/FUT4/ATP8B2/KANK2/USP40/SPIDR/ARHGEF5/TNKS1BP1/BAIAP2-DT/PLAGL1/LONP2/CHD3/AASS/FGFR1/DPYD/INVS/ARAP1/PLXNB2/PCNX2/CASTOR3/IQCE/ZCCHC24/PTPRM/TMEM260/MINK1/SLC2A10/NPTN/IFT140/H6PD/NPR2/ZNF471/STAT5B
ZNF608	ZNF608	51	-0.474468	-1.58007	0.0245047	0.0324668	0.00703855	4260	tags=53%, list=38%, signal=33%	DLL1/TENM3/ZNF618/FOXN3/DLG3/TMEM30A/PPFIBP2/CRISPLD2/MLLT3/RAB27A/LHX8/SLC23A2/FAM117A/PAX3/TTC17/SATB1/DENND6A/MDFIC/SALL2/SATB2/BCL9/PLEKHA5/RUNX2/FRAS1/ARID1B/MAML3/VGLL4
KLF7	KLF7	152	0.38477	1.36914	0.0250942	0.0331955	0.00719652	1394	tags=22%, list=12%, signal=20%	KRT80/LOX/LINC01133/PARD3B/CCN1/ALDH4A1/PALLD/NFASC/RASSF3/NEXN/MUC1/ADAMTS12/MSRB3/AMOTL2/HEG1/RBM24/ZEB1/ZNF106/SCN9A/SH3PXD2A/PYGL/P4HA1/FOSL2/PHLDB2/FKBP14/MBP/TIAM2/RHOBTB3/ASAP1/NOMO2/PRKCA/TRAM1/STK38/DDX60L
ZNF503	ZNF503	122	0.398817	1.38595	0.0255014	0.033681	0.00730178	2864	tags=34%, list=25%, signal=26%	PLPPR4/IRAG1/ITGB8/SOD3/PKDCC/THBS3/HSPB2/ARHGEF4/ADGRA2/TP53I11/EEPD1/GAL3ST4/C1R/MAP2K3/VCAM1/DPYSL3/IFITM2/HMGCR/JHY/BBS9/LRIG3/ALAD/SPIDR/SQLE/MITF/BAIAP2-DT/PIK3IP1/IFT122/TNS2/GOLM1/ARHGEF25/LOC100506990/GALNT11/PLXND1/KIAA1614/GPC3/HSD17B4/FBLN1/PCDH18/SELENBP1/SSBP2/ANGPT1
FOXF2	FOXF2	90	0.441401	1.45464	0.026218	0.0345731	0.00749518	3628	tags=49%, list=32%, signal=33%	THBS3/EPDR1/SCD/CEP112/POGLUT3/FAM43A/MR1/LIN7A/B3GALNT1/SLC4A3/GSTA4/AR/IQSEC1/HMGCR/JHY/TMEM14A/SPAG16/SQLE/BAIAP2-DT/CXXC5/ADCY3/IL10RB/LONP2/ARHGEF25/TXNDC15/STOM/GALNT11/PLSCR4/FEZ2/COL16A1/SLC18B1/TSPAN3/DNAAF10/INPP4A/ACTR10/PCNX2/RRAGB/ANKFY1/ZCCHC24/TRIQK/TMEM260/FKBP7/LRP6/SLC2A10
STAT3	STAT3	101	0.423775	1.42444	0.0262765	0.034596	0.00750013	2541	tags=26%, list=23%, signal=20%	PDGFD/LINC01503/THBS3/CDC14B/FAM131B/FNDC1/ARHGEF9/FMOD/TBCK/MR1/SEPTIN8/CDH11/CYP2U1/RXRA/IQSEC1/REV3L/TBC1D5/ATP8B2/BAIAP2-DT/NHLRC3/DZIP1/SH3BGRL/AASS/STOM/SMARCA2/GALNT11
KLF16	KLF16	189	-0.336849	-1.35	0.0263409	0.0346265	0.00750675	4252	tags=49%, list=38%, signal=31%	PPP6R1/S100A16/EMC6/TARS1/TRMT61A/IRF1/HCCS/RSL1D1/GPATCH4/HRAS/PARP12/BYSL/PTBP1/DCBLD2/H2AZ1/ELOC/CLUH/ECI1/GMEB2/PPP2R2A/ATP6V1D/MED10/SLC25A19/RBPMS/DPH2/TBRG4/TICAM1/SLC38A5/PDRG1/KCTD5/SUGT1/NOP16/CCDC137/PDHX/RNF126/TAF9/FTSJ1/ZNF622/ZFAND2A/CCDC86/TMEM11/METRNL/PSMD8/RRP12/UTP4/POLR3A/DDX56/ATF4/ZNF787/SNHG15/MAP1S/TOMM40/YDJC/NOC2L/FXR2/RNPS1/ENTR1/HYLS1/DKK1/SLC9A3R1/ZPR1/UBE2M/SH2D5/AS…
TCF4	TCF4	116	-0.374389	-1.39496	0.0267648	0.0351288	0.00761564	4944	tags=56%, list=44%, signal=32%	GOLIM4/MYO6/WBP1L/ABCA8/KAT6B/YAP1/BMPR2/PDCL/PHIP/MSI2/SECISBP2L/MAP9/ARL13B/ATP7A/SPTLC1/VPS13C/SMAD1/TENM3/ZNF618/ANTXR1/ZKSCAN1/FOXN3/PTPRK/PCSK5/GABPA/PTPN13/ITPR1/PLEKHM3/TMEM30A/LCA5/SNX13/CACHD1/PPP3CA/BICRAL/DNAJC3/CDK14/DPY19L3/GPD2/SLC23A2/MRTFB/DIPK2A/FOCAD/SEMA5A/CDKN1B/C14orf132/SLC26A2/CREB1/ZNF81/ZNF180/FAM217B/KDM3B/MDFIC/ARHGAP32/BCL9/SERINC5/AKAP13/STAG2/FBXO21/PCNX1/SEMA6D/FRA…
HSF1	HSF1	288	-0.301978	-1.25216	0.0269403	0.0353039	0.00765361	5184	tags=60%, list=46%, signal=33%	ZNF580/CDKN2AIPNL/PPP4C/SLC27A4/THAP4/RPUSD3/REXO4/PITPNA-AS1/NUBP2/NTHL1/MRPS18A/MAD1L1/MLF2/TIMM13/MBD3/CLPP/UBXN6/RBX1/SNU13/RNF181/MRPL18/ZDHHC24/YBEY/MAF1/COASY/RRP36/TIMM29/CISD3/PUF60/TPRN/PPP1CA/MTIF3/AURKAIP1/MRPS15/SSNA1/CCDC124/LRFN4/MCAT/BAIAP2/AIMP2/TBL3/H2AX/MRPL51/MAD2L2/ALKBH7/METTL1/HSD3B7/TOMM6/TRIR/YBX3/C1orf43/MRPL52/RPA2/TTC1/EMC6/MRPS17/MIF/COX5B/RSL1D1/R3HDM4/SMG9/HRAS/UFD1…
BHLHE40	BHLHE40	28	-0.560309	-1.62067	0.027428	0.0358871	0.00778004	1130	tags=54%, list=10%, signal=48%	NR4A1/KLF10/B3GNT2/ZNF562/CHIC2/SGK1/SLC2A3/ZSWIM6/FASTKD5/ZBTB2/TCP11L2/TRIB1/SNX9/JARID2/BMP2
ZKSCAN2	ZKSCAN2	154	-0.351973	-1.36636	0.027572	0.0360195	0.00780873	4907	tags=59%, list=43%, signal=34%	POLR1F/NBR1/USP47/RPRD1B/KAT6B/YAP1/HCFC1/ARFIP1/NEK4/AKAP11/SCAMP1/TTC30A/ATG2B/TNKS/IPO8/SUZ12/SMCHD1/KDM5A/TRRAP/SENP2/RBM15B/PRPF8/AFF1/CEP85L/PHF20L1/NCOR1/MED13/HOOK3/HMGXB4/PPP1CB/SOCS4/CCDC50/CPSF2/ARHGEF12/TBC1D14/WAPL/WDR7/BTBD7/DIDO1/FOXO3B/TMEM181/ADAR/PLEKHM3/PARP11/USP6NL/CDK12/VPS4B/RPS6KB1/AEBP2/CPOX/SPTY2D1/ZNF548/TNKS2/TMEM209/XYLT1/CHAMP1/LEMD3/ARID1A/PAPOLA/MAP2K4/DHX40/CHD4/P…
ARID3A	ARID3A	28	-0.559568	-1.61853	0.0277605	0.0362093	0.00784989	3332	tags=57%, list=30%, signal=40%	ARGLU1/RBM6/CEP135/NAPB/SFSWAP/PPIG/RNF214/STX16/TRIM56/DMTF1/HCG18/DNASE1/KMT2B/AKAP17A/BRD1/ZNF558
PLSCR1	PLSCR1	208	-0.321857	-1.30331	0.0299757	0.0390381	0.00846315	3371	tags=30%, list=30%, signal=22%	DIO2/RNF24/PEX11A/UMAD1/LDB1/MLLT3/COQ8A/TMEM59L/TSPAN15/S1PR1/TGFB3/PIGV/ABCA6/ISM1/SNED1/FAM20A/IFI16/CYP27A1/TSPAN11/FZD1/CLDN23/LRRK2/NCK2/MYD88/TMBIM4/GLUL/COL18A1/SALL2/MMP11/SEZ6L2/ACKR4/SLC9B2/SPOCK1/AGT/ALDOC/CCDC69/EFCAB7/BDH2/FENDRR/DNM1/GALK2/H3-3A/NTN1/MMD/TRPS1/ARHGAP24/PTMA/PCCA/FAM20C/DLX1/MMP2/ARHGEF3/PGF/P4HA3/KANSL1L/GPNMB/RNF112/DCHS1/EDNRA/RNF144A/MCTP2/LAMC3/EDNRB
ZNF229	ZNF229	231	0.351008	1.30683	0.030442	0.0395841	0.00858151	4498	tags=54%, list=40%, signal=33%	ADCY9/EXT2/CSDE1/UNC13B/SLC35G1/EXOC4/PDCD4/AP2B1/ARMCX3/NEK1/DENND10/PGRMC1/TMED10/DNAJC10/ASB8/PEX19/HDHD2/SEPTIN7/AP3B1/ADD1/EPS15/RABGAP1L/FAM114A1/CTR9/MSH3/SEC63/ZNF395/FBXW7/KIF3B/CYFIP1/PAPSS1/VSTM4/LONP2/MARCHF8/ATP2C1/LAPTM4A/RFC1/PGRMC2/C6orf89/COPA/VPS53/PRDX3/MBTPS1/FBXL5/DYNC1I2/IPO9/SRPK2/INIP/AK3/VPS13B/PIP5K1C/CANT1/EIF4H/DNAJC18/MAPK9/ENAH/NUDT21/UBE4B/KDM4A/PRECSIT/FECH/ACLY/GT…
ZNF445	ZNF445	101	-0.378133	-1.38757	0.0306609	0.039807	0.00862984	4531	tags=50%, list=40%, signal=30%	KRIT1/ICE1/DDX42/ALMS1/AUTS2/RBM41/KIAA2026/ZNF618/NSD3/ZNF516/RTF1/SIMC1/DIDO1/SETD5/TUT4/RERE/ZNF41/SS18/AKT3/LCA5/SNX13/KDM4C/ZNF189/GPATCH2L/BPTF/MARCHF6/ZNF45/CHD4/ELF2/PRDM2/GON4L/ZNF605/TTBK2/SETD2/ATXN1L/DCAF7/OSBPL9/TSHZ3/TTC17/KDM3B/DENND6A/ZNF641/ARHGAP32/ZNF720/BAZ2B/NFATC3/ZNF318/MBTD1/AKAP13/ADNP/ZFHX3
TEAD3	TEAD3	36	-0.504086	-1.55021	0.0310409	0.0402383	0.00872333	4117	tags=67%, list=36%, signal=42%	PHRF1/MAST2/CYTH1/PLCXD1/MSL1/WAC-AS1/LTV1/TCHP/ZBTB7B/ARGLU1/MAPKAPK5/LARP1B/FBXO46/CC2D1B/PISD/UPF3A/BAP1/ZNF276/ARID3A/ERICH1/TRAPPC14/ZNF844/CTDP1/CLCF1
ZNF337	ZNF337	24	-0.568029	-1.58176	0.031963	0.0413697	0.00896863	4493	tags=75%, list=40%, signal=45%	ZNF862/NEAT1/ZNF37BP/FAM118A/ZNF841/BTBD19/CLK2/PNN/PABPN1/LUC7L3/RBM5/ZNF514/CLSTN3/SPACA6/AFG3L1P/DNASE1/KIAA0895L/DPYSL4
ZNF628	ZNF628	16	-0.629588	-1.57955	0.0324041	0.0418761	0.0090784	3891	tags=88%, list=34%, signal=57%	EMC8/CIAPIN1/ZNF784/PRCC/TMEM11/RNPS1/ZPR1/GIT1/CNOT3/ZNF777/MRGBP/URGCP/VPS37B/RNPS1P1
MEF2A	MEF2A	25	-0.542188	-1.52128	0.0324871	0.0419188	0.00908766	4746	tags=80%, list=42%, signal=46%	PYGO1/HIPK2/EPM2A/ALKBH5/ZNF773/ZNF319/ELMOD2/RANBP10/ZNF623/PHF2/RAB12/SNHG14/ZFAND6/OPA3/KLF13/DDR1/MFSD9/MECP2/METTL4/SS18L1
ZNF766	ZNF766	11	-0.679146	-1.55279	0.0328201	0.0422836	0.00916675	3486	tags=91%, list=31%, signal=63%	FBXO45/FOXK2/RAD17/TADA2B/ZNF585B/ZNF202/CCNT2/RBBP6/CCDC117/RBAK
SMAD9	SMAD9	49	0.493907	1.49049	0.034272	0.04407	0.00955403	2933	tags=31%, list=26%, signal=23%	PDGFD/POGLUT3/FAM43A/MR1/B3GALNT1/GAS1/REV3L/ATP8B2/MITF/SH3BGRL/STOM/GALNT11/NFIA/SSBP2/SLC18B1
SOX13	SOX13	96	-0.386082	-1.40298	0.0343117	0.04407	0.00955403	4261	tags=48%, list=38%, signal=30%	RNF4/HCCS/SMURF1/PPP6C/PTBP1/PATL1/TTL/SPRING1/UBE2G1/NAPG/PUS7/DHX37/XPO5/UBQLN1/PDHX/FTSJ1/RABGEF1/USP7/LARP1B/ARIH2/SERTAD2/PLEKHB2/ATMIN/RPTOR/POLR3A/SELENOI/PPP3R1/LLPH/C2CD2/NUP188/FXR2/AFG3L2/MTRF1L/ITPR3/YTHDF2/ATXN2/USP12/AAK1/GTF3C3/DUSP3/IL17RA/SEH1L/ZFP91/SENP5/RIOX1/ZNF562
MNT	MNT	41	-0.470655	-1.49445	0.0345656	0.0443284	0.00961005	3445	tags=51%, list=31%, signal=36%	BECN1/TEAD3/WIPI2/CIPC/STX6/BAP1/BCL7B/NUP188/HEATR6/PDXDC1/IL17RA/CSNK1D/TOB1/LRRC8A/C15orf39/METTL4/BTBD3/NRDE2/ZFAND5/RTTN/FAM107B
GABPA	GABPA	114	-0.365532	-1.35943	0.0385284	0.0493351	0.0106955	5031	tags=58%, list=45%, signal=32%	METTL15/CHD9/TBC1D4/LYSMD3/MYO6/KAT6B/YAP1/BMPR2/SLC33A1/AKAP11/SCAMP1/WASHC4/DENND4C/PHIP/ATG2B/IPO8/SECISBP2L/MAP9/ATP7A/SPTLC1/AFF1/SLMAP/CHD6/NSD3/ZKSCAN1/CGGBP1/PPP1CB/TRPM7/ARHGEF12/WDR7/RBM12B/PLEKHM3/TMEM30A/LCA5/VPS4B/SNX13/FNDC3A/LEMD3/SERINC3/ZNF827/WDFY3/BICRAL/NR2C2/CDK14/ZMYND11/TCF4/ARID2/PUM1/TTBK2/LOC643562/SLC26A2/C5orf24/CREB1/FAM217B/TTC17/SACM1L/KDM3B/MDFIC/KAT6A/RALGAPA2/ARH…
ZNF398	ZNF398	97	-0.384802	-1.39811	0.0388112	0.0496216	0.0107576	4049	tags=43%, list=36%, signal=28%	SUPT20H/JOSD1/PITPNA/CPSF7/TRMT11/C17orf75/PUS7/MSL2/SLC15A4/CBX3/USP7/ACVR1B/UBE2V2/GPBP1L1/ZNF544/ETV6/MYNN/TGS1/EIF4ENIF1/RAD17/FRMD8/NUP50/BMS1/MFHAS1/MARK2/RNF103/ATXN2/VPS54/ZC3H14/CHD8/ZNF407/ISCA1/PRMT6/IL17RA/AKAP8/DENND1A/GGNBP2/SPRTN/ACER3/LRRC8A/WDR20/BTBD3
HMBOX1	HMBOX1	37	-0.480419	-1.49481	0.0391175	0.0499372	0.010826	4648	tags=81%, list=41%, signal=48%	ZNF37A/OGT/ATAD2B/XIST/CCDC14/ZC3HAV1L/SETD1B/ZNF234/GOLGA2P10/ZNF841/SRSF11/KMT2D/MBD1/USP45/NAPB/TP53INP1/KCTD15/TRIM56/DMTF1/CREBZF/SLC22A15/DNASE1/BRWD1/ZNF202/DCUN1D2/CCNT2/OTUD3/BRD1/SS18L1/KHDC4
PRDM10	PRDM10	28	-0.543133	-1.57099	0.0397584	0.0506784	0.0109867	4459	tags=71%, list=40%, signal=43%	TRAPPC8/MIER1/UBXN4/ZNF654/CPOX/RBBP5/ATXN7/UBR2/PIK3R4/ZKSCAN8/MON1B/CNOT6L/PAPOLG/DCAF1/KMT2E/NFAT5/SP1/MGA/POLR1B/RBM15
ZNF280D	ZNF280D	168	-0.334478	-1.32063	0.0419817	0.0534312	0.0115835	4669	tags=51%, list=41%, signal=30%	PTPRA/CACNA1G/CIC/CEP57/NUP42/OSBPL5/RCBTB2/FAM210B/DHRS4-AS1/TMTC4/IFNAR2/VPS13C/PFKM/NR2F1-AS1/PRMT9/ATF7IP/MBIP/LMBRD1/GOLGA7/DLG3/UBXN4/SPCS2/ARMCX1/LRIG1/RBBP4/PPP1R9B/PYGO2/ZSCAN26/ZFP36L1/SSBP3/PTEN/EMP2/MIA3/PRPF38A/TRIB2/MAPK7/RDH11/FAM102B/MAGEE1/IFT88/LRCH3/ZNF75D/COQ7/PBX1/UTP23/HARS2/RNF24/EPM2AIP1/PEX11A/TM9SF2/TERF1/DSEL/SKAP2/SMYD4/BBS12/APLP2/GSPT2/ZNF510/GTF3C2/FANCF/NCK2/MYD88/…
RBPJ	RBPJ	47	0.485475	1.45363	0.0428486	0.0544521	0.0118048	4431	tags=62%, list=39%, signal=38%	RPS18/ADK/TPM3/CETN2/DTYMK/GLO1/HMGN2/GDI2/CAPRIN1/FAS/SLC41A2/OXCT1/MCUB/SEC22A/ARL1/RALB/SNORA104/CSE1L/CHP1/GATB/UBE2N/COPS3/RBBP7/TULP3/TOMM22/LSM12/CCDC25/IKBIP/DPH3
ZSCAN26	ZSCAN26	208	-0.316412	-1.28126	0.0429379	0.0544831	0.0118115	4644	tags=52%, list=41%, signal=31%	TDRD3/TRAM2-AS1/LRRC45/MPPE1/NR1H3/CEP57/OSBPL5/FAM210B/TMEM50B/DHRS4-AS1/DVL2/SDF2/ZNF438/NR2F1-AS1/SLC44A1/ZNF846/ANAPC16/SHANK3/RUFY1/STEAP3/PRRT2/LRP4/MBIP/SELENOF/SAYSD1/ACAD10/ARHGEF40/PPP1R9B/PYGO2/DNAL4/PHF21A/MYO1D/PDE4A/TMEM63A/EMP2/TMEM101/PBX1/HARS2/RNF24/LINC00339/C1orf216/PEX11A/FUZ/ABCA7/LDB1/COQ8A/TMEM59L/PIGV/ZNF517/POU6F1/ZNF34/NFATC4/ZC3H10/ZDHHC1/FOXRED2/SEMA4B/PRKD2/PRPF40B/D…
PURB	PURB	127	0.385762	1.34765	0.0430906	0.0545945	0.0118356	2912	tags=34%, list=26%, signal=25%	ARRDC4/CAVIN2/RASSF3/ITGA6/OSR2/FADS2/ADGRB2/PPP1R3C/SUGCT/CDIN1/DCN/PCYT2/SEC31A/RAPGEF1/WDR5/TSEN15/PRRT3/NGFR/PALS2/ADGRE5/PRKX/SRF/NCOR2/GINM1/GLUD1/PRCP/LYNX1/PSPH/UCHL5/PROB1/FYTTD1/TCTN2/FDFT1/LARS1/IFI44/SMIM10/PER2/TOMM70/CYRIB/NUDCD2/XPOT/GPT2/DHCR7
GLI3	GLI3	128	0.398405	1.39544	0.0433049	0.0547834	0.0118766	4308	tags=55%, list=38%, signal=35%	FAM131B/TANC1/DDX60/MR1/KIFAP3/SEPTIN8/CDH11/SCAPER/PIK3R1/AR/CYP2U1/RXRA/REV3L/TBC1D5/NID1/ATP8B2/ALDH6A1/SENP7/MITF/DZIP1/SCD5/ARPIN/SH3BGRL/AASS/SMARCA2/GTF2IP4/PLEKHA6/KAT2B/GALNT11/PLSCR4/MBTPS1/DPYD/ENAH/ANGPT1/RNF20/SLC18B1/LINC00654/CARD8/ZFHX4/TSHZ1/INPP4A/STAT3/HIBADH/PGAP1/PTGFR/ACADSB/SPATA18/ZCCHC24/TRIQK/ERMP1/SLC2A10/NEK9/ATG4C/ZFP90/ZMAT3/PLCL2/STX17/DYNC2H1/BMPR1A/EXD2/ACSS3/H6PD…
PRDM2	PRDM2	105	-0.365908	-1.34145	0.0467056	0.0589965	0.01279	4319	tags=50%, list=38%, signal=31%	AUTS2/RBM41/KIAA2026/AMOTL1/MCCC2/ZNF587/SETD5/CYTH1/FBXL4/BIRC2/TUT4/S100PBP/TSC1/ZNF41/ZFP36L1/NAA16/SHLD2/FLI1/PHACTR4/USP45/EMSY/SUSD6/GON4L/ZNF605/TAF5L/CIPC/SLC30A7/STX6/TMEM87B/SETD2/CMTM6/TSPYL4/NOL4L/PPM1B/TSHZ3/NCBP3/KDM2A/WDR37/GMCL1/ZNF300/MTF2/PDXDC1/ZNF318/NCOA6/PCGF3/MTMR3/LRRC8A/PDE8A/ZC3H11A/ZSCAN29/DHX32/BTBD3/SLC36A1
ZNF180	ZNF180	115	-0.360613	-1.34391	0.0475497	0.0599725	0.0130016	3333	tags=35%, list=30%, signal=25%	CACHD1/FLI1/SH3BP5/PPP3CA/ZNF45/DNAJC3/LHX8/CDK14/DPY19L3/GPD2/ZMYND11/TCF4/SLC23A2/MIS18BP1/ACBD5/MRTFB/DIPK2A/FOCAD/FAM117A/DEPDC5/PCTP/TSHZ3/TTC17/AMPH/DENND6A/NFATC3/BCL9/BDNF/AKAP13/FBXO21/SARAF/TMEM164/ARID1B/CDK19/IKBKB/TLR4/PRKAR1A/IVNS1ABP/ZFYVE16/RNF144A
BBX	BBX	272	0.334399	1.26359	0.0476821	0.0600494	0.0130182	4640	tags=53%, list=41%, signal=32%	PHKB/MAN2A1/LOC101927060/NXPE3/NBEAL1/ERLIN2/LRBA/LANCL1/MAGT1/EHHADH/RDX/GSTCD/ROCK1/IMPACT/EIF2AK2/NEK1/DMXL2/GTF2I/TBC1D5/FAM120A/RNF11/NBAS/SEC24D/CEP192/KATNAL1/ASCC3/SEL1L/TBC1D8B/TGOLN2/TMOD3/PPP1R12A/SNTB2/ATP11C/SLC12A2/MARCHF8/DMXL1/STT3B/APOOL/WNK1/LMBRD2/ATP11A/STYX/TNPO1/ANAPC1/DCAF17/IPO7/SRPK2/USP46/KLHL12/CCSER2/UBR3/FNDC3B/SLC25A24/RBFOX2/STX7/USP33/SLC39A10/COG6/SLC25A40/MAGI3/C…
ZNF589	ZNF589	21	0.591028	1.51622	0.0506329	0.0636701	0.0138032	2857	tags=48%, list=25%, signal=36%	RYR1/GPR153/SIRT2/FMNL1/DNASE1L1/SCN5A/ALPK3/SHF/LAMA5/DOK7
IRF1	IRF1	45	-0.452347	-1.45796	0.0531713	0.0667622	0.0144735	3075	tags=76%, list=27%, signal=55%	UCHL3/ZNF655/AIMP2/NIP7/GOT1/FJX1/NANS/TARS1/PARP12/PPP3CC/BYSL/ECI1/MED10/TAF9/METRNL/SLC39A14/ATF4/KLF16/FAM50B/PNO1/FXR2/ENTR1/PPRC1/COX19/MCUR1/YRDC/NRG1/CCDC59/GRPEL1/SEC61A2/TWNK/USP36/CD55/RORA
ZNF614	ZNF614	167	0.364138	1.31128	0.0546985	0.0685772	0.014867	4438	tags=51%, list=39%, signal=31%	SCRN3/TTC3/COG5/EIF4G2/FAM149B1/C6orf120/ERLIN2/USO1/TMEM263/GSTCD/GNA12/WASF2/EIF2AK2/AP3B1/PICALM/APC/EIF2AK4/CTR9/DUSP18/COPB2/AP3M1/VAMP7/BNC2/CAPRIN1/UBE2Q2/ZMYM4/APOOL/CDC27/FYTTD1/GIT2/COPA/SSR1/ACSL1/DYNC1I2/IPO7/INIP/IPP/MBNL2/NUDT21/VIRMA/STX7/CFAP97/RGP1/NBN/MAPRE1/RSPRY1/CSNK1A1/RAB10/EIF3A/DROSHA/JAK2/STK3/PBX3/TRERF1/TOPBP1/NEDD1/SLC25A30/G3BP1/YME1L1/NCOA2/GALNT7/CSNK1G1/SRBD1/ACBD…
ZNF569	ZNF569	33	-0.474877	-1.42962	0.0563063	0.0704878	0.0152812	4591	tags=73%, list=41%, signal=43%	CEP57/ENOPH1/ALKBH8/ATF7IP/XRCC5/RBBP4/MICU2/C1orf109/DDX6/MEAF6/UTP23/C11orf58/EPM2AIP1/ZNF616/ZBTB11/TRMT1L/ZNF510/GTPBP10/NEMP1/GPATCH11/NFYA/CWC22/HSPH1/SNX16
HIVEP3	HIVEP3	77	0.432738	1.39393	0.0575349	0.0719186	0.0155914	2905	tags=44%, list=26%, signal=33%	LRRN4CL/ADGRB2/MMAB/KAZN/MVD/FLT3LG/ACSF2/PCYT2/PACS2/ACAT2/EMILIN1/MAP1A/CHST3/SLC25A4/DMWD/PINK1-AS/IFITM2/C1orf54/ADGRE5/PMM1/FDPS/NCOR2/BAK1/GSTK1/HSD11B1L/CEP85/FKBP8/PER2/WARS1/SBF2-AS1/EPHA2/LTBP4/DCUN1D5/XPOT
NR4A3	NR4A3	15	-0.610875	-1.50618	0.0583153	0.0727859	0.0157794	1370	tags=60%, list=12%, signal=53%	CTSB/TNFRSF1B/PLXNA4/HS3ST3A1/UTP25/KCNJ2/NEFM/NAMPT/CAMK2N1
ZNF23	ZNF23	35	-0.47587	-1.45181	0.0586907	0.0731457	0.0158574	2297	tags=34%, list=20%, signal=27%	DMTF1/AVL9/NFATC2IP/DOT1L/C10orf88/C18orf25/CCNT2/NIPA1/PTPRJ/SBNO1/SNAPC1/ADAMTS6
AKNA	AKNA	22	0.5773	1.49177	0.0596745	0.0742616	0.0160993	1715	tags=36%, list=15%, signal=31%	VSTM2L/HAPLN3/CACNA1C/ADCY9/DCLK2/TLE1/SLC46A3/ZNF512B
ZNF79	ZNF79	20	-0.571262	-1.50248	0.0612691	0.0761333	0.0165051	2877	tags=65%, list=25%, signal=49%	DTX2/ZNF227/ZCCHC4/SNAPC5/PARP2/ZCCHC9/POLR2K/RBM8A/ENY2/EFCAB2/PIAS4/ERF/ZNF394
ZNF668	ZNF668	50	0.461049	1.39959	0.0641447	0.0795887	0.0172542	3682	tags=42%, list=33%, signal=28%	CAVIN4/MAP3K7CL/ARL4D/WDR5/PTTG1IP/SCCPDH/SEMA6B/MGAT1/GIPC1/BOK/STRAP/C19orf47/DCUN1D5/NENF/KLHL18/SNX11/ALYREF/RAB5IF/SBDS/CCNE1/KLC1
HMGN3	HMGN3	59	-0.424554	-1.43605	0.067734	0.0839183	0.0181928	1568	tags=44%, list=14%, signal=38%	COMP/CRISPLD2/RASL12/DIO2/TSPAN15/S1PR1/TGFB3/ZNF34/GAS7/TMEM192/NCK2/MMP11/ZC2HC1A/SPTSSA/MEX3A/H3-3A/ZNF652/NTN1/ASB13/ZNF250/H3P16/H3P6/P4HA3/H3P47/SOX4/DCHS1
FOSB	FOSB	8	-0.690125	-1.45743	0.0738397	0.091348	0.0198035	1754	tags=50%, list=16%, signal=42%	IER2/NR4A1/TRIB1/CSRNP1
PRDM8	PRDM8	19	0.580197	1.47008	0.076087	0.0939898	0.0203762	2749	tags=47%, list=24%, signal=36%	MUC1/RPGRIP1L/BAHCC1/B4GALT4/ZNF512B/ADCY6/HGSNAT/MED20/COPG1
TEF	TEF	44	0.462969	1.37089	0.0765306	0.094399	0.0204649	4359	tags=64%, list=39%, signal=39%	ARHGEF9/LYRM7/RXRA/REV3L/TBC1D5/JHY/NHLRC3/PRDM11/DZIP1/FAM168A/AASS/SMARCA2/LIG3/STAT3/CEP68/ZNF252P/TOR1AIP1/TRIQK/ICE2/SESN1/ZMAT3/NPR2/DGCR2/KIAA1143/ARNT/HNRNPA0/TRIM2/NUDT4
ZNF518A	ZNF518A	22	-0.528592	-1.42856	0.0868597	0.106983	0.023193	3893	tags=59%, list=34%, signal=39%	PDPK1/LCA5/CACHD1/ZNF623/NHLRC2/SREK1/NR2C2/C5orf24/CASD1/ZNF236/KLHL8/JRKL/SPEN
PRR12	PRR12	65	-0.394312	-1.34651	0.0887728	0.109179	0.0236691	4912	tags=54%, list=44%, signal=31%	PITPNM2/SMG6/GGA3/VASN/TMEM185A/CTBP1/GOLGB1/CIC/DNM2/NFRKB/SLC9A1/ZER1/ATXN7L3/UNKL/ARHGEF11/CHST10/ZNF687/DCLRE1C/SETDB1/LRRC14/MIA3/RANBP10/LRCH3/ZC3H6/CCDC120/GRIPAP1/SYVN1/BAP1/TBC1D20/ZNF142/ZFYVE1/MAU2/RNF168/NSUN3/ULK1
ZNF300	ZNF300	41	-0.421773	-1.33924	0.0900474	0.110585	0.0239738	4823	tags=76%, list=43%, signal=43%	DNMT3A/IGF1R/BCLAF3/KNOP1/ARL13B/ZNF37BP/RBM41/ZNF587/SETD5/FZD4/TUT4/MSL1/S100PBP/REV1/SS18/BTBD19/ELF2/PRDM2/ABCC5/BRD7/STX16/TSHZ3/TTC17/DENND6A/IFT81/BAZ2B/GMIP/IWS1/CCDC82/RNF145/MFSD9
REPIN1	REPIN1	37	-0.42753	-1.33024	0.0950226	0.116524	0.0252615	4857	tags=68%, list=43%, signal=39%	POLR2D/POLG/CASP9/CDK8/H2AZ2/ALKBH5/CDC42SE1/DNAJA3/PPME1/TIGAR/UBAC2/RALA/SCO1/TCF3/PRKRA/SLC25A15/DNAJB6/TACC2/SUN2/INPP5K/LARP6/TADA2B/VPS37B/AGAP3/OSBPL6
AHR	AHR	56	-0.391002	-1.31525	0.0953608	0.116768	0.0253144	4758	tags=62%, list=42%, signal=36%	ARFIP1/PYGO1/HIPK2/PHIP/MAP9/ABCC1/PHF20L1/NSD3/ZNF319/LIN54/MYO9B/ZZEF1/UBQLN2/CCDC47/PTER/CAB39/NHLRC2/BICRAL/UMAD1/TMED5/RAB18/KDM3B/KBTBD6/HCG18/GNAI1/OSBPL8/TBRG1/PFKFB2/KLF13/HIVEP2/FEM1B/PCNX1/CEP120/SP3/SIK2
MSC	MSC	7	-0.687816	-1.40784	0.0967078	0.118245	0.0256346	2054	tags=43%, list=18%, signal=35%	BTN2A1/RHBDF2/GALNT18
ZNF33B	ZNF33B	143	0.356482	1.25346	0.0997024	0.12173	0.02639	3709	tags=43%, list=33%, signal=29%	LHFPL6/DPYSL2/ADGRA2/SAMHD1/CMBL/CPQ/NYNRIN/C1R/MAN1C1/METTL7A/GSTA4/SGCE/GRIA3/ASAP3/SLC9A9/LRIG3/MITF/KCND2/MAPRE2/ADCY3/PIK3IP1/DZIP1/GSN/IFT122/SLC27A1/TNS2/FUT10/SH3BGRL/ARHGEF25/MTARC2/LOC100506990/ZNF503/PLEKHA6/PLXND1/CYBRD1/HSD17B4/PCDH18/OLFML3/SELENBP1/SSBP2/ANGPT1/RNF20/INVS/GTF2IP1/PODNL1/STAT3/BBS1/ZNF512/DENND2B/RRAGB/SIAE/TRIQK/ZBTB4/EPB41L1/CASP8/NHSL2/SLC2A10/CC2D2A/HNMT/SMO/NAP…
LHX8	LHX8	77	-0.364729	-1.28867	0.100796	0.122886	0.0266407	4136	tags=44%, list=37%, signal=28%	ZBED1/FOXN3/PWWP3A/PTPN13/REV1/SIPA1L2/PPFIBP2/UGGT2/ZNF608/ALDH2/RAB27A/DPY19L3/SLC23A2/ZNF639/SEMA5A/SERTAD4/CDKN1B/ZNF180/TTC17/AMPH/SATB1/MEGF9/BAMBI/MDFIC/NINL/FBXO21/FRAS1/TMEM164/WDR19/IKBKB/TLR4/PCMTD1/INSIG2/KLF9
FAM200B	FAM200B	4	0.774253	1.36915	0.105691	0.128667	0.0278941	1722	tags=75%, list=15%, signal=64%	ZNF703/GLTP/SCLT1
NFX1	NFX1	206	-0.300552	-1.21796	0.106853	0.129894	0.0281599	4638	tags=46%, list=41%, signal=28%	ZNF542P/CIC/RTL6/ECD/ABCC10/ARMH3/PRR12/USP16/NUP62/RXYLT1/KHDRBS1/DNM2/CCAR2/UBA3/CIAO1/ACTR8/TRIM26/DHX38/THRAP3/EXOSC10/NFRKB/PRPSAP1/ZER1/PPHLN1/ATXN7L3/SIMC1/PIGX/PLEKHM1/MAX/MED24/DCAF8/ABI1/SMU1/GTF3C1/L3MBTL2/JOSD1/PITPNA/SLC4A1AP/CPSF7/TRIM24/ZNF687/LYRM2/SETDB1/OSBP/SPICE1/CDK11B/RAB43P1/HSD17B1-AS1/CDK9/LRCH3/CYREN/BECN1/DNAJA2/CLIP2/WIPI2/TSG101/MKRN1/CNOT9/SMYD4/TUBGCP5/CC2D1B/ILRUN/…
NR2F6	NR2F6	157	0.34664	1.23913	0.109827	0.133316	0.0289017	4325	tags=48%, list=38%, signal=30%	RPL39/RPL13/RPS29/RPL37/PLGRKT/COMT/SHISA4/AFMID/RWDD1/TMEM109/MRPL11/GTF3A/GRHPR/ECHS1/UBA52/S100A11/C9orf40/RNH1/LSM4/GGCT/NUDT16L1/FN3KRP/ZCRB1/SOX12/TMUB1/UQCR11/CHMP4A/DYNLL1/SLC66A2/SUPT3H/RUVBL2/RBM14/RPS26/BTBD6/POLR1D/TMEM126A/DUS2/MCTS1/TIMM8B/ERI3/RWDD2B/LSM3/BRF1/TRAF2/GATD3B/TSR3/NDUFB3/MAP2K2/ITPKC/PRMT1/YIF1A/THOC7/PLP2/NPRL3/RAB5IF/EMD/NDUFV3/RER1/NDUFA11/SCRIB/STUB1/RABL6/EIF3M/N…
ZNF268	ZNF268	107	-0.334525	-1.23333	0.117647	0.142602	0.0309151	4907	tags=60%, list=43%, signal=34%	POLR1F/MYO6/NBR1/YAP1/PYGO1/SCAMP1/PDCL/WDR82/TTC30A/ZNF542P/TNKS/MAP9/GOLGA1/ALMS1/SRSF8/EBLN3P/MIER1/SLMAP/CHD6/CGGBP1/PPP1CB/TRPM7/TBC1D14/SMU1/INTS2/GABPA/MSANTD4/PARP11/VPS4B/SNX13/KDM4C/ZNF548/UBQLN2/TMEM209/PPP3CA/SERINC3/AASDHPPT/BICRAL/PHF2/ASB7/CEP135/ZMYND11/ARID2/ACBD5/BAZ1B/RAB18/C5orf24/CREB1/SACM1L/KDM3B/REST/RNF103/NIPBL/ERO1A/MTM1/KLHL8/SAMD8/UBXN7/JRKL/ZFAND6/ZBTB44/BCOR/FMR1/TT…
HMG20B	HMG20B	451	-0.258414	-1.13741	0.117925	0.142733	0.0309433	3754	tags=33%, list=33%, signal=23%	TSC22D4/AAAS/ZNF226/CAVIN3/PPP1R37/CYB5R2/TMEM234/ZNF576/NMRAL1/CDK10/SLC35C2/PSMB3/DMAP1/WASH7P/ANAPC2/COMTD1/MLST8/PDE6D/IDH3G/IFT43/SARS2/UCKL1/MIB2/RGL2/NAT14/SMPD2/SCYL1/SIRT3/SDHAF1/WASH8P/MRPS5/PPP2R2D/POLR2J/SDHAF4/PAOX/DGAT1/ACADS/MRPL38/RING1/COMMD4/PRPF31/ERMARD/TMEM134/FOXRED2/ESS2/P4HTM/TMEM80/PRPF40B/CYB561D2/CIAO3/PTOV1/WDR83/IRF9/PYM1/STX18/RNF166/LOC105372480/STX10/OSGEP/RSAD1/AG…
EBF3	EBF3	73	-0.365041	-1.27279	0.123324	0.149054	0.0323137	4101	tags=47%, list=36%, signal=30%	SOCS4/CPSF2/MYO1E/BCL10/MAGI2/SRGAP1/RECQL/QTRT2/RABGEF1/CRK/PPP6R3/SLFN5/UGDH/PPP3R1/USP38/NUP50/YTHDF2/PDE12/USP12/POGK/BLOC1S6/MAPK6/CHD8/MAP4K4/PSMD12/PRDM4/FBXO28/STK35/EGFR/FOXP1/VCPIP1/DUSP16/FBXO33/PTP4A1
ZNF234	ZNF234	33	-0.427492	-1.28697	0.126126	0.152221	0.0330003	4143	tags=70%, list=37%, signal=44%	DNMT3A/BCLAF3/ZDHHC17/NLRP1/ZNF587/CYTH1/HMBOX1/REV1/ZNF841/SRSF11/VHL/DDX17/NAPB/ZNF605/RBM39/ETV6/STX16/TTC14/CREBZF/ZNF254/MBTD1/ZBTB5/DDI2
PBX3	PBX3	124	0.350374	1.22382	0.129032	0.155505	0.0337123	4530	tags=52%, list=40%, signal=32%	TTC3/AIDA/DYNLL2/MSH2/AP3B1/GBF1/CAPZA2/CCDC90B/AP3M1/TBC1D8B/ZMYM4/MED20/SSR1/DYNC1I2/IPO7/SEC22A/PARP14/NUDT21/VIRMA/PPP3CB/DDX1/GNAI3/BRCC3/STK3/ARCN1/SRSF1/KIF2A/VPS35/ZDHHC9/YLPM1/SLC9A6/MIOS/TATDN2/AGTPBP1/KCTD3/TAF1B/YWHAB/LRRC40/CNOT2/DDX46/POT1/API5/TCAIM/GPR180/TULP3/SELENOT/ARMC8/PON2/CANX/SLC35B3/RB1/UBXN2B/ECPAS/METTL8/TENT2/SLC30A4/WBP11/PPIL2/IKBIP/CNOT7/MKRN2/TAF2/EXOC1/NMD3/ABI2
HES1	HES1	2	-0.865938	-1.29569	0.132948	0.159995	0.0346856	78	tags=100%, list=1%, signal=99%	NOX4
MSX2	MSX2	24	-0.486284	-1.35413	0.134228	0.161304	0.0349695	1140	tags=33%, list=10%, signal=30%	RNF114/SYF2/WDR45/KDSR/NDUFV2P1/IRAK2/GPR68/PITPNC1
ATF4	ATF4	98	-0.331865	-1.21194	0.136232	0.163478	0.0354408	4214	tags=66%, list=37%, signal=42%	TARS1/TRMT61A/IRF1/NIFK/GPATCH4/HRAS/ARHGEF2/PARP12/BYSL/CARS1/CAMTA2/ECI1/CTU1/MED10/SLC25A19/DPH2/TICAM1/PDRG1/NOP16/PPP2R5B/AARS1/LONP1/SESN2/LTO1/RP9P/CCDC86/TRIT1/ZNF598/KLF16/EXOSC6/SNHG12/SNHG15/MAP1S/PVT1/FXR2/ENTR1/SNHG1/PLD6/PINX1/TNFRSF12A/ATF4P4/NOP56/PNPLA2/YRDC/KCNG1/SNHG17/ATF4P3/GET4/CEBPG/CCDC59/GRPEL1/GTPBP2/DDIT3/CA5BP1/CCDC9/WDR74/NOP2/ATG4D/AEN/NFKBIB/GLRX2/TWNK/USP36/IFRD1/R…
TIGD5	TIGD5	36	-0.419491	-1.29005	0.138322	0.165628	0.0359069	5089	tags=75%, list=45%, signal=41%	NTHL1/TIMM13/MTRFR/TIMM29/SLIRP/SSNA1/LRFN4/SLC2A8/MAD2L2/ZNF205/RBIS/MIF/R3HDM4/BORCS6/PTDSS2/ISY1/PLEKHF1/CIAO2B/POP7/CDC34/RBM42/PWWP2B/ZNF579/DNTTIP1/ZNF768/ARMC7/RSL24D1
KLF5	KLF5	91	-0.344696	-1.23896	0.138418	0.165628	0.0359069	4372	tags=58%, list=39%, signal=36%	OXSR1/OTUD6B/NARS1/SLC2A1/GRPEL2/TIGAR/SMURF1/ARMCX1/CARS1/SFMBT1/MAK16/TUBE1/NAPG/NUDT19/RASL12/NUDCD1/XPO5/ARPP19/UBQLN1/SLC38A1/PDHX/LATS2/SESN2/ANKLE2/RABGEF1/PLEKHB2/FEM1A/SELENOI/AMMECR1/CYP27A1/PAFAH1B2/LARP4/VMA21/MTF1/LARP4B/USP12/AVL9/FHOD3/AP4E1/RNF6/NRG1/TRMT6/SEH1L/MAPK8/GABPB1/EDEM1/CRY1/SBNO1/SLC25A25/LONRF1/GRB10/ATP2B1/ABL2
ZNF329	ZNF329	20	-0.508798	-1.3382	0.140044	0.167335	0.036277	3925	tags=85%, list=35%, signal=56%	CMKLR1/TTC19/WBP1L/ZNF542P/CASP7/MSANTD4/HSD17B1-AS1/POLR3E/CNOT9/ANKRD42/ZNF426/ZNF544/EIF4ENIF1/SUPT6H/ZC3H14/PIAS2/GPAT4
ZNF568	ZNF568	74	-0.352768	-1.2328	0.140541	0.16769	0.0363539	4408	tags=47%, list=39%, signal=29%	KNOP1/ZNF542P/WASHC2C/DDX42/SPTLC1/SMAD1/AHR/TBC1D14/MSANTD4/RERE/LCA5/UBQLN2/ZBTB20/SERINC3/ZNF827/BICRAL/ZMYND11/MFSD14A/ANKRD42/BRD7/BAZ1B/MAP3K2/C9orf78/TMEM127/MDFIC/NFATC3/SERINC5/PDPR/PLEKHA5/KIF13B/TUSC1/SP3/ACVR1/ZMIZ1/PRKAR1A
PBX2	PBX2	231	0.310774	1.15703	0.144628	0.172323	0.0373582	4749	tags=54%, list=42%, signal=32%	XG/TOM1L2/HDAC7/LOC107985911/SYNGR1/NDUFA10/COL6A1/THRA/SELENON/HAUS4/MRPS14/KANK2/DENND6B/CDC25B/ARHGEF10L/ALAD/CYB561/PARP3/MAGED2/ZMAT2/SLC38A10/ARHGAP1/LZTR1/OGFOD3/TCFL5/NLGN2/VPS52/ARHGEF25/APH1A/JMJD8/BBS4/ARHGAP33/ABHD17A/TMEM129/LRRC27/CUL7/LLGL1/RBFA/XYLB/ASMTL/C2orf68/SETMAR/TRAFD1/SPATA20/SLC66A2/ARSA/ACAD9/WDR61/PPP2R5C/PEX11B/RAB11FIP3/ABCB8/C11orf49/SPATA7/FOXRED1/YIPF2/MOV10/ZNF34…
ZNF74	ZNF74	75	-0.343506	-1.19958	0.152589	0.18155	0.0393586	4707	tags=55%, list=42%, signal=32%	MMP17/HYAL2/LRRC45/HSD17B10/TESK1/DVL2/ZNF438/HEXA/HOMEZ/ACAP3/BORCS6/PPT1/PPP1R9B/SAMD11/COMP/ALKBH4/C1orf216/NAT14/MFAP2/POU6F1/ACADS/ZNF510/NFATC4/AADAT/ZNF821/PCAT6/CACFD1/USP21/EFNA4/ZNF691/CEP19/DYRK1B/RGS14/ZNF133/WDR91/UNK/FBXO38/ZNF184/MEX3A/DPYSL4/DLX1
TFEB	TFEB	152	-0.297215	-1.15138	0.153355	0.182204	0.0395003	3281	tags=32%, list=29%, signal=23%	RGL2/IFNGR2/SMPD2/ZNF174/SCYL1/PPT2/MRPL20-AS1/RING1/ZDHHC1/FBXO31/PRKD2/P4HTM/PIGQ/TMEM220/VAMP2/EEFSEC/STARD3/NUDT9/ATP13A1/CACFD1/INTS5/B3GAT3/TMEM150A/CHMP4B/SPNS1/MFSD12/CD276/C6orf47/PIGBOS1/APBA3/RNF220/SHROOM1/SLC38A7/ISYNA1/PLK3/MSC/MCOLN1/CTSD/GPS2/NSMCE3/BCDIN3D/POR/TOM1/PCGF1/ZNF250/NINJ1/TBX2/SMOC1/TMEM132A
PKNOX1	PKNOX1	167	0.327663	1.17994	0.158485	0.188033	0.0407641	3778	tags=38%, list=33%, signal=25%	PFN2/DNAJB4/EIF3F/CHEK1/PTTG1IP/SCAI/GANAB/CD47/MSH2/XPO1/STT3A/DENR/PRKX/FXR1/NCBP1/SERBP1/CCDC90B/CCNY/CARM1/EARS2/VBP1/MAPKAP1/GFM2/PUDP/HSPD1/MED20/SSR1/CCDC6/FBXL5/TOMM70/KLHL12/SEC22A/JPT2/HSP90AB1/VIRMA/HIF1AN/MRPL30/CBX1/VDAC1/SERP1/PPP3CB/HSP90AA1/MAPRE1/GNAI3/CSNK1A1/BRCC3/VTA1/YWHAE/CSE1L/NKAPD1/SRSF1/GRSF1/VPS35/ERI1/RFC5/PSMD10/SLC39A9/AAGAB/YWHAB/PSMD5/CNOT2/GART/UBE2N
DRAP1	DRAP1	182	0.322464	1.17095	0.175487	0.207912	0.0450736	3638	tags=36%, list=32%, signal=25%	POLR2L/TMSB10/LGALS1/ADAM15/NUDT1/RPL8/DTYMK/RPL18A/COPS6/PSME2/IL13RA2/METRN/RPL35/CD44/RNASEH2A/MZT2B/MMP24OS/SRM/C7orf50/GTF3A/COPRS/FARSB/C20orf27/QPCT/COTL1/CCDC167/CENPW/ARHGDIA/LSM4/ADIRF/RANBP1/TRAP1/COX8A/EEF1B2P1/SLC25A22/GAPDH/RABEPK/C19orf48/CD320/DCTPP1/RUVBL2/FNDC10/CAMK1/EIF5A/PEMT/PLEKHJ1/RPS26/RHOC/MCTS1/BOLA3/ATOX1/LSM3/SMIM30/LYRM1/TSR3/CKS1B/FIBP/POLR2E/GNB2/BOP1/YIF1A/PLP2/TX…
KLF12	KLF12	204	-0.277494	-1.123	0.182143	0.215493	0.0467171	324	tags=3%, list=3%, signal=3%	SKIL/SYT14/ABCA1/KCNJ15/SLC16A6/MMP3
ZNF629	ZNF629	61	-0.352585	-1.20073	0.18299	0.21619	0.0468683	4593	tags=49%, list=41%, signal=29%	IPPK/FUBP3/PHAX/THRAP3/NFRKB/RNF4/MCCC2/MDC1/BIRC2/PSME4/PRPF4B/GON4L/SLC25A44/TAF5L/SETD2/FAM193A/CPT2/SUPT6H/BMS1/RIPK1/WDR37/VPS54/AAK1/ZNF407/OPA3/IL17RA/NCOA6/GGNBP2/RIOX1/CHD2
TCF7L1	TCF7L1	11	0.582473	1.28846	0.18618	0.219651	0.0476186	3143	tags=55%, list=28%, signal=39%	FUT4/IQSEC1/TCEANC2/BAIAP2-DT/ARHGEF25/DAB2IP
ZNF865	ZNF865	17	-0.501799	-1.27421	0.187364	0.220737	0.0478541	3756	tags=59%, list=33%, signal=39%	WAC-AS1/CDK11B/FBXO46/LSM8/BAP1/ZNF302/GPATCH1/GTF2IRD1/CTDP1/SPINDOC
XPA	XPA	15	-0.520248	-1.28273	0.192225	0.226147	0.0490268	4266	tags=73%, list=38%, signal=46%	TMEM243/PHRF1/MAST2/L3MBTL2/TCF3/WAC-AS1/TEAD3/MAPKAPK5/WIPI2/DPM1/NFIL3
ZNF780B	ZNF780B	48	-0.358244	-1.16679	0.206549	0.242659	0.0526065	4384	tags=50%, list=39%, signal=31%	PLCG1/FBXO41/ZNF37BP/ZNF333/ZNF587/PWWP3A/ARHGEF11/SS18/ZNF322/VHL/ZNF75D/TIA1/RAB27A/CCDC120/EIF4ENIF1/DENND6A/NFATC1/IFT81/ZNF641/ZC2HC1A/ZNF320/MPHOSPH8/NINL/RNF168
ZNF362	ZNF362	72	0.362345	1.16312	0.217868	0.2556	0.055412	4368	tags=50%, list=39%, signal=31%	COL6A3/SGCE/CD81/THRA/BAIAP2-DT/CCDC8/SLC41A3/PRDM11/DZIP1/GSN/PLAGL1/BRD3OS/NLGN2/ARHGEF25/SMARCA2/TCF7L1/GALNT11/KIAA1614/SLCO3A1/PLD3/COL16A1/RHOBTB2/ZNF346/FOXF2/SMO/TM2D3/CCDC102A/OBSL1/TTYH3/ACSS3/NPR2/DGCR2/EFS/CTDSP1/SOBP/ABCA5
CARF	CARF	47	-0.360726	-1.17113	0.218905	0.256458	0.0555981	3404	tags=51%, list=30%, signal=36%	PLAG1/DHRS4-AS1/NFE2L2/ZFP30/TIRAP/MBIP/GALC/TMEM30A/ZC3H6/TM9SF2/UMAD1/GSDME/LRRK2/SPATA13/MDFIC/ZC2HC1A/UST/HECTD2/PDS5B/PLEKHA5/SARAF/MAML3/SIK2/LACC1
DDIT3	DDIT3	50	0.386003	1.17178	0.233553	0.273237	0.0592356	1264	tags=28%, list=11%, signal=25%	PDGFD/RCAN2/LINC01503/CHSY3/PODN/CDC14B/NT5C2/FNDC1/PDIA5/FMOD/TP53I11/CFH/FKBP9P1/B3GALNT1
GLI2	GLI2	107	0.334344	1.13355	0.240181	0.280601	0.0608321	4368	tags=44%, list=39%, signal=27%	SSPN/MYORG/EPDR1/ADCY9/BAHCC1/POGLUT3/CDH11/DCLK2/LINC00205/MMP19/IQSEC1/JHY/ADCY6/BCL9L/BAIAP2-DT/TNS2/LOC102724250/PLAGL1/CHD3/PLSCR4/TSPAN3/LINC00654/TRPC1/DAB2IP/HERC1/FOXF2/ANKFY1/GOPC/PTPRM/TRIQK/SLC2A10/DYRK4/HERC2/SHPRH/SYNE1/PTCH1/H6PD/PTK7/ZNF471/STAT5B/DIXDC1/CUTALP/STARD4/SOBP/PER3/KSR1/ABCA5
ATF5	ATF5	69	0.357259	1.13595	0.253185	0.295382	0.0640365	2667	tags=22%, list=24%, signal=17%	CAVIN4/SLC29A1/MAPK11/ARL4D/SLC1A5/CDC42EP1/MOK/CYTOR/SLC25A4/FSTL3/TMEM171/MKNK2/GARS1/BOK/WARS1
ZFP41	ZFP41	46	0.389775	1.16248	0.261824	0.305038	0.0661298	3143	tags=39%, list=28%, signal=28%	CACNA1C/P3H4/MTHFR/SRC/LRRK1/TLE1/IQSEC1/INPP5A/BCL9L/TNKS1BP1/BAIAP2-DT/PSMG3-AS1/TBC1D9B/TOB2/LIG3/COMMD2/RMND5B/DAB2IP
GATAD2A	GATAD2A	103	-0.295462	-1.09449	0.268571	0.312465	0.06774	4596	tags=53%, list=41%, signal=32%	MOB1B/IPPK/NSUN2/GTPBP4/OXSR1/NT5DC3/RUSC2/RNF4/ADPRHL1/BEX1/UBN1/RBM28/RCHY1/SFMBT1/PATL1/MAK16/DGCR8/UBE2G1/NAPG/NUDT19/LIMD1/XPO5/ARPP19/ZNF35/UBQLN1/PDHX/ZNF778/FTSJ1/FOXK2/ANKLE2/TRAPPC13/TGFBRAP1/LARP1B/PLEKHB2/FEM1A/ANKRD27/CCZ1/POLR1G/USP10/VMA21/DBF4/FXR2/LARP4B/WWC3/TMEM41A/USP12/CCZ1B/NFATC2IP/LIN7C/SEH1L/STK35/SENP5/PPP2R1B/RIOX1/BEND7
CC2D1A	CC2D1A	30	-0.387662	-1.14171	0.284141	0.330122	0.0715679	4378	tags=70%, list=39%, signal=43%	NEAT1/PRKCD/PHRF1/MAST2/GAS8/CEP164/LEMD2/RILPL1/MYO9B/ARGLU1/RBM6/ARHGEF1/ZC3H18/GRIPAP1/CC2D1B/SFSWAP/ZNF276/SNAPC4/ZNF783/CREBZF/SURF6
AEBP1	AEBP1	223	0.292522	1.08337	0.285912	0.331721	0.0719144	3941	tags=45%, list=35%, signal=30%	LRRN4CL/DHX58/ADGRB2/SUGCT/CPQ/NAGA/COL6A3/EEPD1/KCND1/TMEM8B/SEPTIN8/ACSF2/IL11RA/C1R/APOBEC3G/MAN1C1/METTL7A/COL6A1/TMEM98/EMILIN1/MAN2B2/GSTA4/PCOLCE/THRA/IFITM2/ASAP3/KANK2/MINDY1/CDC25B/ALAD/CNPY4/PGAP3/B3GNT8/KCND2/SLC38A10/NHLRC3/SLC41A3/ADCY3/GINM1/PIK3IP1/GSN/IFT122/SLC27A1/ERG28/TNS2/GSTM5/IL10RB/LYNX1/GSTM2/RTL8B/ARL6IP5/SHANK1/TCTN1/PLXND1/GAA/CYP51A1/SLCO3A1/CYBRD1/SMIM10/PLD3/CD40/F…
ZNF687	ZNF687	111	-0.290893	-1.07912	0.289086	0.33494	0.0726124	4906	tags=51%, list=43%, signal=29%	PTPN23/SMG6/N4BP1/DDX23/ZDHHC5/M6PR/GOLGB1/EDC3/FURIN/RTL6/PRR12/NUP62/HPS6/THOC3/DNM2/DHX38/NECTIN1/DNAJA3/NFRKB/PRPSAP1/ZER1/MDC1/BCORL1/DCAF8/GTF3C1/PITPNA/CPSF7/SPICE1/KDM2B/ZNRF3/RANBP10/LRCH3/BECN1/SLC25A15/SLC15A4/ING3/CCDC120/MKRN1/PIK3C3/MAP4K2/ILRUN/GPBP1L1/GTF3C2/GHITM/SYNRG/KAT7/CHERP/GTPBP1/SRCAP/CHMP7/SUPT6H/BMS1/ATXN2/DHX16/TOP3A/IL17RA/ZNF329
RARA	RARA	9	0.547918	1.17261	0.291429	0.337079	0.0730761	561	tags=22%, list=5%, signal=21%	CREB3L1/TLCD2
ZNF528	ZNF528	58	0.358783	1.11034	0.291734	0.337079	0.0730761	4246	tags=53%, list=38%, signal=34%	TARBP1/FBXO9/MED22/PDE4DIPP2/IRAK4/NMNAT1/FAN1/ZDHHC8/ATG4A/CEP290/HDDC2/ORAI2/C22orf46/CEP57L1/EDRF1/ZFC3H1/SRSF1/STK25/IBA57/SCFD1/MINK1/VPS39/SMC6/PPP6R2/FHIP2B/NADK/XYLT2/ALG14/GPALPP1/CSPP1/SRSF2
SREBF1	SREBF1	11	0.524857	1.16101	0.295585	0.340592	0.0738377	3855	tags=64%, list=34%, signal=42%	RFX2/CAMK2G/SRC/REXO2/DAGLA/SYDE1/FAM216A
ZNF346	ZNF346	141	0.309446	1.08731	0.295522	0.340592	0.0738377	4507	tags=53%, list=40%, signal=32%	PAQR7/NLRX1/CBY1/VPS26B/THRA/PCYOX1L/MMS19/ZMAT2/SLC38A10/KIAA0319L/OGFOD3/PRKACA/IL10RB/NLGN2/MTA3/RMDN3/SUFU/JMJD8/CEP63/CTNNBIP1/VIPAS39/CIBAR1/DEXI/GAA/ZNRF1/TRAFD1/SLC66A2/PRKCZ/RAB11FIP3/ABCB8/RMND5B/KCNIP3/YIPF2/DNAAF10/HILPDA/ARAP1/ENG/SRI/PHETA2/GCDH/FAM220A/SMARCD2/FAM234A/COQ8B/PLBD2/KLHL22/EPHB4/MAST3/SNX1/SSH3/GPX7/TTYH3/RABL2B/BPNT1/SNAPIN/PATZ1/FBXO17/TSC2/RUSF1/DGCR2/CHST12/ITM2C/…
FOS	FOS	7	0.571202	1.14227	0.306202	0.352342	0.0763848	2154	tags=43%, list=19%, signal=35%	MAP3K8/ZFP36/SOCS3
CENPB	CENPB	361	0.272223	1.06343	0.310388	0.35667	0.0773232	4849	tags=53%, list=43%, signal=31%	ADAM15/OST4/TXN2/SMAP2/PSME1/B4GALT7/TOMM7/TRAPPC1/COPS7A/MAPK3/AMZ2/QDPR/UROS/PDZD11/CCDC92/ITGB1BP1/COPZ1/GDI2/ATP5F1A/CS/RPS28/LDHB/MRPL11/NDUFB5/ATPAF1/SUCLG1/SNRNP25/COX7A2L/SDHC/COPRS/FH/DAP/DCTD/MRPL37/PARK7/ECHS1/ATP5MC2/FAF1/SNX17/UQCR10/CINP/DMAC1/ACAT1/ARHGDIA/TBCE/CRAT/MIEF2/FKBP8/SUB1/PEX10/EIF3H/ARMC6/FN3KRP/ATP5PO/RUVBL1/FARS2/COX8A/VDAC3/POLD2/MORN2/RABEPK/TRAF7/RPUSD4/GUK1/VPS29/…
MYPOP	MYPOP	144	-0.270844	-1.04576	0.319149	0.366236	0.0793971	5004	tags=57%, list=44%, signal=32%	RHBDD3/ALKBH6/RBX1/FNTA/COX7B/ZFAND2B/SSU72/TMEM161A/RGS3/PSMG2/MTIF3/REX1BD/MMP17/SDR39U1/RPS27L/ATP5PF/SAMD1/MCRS1/ZNF205/ZFYVE19/KRT10/ZNF771/TMEM258/TRIR/RAB34/SLC25A28/RBIS/MAPKAPK5-AS1/PQBP1/LIN7B/UFD1/ISY1/PITHD1/NDUFS5/CLTA/RXRB/SEM1/WDR46/FBXW9/TSC22D4/AAAS/TMEM234/WASH7P/NUP50-DT/PDE6D/GEMIN6/CDC34/PPP1R3F/STRADA/IDH3G/IFT43/SMPD2/ZNF174/SDHAF4/COMMD4/TMEM134/TMEM80/CDC26/CIAO3/LAMTOR5/…
RFX7	RFX7	112	-0.283694	-1.05654	0.3207	0.367514	0.0796741	4834	tags=57%, list=43%, signal=33%	CPD/TAB2/CD164/ACAP2/TET2/ZNF445/KIDINS220/ANKRD50/CHD9/SYNJ1/MYO6/ATF2/ZNF275/KAT6B/YAP1/BMPR2/ARFIP1/WASHC4/CASP8AP2/WDR82/DENND4C/ZDHHC17/PHIP/SECISBP2L/ICE1/SLC30A5/KDM5A/VPS13C/ZNF618/CHD6/NSD3/ZKSCAN1/ATF7IP/NHS/GABPA/RBM12B/LCA5/ZNF322/PAN3/LEMD3/LATS1/ZNF827/MSL2/BICRAL/ELF2/ZMYND11/ARID2/PUM1/SLC26A2/ZKSCAN8/ZNF81/TSHZ3/SETX/DENND6A/KAT6A/ARHGAP32/MARF1/BAZ2B/AKAP13/STAG2/KMT2E/SP3/ARID1…
ZNF22	ZNF22	20	-0.406179	-1.0683	0.367615	0.420704	0.0912052	3160	tags=75%, list=28%, signal=54%	ZNF568/RUNX1/LPP/ZNF518A/METTL15/C2orf49/ZFP1/ZNF516/CEP135/ELK4/CREB1/SPIN3/ZBTB44/CCNG2/IPMK
SIX5	SIX5	148	-0.268016	-1.03735	0.368421	0.421053	0.0912808	4559	tags=45%, list=40%, signal=27%	OSBPL5/TOLLIP/SAMD1/ZNF205/SDF2/GRINA/ZFYVE19/NQO2/LENG9/TMEM147/ZNF358/TMEM179B/DNPEP/RANBP3/RUFY1/NPRL2/MIIP/UNC119/RXRB/PPP1R9B/SPHK2/TSC22D4/PYCR2/NMRAL1/ALKBH4/WDR24/TECR/PPP1R3F/STRADA/MIB2/TEX264/ZNF517/DGAT1/RAB40C/RNF208/PRKD2/PIGQ/TMEM220/WDR83/RNF135/EEFSEC/TPRA1/ZNF446/KEAP1/ZSWIM8/ATP13A1/CACFD1/INTS5/TOP1MT/TMEM39B/TMEM150A/SPNS1/VPS37D/THYN1/TRIM27/APBA3/SLC49A3/GPR108/BRAT1/RAB3IL…
RARG	RARG	17	-0.424647	-1.0783	0.385621	0.440111	0.0954125	2419	tags=29%, list=21%, signal=23%	RETREG3/DHX8/FBXO38/IP6K1/EVC2
ZNF496	ZNF496	53	-0.30748	-1.02669	0.394937	0.450131	0.0975849	4482	tags=49%, list=40%, signal=30%	CASP7/COG2/ALKBH5/ACTR8/CDC42SE1/RBM15B/USP54/SUPT20H/CYTH1/MSL1/RERE/PARP11/ZBTB20/TCHP/POLR3E/EIF4ENIF1/OSBPL9/NFATC1/SIN3A/PCGF3/TRIM62/PNMA1/GTF2IRD1/TMED8/PHF12/BICD1
FOXD1	FOXD1	14	-0.437775	-1.06459	0.395652	0.450336	0.0976292	4381	tags=64%, list=39%, signal=39%	LENG9/R3HDM4/PSMD3/ZC3H3/CAMTA2/ABHD12/DHX34/ZNF213/ZNF408
ZNF333	ZNF333	41	-0.322127	-1.02284	0.412322	0.468675	0.101605	4765	tags=68%, list=42%, signal=40%	ZNF780B/ZNF506/TRIM66/BCLAF3/KRIT1/EZH1/ZNF37BP/ZC3HAV1L/PWWP3A/TUT4/PHF21A/ZNF841/NBPF11/ZNF189/ZC3H6/DDX17/SREK1/TIA1/ABCC5/ZNF605/ZNF302/NOL4L/POGZ/ZNF514/HECTD2/DNASE1/ZNF320/MBTD1
BCL6	BCL6	6	-0.535328	-1.05163	0.433809	0.492431	0.106755	1208	tags=67%, list=11%, signal=60%	MTF2/YTHDC1/ZBTB40/EYA4
ETS1	ETS1	167	0.277637	0.999789	0.448808	0.50877	0.110297	3576	tags=33%, list=32%, signal=23%	VGLL3/CDC42EP3/UGCG/CLIC4/SAMD4A/EPG5/SWAP70/ITSN1/SLC4A7/PAPSS2/TIAM2/SH3RF1/ASAP1/PTPN14/DDX60L/TANGO6/EPRS1/KIAA1549L/KDM1B/PARP1/RAB3B/VANGL1/ARNT2/TEAD1/PPP1R12A/STT3B/DOCK10/PRKCI/APAF1/TDRD7/ND4L/CYRIB/MBNL1/UHRF1BP1/DEK/CFAP97/EXOC5/MTMR12/PVR/MAPRE1/USP1/VTA1/ERCC6/GNAQ/PLOD2/IPO11/SEC24A/NEDD4/GRSF1/FZD6/MAP4K5/GNPTAB/HBS1L/SPTLC2/HACD2
ZNF516	ZNF516	77	-0.281214	-0.993591	0.450928	0.510485	0.110669	4887	tags=60%, list=43%, signal=34%	TMEM65/USP47/ZNF275/NEK4/CNTRL/DLG5/ZNF37A/ZDHHC17/PEX13/KRIT1/NLRP1/GOLGA1/DDX42/RBM41/ZNF618/CEP85L/NSD3/HOOK3/SIMC1/PCM1/PHC3/REV1/TSC1/ZNF41/TARDBP/SS18/NBPF12/ARID1A/GPATCH2L/PHACTR4/BPTF/SREK1/ZNF44/PHF2/CEP135/ELK4/RBM39/TSPYL4/NUP50/NCBP3/NIPBL/VPS54/HECTD2/ZBTB44/RAI1/ZFHX3
TCF3	TCF3	74	-0.284466	-0.994107	0.462162	0.522498	0.113273	8099	tags=100%, list=72%, signal=28%	MAP7D1/SRSF9/TMEM138/ILF3/MED15/DNAJB11/CCM2/RABL6/FZR1/NKIRAS2/HNRNPA3/C1orf174/HAUS2/SNRPD3/GID8/AK2/RARA/NCL/TFG/SH3GL1/SLC35A2/DAPK3/TAF15/RNF187/TYW3/HNRNPA2B1/GRK2/B3GALT6/ARHGEF18/KIAA1522/NAA60/MORF4L2/RCC1L/ISG20L2/GAREM2/TDP1/FAM104A/RTRAF/CDC123/CSTF1/SET/EDC3/LINC01963/H2AZ2/HPS6/FAM133B/ZNF330/NECTIN1/DNAJA3/CDCA4/RALA/PHRF1/CYTH1/RILPL1/PRKRA/RBM17/MBD1/LIMD1/FBXL19/TCHP/ZBTB7B/QRSL…
PITX1	PITX1	24	0.384798	1.00339	0.463063	0.522813	0.113342	3571	tags=62%, list=32%, signal=43%	DYSF/PPARG/MYO18B/RIDA/CTF1/EBPL/ESD/RPS16/SEC11A/NRM/BOLA3/ARMC10/SMIM30/COQ5/PLP2
ZNF25	ZNF25	207	-0.242509	-0.986039	0.473684	0.534087	0.115786	5054	tags=49%, list=45%, signal=27%	AZI2/UBA5/PHTF1/SUCLA2/ATP9B/PTK2/RAP1A/GOLIM4/SLC30A1/PITPNM2/MYO6/WBP1L/CEP350/EIF4G3/KAT6B/ARFIP1/TMEM185A/IGF1R/KANSL3/BCLAF3/PDCL/YPEL2/MPZL1/HIP1/ZDHHC17/WASHC2C/ZFP1/ICE1/SLC30A5/MAP9/ARL13B/GOLGA1/NFE2L2/DDX42/SPTLC1/ALMS1/TENM3/ZNF618/CHD6/RTF1/TRPM7/ST3GAL1/PTPRK/UNKL/BTRC/EIF2AK3/TUT4/MSANTD4/ADAR/MSL1/TMEM30A/SS18/LCA5/CACHD1/UGGT2/MFSD14B/UBQLN2/FAM102B/PHACTR4/CCDC47/ZNF827/SREK1/PR…
ETV5	ETV5	106	-0.266741	-0.980181	0.492582	0.55465	0.120244	5216	tags=59%, list=46%, signal=32%	CCT2/MTFR1/GGPS1/HSPA4/ATG12/HUS1/UBE2A/OGFOD1/ZNF410/FAM180A/EIF4E/ADIPOR1/PCMT1/SYNCRIP/BUB3/RAD18/RLIM/UBE2D3/POC1B/SRPK1/PGAM5/PAK2/CSTF2/NIP7/GTF2H1/FASTKD2/CRNKL1/PPP6C/SOCS4/BCL2L1/PTBP1/CUL2/YWHAZP3/RECQL/DDX6/HNRNPKP4/EFTUD2/HNRNPF/CASP2/ARPP19/UBQLN1/CEP170/PDHX/MTIF2/BROX/AMD1/WDR43/GOLT1B/FAF2/SELENOI/RFWD3/PPP3R1/MTA2/BCL7B/GSKIP/MTRF1L/UTP15/TFB2M/MOCS3/PRDM4/ELK1/IDH3A/MTPAP
TIGD2	TIGD2	72	0.301277	0.967098	0.515674	0.579874	0.125712	4233	tags=46%, list=38%, signal=29%	GYS1/ITSN1/FAM171A1/MPRIP/IGF2BP2/URB1/PARP1/USP48/MYH9/NACC2/NCBP1/KIAA0319L/NOMO3/HPS5/ATP11C/GLYR1/COG6/EML4/DTD2/PLOD2/ZNF252P/OSBPL3/ZEB2/CUL4B/MAP3K7/ARID5B/ZNHIT6/THAP12/KIF13A/KIF3A/DHTKD1/SCAF11/ELL2
MAZ	MAZ	162	0.270956	0.971432	0.517883	0.580803	0.125913	4730	tags=49%, list=42%, signal=29%	PRADC1/JOSD2/METRN/RPS14/SHISA4/ATP5MC2/ERGIC3/ANKRD13B/UBA52/RNH1/FKBP8/NUDT16L1/LYRM4/ANAPC11/MICOS13/SOX12/TMUB1/UQCR11/SLC66A2/UQCRQ/PEMT/PLEKHJ1/URM1/RPS26/BTBD6/GIHCG/POLR1D/DUS2/TMEM141/DNPH1/LSM2/TIMM8B/ERI3/CHMP1A/RWDD2B/COPS9/PRDX5/BCL7C/GATD3B/TSR3/NUDT14/MAP2K2/NAA38/BOP1/MCRIP1/PRMT1/YIF1A/RPS10P19/COMMD9/NR2F6/R3HCC1/CASTOR1/NDUFA11/EDF1/RABL6/PUSL1/NAA10/UXT/PREB/PHLDA3/COA8/SNRPD3…
KLF4	KLF4	20	0.378771	0.959613	0.517431	0.580803	0.125913	509	tags=10%, list=5%, signal=10%	DUSP1/S1PR3
REXO4	REXO4	263	-0.236373	-0.978746	0.519084	0.581374	0.126037	4862	tags=46%, list=43%, signal=27%	MAF1/SNRPD1/COASY/EMG1/TIMM29/COX7A2/SLIRP/PUF60/TPRN/TERF2IP/PPP1CA/SNRPC/SSNA1/CASP9/LRFN4/MTG1/MPV17L2/BAIAP2/SDHB/CSTF2/MRM2/PSMA7/SRRD/NUP88/CLPB/PSMC2/C1orf43/YARS2/POMT2/PPP6R1/EMC6/NDUFAF1/MRPS17/RSL1D1/SCAMP3/HSF1/SMG9/HRAS/ABCF2/PES1/GTF2E2/NSFL1C/STYXL1/PPM1G/TIMM50/ELOC/EMC7/PEF1/SF3A3/NDUFA8/EXOSC2/MED27/MAIP1/ARF1/TBRG4/SCAMP2/TMEM115/CIAPIN1/HDHD5/CHTOP/TUSC2/CCDC137/CDC34/SF3B4/DN…
GATA2	GATA2	2	-0.662059	-0.990626	0.520231	0.581883	0.126148	3817	tags=100%, list=34%, signal=66%	SETD2
ATF6B	ATF6B	244	0.259951	0.974287	0.537313	0.600191	0.130116	3728	tags=37%, list=33%, signal=25%	DHX58/KCND1/TMEM8B/IL11RA/LIN7A/HHIPL1/APOBEC3G/EMILIN1/CFB/MAN2B2/GSTA4/BTN3A2/SGCE/THRA/SLC9A9/MINDY1/ARHGEF10L/ALAD/CNPY4/PGAP3/PARP3/ZC4H2/SLC41A3/PIK3IP1/GSN/NDRG3/SLC27A1/OGFOD3/IL10RB/HSD11B1L/DIAPH2/LYNX1/RTL8B/ARHGEF25/SUFU/TRAPPC9/MTARC2/LOC100506990/TMEM129/TCTN1/GAA/SLCO3A1/CYBRD1/FGFR1/SMIM10/PLD3/CZIB/TMEM35B/APOBEC3F/SP110/COL16A1/C14orf93/SSBP2/FES/ARSA/ARMC9/PLTP/RHOBTB2/GLB1L/VP…
STAT5A	STAT5A	134	-0.252636	-0.963013	0.556575	0.62088	0.134602	2949	tags=25%, list=26%, signal=19%	DCP1B/ANAPC10/FOXRED2/FBXO31/HDAC1/SEMA4B/ATP6AP1/GBA/PCIF1/SV2A/NUDT9/TMBIM4/SEZ6L2/ZNF383/FRG1HP/GTF2IRD2B/SLC9B2/GHDC/UNK/MACROH2A1/CWF19L2/CCDC69/ZNF570/ZNF689/EAPP/NUMA1/DDX24/AUH/SH3KBP1/RNF13/CBX7/NDRG1/SYF2/SVIL
PHF21A	PHF21A	39	-0.292989	-0.922097	0.578231	0.644183	0.139654	4149	tags=41%, list=37%, signal=26%	ZNF333/SUPT20H/RBBP4/RERE/LSM14A/DDX17/PARP16/RAD17/NOL4L/POGZ/SNHG14/TBRG1/CNOT8/KLHL7/RNF168/RUNX2
SMAD4	SMAD4	190	-0.235062	-0.942417	0.59364	0.660473	0.143185	4961	tags=51%, list=44%, signal=29%	PTK2/ARMC1/USP8/CEP350/PPP4R3B/RAB3GAP2/N4BP1/ATF2/TAPT1/ANGEL2/RPRD1B/SEC24B/YAP1/ARFIP1/CAPN7/SCAMP1/WASHC4/WDR82/TTC30A/PHIP/GIGYF2/IPO8/FBXO3/RAD21/SLC30A5/ANTXR2/SMCHD1/TRAPPC8/KDM5A/RBMXL1/SENP2/CEPT1/MIER1/TBL1X/ATF7IP/CGGBP1/PPP1CB/TRPM7/PCM1/RAPGEF6/UBXN4/ABI1/SMU1/LIN54/BTRC/INTS2/OBI1/ZNF654/RBM7/OSBP/TYW1/SLC30A6/ZBTB20/YIPF6/SMIM14/AASDHPPT/MED21/ERCC4/RBBP5/DSEL/EMSY/ASB7/DDX3X/PIK3…
EBF1	EBF1	121	0.268655	0.933914	0.604993	0.672072	0.1457	4236	tags=45%, list=38%, signal=28%	FBXL2/ERLIN2/NNT/ELOVL5/EHHADH/SLC25A46/DNAJC10/ATP8B2/EPS15/EIF2AK4/CYRIA/MARCHF8/ULK2/MBTPS1/AK3/JCAD/FAM171B/ENAH/MAGI3/MAP3K20/NBEA/NAP1L5/GTF2IP1/LINC00654/ZFHX4/ABCC9/TSHZ1/HIBADH/SGCB/NUP133/PCNX2/DNAJC13/ACADSB/ZCCHC24/MEIS2/ERMP1/KCTD3/EDIL3/AGL/STX17/BMPR1A/LPAR1/DOCK1/ATM/MBD5/JAK1/TRIM5/ARHGAP42/SUSD5/EFCAB14/DHTKD1/KLHL20/ITGA1/TRIM2
ZNF449	ZNF449	17	-0.344246	-0.874138	0.605664	0.672072	0.1457	7409	tags=59%, list=66%, signal=20%	PHTF1/SEC24C/ZMYM6/ZFP30/S100PBP/BRD8/ZNF75D/SBNO2/TTC17/TCEAL9
ZBTB22	ZBTB22	154	-0.24092	-0.935252	0.628205	0.696164	0.150923	4216	tags=37%, list=37%, signal=24%	ZER1/PPHLN1/ZBED1/PIGX/PLEKHM1/ACOT2/A4GALT/MED24/UNKL/DCAF8/CHST10/ACP2/PDE4A/MAPK7/PEPD/CDK9/IKBKG/COQ7/CYREN/TUSC3/WDR59/MARCHF6/PIK3C3/SMYD4/ZSWIM1/TUBGCP5/APLP2/CC2D1B/ACBD5/SRSF5/TMEM192/SCARB1/DEPDC5/FKBP15/PCTP/CYP20A1/PAF1/C9orf78/TMEM127/IFT81/TBC1D20/ENOX1/IRF2BP2/ZFYVE1/PSD3/SMAD2/RGS12/SLC29A4/RASA3/BUD13/GTF2IRD1/TUSC1/AMBRA1/CDK5RAP2/NRDE2/WIPI1/SIK2
EPAS1	EPAS1	22	-0.32277	-0.872309	0.636971	0.704948	0.152827	1688	tags=18%, list=15%, signal=15%	ENTPD7/FGF2/B3GNT2/SLC7A11
ZNF16	ZNF16	25	-0.309122	-0.867342	0.639198	0.706482	0.15316	5201	tags=64%, list=46%, signal=35%	DDX41/TPRG1L/YIPF3/EEF1AKMT3/CTBP1/TRIM26/ANAPC13/NRBP1/NBDY/ERH/SLC35F6/RETREG2/MUL1/INTS5/MACO1/ATP6V1H
UBP1	UBP1	241	0.24595	0.922366	0.673442	0.743352	0.161153	4257	tags=41%, list=38%, signal=26%	TRAM2/SH3PXD2A/RCAN3/PRKAB2/BCKDHB/ABAT/WDFY1/ASAP1/KIAA0754/ARHGAP31/TMEM43/UGGT1/IFIT3/MAP1A/LIMK2/PTPN11/ROCK1/PARP1/ACTR2/PINK1-AS/FAM120A/SYNJ2BP/ATF6/APC/EIF2AK4/WWC2/NACC2/KIF3B/HEATR3/PPP1R12A/BICD2/FYTTD1/WNK1/ATP11A/TRIM44/MGAT5/MICAL3/LMAN1/EIF4G1/CDC42BPA/UBR3/IBTK/DEK/KIF1B/CFAP97/MTMR12/RGP1/MAPRE1/EML4/PRAG1/GNAI3/RAB3GAP1/ERCC6/KLHL18/OCRL/RNASEH1/APPL1/IPO11/CDC42BPB/TMEM167A/ARF…
SNAI1	SNAI1	117	0.261841	0.904834	0.683358	0.753308	0.163311	2324	tags=25%, list=21%, signal=20%	MFAP5/CD74/LSS/ARNTL2/GLT8D2/CMBL/XG/NAGA/MVD/CPM/OAS2/ACSF2/IL11RA/PCYT2/METTL7A/EMILIN1/P3H3/HAUS4/HAS2/ACOX2/SLC9A9/ALAD/CNPY4/KCND2/PIK3IP1/IFT122/TNS2/GSTM2/RTL8B
DPF3	DPF3	38	0.306633	0.866196	0.693431	0.76341	0.165501	4234	tags=50%, list=38%, signal=31%	MAPK11/MAP2K3/TACC3/MOK/STMN1/C19orf48/CCNF/ESPL1/MICALL1/ALYREF/LRR1/RAN/PAQR4/EZH2/EBNA1BP2/EIF2S2/TMA16/GAS2L1/PRELID1
SKI	SKI	102	0.260308	0.87604	0.715373	0.786536	0.170515	3525	tags=31%, list=31%, signal=22%	PIGZ/ADCY9/BAHCC1/SCAPER/XXYLT1/IQSEC1/DPYSL3/INPP5A/ARHGEF5/TUB/SEC63/BAIAP2-DT/CXXC5/PLAGL1/CEP63/PSMG3-AS1/CLSTN1/MBTPS1/RAB2A/GLG1/TRPC1/RMND5B/DAB2IP/INPP4A/CEP68/FOXF2/PCNX2/RNF213/ANKFY1/GOPC/IQCE/PTPRM
ZNF471	ZNF471	28	0.300179	0.80691	0.744565	0.817562	0.177241	3994	tags=39%, list=35%, signal=25%	SENP7/ARPIN/PLAGL1/AASS/PCDH18/CARD8/DNAAF10/NISCH/CASTOR3/PHYKPL/GABPB2
JUNB	JUNB	6	-0.376499	-0.73962	0.778004	0.853164	0.184959	1754	tags=33%, list=16%, signal=28%	IER2/NR4A1
ASH1L	ASH1L	199	0.234568	0.858571	0.789182	0.864293	0.187372	4192	tags=38%, list=37%, signal=24%	MR1/AZIN1/KIAA0754/SCAPER/PIK3R1/SBF2/IMPACT/DYNLL2/DMXL2/CYP2U1/TBC1D5/PIGN/EPS15/NBPF1/RPE/SEL1L/SLC12A2/TMEM123/SEC22C/ATP2C1/WNK1/LMBRD2/ATP11A/FEZ2/DCAF17/PER2/VPS13B/FAM126B/CCSER2/MAPK9/IPP/USP33/RIOX2/MBTPS2/ZFHX4/HUWE1/PRKACB/JAK2/INPP4A/APPL1/CEP68/PJA2/NKAPD1/HERC1/HTT/MAPK14/ANKFY1/SPG11/PTPRM/SNAPC3/KIAA1109/LRP6/NCOA2/ATRX/CRYBG3/NEK9/TAF1/MYCBP2/POLK/CDKL5/QKI/PHF6/RAB33B/IFNAR1/BM…
ZNF319	ZNF319	28	-0.262148	-0.758255	0.8	0.875	0.189693	4351	tags=46%, list=39%, signal=29%	PRKCD/SLC9A1/AHR/PWWP3A/MBD1/PHF2/TRMT44/SYVN1/LEPROTL1/SLC45A4/HCG18/MAU2/ZXDC
SETBP1	SETBP1	64	0.25613	0.803316	0.813312	0.888403	0.192599	4434	tags=50%, list=39%, signal=31%	FNDC1/SEPTIN8/METTL7A/TNS3/NID1/ATP8B2/LRIG3/SQLE/NHLRC3/SMARCA2/ZNF503/DPYD/PCDH18/SSBP2/LRP1/SLC18B1/CARD8/LAMB1/STAT3/OXR1/NHSL2/SLC2A10/MAN1A1/NAPEPLD/ACSS3/C1RL/OSBPL1A/C1S/SPRY1/THRB/GREM2/FBXL7
ZNF219	ZNF219	101	0.245408	0.824891	0.81459	0.888643	0.192651	3049	tags=30%, list=27%, signal=22%	MTRNR2L2/ASB5/HCFC1R1/CCNYL1/NDUFAF8/NF2/MYL12A/PSME1/PGRMC1/LMCD1/PMVK/SSR4/APH1A/TM7SF2/MRTFA/SIGMAR1/ANAPC11/XPO6/PHPT1/POLD2/C3orf18/CNPPD1/SNX24/NENF/TMEM219/INF2/PVR/FNDC10/NPDC1/ABITRAM
ZBTB41	ZBTB41	103	-0.227911	-0.844262	0.82	0.893385	0.193679	4779	tags=50%, list=42%, signal=29%	YAP1/BMPR2/AKAP11/WASHC4/DENND4C/ATG2B/TAOK1/SUZ12/SECISBP2L/TRAPPC8/ZNF148/SLMAP/MED13/RAPGEF6/NHS/WDR7/SMG1/TASOR2/GABPA/UBL3/RPS6KB1/TNKS2/LEMD3/LATS1/GPATCH2L/PIKFYVE/WDFY3/NR2C2/EVI5/ZMYND11/ARID2/ZNF507/MINDY2/PUM1/PTAR1/C5orf24/DNAJB14/PDZD8/REST/DENND5B/KAT6A/SNRK/HSPA13/UBXN7/FBXO30/AFF4/EXOC8/ZNF644/NR1D2/SLK/ASXL2/NAB1
FBXL19	FBXL19	80	-0.230996	-0.815651	0.828338	0.9013	0.195395	8700	tags=100%, list=77%, signal=23%	NCS1/ZDHHC8/EDC4/HNRNPM/AKT1/PSME3/SRSF9/EIF4E2/AAGAB/MED15/SRSF7/UBR7/CCM2/FZR1/PRMT5/EIF3B/CHFR/AGK/UBAP2/ANAPC5/FAM214B/DGKZ/TYW3/PSMD11/HNRNPA2B1/CCT6A/GRK2/TBC1D25/SFPQ/EOLA2/CWF19L1/HARS1/SRP68/ASCC2/RCC1L/DDX54/ILF2/TMEM184B/TDP1/MAT2A/CNTROB/UBE2A/ZNF410/ALDOA/CDC123/TIMELESS/PTCD3/MSL3/FURIN/PPIP5K1/NR2C1/CCAR2/CDC42SE1/THOC5/PSMD7/TCF3/RBM17/PELO/MCPH1/EYA3/DHX37/PMPCA/HMGB3/RNF34/TRIM4…
SMAD5	SMAD5	219	0.224787	0.832556	0.853224	0.927177	0.201005	4703	tags=47%, list=42%, signal=28%	AZIN1/SCAPER/MAGT1/RDX/ARMCX3/CYP2U1/LYRM7/FAM172A/STXBP5/JAM3/VAMP7/RPE/ADAM23/TMOD3/FAM168A/ATP2C1/APOOL/PIP4K2B/STXBP4/FEZ2/DCAF17/VPS13B/FAM126B/CCSER2/NUDT21/STX7/SLC39A10/RAB2A/TSPAN3/MAGI3/VPS50/RGP1/MBTPS2/DAB2IP/PRKACB/JAK2/SLC39A6/PJA2/PGAP1/MAPK14/DNAJC13/NEDD1/ANKFY1/SLC25A30/G3BP1/TOR1AIP1/SPATA18/SPG11/LRP6/YME1L1/NCOA2/ICE2/ATRX/SNX29/ANKIB1/ACBD3/BCLAF1/UBA6/PRKAR2A/POLK/ZMAT3/QKI…
ZNF775	ZNF775	48	-0.233278	-0.759777	0.869018	0.94312	0.204461	5121	tags=60%, list=45%, signal=33%	RAD52/C2orf74/CNPY2/LZTS2/FNTA/LRRC75B/TMEM161A/MMP17/TDRD3/LRRC45/HSD17B10/ZNF205/HOMEZ/ZNF74/RAB24/SCN1B/MAFIP/MYPOP/ALKBH4/C1orf216/WDR83/ZNF821/THAP11/EFNA4/ZNF691/DANCR/RGS14/THYN1/POR
ZNF618	ZNF618	91	-0.218028	-0.783671	0.881356	0.955276	0.207096	4711	tags=40%, list=42%, signal=23%	IGF1R/DLG5/HIP1/PHIP/LBR/ARL13B/ATP7A/PLCG1/SPTLC1/TENM3/NSD3/ZNF516/RTF1/TBC1D14/TUT4/PTPN13/MIA3/MSL2/ZNF608/TIA1/RAB27A/DPY19L3/TCF4/DIPK2A/TTBK2/MAP3K2/ZNF81/TSHZ3/DENND6A/SATB2/PRICKLE2/BCL9/INSR/AKAP13/SP3/ARID1B
CENPT	CENPT	34	0.247823	0.695393	0.882562	0.955351	0.207112	8499	tags=100%, list=75%, signal=25%	PYROXD2/FOXRED1/EPS8L2/HAUS5/NDUFB1/GATD1/VPS9D1/FHIP2B/ARRDC1-AS1/MYO19/CHTF18/NAT9/PLEKHG4/ARL16/ATAD3B/FCHSD1/CNTROB/KPTN/MUS81/NSUN5P2/GLI4/ENGASE/MPP3/LPIN3/DUS1L/TRABD/STK11IP/DXO/PLEKHF1/WASH7P/RHOT2/ANKS3/U2AF1L4/SNHG12
ZNF205	ZNF205	192	-0.207208	-0.833446	0.905594	0.975546	0.211491	4585	tags=55%, list=41%, signal=33%	PITPNA-AS1/NUBP2/NTHL1/ANKRD9/TIMM13/UBXN6/UQCC2/LZTS2/RHBDD3/ALKBH6/ZFAND2B/ZDHHC24/YBEY/RGS3/NFKBIL1/GLI4/REX1BD/SSNA1/MRPS25/TRMT2A/HMG20B/MAD2L2/SAMD1/VARS2/SPSB2/KRT10/ELP5/ANTKMT/MRPS21/ZNF771/DUS1L/LENG9/TRIR/SWI5/TIGD5/NPRL2/MIF/COX5B/MAPKAPK5-AS1/MIIP/UNC119/PQBP1/QTRT1/LIN7B/RAB24/BORCS6/PTDSS2/LAMTOR2/ISY1/PSMD4/NDUFS5/MRPL14/SPHK2/MCRIP2/SEM1/TP53I13/FBXW9/TSC22D4/PGP/PPP1R37/CTU1/PLE…
ZNF827	ZNF827	136	-0.211494	-0.811647	0.903614	0.975546	0.211491	4830	tags=46%, list=43%, signal=26%	EIF4G3/KAT6B/ZNF506/NEK4/IGF1R/CASP8AP2/RALGAPB/TTC30A/SECISBP2L/ICE1/DDX42/ATP7A/PLCG1/AUTS2/SMAD1/TENM3/PHF20L1/NSD3/ZKSCAN1/RTF1/ZBED1/FOXN3/ARHGEF12/TBC1D14/PTPRK/PCSK5/GABPA/RBM12B/TUT4/ADAR/PTPN13/SIPA1L2/RERE/ZNF41/LCA5/SNX13/RPS6KB1/CACHD1/KDM2B/SH3BP5/LEMD3/PHACTR4/KLHL5/ZNF45/PRRC2C/EMSY/DPY19L3/ARID2/MFSD14A/USP34/TTBK2/ZNF180/TSHZ3/TTC17/KDM3B/KAT6A/RALGAPA2/ARHGAP32/BAZ2B/BCL9/AKAP13…
MEIS1	MEIS1	90	0.229229	0.755424	0.905864	0.975546	0.211491	3636	tags=38%, list=32%, signal=26%	FASN/MAN2B2/LRRK1/DOK1/GRIA3/ARHGEF10L/PMP22/TRPM4/SLC38A10/KIAA0319L/GLYR1/CUL7/LLGL1/FGFR1/COPG1/SLC46A1/TMCO3/RAD51D/DIS3L/GLB1L/HRH1/OS9/CCDC149/CDC42BPB/ARAP1/EDRF1/PLXNB2/CABIN1/SLC39A7/FAM177A1/TWSG1/DDX58/PRDM8/MAN1A1
MECOM	MECOM	36	0.245397	0.691511	0.903743	0.975546	0.211491	4265	tags=58%, list=38%, signal=36%	DOCK7/ARL2BP/FKBP5/UBE2Q2/TTLL5/MGAT2/PRRC1/PGK1/GNPTAB/KCTD3/CUL4B/RPS6KC1/EDIL3/DSE/PON2/TJP1/ELL2/LGR4/GARRE1/DOCK11/EPB41L5
RBCK1	RBCK1	73	0.227818	0.731454	0.915739	0.984918	0.213522	4893	tags=53%, list=43%, signal=30%	TRIP6/LINC01184/ARHGDIA/ABHD17A/ORC3/RUVBL1/RBFA/DNAJC30/EIF5B/HDDC2/TRAF2/ARAF/ITPKC/ATP5F1C/MSTO1/NPRL3/GMPPA/DDX19B/CCM2/LINC00680/SLC39A3/FZR1/SLC39A13/RUSF1/XYLT2/TAP2/ARFGAP2/TIMM23/RRP7A/MTA1/RALY/RIOK1/SSB/JTB/DESI1/CPTP/TRIM65/ANAPC5/GOLGA2
USF3	USF3	108	-0.211661	-0.78254	0.926254	0.994953	0.215698	4801	tags=48%, list=43%, signal=28%	KAT6B/YAP1/BMPR2/PYGO1/WASHC4/DLG5/DENND4C/TTC30A/HIP1/SECISBP2L/MAP9/SPTLC1/ITPR2/SLMAP/NSD3/ZKSCAN1/NCOR1/FOXN3/AHR/ARHGEF12/TBC1D14/PTPRK/GABPA/ADAR/PLEKHM3/TMEM30A/LCA5/SNX13/TNKS2/PPP3CA/CCDC47/ZNF827/EVI5/TCF4/ARID2/MFSD14A/PUM1/MAP3K2/SLC26A2/C5orf24/ZNF81/FAM217B/NORAD/KDM3B/KBTBD6/KAT6A/ARHGAP32/MARF1/PCNX1/CDK19/SNX30/ZFYVE16
ZNF239	ZNF239	21	-0.225881	-0.604108	0.928731	0.996339	0.215998	8744	tags=100%, list=77%, signal=23%	SLC25A22/PLEKHJ1/DUS2/SMIM30/GFUS/DECR2/SEC61B/SLC39A13/PDAP1/NCAPH2/SNRPF/FASTK/PRMT7/PTPN18/CIZ1/TCF7/MRPS5/HSPB11/PRPF40B/TMCO6
ZBTB20	ZBTB20	47	-0.215482	-0.699583	0.930348	0.996802	0.216099	4428	tags=40%, list=39%, signal=25%	GIGYF2/COG2/ATP7A/SMAD1/TENM3/EIF2AK3/RBBP4/MIA3/BICRAL/DNAJC3/YTHDF3/ZNF81/FAM217B/ATE1/CNOT6L/AKAP13/LDLRAD3/KIF13B/RUNX2
ZBED4	ZBED4	152	0.212202	0.755083	0.95791	1	0.216792	4068	tags=38%, list=36%, signal=24%	ZNF469/CDK6/AJUBA/HIC1/PLXNA1/APBB2/USP53/RGMB/WDR5/BCAT1/IGF2BP2/ARHGAP23/CHST3/NSD2/RIMKLB/PPP1R12A/DAAM1/CEP85/UCHL5/PRKCI/MICAL3/ANAPC1/APAF1/B3GALNT2/WARS1/MBNL1/UHRF1BP1/IBTK/DEK/MTMR12/MAPRE1/KDM4B/USP1/VTA1/SEC24A/EDRF1/ZFC3H1/IREB2/KIF2A/ANKRD52/DR1/ZEB2/SMC6/CSNK1G1/HIRA/NFYB/RAF1/VAV2/TAF13/GPR180/CCP110/MALT1/ELF4/VPS36/ARMC8/SIAH2/ITCH
TMF1	TMF1	165	-0.189499	-0.742922	0.976109	1	0.216792	5086	tags=49%, list=45%, signal=27%	YTHDC2/PBRM1/UTP20/FBXW11/TUG1/MTDH/WRN/EMP1/ITSN2/LYSMD3/CSNK1G3/ARMC1/URB2/USP32/WDR36/SEC24B/RC3H2/AKAP11/SCYL2/ATR/SUZ12/RNF138/FUBP3/ZNF148/SLMAP/CEP85L/PHF20L1/HOOK3/RIC1/HMGXB4/WAPL/COG3/SMG1/PHC3/LIN54/TASOR2/ARHGAP12/FOXO3B/TMEM181/RAB23/MAGI2/KLF12/AEBP2/OSBPL11/TNKS2/DIS3/XYLT1/CHAMP1/PAPOLA/FRYL/PIKFYVE/PDS5A/NHLRC2/RNF19A/WDFY3/STK4/CRK/SLFN5/ZNF507/SH3BP4/UBR5/SLC30A7/ANKRD13C/PTAR1…
ZNF41	ZNF41	134	-0.194374	-0.740926	0.984709	1	0.216792	5340	tags=57%, list=47%, signal=31%	TTC21B/NEMF/PRKCE/MED23/PRKG1/EDEM3/GFM1/PCNX4/TET2/ZNF445/PLEKHG2/ANKRD50/PHTF1/SUCLA2/CHD9/PTK2/GOLIM4/USP8/EIF4G3/ZNF275/NEK4/IGF1R/WASHC4/PDCL/DENND4C/LBR/ATG2B/SECISBP2L/FBXO3/ARL13B/RBMXL1/VPS13C/SMARCAD1/TENM3/CEP85L/CHD6/IRS1/NSD3/ZNF516/ARHGEF12/NHS/WDR7/ST3GAL1/BTBD7/PTPRK/BIRC2/RBM12B/ADAR/PLEKHM3/REV1/SNX13/CACHD1/FNDC3A/SH3BP5/PPP3CA/PHACTR4/ZNF827/SLC35B4/MAP2K4/KLHL5/PRDM2/EMSY/CDK…
ZBED1	ZBED1	127	-0.193228	-0.731804	0.972644	1	0.216792	4904	tags=43%, list=43%, signal=25%	USP8/MYO6/WBP1L/SMG6/N4BP1/KAT6B/GOLGB1/IGF1R/KANSL3/DLG5/WDR26/TTC30A/ATG2B/AHCYL1/DDX42/PLCG1/NSD3/ZKSCAN1/RTF1/ST3GAL1/PWWP3A/ECE1/PTPRK/ELMOD2/BIRC2/PLEKHM3/SIPA1L2/CACHD1/UGGT2/SH3BP5/GRK5/PHACTR4/STK32B/PPFIA1/KLHL5/LHX8/VPS8/MIS18BP1/FRG1CP/BRD7/PCTP/ZNF180/TTC17/NORAD/DENND6A/NFATC1/PPARD/BCL9/PDXDC1/ABHD13/BDNF/DDR1/ABL1/TRPV4/IKBKB
PATZ1	PATZ1	160	-0.185801	-0.730419	0.977346	1	0.216792	9034	tags=99%, list=80%, signal=20%	PRKACA/NLGN2/VPS52/RTL8B/VIPAS39/ORC3/CIBAR1/IFI44/LRSAM1/ASMTL/APOBEC3F/ERP44/TRAFD1/SLC66A2/FES/TMEM200B/WDR61/CBX6/PEX11B/PRKCZ/ZNF346/POMT1/SRI/NUP43/INTS1/MTMR11/IGFBP4/SMARCD2/NDUFV3/DECR1/ZNF18/BPNT1/RUSF1/DCAF11/CHST12/CPSF1/ARFGAP2/SNRPD3/HDGFL2/SLC10A3/NUP54/MTFR1L/NIPSNAP2/ACSF3/PARN/CHST14/HNRNPUL1/KATNA1/STK11/NPHP4/IFT74/TTC12/TTC38/TATDN3/EXOC3/KIAA2013/TCF25/MTHFSD/EHMT2/APTX/SPG7…
LCOR	LCOR	184	-0.176105	-0.702582	1	1	0.216792	3305	tags=33%, list=29%, signal=23%	LATS2/STK4/RABGEF1/PROSER1/DNAJB6/TGFBRAP1/GOLT1B/WDR47/SH3BP4/RREB1/TENT4B/PPARA/AKIRIN1/DDX18/DHX33/RASA1/LARP4/NUP50/MTF1/WWC3/CNOT6/ZNF28/TCIRG1/USP12/PLEKHA8/NLK/DPH7/TVP23B/AVL9/AP4E1/NDFIP2/KLHL28/ARIH1/DTWD1/SNRNP48/CCAR1/GAPVD1/TGFBR1/NRIP1/EXD3/C10orf88/C18orf25/IFFO2/SOWAHC/PPP4R2/SIPA1L3/NIPA1/KRAS/CBL/AGO2/FGF2/SBNO1/ZRANB1/CCNT1/JMJD1C/ADAMTS5/RIPOR3/STEAP1/APOE/ADAMTS6
SHOX2	SHOX2	107	0.203713	0.69066	0.962236	1	0.216792	4189	tags=45%, list=37%, signal=28%	IL11RA/MAN2B2/TMEM218/SLC66A3/DENND6B/MINDY1/KCND2/GINM1/TNS2/PLAGL1/IL10RB/TCTN1/GAA/CUL7/IFI44/LLGL1/SLCO3A1/CYBRD1/FBLN1/LTBP4/SP110/ZNF415/FES/SCUBE2/PODNL1/FOXRED1/C11orf54/HILPDA/BBS1/ARAP1/PLXNB2/PHETA2/SIAE/CASTOR3/VILL/IGFBP4/COQ8B/AEBP1/IFT140/EPHB4/NICN1/SSH3/TTYH3/GGT7/SHC3/SLC12A9/PXK/SSC5D
ZNF91	ZNF91	46	-0.209697	-0.678549	0.946341	1	0.216792	4750	tags=52%, list=42%, signal=30%	DYNC2I1/CNTRL/BCLAF3/ZNF37A/ATAD2B/MAP9/DLL1/ZC3HAV1L/PTPN13/ZNF234/REV1/UGGT2/SH3BP5/NBPF12/GPATCH2L/VHL/ATXN1L/SNHG14/ZBTB34/RAI1/ZNF254/MBTD1/ZNF12/ZSCAN29
RUNX1	RUNX1	63	0.215056	0.673394	0.951613	1	0.216792	8874	tags=100%, list=79%, signal=22%	ERLIN1/C6orf120/USO1/TMEM263/NCBP1/DST/EIF4H/NFIC/EI24/NBN/BRCC3/NEDD1/AP3D1/MIOS/MPHOSPH9/SRBD1/THAP12/GSE1/FAM98B/ECPAS/PPP4R1/RNF38/PRICKLE1/POLR1A/MED14/FOXO3/SCAF8/USP28/SUDS3/LARS2/PRR14L/MCM3/GOLGA4/CMIP/HEATR5B/HNRNPLL/ZNF22/ZNF496/EHMT1/MFSD1/FBXO11/PAXIP1/PLEKHG2/PTK2/USP47/SNN/BICRA/PEX13/CAMSAP1/DCBLD1/CEP85L/IRS1/ZNF516/SIMC1/SETD5/CLEC16A/PHACTR4/PRDM2/MARCHF5/SETD2/TSHZ3/NCBP3/MFHA…
NFKB1	NFKB1	91	0.202919	0.67082	0.978395	1	0.216792	3695	tags=29%, list=33%, signal=19%	SUSD1/NFE2L1/DCLK2/ARHGAP17/MARVELD1/CAMKK2/DNAJC10/ADAMTSL5/BCL9L/ORMDL3/BBS4/IPO9/CCSER2/MFGE8/TNIP1/GLG1/LOC107987251/OCRL/PJA1/DCAF6/ZC3H7A/PTPRM/CHPF2/CPLANE1/YME1L1/WDR11
FOXN3	FOXN3	137	-0.170245	-0.655246	1	1	0.216792	4205	tags=33%, list=37%, signal=21%	NSD3/ANTXR1/ZKSCAN1/PTPRK/PCSK5/ELMOD2/FZD4/PTPN13/ITPR1/SIPA1L2/TMEM30A/AKT3/LCA5/SNX13/CACHD1/SH3BP5/PPP3CA/ZNF827/LHX8/DPY19L3/TCF4/SLC23A2/MRTFB/DIPK2A/RAB18/CDKN1B/SLC26A2/C5orf24/CMTM6/ZNF81/TTC17/NORAD/KDM3B/GNAI1/ARHGAP32/BCL9/ZNF521/PCNX1/SEMA6D/SP3/FRAS1/SEL1L3/CDK19/ZFYVE16/SLC36A1
ZBTB45	ZBTB45	311	-0.154478	-0.651765	1	1	0.216792	4800	tags=43%, list=43%, signal=26%	TIMM29/CISD3/COX7A2/UQCC3/MTIF3/AURKAIP1/SNRPC/MRPS15/SSNA1/CCDC124/PELP1/MED29/MCAT/TBL3/ACOT8/DMAC2/MAD2L2/ALKBH7/METTL1/PNPLA6/MRPL10/HSD3B7/HEBP2/ATP6V0E1/NDUFB10/DNPEP/CSNK2B/PSMB8/PSMC5/MRPL52/MRPL9/MIX23/PPP6R1/C11orf68/NDUFAF1/MRPS17/MEA1/CIB1/TXNL1/SCAMP3/HSF1/ATP6V0D1/PPIE/LAMTOR1/UFD1/TRIM28/CLN6/GTF2E2/CENPX/STYXL1/COPE/C14orf119/GADD45GIP1/TARS2/TIMM50/TAF6/PSMB7/MCRIP2/CTU2/MPDU1/ST…
BARX1	BARX1	473	0.163222	0.649426	1	1	0.216792	4255	tags=36%, list=38%, signal=23%	GLIS2/TOM1L2/GAMT/ENC1/FLT3LG/TNFSF12/ABHD14A/RPS9/PSME1/RPS20/FDXR/P3H3/SLC15A3/TOMM7/METRN/B4GALT4/RPS11/RPL28/ITGB1BP1/RPL17P36/PMVK/ADPRH/MZT2B/ZNF581/TMEM42/DCTN3/MGAT1/PMM1/SNRNP25/RPS25/MGMT/CTF1/PPIB/IFI27L2/RPL41P2/PGAP2/RPL36/CCDC167/SSR4/SERF2/NUDT2/ATP5MC1/COX7A1/TRAPPC9/JMJD8/HYAL3/RPL19/KDELR1/FKBP8/SMDT1/GNAS/LYRM4/RPS27/SIGMAR1/ANAPC11/MICOS13/RPS15/TTLL1/PHPT1/ZSCAN16-AS1/HLA-B/R…
STAT5B	STAT5B	80	0.194593	0.631213	0.982677	1	0.216792	9107	tags=100%, list=81%, signal=19%	FARP2/MTHFR/IQSEC1/TBC1D5/NHLRC3/TCF7L1/FAN1/SNTB1/LIG3/INVS/LINC00654/TRPC1/DAB2IP/INPP4A/TEP1/NISCH/RNF213/PTPRM/NPTN/PHYKPL/BMPR1A/EXD2/H6PD/HNRNPA0/POLI/CUTALP/ADARB1/INPP5B/ABCA5/VWA8/SLC35E2B/STAT2/RBL2/EVC/MTR/OIP5-AS1/PHKA2/TMEM248/TP73-AS1/FOXJ2/MED12/TM2D1/RAB28/GLI2/HDAC4/PLXNB1/PATJ/NRP2/MLLT6/TTC21B/SLC35E2A/NOG/AZI2/PITPNM2/ZNF780B/DYNC2I1/DLG5/YPEL2/ZDHHC17/SECISBP2L/SMCHD1/DDX42/F…
IRF2	IRF2	111	-0.167611	-0.621781	1	1	0.216792	4502	tags=44%, list=40%, signal=27%	CIC/CEP57/DHRS4-AS1/FGF7/ZNF438/IFNAR2/CENPBD1/NR2F1-AS1/ANAPC16/RUFY1/GOLGA7/CDADC1/SAYSD1/ZBTB25/PYGO2/ZSCAN26/EIF2B2/TXNDC12/HELZ2/SLC35F6/C7orf25/SFT2D3/RETREG2/C1orf216/AMPD2/SLC25A38/PIGV/POU6F1/ZBED5-AS1/DCP1B/HDAC1/ATP6AP1/PRKD2/PCIF1/NFYC/MYD88/INTS5/TMEM39B/NSUN4/ZNF747/GTF2IRD2B/SDCBP/WDR91/MACROH2A1/LCMT2/RBM23/GALK2/NUMA1/SH3KBP1
ZKSCAN1	ZKSCAN1	200	0.169451	0.618934	1	1	0.216792	4417	tags=40%, list=39%, signal=25%	TBC1D2B/TRAM1/PIK3R1/LANCL1/ARSK/IMPACT/GTF2I/PIGN/TMEM64/PTPN21/NBPF1/SMARCA1/SEC63/RPE/LOC102724250/ATP11C/SLC12A2/TMEM123/B4GALT5/ULK2/C6orf89/SRPK2/USP46/VPS13B/JCAD/RBFOX2/SLC46A1/MBNL2/SLC39A10/MAGI3/TMEM19/LINC00654/GLG1/ZFHX4/PRKACB/INPP4A/CASK/PGAP1/DENND2B/ANKFY1/GOPC/SPG11/KIAA1109/LRP6/NCOA2/ATRX/CRYBG3/NEK9/WDR11/ZNF462/TAF1/ANKIB1/MAP3K7/HERC2/MYCBP2/ZMAT3/SHPRH/AGL/CDKL5/QKI/EXD2/P…
KLF3	KLF3	96	0.183023	0.609402	0.998464	1	0.216792	3957	tags=32%, list=35%, signal=21%	DTX3L/AR/REV3L/TBC1D5/EPS15/BNC2/SLC25A43/SEC22C/ATP2C1/B4GALT5/DCAF17/MAPK9/PPP3CB/NBN/JAK2/STK3/MAPK14/ANKFY1/TOR1AIP1/SPATA18/TATDN2/ICE2/KCTD3/LRRC40/SRBD1/GAB1/ZMAT3/SHPRH/ZNHIT6/RAB33B/IFNAR1
NPAS2	NPAS2	55	-0.176241	-0.590809	0.989717	1	0.216792	4334	tags=47%, list=38%, signal=29%	NARS1/ITPK1/GRPEL2/TIGAR/CARS1/UBQLN4/GMEB2/TUBE1/TICAM1/PPP2R5B/LONP1/SLC38A1/LINC02693/FEM1A/CCNDBP1/ATF4/EXOSC6/FAM50B/POLR1G/ENTR1/HSPA9/COX19/SNRNP48/SLC7A5/MAFG/GRB10
ATF2	ATF2	130	-0.155673	-0.588772	1	1	0.216792	9552	tags=100%, list=85%, signal=16%	ACTR2/SEPTIN7/RPE/SLC25A43/ATP2C1/CCSER2/NUDT21/RAB2A/NBN/MBTPS2/JAK2/STK3/NEDD1/ANKFY1/SLC25A30/TOR1AIP1/ICE2/TFCP2/BCLAF1/POLK/QKI/RAB33B/EXD2/SRP9/ARMC8/TLK1/DENND4A/HELZ/FAM98B/ASH1L/ANO6/SOS1/MYO9A/SPIN1/FGD5-AS1/ARID4A/SNX4/MOB1A/LMLN/SMC1A/ZMPSTE24/G3BP2/HIPK3/DPY19L4/XRN1/ATRN/MED14/RAP2A/TMEM131/TAB3/OIP5-AS1/RFX7/STRN3/IARS2/FOXJ2/CTDSPL2/ADAM17/RANBP2/FER/HIPK1/SMAD5/RABGAP1/SEC23IP/RA…
MTERF4	MTERF4	160	0.164045	0.58668	1	1	0.216792	9264	tags=99%, list=82%, signal=18%	COPS7A/TOMM40L/ITGB1BP1/CUTC/PARK7/CREB3/REXO2/RMDN3/LINC01184/TBCE/CHMP4A/EIF2B3/UFSP2/VPS45/POLR1D/CEBPZOS/HNRNPM/ERI3/PDHA1/SRSF9/PIGF/ACTR10/NDUFB3/TCEAL4/COX7C/SAMM50/ATP5MC3/IMMT/THOC7/NPRL3/RAD51C/RER1/SRSF7/DNAJB11/RBCK1/EIF2B1/SPCS1/PSMA6/BOD1/GMPR2/RPIA/C1orf174/PSMB2/DYNLT1/FKBP3/UBAC1/RRP7A/MANBAL/MESD/RALY/SUMO1/MICU1/SNF8/ANAPC7/CPTP/NDUFS2/RAB5C/PSMC1/COA4/APTX/MRPL33/SLC35B1/MRPL3…
TET2	TET2	145	0.166118	0.586214	1	1	0.216792	9074	tags=99%, list=80%, signal=20%	NBEAL1/GSTCD/IMPACT/ADGRL2/NBPF1/DMXL1/DOP1A/SRPK2/VPS13B/PPIP5K2/DIP2C/LINC00654/ZFHX4/TSHZ1/INPP4A/FHIP2A/PJA2/HERC1/RNF213/ANKFY1/ARFGEF1/IREB2/BIRC6/KIAA1109/CPLANE1/LRP6/AGO1/NCOA2/ATRX/SNX29/NEK9/TAF1/BCLAF1/MYCBP2/POLK/SHPRH/DICER1/PHF6/PTCH1/DOCK1/UFL1/EP400/SCAF11/SNX19/ZC3H13/LNPEP/ANO6/MYO9A/VPS13D/MON2/ZBED6/ARID4A/SOCS5/NIN/BDP1/AGO4/SMC1A/EVC/KIAA0232/NBPF26/MTR/RAP2A/ZDHHC20/RFX7/C…
THAP8	THAP8	244	0.152698	0.572307	1	1	0.216792	9342	tags=99%, list=83%, signal=17%	GAMT/SYNGR1/FDXR/DPH5/PMVK/DALRD3/ZNF581/REEP2/PGAP2/SSR4/UBA52/DMAC1/NUDT2/HYAL3/MIEF2/SMDT1/TM7SF2/SIGMAR1/ANAPC11/MICOS13/RPS15/PHPT1/LRSAM1/HLA-B/EEF1D/CHMP4A/GUK1/DYNLL1/UQCRQ/FAAP20/NENF/TMEM219/PEMT/GIHCG/POLR1D/TMEM141/DNPH1/LSM2/TIMM8B/PRDX5/GATD3B/SNHG7/TAF10/STARD10/CCNB1IP1/SAMM50/MCRIP1/PNPO/CRYL1/CD63/FAU/ATP5F1D/EDF1/MAP1LC3A/TMEM120A/HEIH/KLHDC8B/SAP30/SLC39A3/SMIM20/USE1/TMEM187/…
CUX1	CUX1	183	-0.140887	-0.562462	1	1	0.216792	9302	tags=99%, list=82%, signal=18%	BCL9L/HTATSF1/CXXC5/TMEM9B/LAPTM4A/ABHD15/TXNDC15/TBC1D9B/GALNT11/FEZ2/PIP5K1C/SLC46A1/RAD51D/TSPAN3/RHOBTB2/VPS35L/SETD3/DNAJC21/SUMF1/ITFG1/AASDH/PJA1/ACTR10/WDTC1/YLPM1/CHPF2/TMEM260/SLC39A11/RFTN1/DFFA/ZFP90/TK2/MID2/MAST3/DDX19A/SNX1/PEX26/IFNAR1/GALNS/PDZRN3/ARNT/KRCC1/SOBP/HPS3/MORF4L1P1/TRPC4AP/UBE2H/CMTR1/CLCC1/PINK1/KTN1/MESD/DCAF5/SMAP1/CLN5/TMCC1/ELMO2/TBC1D16/RPA1/PABIR1/FBXO25/ST3GA…
ZNF275	ZNF275	193	0.152234	0.556992	1	1	0.216792	8779	tags=97%, list=78%, signal=22%	NUCKS1/ERLIN2/DOCK7/NECTIN3/FAM126A/STXBP5/AP3B1/PRKD3/VAMP7/LONP2/TTC3P1/ATP2C1/TOB2/COPA/SSR1/DCAF17/INIP/VPS13B/PRKDC/MAPK9/NUDT21/IBTK/PPIP5K2/NBN/SETD3/MBTPS2/RAB10/CAND1/OPA1/STK3/OCRL/RNF213/SEPTIN10/SLC25A30/SPG11/MORF4L1/SLC9A6/TATDN2/CPLANE1/MIEF1/TAF1B/ENTPD5/ANKIB1/ACBD3/MYCBP2/SLC16A7/POLK/FYCO1/ATM/QSER1/ABCD3/WDR44/DENND4A/EFCAB14/IQGAP1/ANKRD17/LNPEP/KLHL9/SERINC1/NUS1/SOS1/ZYG11B…
VEZF1	VEZF1	228	-0.135111	-0.554895	1	1	0.216792	9320	tags=99%, list=83%, signal=18%	IDE/XPNPEP1/EIF2AK4/MCFD2/NSF/AP3M1/CYFIP1/UBE2Q2/ZMYM4/CDC27/SLC30A9/TDRD7/CANT1/PARP14/MFN2/TFRC/OGDH/CFAP97/INPP4B/DYNC1H1/CSNK1A1/BTBD1/ZNF621/TWF1/CKAP5/EIF3A/OCRL/ARCN1/PBX3/DNAJC13/VPS35/MRS2/SF3B3/G3BP1/SLC39A9/CUL4B/YWHAB/ENTPD5/PSMD5/ACBD3/UBA6/VTI1A/GNB1/POT1/API5/CDH13/GPR180/KIF13A/NUDT15/TP53INP2/GEMIN5/ITCH/NUP205/IQGAP1/NOP9/SNX19/TENT2/SLC35D1/NUS1/USP22/PAFAH1B1/NMD3/ABI2/CHM/GN…
NR2F1	NR2F1	84	-0.151555	-0.541387	1	1	0.216792	9257	tags=99%, list=82%, signal=18%	SQLE/BAIAP2-DT/RAMP1/TNS2/PLAGL1/ARHGEF25/MTARC2/AASS/ZNF503/PLEKHA6/PCDH18/COL16A1/RAD51D/SSBP2/SLC18B1/PODNL1/CARD8/STAT3/FOXF2/RRAGB/TRIQK/SLC2A10/HNMT/H6PD/PTK7/C1RL/VWA8/SERPING1/FANK1/HEPH/TRANK1/PDGFRB/ALPK1/BLMH/PLXNC1/RGMA/IFT172/STON1/SH3BP2/ACADM/PLSCR1/CPE/BOC/PLA2R1/ACVRL1/APP/GLI2/TMEM168/SETBP1/CES1/BICC1/ZNF33B/AZI2/ATP9B/CLCN4/GPR173/RNASEL/NFE2L2/HR/EYA1/TRO/DLG3/NEO1/PPFIBP2/PT…
MLXIP	MLXIP	101	0.160885	0.540783	1	1	0.216792	2980	tags=21%, list=26%, signal=15%	DNAJB4/AJUBA/HIC1/SCN8A/KCND1/WDR5/IGF2BP2/PALS2/DENND6B/SRF/NCOR2/LYNX1/CITED2/UCHL5/FYTTD1/TENT5A/MICAL3/CYRIB/EPHA2/XPOT/ACTN1
ZNF148	ZNF148	209	-0.13312	-0.539964	1	1	0.216792	9304	tags=99%, list=82%, signal=18%	PICALM/APC/KATNAL1/SEL1L/PPP1R12A/FYTTD1/STYX/ANAPC1/MBNL1/UBR3/SLC39A10/IBTK/CFAP97/CSNK1A1/UNC119B/MBTPS2/ADCY7/GNAQ/EIF3A/CAND1/IPO11/SEC24A/NEDD1/ARFGEF1/IREB2/SLC25A30/G3BP1/LRP6/SGPP1/RPS6KC1/GOLM2/ACBD3/UBA6/YWHAG/POLK/QKI/PHF6/TMTC3/AP1G1/DOP1B/QSER1/FBXL17/ITCH/ABCD3/WDR44/IQGAP1/RB1/LNPEP/GFPT1/TRUB1/SLC30A4/SLC35D1/TAF2/ZDBF2/CDC73/USP9X/NMD3/XPO4/MYO9A/ZYG11B/MFAP3/PLEKHA1/CHM/TMX3/BB…
PA2G4	PA2G4	311	0.138836	0.530783	1	1	0.216792	9764	tags=100%, list=86%, signal=14%	RPL32/RPS17/IPO4/CAPNS1/COPS6/PSME2/NT5DC2/RPS7/NUTF2/GCAT/EPN1/SRM/SAE1/ACOT7/BNIP1/GTF3A/COPRS/FARSB/RPL23AP7/VDAC2/MRPL37/CFL1/ARHGDIA/TBCE/RNH1/LSM4/RANBP1/PEX10/TRAP1/RUVBL1/C19orf48/VPS29/YBX1/VARS1/RARS1/DCTPP1/RUVBL2/VDAC2P5/EIF5A/RPS26/RHOC/DUS2/SLC25A10/COPS9/CSE1L/TSR3/MRPL3/CKS1B/ALYREF/RAN/BOP1/PRMT1/YIF1A/TXNL4A/RAB5IF/RAD51C/SMYD5/TMEM14B/METTL2A/EMD/MECR/NPM1/PSMC3/CCT3/AP5S1/COPS…
MBD3	MBD3	227	0.142573	0.530429	1	1	0.216792	9711	tags=100%, list=86%, signal=14%	HINT1/TRIP6/MRPL11/ACOT7/BNIP1/GTF3A/UBA52/C9orf40/RNH1/LSM4/GGCT/NUDT16L1/GAPDH/TMUB1/UQCR11/VARS1/RUVBL2/PLEKHJ1/RPP40/BCS1L/MCTS1/ERI3/CHMP1A/RWDD2B/COPS9/PRDX5/LSM3/BRF1/TRAF2/LYRM1/TSR3/NDUFB3/MAP2K2/ITPKC/PRMT1/YIF1A/TXNL4A/GFUS/PPIAP22/METTL2A/NR2F6/EMD/MECR/RER1/SRSF7/SCRIB/PSMC3/REEP4/STUB1/THOP1/RABL6/PUSL1/NAA10/RASSF1/COA8/FKBP3/ARPC3/HDGFL2/TIMM23/BANF1/CACYBP/PDAP1/ATAD3A/RRP7A/OAZ1…
ZFP1	ZFP1	93	-0.147329	-0.529111	1	1	0.216792	7826	tags=90%, list=69%, signal=28%	EXOC6B/API5/MBD5/KIAA1143/SUSD5/FAM98B/LNPEP/KLHL9/FUT11/DPY19L1/TCF12/FBXL7/GALNT1/TMEM106B/KTN1/EXOC1/SPIN1/CLN5/SC5D/RNF38/SNX4/UBTD2/SMC1A/C5orf15/MTR/RAB30/HMG20A/FAM8A1/PIGM/TRAPPC11/DBT/ZNF283/DNAJC14/RABGAP1/TMEM168/RBMS1/TOP2B/HMGN4/ERCC6L2/MAML2/ZNF229/CLASP1/ZNF22/RCN2/TAB2/ACAP2/PTPN4/TFDP2/CDC40/USP8/MYO6/N4BP1/IGF1R/PDCL/WDR26/WDR82/TLE4/TTC30A/LBR/IPO8/SPTLC1/ALMS1/RBM41/IRS1/RTF1/…
ZNF135	ZNF135	12	-0.226499	-0.526818	0.958874	1	0.216792	8735	tags=92%, list=77%, signal=21%	HABP4/COL27A1/AEBP1/ZNF362/JAK3/RAP2B/RABL2A/APBB1IP/DDX17/LDB1/CLSTN3
ATF7	ATF7	131	-0.136864	-0.521755	1	1	0.216792	4677	tags=42%, list=41%, signal=25%	IKZF4/TPP1/TMEM185A/YPEL2/PTPRA/MANBA/RAB29/PLAG1/DHRS4-AS1/NFE2L2/CENPBD1/NR2F1-AS1/PRMT9/TIRAP/ATF7IP/MBIP/LMBRD1/DLG3/SPCS2/EIF2AK3/PYGO2/ZSCAN26/MYO1D/SSBP3/PDE4A/MAPK7/FAM102B/MAGEE1/IFT88/RNF24/PEX11A/TM9SF2/TERF1/PIGV/SMYD4/DCP1B/C14orf132/PAX3/LRRK2/MYD88/LTBP1/IRF2BP2/PRICKLE2/PDS5B/MACROH2A1/SLC38A9/KLF13/HS2ST1/DNAJA1/LPCAT2/WDR19/SH3KBP1/MAML3/ZFTA/AGPAT4
ZFP28	ZFP28	62	-0.151969	-0.517691	0.997409	1	0.216792	9583	tags=100%, list=85%, signal=15%	TMED10/SEPTIN7/INPP5A/VAMP7/KIF3B/SLC25A43/TXNDC15/OXCT1/SLC46A1/CAST/RAD1/SLC25A30/DFFA/ZNHIT6/EXOC6B/CPNE3/SRP9/TLK1/SLC35B3/HYOU1/TAOK3/MAVS/KCTD2/SCOC/NCL/RANBP9/NME6/ZMPSTE24/ZFP64/POLR1A/ACSL3/IARS2/KATNIP/TECPR2/TM2D1/LARS2/BPNT2/EPN2/RBMS1/CYB561D1/ERCC6L2/TTC19/PTPN4/WASHC2A/TMEM165/ALMS1/THRAP3/TBL1X/SIMC1/CGGBP1/OTULIN/TSC1/HNRNPU/WDFY2/TAF5L/SYNRG/VPS54/BLOC1S6/GPATCH8/GGNBP2/PWWP2A
IKZF4	IKZF4	134	0.146521	0.515095	1	1	0.216792	3725	tags=29%, list=33%, signal=20%	NYNRIN/KCND1/SGCE/HMGCS1/TNFRSF1A/ATP8B2/TPT1P4/OSTF1/ALAD/SLC41A3/GINM1/PIK3IP1/TRIM22/IFT122/ARPIN/IL10RB/DIAPH2/TRAPPC9/SLCO3A1/CYBRD1/SMIM10/APOBEC3F/PCDH18/SELENBP1/LRP1/CBX6/BACE1/BBS1/ARAP1/SIAE/ZBTB4/FKBP7/EPB41L1/MTMR11/CC2D2A/NMRK1/SMO/COQ8B/AEBP1
BAZ2A	BAZ2A	118	0.148209	0.511932	1	1	0.216792	9104	tags=98%, list=81%, signal=19%	EEA1/NUCKS1/CNKSR3/ZADH2/STXBP5/TNKS1BP1/CTDSP2/MED13L/DOP1A/DCAF17/VPS13B/PARP14/ZNF621/MAPKBP1/FHIP2A/EDRF1/ZFC3H1/ANKRD52/VPS39/CPLANE1/NCOA2/SMC6/HERC2/NDST2/DICER1/SYNE1/EGR1/QSER1/ELF4/EP400/ANKRD17/TJP1/RUFY2/ZDBF2/DVL3/SLC41A1/GCC2/VPS13D/TNRC6A/MON2/PKN2/LTN1/RANBP9/AGO4/MIDEAS/SEC16A/NBPF26/SRSF10/XRN1/MED14/MOSPD2/SACS/MCM3AP/G2E3/NBPF9/PI4KA/PRR14L/HEATR5B/INO80/TLK2/TUBGCP3/KMT2C/TTC…
RBSN	RBSN	249	0.135518	0.50911	1	1	0.216792	4703	tags=43%, list=42%, signal=25%	GPD1L/SCAPER/MAGT1/RDX/SBF2/EIF2AK2/ARMCX3/DMXL2/GTF2I/IQSEC1/PIGN/EPS15/JAM3/KATNAL1/NBPF1/SEC63/LOC102724250/SNTB2/CTDSPL/SLC12A2/ATP2C1/PIP4K2B/ATP11A/C6orf89/IPO9/SRPK2/USP46/VPS13B/CCSER2/SLC46A1/USP33/SLC39A10/KDM4A/TNIP1/GLG1/CKAP5/PRKACB/OCRL/CEP68/CASK/NKAPD1/ACTR10/MAPK14/ANKFY1/YLPM1/TOR1AIP1/SPG11/GNPTAB/VPS39/KIAA1109/CPLANE1/LRP6/AGO1/YME1L1/ATRX/NEK9/WASF3/MPHOSPH9/GOLM2/TAF1/BCLAF…
GLMP	GLMP	442	0.128425	0.50838	1	1	0.216792	3451	tags=30%, list=31%, signal=22%	LRRN4CL/CHN1/HCFC1R1/MMAB/CPQ/MVD/IFI35/DCN/DHRS1/NUCB1/FLT3LG/IL11RA/TNFSF12/PCYT2/ABHD14A/NCALD/GPAA1/APOBEC3G/SNTA1/RAB7B/ACAT2/FDXR/EMILIN1/P3H3/IFIT3/LYRM9/MVK/GSTA4/PCOLCE/SGCE/AK1/CD81/THRA/FEZ1/SLC48A1/LAMB3/C1orf54/ZNF581/TMEM14A/TMEM42/PMM1/TSPAN31/CNPY4/PGAP3/MGMT/CTF1/PPIB/ERGIC3/FDPS/IDH1/SLC41A3/PGAP2/ERG28/GSTM5/SERF2/LGALS3BP/CA12/GSTK1/HSD11B1L/PRXL2C/LYNX1/GSTM2/RTL8B/COX7A1/TRA…
THRB	THRB	28	0.187257	0.503365	0.990942	1	0.216792	4263	tags=36%, list=38%, signal=22%	CDH11/ERAP2/REV3L/GALNT11/PTGFR/TRIQK/ERMP1/H6PD/TRIM2/ATP9A
ZNF710	ZNF710	60	0.159581	0.497543	1	1	0.216792	8867	tags=98%, list=79%, signal=21%	CPEB2/CEP89/KLF6/WNT5B/CTPS1/MYADM/STC2/TLCD3A/TAF13/LRRFIP2/ELOA/EBNA1BP2/FKRP/MYO19/ULK4/UBE2F/LETM1/PUM3/AIMP1/NUTM2A-AS1/EXT1/PYROXD1/FST/PPP2CB/SLC17A9/TOR1B/PNPT1/ASB1/PTPN1/ATAD3B/EIF5A2/TRIM25/RRP15/SPRYD7/ARPC5L/SHB/ZNF655/SRP19/MAGI2-AS3/TCERG1/PARP12/NAV3/PPP3CC/PTBP1/DGCR8/SRGAP1/MASTL/SNRPA1/MIER2/LARP1B/ZNF598/L3HYPDH/WBP4/CCNDBP1/GNL3/C2CD2/MAFK/PPRC1/ITPR3
TFE3	TFE3	80	0.152123	0.493452	1	1	0.216792	9583	tags=100%, list=85%, signal=15%	SHC1/DMWD/LPCAT1/AGPAT1/TCFL5/IL15RA/NRAV/ORC3/LRRC27/NMT1/RABL3/HGH1/LINC00960/RWDD2B/ARMC10/TRIM8/SEC22B2P/MOB3A/HECTD3/LRRC41/EPS15L1/DNAAF5/NFS1/PSMB2/KCTD2/SBF1/UBAP2/RIOK1/ANAPC7/TMEM250/RAB5C/RAB8A/RAC1/MAPK1IP1L/APTX/UBXN8/UBE2R2/RNPEP/COG8/SFPQ/VPS37C/VPS4A/SLC35C1/PPP2R5D/MARK4/BAG3/ASCC2/REEP5/ST7L/ATIC/UBTF/UMPS/CHRAC1/LRRC47/NECAP1/ATPSCKMT/ZDHHC6/ZNF287/DERL2/CPSF6/SYMPK/GOT2/RBM10/…
JRK	JRK	33	0.173465	0.48347	0.996416	1	0.216792	1032	tags=6%, list=9%, signal=6%	SIDT2/DNAAF9
STAT6	STAT6	309	-0.114473	-0.482997	1	1	0.216792	9495	tags=98%, list=84%, signal=16%	GRIA3/CUTC/LPCAT1/MRPS14/OSTF1/MINDY1/AP2A1/ARHGEF10L/ALAD/CYB561/PARP3/MAGED2/ZC4H2/SLC38A10/BAIAP2-DT/PRTFDC1/GINM1/PIK3IP1/IFT122/SLC27A1/PRCP/CAPN5/IL10RB/GSTK1/BRD3OS/DIAPH2/NLGN2/RNF115/VPS52/RTL8B/ARHGEF25/TRAPPC9/MTARC2/TMEM129/TMEM143/CUL7/LLGL1/SLCO3A1/FGFR1/TBC1D19/PLD3/HSD17B4/APOBEC3F/SP110/RAD51D/SELENBP1/DIS3L/ZNF415/FES/ARSA/ACAD9/WDR61/RAB36/GLB1L/VPS35L/PEX11B/RAB11FIP3/C11orf49…
FOXJ2	FOXJ2	97	0.14347	0.479196	1	1	0.216792	4465	tags=35%, list=40%, signal=21%	CDC14B/IL6ST/CAMK2G/LRRK1/SBF2/LYRM7/IQSEC1/INPP5A/SEC63/CTDSP2/PIP4K2B/NR3C1/TOB2/LIG3/RIOX2/INVS/DAB2IP/CEP68/CDC42BPB/ANKFY1/CPLANE1/HERC2/BAHD1/NOTCH1/GSE1/TTC39B/DENND4A/STAT5B/ASH1L/INPP5B/TAOK3/MAVS/KCTD2/NFKB1
ZNF428	ZNF428	376	0.113317	0.442896	1	1	0.216792	4301	tags=34%, list=38%, signal=22%	MMAB/GAMT/TSPAN10/FLT3LG/TNFSF12/ABHD14A/RPS9/FDXR/GLIPR2/MVK/AK1/IFI27L1/MYL5/TMEM175/PMVK/ISOC2/ZNF581/SUCLG1/REEP2/MGMT/PPIB/IFI27L2/RPL36/SSR4/SERF2/C1orf122/GSTK1/NUDT2/COX7A1/RPL24/HYAL3/FKBP8/SMDT1/ABHD17A/GNAS/LYRM4/RPS27/ANAPC11/MICOS13/TTLL1/SEC11A/PHPT1/ZSCAN16-AS1/CZIB/MORN2/COX3/ASMTL/EEF1D/DCXR/DYNLL1/TIMM9/UQCRQ/FAAP20/EIF3K/SDF4/TMEM219/PFDN5/MZT2A/BAD/NDUFV1/AAMDC/ILVBL/PEMT/GIHC…
YBX3	YBX3	202	-0.105087	-0.425965	1	1	0.216792	10124	tags=100%, list=90%, signal=10%	RPS19/RPS29/RPL23A/RPL5/RPL18A/RPS15A/RPL35A/RPL13AP5/RPS28/RPL9P8/COPRS/RPL41P5/RPS13/RPL36/UBA52/NOPCHAP1/RPL24/RPL19/RPL38/EIF3H/RPL18AP3/ANAPC11/MICOS13/RPS15/RPS16/UQCR11/RPL4P5/RPL18/RPLP0P9/GUK1/CD320/PFDN5/MZT2A/HIKESHI/RPL23AP65/POLR1D/BTF3/EIF2A/RPL39P15/COPS9/LSM3/MAP2K2/OLA1/RPS10P19/FAU/NPM1/RPS25P6/TBCB/ATP5F1D/RPS15AP19/PRKAG1/EIF3M/DAP3/USE1/NEDD8/EIF3D/UXT/UBL7/RPL23AP74/TOMM22/N…
ATF3	ATF3	8	0.203635	0.42391	0.99053	1	0.216792	8991	tags=100%, list=80%, signal=20%	PKMYT1/ADORA2B/PPP1R14B-AS1/TRIOBP/CKS2/DCBLD2/A2M/PTS
TFDP2	TFDP2	77	-0.117405	-0.414816	1	1	0.216792	2937	tags=16%, list=26%, signal=12%	C9orf64/SUN2/COL4A2/SETD2/DENND6A/NFATC1/TEAD2/AKAP13/DDR1/KIF13B/CCNG2/BCL2L11
CHAMP1	CHAMP1	295	0.10815	0.412714	1	1	0.216792	3775	tags=32%, list=33%, signal=22%	SGMS1/MYO1B/KIF1C/RHOBTB3/SH3RF1/USO1/CPPED1/TMEM263/ITGB1/PTPN11/ROCK1/DOCK7/ARL2BP/KDM1B/MTMR10/STX12/DLD/ACTR2/FAM126A/USP48/STXBP5/APC/PRKD3/NACC2/UXS1/CILK1/BNC2/TEAD1/CDV3/TTPAL/TMOD3/DOCK5/PPP1R12A/SMC2/STT3B/GIT2/MGAT5/ANAPC1/XPO6/CCDC6/VPS53/CAPZA1/IPO7/NRAS/EIF4H/MBNL1/MFN2/TFRC/IBTK/DEK/CFAP97/EXOC5/ZNF880/RAI14/PPIP5K2/MAPRE1/RSPRY1/EML4/DCK/USP1/ERCC6/GNAQ/CAND1/OPA1/OCRL/FHIP2A/RNAS…
ZNF655	ZNF655	164	-0.105107	-0.411903	1	1	0.216792	4937	tags=43%, list=44%, signal=24%	ITGA5/DNAJC9/SYNCRIP/MAP3K11/BUB3/CARD10/IFRD2/RAD18/PITPNB/UCHL3/PSMD2/SNHG3/IPPK/SRP19/GTPBP4/USP15/TCERG1/DONSON/RUSC2/NANS/MFSD2A/CDK7/IRF1/EWSR1/GPATCH4/PARP12/PPP3CC/PTBP1/SFMBT1/TTL/MAK16/DGCR8/FUS/ATP6V1D/DPH2/MASTL/TLNRD1/PELO/NAA25/SNRPA1/LOC112268269/PDHX/TAF9/FTSJ1/ANKLE2/MFSD8/LTO1/LARP1B/METRNL/ZNF598/POLR3A/SELENOI/CCNDBP1/RFWD3/GNL3/BCL7B/MAFK/VMA21/FXR2/ENTR1/ITPR3/HNRNPAB/COX19/…
ZXDB	ZXDB	198	0.112011	0.410488	1	1	0.216792	3204	tags=23%, list=28%, signal=17%	NEK7/CLIC4/MYO1B/ALDH1A3/SWAP70/SLC4A7/GNG12/PRKCA/KIF5B/SNX6/EPRS1/ANP32E/GMFB/DOCK5/HPS5/GXYLT1/TMPO/SMURF2/FYTTD1/MGAT5/STYX/TNPO1/TOMM70/INIP/NRAS/MBNL1/UHRF1BP1/NCEH1/TFRC/XPOT/DEK/CFAP97/MTMR12/RAI14/DCK/TCEA1/UNC119B/USP1/RAB3GAP1/VTA1/SNORA104/ERCC6/TWF1/GNAQ/EIF3A
PPARA	PPARA	234	0.10625	0.396816	1	1	0.216792	9220	tags=97%, list=82%, signal=18%	PUS7L/TRAM1/SNX6/USO1/TMEM263/ROCK1/TMED2/STXBP5/PRKD3/SEL1L/TEAD1/LCLAT1/HPS5/SNTB2/UBE2Q2/STT3B/APOOL/UBE3B/MGAT5/TNPO1/LMAN1/DCAF17/BRI3BP/MBNL2/STX7/SLC25A40/RAI14/PPIP5K2/RSPRY1/MBTPS2/CAND1/OPA1/IPO11/ARFGEF1/KIF2A/SEPTIN10/SLC9A6/HACD2/LIFR/CUL4B/ACBD3/UBA6/SLC16A7/CRLF3/PHTF2/TMTC3/GPR180/AP1G1/QSER1/ITCH/WDR44/IQGAP1/ANKRD17/RUFY2/RB1/ELL2/EPB41L5/GFPT1/NUS1/TAF2/CDC73/USP9X/TMX1/SLC41A1…
ZNF436	ZNF436	102	-0.0975323	-0.359034	1	1	0.216792	4192	tags=31%, list=37%, signal=20%	ANTXR1/LMBRD1/DLG3/ARMCX1/ANGPTL2/COL9A2/SSBP3/PTEN/FAXDC2/EMP2/CRISPLD2/FAM102B/RASL12/DIO2/RNF24/EPM2AIP1/ZNF608/LDB1/MLLT3/SKAP2/S1PR1/SNED1/TSPAN11/CLDN23/SALL2/ACKR4/PRICKLE2/SPOCK1/ZNF521/ARHGAP24/NDRG4/DCHS1
ARHGAP35	ARHGAP35	112	0.102494	0.35031	1	1	0.216792	115	tags=1%, list=1%, signal=1%	CRIM1
ZNF532	ZNF532	106	0.0950635	0.322852	1	1	0.216792	10225	tags=100%, list=91%, signal=10%	TANC1/LINC00205/IQSEC1/HCFC2/SEC63/LOC102724250/BICD2/MED13L/XRRA1/PLSCR4/FAM126B/ZNF621/ZFHX4/INPP4A/HERC1/GOPC/PTPRM/KIAA1109/LRP6/AMER1/TFCP2/TAF1/HERC2/MYCBP2/GULP1/SHPRH/YEATS2/GSE1/PTCH1/DENND4A/GPRC5B/ASH1L/ZC3H13/PER3/ATXN1/GCC2/TRAF3IP1/LMLN/EVC/POLR1A/MTR/TMEM131/TGFB2/HMG20A/SKI/FOXJ2/PRRC2B/ADAM17/RAB28/HIPK1/ZRANB2/GLI2/HDAC4/RABGAP1/TMEM184C/BOD1L1/TMEM67/ERCC6L2/AKAP9/NRP2/NEMF/EHM…
SMAD1	SMAD1	113	0.0822292	0.281693	1	1	0.216792	4648	tags=42%, list=41%, signal=25%	IFIT2/GPD1L/CYP2U1/CCDC186/RPE/BVES/TMEM123/MYH10/C6orf89/FEZ2/AK3/RBFOX2/RAB2A/RAB5B/PNMA8A/ZFHX4/APPL1/CEP68/NKAPD1/SGCB/ANKFY1/LARGE1/TFCP2/ZFP90/NPTN/ZMAT3/SHPRH/QKI/PLCL2/EXD2/CANX/ZFYVE9/GPRC5B/FADS1/HNRNPA0/ARMH4/FUT11/NCOA4/NCOA1/TCF12/GALNT1/SMAP1/BRMS1L/SPIN1/CELF2/TMCC1/TBC1D16

## Sheet: nD.IB
ID	Description	setSize	enrichmentScore	NES	pvalue	p.adjust	qvalue	rank	leading_edge	core_enrichment
ZNF787	ZNF787	450	0.761352	3.65156	1.81208e-111	1.52214e-108	3.75767e-109	2277	tags=84%, list=20%, signal=69%	H1-2/MT1E/PHLDA2/PNP/HMGA2/FOSL1/HMGA1/PPP1R15A/RPSAP52/TNFRSF12A/TEX30/KLHL21/CTXN1/NOP2/GET4/TXNL4B/KLF16/EXOSC5/NFKBIB/NOP56/ARHGAP22/WDR74/NSUN5/AEN/SLC35E4/RRS1/SERTAD1/GLRX2/YDJC/SLC25A33/CCDC86/CA5BP1/ZNHIT2/PDRG1/PVT1/NOP16/LYAR/SLC52A2/ZNF408/MRM3/AKAP8L/EXOSC8/HRAS/ECI1/KIF22/ZFAND2A/BRMS1/AIMP2/SIRT7/C11orf80/PDXP/PINX1/DOHH/GNL2/ARL4C/TRMT1/NTMT1/PI4K2A/MAP1S/HINT2/SMAGP/SURF2/ORC5/TR…
SNAPC2	SNAPC2	425	0.723863	3.42322	2.10625e-87	8.84623e-85	2.18384e-85	2712	tags=81%, list=24%, signal=64%	CXCL8/NR1D1/TMEM158/H1-2/MT2P1/RPLP0P2/RPP25/HMGA1/STX3/STX1A/RSPO3/DUSP6/DEDD2/GSTO1/NPIPB2/AVPI1/CIART/TXNL4B/H2BC5/GNG11/NFKBIB/H1-10/OSER1/ARHGAP22/WDR74/PHLDA1/SPATA2L/NSUN5/PFDN2/MT1L/H2BC12/SLC35E4/SEC11C/NMB/RIN1/SERTAD1/CCDC86/ZNHIT2/CORO2B/SLC52A2/SGF29/ZNF408/LIN37/MRM3/AKAP8L/SQSTM1/BRMS1/NR2C2AP/RELB/TRMT1/NTMT1/ABHD6/LY96/TMEM255B/KCTD13/HINT2/SMAGP/SURF2/ZNF574/FAM174C/TMEM251/DNLZ…
ESRRA	ESRRA	376	0.73584	3.43816	2.73051e-82	5.73408e-80	1.41556e-80	1994	tags=72%, list=18%, signal=61%	MMP3/PLIN2/H1-2/RPLP0P2/RPP25/SPHK1/STX1A/TNFRSF12A/ANGPTL4/DEDD2/GSTO1/NPIPB2/HPCAL1/GET4/EXOSC5/NFKBIB/H1-10/WDR74/SLC22A4/SPATA2L/NSUN5/SLC35E4/SEC11C/NMB/RIN1/SERTAD1/SLC25A33/ZNHIT2/PDRG1/SLC52A2/SGF29/ZNF408/LIN37/MRM3/AKAP8L/ZFAND2A/SQSTM1/PACC1/BRMS1/RELB/DOHH/TRMT1/NTMT1/ABHD6/MAP1S/R3HCC1L/IRF7/KCTD13/HINT2/SMAGP/SURF2/TRMT61A/ZNF574/FAM174C/OSGIN1/TMEM251/WRAP53/SNRPB/DNLZ/SMIM4/ZBTB9/…
ZNF580	ZNF580	491	0.682597	3.30296	2.10627e-82	5.73408e-80	1.41556e-80	3235	tags=80%, list=29%, signal=60%	RPSAP52/EXOSC5/WDR74/SERTAD1/SLC25A33/CCDC86/ZNHIT2/SLC52A2/HRAS/BRMS1/PDXP/DOHH/TRMT1/NTMT1/MAP1S/TOMM34/HINT2/SMAGP/FAM174C/SNRPB/DNLZ/SMIM4/C11orf68/EIF6/POLR1C/DRAP1/DAXX/ZNF787/SH3BGRL3/RPS19BP1/SCO2/GLRX3/C6orf136/ICAM3/MRPS18C/S100A6/RP9/EXOSC4/UBE2M/MRPL41/TPRN/MRPL52/NDUFAF2/DDX56/ALKBH2/AATF/SENP3/WDR54/HSPBP1/ORAI1/GNB1L/ADRM1/MRPS31/TBRG4/SNRPG/C19orf54/MRPS12/SF3B4/RAD23A/MIX23/MRPL4…
CHCHD3	CHCHD3	488	0.658917	3.15934	2.84836e-71	4.78524e-69	1.18132e-69	3329	tags=77%, list=29%, signal=57%	TMEM158/UPP1/SYT7/HMGA2/SPRY2/KLHL21/PLAUR/ARHGAP22/FABP5/EFL1/LINC01119/UTP25/SERTAD1/CORO2B/SLC52A2/HS3ST3A1/MAD2L1BP/PI4K2A/MAP1S/TOMM34/SMAGP/ORC5/RAE1/UBIAD1/PPIF/DAXX/RPF1/DDX31/UTP3/ASPHD1/GLRX3/DNTTIP2/ALKBH1/NOP58/EXOSC4/TEX10/NUFIP1/HLX/PPP1R18/TMEM199/NUMB/DDX56/TOE1/UTP4/WDR54/RMC1/RIPK2/CTSB/HYLS1/FAM86C1P/GSK3A/MRPS12/ZNF622/MIF4GD/SF3B4/RAD23A/ABRACL/MRPL47/SPATA5L1/MRPS22/TRMT10C/…
ZNF408	ZNF408	189	0.836159	3.76119	1.05298e-69	1.47417e-67	3.63925e-68	1513	tags=89%, list=13%, signal=79%	SLC3A2/H1-2/MT1E/PHLDA2/HMGA2/FOSL1/MAFF/PPP1R15A/RPSAP52/LOC105376486/TNFRSF12A/PIM3/KLHL21/DEDD2/NPIPB2/NOP2/GET4/KLF16/NFKBIB/SLC25A19/H1-10/OSER1/NOP56/WDR74/SPATA2L/NSUN5/AEN/PFDN2/H2BC12/SLC35E4/SEC11C/RRS1/RIN1/ATG101/SERTAD1/ILF3-DT/CCDC86/CA5BP1/PVT1/LYAR/SLC52A2/MRM3/AKAP8L/ZFAND2A/BRMS1/PDXP/PINX1/RELB/DOHH/GNL2/NTMT1/MAP1S/IRF7/HINT2/SURF2/ORC5/CIDECP1/RAE1/FAM174C/DNLZ/POLR1C/REXO1/D…
FLYWCH1	FLYWCH1	244	0.77749	3.59837	3.51324e-65	4.21588e-63	1.04076e-63	1987	tags=81%, list=18%, signal=68%	NR1D1/GPAT3/MT2P1/RPLP0P2/RPP25/LINC-PINT/FZD8/PNP/STX3/H1-0/STX1A/LOC105376486/ANGPTL4/DUSP6/KLHL21/DEDD2/GSTO1/NPIPB2/PLAUR/CIART/IRAK2/NFKBIB/H1-10/OSER1/WDR74/SLC22A4/SPATA2L/NSUN5/AEN/H2BC12/SEC11C/NMB/RIN1/SERTAD1/ILF3-DT/CORO2B/LYAR/SLC52A2/SGF29/ZNF408/AKAP8L/GFPT2/SQSTM1/BRMS1/SLC35F2/LZTS3/NR2C2AP/ABHD6/LY96/IRF7/KCTD13/HINT2/ZNF574/RAE1/FAM174C/WRAP53/SNRPB/DNLZ/CFAP298/SMIM4/LOC100996…
CENPX	CENPX	389	0.678039	3.23166	6.56799e-63	6.89639e-61	1.70249e-61	3116	tags=75%, list=28%, signal=56%	MT1E/HMGA1P3/PHLDA2/PNP/MT2A/FOSL1/TM4SF1/RPSAP52/TNFRSF12A/TSLP/GSTO1/GET4/EXOSC5/ARHGAP22/NSUN5/MT1L/SERTAD1/SLC25A33/ANPEP/CCDC86/ZNHIT2/LIN37/HRAS/BRMS1/SIRT7/DOHH/TRMT1/NTMT1/TOMM34/SMAGP/SURF2/FAM174C/OSGIN1/SNRPB/C11orf68/EIF6/POLR1C/DRAP1/ZNF787/SH3BGRL3/PTS/RPS19BP1/SCO2/GLRX3/ICAM3/MRPS18C/S100A6/RP9/EXOSC4/ESRRA/EMC6/UBE2M/MRPL41/TPRN/MRPL52/DDX56/WDR54/HSPBP1/IFI30/ADRM1/SRA1/SNRPG/HA…
AKAP8L	AKAP8L	210	0.790979	3.60779	2.2143e-60	1.92214e-58	4.74514e-59	1447	tags=76%, list=13%, signal=68%	MMP3/DDIT3/NR1D1/SLC3A2/H1-2/RPLP0P2/RPP25/LINC-PINT/FZD8/PNP/GDF15/PPP1R15A/SMOX/H1-0/PIM3/TEX30/KLHL21/IL24/DEDD2/NPIPB2/HPCAL1/EXOSC5/NFKBIB/H1-10/OSER1/NOP56/HSPBAP1/WDR74/ZNF121/SPATA2L/NSUN5/PFDN2/ATG4D/NMB/SERTAD1/CCDC86/LYAR/SLC52A2/SGF29/ZNF408/LIN37/TYMP/SQSTM1/SNHG9/BRMS1/SLC35F2/NR2C2AP/PDXP/CHKA/DOHH/MAD2L1BP/NTMT1/ABHD6/LY96/IRF7/KCTD13/HINT2/SURF2/ORC5/ZNF574/FAM174C/TMEM251/LOC100…
DNTTIP1	DNTTIP1	293	0.729045	3.44773	2.51709e-60	1.92214e-58	4.74514e-59	2674	tags=84%, list=24%, signal=66%	MT1E/CTXN1/GET4/NFKBIB/NOP56/WDR74/KHDC4/RRS1/SERTAD1/SLC25A33/CCDC86/PVT1/LYAR/SLC52A2/EXOSC8/HRAS/KIF22/BRMS1/SIRT7/PDXP/PINX1/DOHH/GNL2/NTMT1/HINT2/ORC5/TRMT61A/RAE1/FAM174C/WRAP53/SNRPB/SMIM4/DAXX/ZNF787/CCDC137/RRP1/LENG1/RPS19BP1/SCO2/GLRX3/NOC2L/DNTTIP2/MRPS18C/S100A6/RP9/NOP58/H2AX/NUFIP1/CMC2/EMC6/UBE2M/MRPL52/DDX56/KLC2/SENP3/UTP4/HSPBP1/NXT1/TPRKB/TOMM40/ADRM1/LRWD1/RRP9/DVL1/SRA1/COX1…
USF2	USF2	470	0.632338	3.06189	2.29917e-60	1.92214e-58	4.74514e-59	3700	tags=76%, list=33%, signal=53%	H1-10/HSPBAP1/WDR74/NSUN5/PFDN2/ZNHIT2/SGF29/AKAP8L/SNHG9/BRMS1/UBALD2/NR2C2AP/HINT2/SURF2/ZNF574/DNLZ/CFAP298/SMIM4/ATP6V0B/LENG1/ASPHD1/GPRIN1/SCO2/GFER/C6orf136/AUP1/MRPL2/EXOSC4/ESRRA/SLC66A1/MRPL41/ALKBH2/MEPCE/PIP4P1/HSPBP1/KRI1/NXT1/SIRT6/PFDN6/MRPS31/NOC4L/RRP9/GPANK1/SNHG11/B9D2/COX17/ERF/CHCHD2P6/HOMER3/VAC14/MRPL32/TUT1/PPP1R35/TIMM17B/CAMTA1/DDX39A/TFPT/MRPS18B/CMC1/CLCN7/INAFM1/OXLD1…
PHF1	PHF1	261	0.74538	3.42182	2.02384e-59	1.41669e-57	3.49734e-58	2554	tags=85%, list=23%, signal=67%	NR1D1/PLIN2/UPP1/H1-2/SYT7/RPP25/LINC-PINT/PNP/GDF15/STX1A/ANGPTL4/RFX8/DEDD2/GSTO1/POU2F2/NPIPB2/CIART/GET4/IRAK2/GNG11/H1-10/ARHGAP22/WDR74/SLC22A4/SPATA2L/NSUN5/AEN/H2BC12/SEC11C/NMB/RIN1/CORO2B/SGF29/SQSTM1/BRMS1/NR2C2AP/TRMT1/ABHD6/LY96/TMEM255B/IRF7/KCTD13/HINT2/FAM174C/OSGIN1/SMIM4/LOC100996842/POLR1C/CLDN15/HINFP/ATP6V0B/ARRDC2/LENG1/RPS19BP1/SCO2/CBARP/GFER/GLRX3/C6orf136/FBRS/ICAM3/AUP1…
STAT1	STAT1	465	-0.702003	-2.65129	5.79386e-58	3.74372e-56	9.24203e-57	2182	tags=65%, list=19%, signal=55%	FKBP14/NEGR1/GFRA1/GSTCD/EML1/FECH/GRAMD2B/PDE4DIP/TEAD1/CCN1/ACTN4/DBNL/SEC23A/RFX5/ATP11C/GCNT1/DYNC1LI2/IVD/MAP4/VSIR/KCTD10/HDLBP/ADD1/PKP4/MEGF6/EPS8/DDB1/RPS6KA2/FLNA/SGMS1/ABCB10/ADAMTS2/NUCB2/SEC24D/HERC3/ERCC8/CTIF/CES2/ARHGAP31/TOM1L2/TNFAIP8L3/TMEM231/KCNK2/ZHX3/C12orf4/FSTL1/SPATS2L/ELP1/FKTN/PCSK7/DCTN1/CLTCL1/DAB2/QSOX1/MBNL1-AS1/RASSF3/ATP8B1/ACTG2/POFUT1/KIF1C/SULF1/SYNJ2BP/C6orf1…
RELA	RELA	271	0.726892	3.36248	4.49411e-57	2.69647e-55	6.65669e-56	2789	tags=88%, list=25%, signal=68%	SYT7/H1-0/SPRY2/TCF21/TEX30/KLHL21/HPCAL1/AEN/H2BC12/EFL1/SERTAD1/DUSP10/CORO2B/SLC52A2/ZNF408/MRM3/STK24/MAD2L1BP/ABHD6/PI4K2A/MAP1S/SMAGP/ZNF574/RAE1/TMEM251/UBIAD1/VEGFC/ZBTB9/ZNF787/RCE1/NFKBIE/ATP6V0B/UTP3/GPRIN1/GFER/C6orf136/FBRS/ICAM3/ALKBH1/ARL8A/TEX10/NUFIP1/UBE2M/PPP1R18/KANSL2/TRIM11/TMEM199/NUMB/AATF/SNAPC2/MEPCE/UTP4/TLCD1/WDR54/HSPBP1/ORAI1/RIPK2/RFX1/NOC4L/GPANK1/WBP2/GSK3A/ZNF213…
THRA	THRA	350	-0.742881	-2.78599	8.97951e-57	5.02853e-55	1.24138e-55	2572	tags=86%, list=23%, signal=68%	SRP14/ASB16-AS1/SSH3/TSPAN14/SNAPIN/PIK3R2/CFAP410/YIPF2/DEXI/NSL1/TMEM42/VPS26B/TM2D2/COL6A2/ACAD9/APH1A/MGST3/PHETA2/CCDC32/CTDSP1/ZNF346/AAMDC/EPHB4/EIF4A2/CPNE1/VPS45/C11orf49/VPS51/CFDP1/ZSCAN26/DGCR2/MSRB2/GCDH/LINC00847/MPV17/ALG12/TCEAL8/SLC39A1/PRKCZ/PPIB/NCK2/SLC48A1/HIBCH/RAB11FIP3/KIZ/IFT140/DHRS4-AS1/FDXR/ZNF561-AS1/LINC00476/CD27-AS1/COQ8B/TPT1/SLC38A10/SV2A/PIANP/NLGN2/MTA3/IGBP1/P…
JAZF1	JAZF1	400	-0.713886	-2.68881	1.64681e-55	8.64577e-54	2.13436e-54	2403	tags=74%, list=21%, signal=60%	RALBP1/MLEC/CBX5/FAM171A1/GPX8/ERLIN1/PRICKLE1/POFUT2/DNAAF9/NLN/GBP3/SUN1/CDK6/ARSJ/GIT2/ARMCX2/CACNA2D1/TRAM1/FKBP14/NEGR1/ACTB/PLOD1/URI1/TMOD3/POLH/OPN3/ACTN4/PAPSS1/STK38/SEC23A/CCDC88A/SLC25A24/USP48/DOCK11/AGPS/GCNT1/RABGAP1L/DYNC1LI2/TGFBI/EXTL3/KCTD10/PKP4/ITSN1/MEGF6/GLRB/ARHGEF17/EPS8/OSTC/DDB1/FAM120A/SGMS1/ADAMTS2/NUCB2/AGA/SEC24D/EIF4G2/ERCC8/CSDE1/ARHGAP31/ZHX3/STT3A/KDELR2/AGBL5/C…
KLF16	KLF16	189	0.791465	3.56015	1.26212e-54	6.23634e-53	1.53955e-53	1890	tags=89%, list=17%, signal=76%	SH2D5/HBEGF/DKK1/MT1E/PHLDA2/TNFRSF12A/TWNK/FAM83G/PORCN/PLD6/CKS2/ATF4/DCBLD2/AVPI1/NOP2/ODC1/YRDC/SNHG15/SLC25A19/SLC38A5/NOP56/H2AZ1/TARS1/IRF1/EIF4EBP1/ATG4D/FAM180A/CCDC9/STC2/YARS1/ATG101/GLRX2/YDJC/CCDC86/PDRG1/NOP16/UBE2S/PPP1R14B-AS1/GRPEL1/ZNF408/METRNL/PARP12/HRAS/ECI1/ZFAND2A/AIMP2/PDXP/GOT1/SEC61A2/GPATCH4/PNPLA2/MAP1S/BYSL/MCM7/TRMT61A/VEGFC/EIF6/XRCC3/ZNF787/RRP12/SH3BGRL3/CCDC137/…
GTF2I	GTF2I	371	-0.725158	-2.72411	5.60029e-54	2.61347e-52	6.4518e-53	2646	tags=83%, list=23%, signal=66%	ATF6/NSF/IREB2/GOLM2/CLASP1/VANGL1/MYCBP2/ASCC3/PPIP5K2/FRS2/ZC3H13/DLD/SCRN1/UBE3B/APPL1/PRKD3/NBAS/KLHL20/MAP3K7/WWP1/RALBP1/YLPM1/CBX5/EIF2AK2/VPS39/TOP2B/ARHGEF12/PRICKLE1/SRBD1/R3HDM1/DMXL2/SEL1L/RFC1/IPP/NBPF26/TM9SF4/MON2/TRERF1/COG6/CCSER2/ZMYM4/GNPTAB/PBLD/DOCK1/ZFYVE9/ARSB/GIT2/NUDT11/ARMCX2/CTR9/FBXW2/FKBP14/GSTCD/EML1/NBEAL1/FECH/SLC46A1/HERC1/ATRX/SMARCC1/TET2/INPP4A/ATRN/PAPSS1/CEP1…
THAP3	THAP3	379	0.648181	3.03681	8.70909e-53	3.85034e-51	9.50522e-52	3507	tags=82%, list=31%, signal=59%	NPIPB2/TXNL4B/SPATA2L/RIN1/SGF29/SNHG9/NR2C2AP/LY96/KCTD13/HINT2/DNLZ/SMIM4/LOC100996842/ZBTB9/ATP6V0B/LENG1/GFER/ICAM3/MRPS18C/AUP1/MRPL2/RP9/PHF1/EXOSC4/ESRRA/CMC2/MRPL41/ALKBH2/SNAPC2/SENP3/TYSND1/NXT1/PFDN6/MRPS31/POLRMT/FLYWCH1/ZNF213/SNRPG/RAD23A/MRPL47/MOB2/TUT1/TFAP4/SFR1/TIMM17B/REEP6/MITD1/CTU1/SNRPC/COA6/MRPS18B/MRM1/SAC3D1/PEX14/TRIM28/DIABLO/CMC1/CENPX/OXLD1/GADD45GIP1/FAM86DP/RPP25L…
ZBTB9	ZBTB9	219	0.743931	3.38789	2.17423e-50	9.13177e-49	2.25433e-49	2578	tags=89%, list=23%, signal=70%	KLHL21/TXNL4B/NFKBIB/HSPBAP1/WDR74/H2BC12/KLHL11/SERTAD1/CA5BP1/ZNHIT2/MRM3/AKAP8L/MAD2L1BP/NTMT1/PI4K2A/PPP1R10/ORC5/ZNF574/RAE1/FKBP4/UBIAD1/DAXX/RPF1/ZNF787/HINFP/DDX31/ASPHD1/GPRIN1/GFER/GLRX3/C6orf136/DNTTIP2/MRPS18C/ALKBH1/ARL8A/ESRRA/NUFIP1/PPP1R18/AATF/UTP4/TLCD1/GNB1L/SUPV3L1/GON7/NXT1/RIPK2/RFX1/MRPL39/MRPS31/CHMP1B/GSK3A/ZNF213/SF3B4/GPATCH3/SPATA5L1/NDUFAF4/ARRB2/TUT1/RELA/EIF1AD/TRAP…
PA2G4	PA2G4	311	0.677102	3.1977	1.03516e-49	4.14062e-48	1.02218e-48	3197	tags=82%, list=28%, signal=60%	FOSL1/KLF16/YRDC/SLC25A19/SLC38A5/NOP56/H2AZ1/FAM180A/ATG101/CCDC86/NOP16/EXOSC8/HRAS/AIMP2/GOT1/PNPLA2/BYSL/EIF6/DAXX/RRP12/CCDC137/TFB2M/ZPR1/GLRX3/NOC2L/NOP58/H2AX/CMC2/EMC6/UBE2M/TPRN/PPP1R18/MRPL52/DDX56/PNO1/UTP4/IFRD2/EIF5AL1/DNAJC9/FTSJ1/TOMM40/CLUH/ELOC/MRPL39/TBRG4/FAM86C1P/MRPS12/ZNF622/PAK4/MRPL47/SPATA5L1/MRPS22/SLC9A3R1/ALKBH3/NME1/PPP1R14B/RNF181/SNRPC/MIER2/TIMM50/C19orf48/GRK6/PS…
ZNF33B	ZNF33B	143	-0.861958	-2.98645	2.02514e-49	7.73234e-48	1.90886e-48	1255	tags=90%, list=11%, signal=81%	IFT172/ATP7A/SKAP2/CASP8/MTARC2/IL13RA1/RNF20/ABCC4/RCBTB2/SYTL3/RNF24/HSD17B4/ARHGEF3/EPB41L1/HSD17B11/BBS1/FUCA1/LOC100506990/EMP2/SVBP/SALL2/RRAGB/CC2D2A/ZNF512/FUT10/SLC27A1/DLG3/DZIP1/NHSL2/PXK/GLI3/SGCE/GSTA4/MAPRE2/RNASEL/ACACB/PLA2R1/SIAE/MAP6/CROT/NEO1/SH3BGRL/TRIQK/GTF2IP1/OSBPL1A/ARHGEF25/ZNF608/DPYSL2/APBB1IP/NAPEPLD/PAM/CMBL/PDGFRB/ZNF436/SMO/GSN/IFT122/SRPX/ADCY3/GRIA3/ALPK1/STAT3/F…
AEBP1	AEBP1	223	-0.785611	-2.85638	6.13731e-48	2.24145e-46	5.53341e-47	2083	tags=86%, list=18%, signal=72%	NCK2/RAB11FIP3/KIAA0930/IFT140/BEX3/ZNF561-AS1/LINC00476/COQ8B/SLC38A10/SV2A/SEZ6L2/MPPE1/NR2F1-AS1/PDE4A/GGT7/MAGEH1/DNM1/COL6A1/PPM1M/GUSB/C11orf54/PRR3/IKZF4/NICN1/GAA/GINM1/ARAP1/IFNGR1/IL10RB/ATF7/TPP1/HEXA/GRAMD4/KNDC1/GSDMD/ITM2C/FUT8/SUOX/RTL8B/GSTM3/OS9/MAN2B1/CHST14/ATF6B/NMRK1/SCUBE2/NR1H3/SHOX2/APOBEC3F/RHOBTB2/GPX7/SMIM10/SLCO3A1/SSBP3/ZNF135/ACAD10/CYP51A1/WWOX/CEP162/CDC25B/FADS1/M…
ZBTB47	ZBTB47	317	-0.725908	-2.71419	9.99171e-47	3.4971e-45	8.63318e-46	2337	tags=72%, list=21%, signal=58%	POFUT2/CCND3/GBF1/PPA1/SUN1/EVI5L/FKBP10/VPS53/TMEM106A/GPC1/ACTB/PLOD1/SGSM2/ADCY6/P3H4/CCN1/PRKAR1B/RARS2/ACTN4/TBC1D1/CREB3L1/STIM1/IVD/MAP4/INTS3/RMDN1/KDM1A/HDLBP/MEGF6/ARHGEF17/UACA/LOXL1/DDB1/MARVELD1/TRAFD1/RPS6KA2/PDLIM2/FLNA/ADAMTS2/NUCB2/CERCAM/EIF4G2/DCAF5/ERCC8/CTIF/CES2/TOM1L2/APOL2/ZHX3/GYS1/GTDC1/C12orf4/RSU1/FSTL1/SPATS2L/PCSK7/DCTN1/CLTCL1/SLC35G1/NUDT16/QSOX1/MPI/GLT8D1/KIF1C/V…
HSF1	HSF1	288	0.671829	3.17439	1.60692e-45	5.39925e-44	1.3329e-44	3535	tags=87%, list=31%, signal=61%	CTXN1/GET4/NOP56/SERTAD1/GLRX2/CCDC86/SLC52A2/MRM3/HRAS/AIMP2/PDXP/DOHH/NTMT1/MAP1S/ZBTB9/ZNF787/CCDC137/PPP1R14BP3/MRPS18C/H2AX/EMC6/UBE2M/TPRN/MRPL52/NDUFAF2/DDX56/AATF/UTP4/ORAI1/CLUH/ADRM1/TBRG4/DVL1/C19orf54/MRPS12/ZNF622/RAD23A/PAK4/ATXN2L/ARRB2/TSSC4/NME1/PPP1R14B/RNF181/TIMM50/COA6/MRPS18B/PEX14/TRIM28/HSD3B7/PSMD8/FARSA/TXNRD2/RSL1D1/CYC1/GTF3C5/GADD45GIP1/PSMC4/BSG/CIAO2B/PDCD2L/MRPL21/…
HINFP	HINFP	127	0.822877	3.52501	2.04712e-43	6.61378e-42	1.63273e-42	1441	tags=82%, list=13%, signal=72%	MMP3/TFPI2/NR1D1/IL33/PAQR5/H1-2/MT2P1/LINC-PINT/PNP/HMGA2/SPHK1/SMOX/STX1A/DEDD2/BTG1/GSTO1/PLAUR/HPCAL1/IRAK2/OSER1/HSPBAP1/ZNF121/EFL1/RELT/UTP25/SLC25A33/SLC52A2/LIN37/MRM3/AKAP8L/PACC1/CHKA/CLK1/MAD2L1BP/NTMT1/TSPYL2/ABHD6/R3HCC1L/IRF7/PPP1R10/KCTD13/TMEM251/ZBTB9/RPF1/RCE1/DDX31/ATP6V0B/CBARP/GFER/FBRS/PIM2/PHF1/ALKBH1/ARL8A/ESRRA/SLC66A1/KANSL2/PTBP2/TRIM11/TMEM199/ZNF667/PIP4P1/TYSND1/KRI…
DZIP1	DZIP1	165	-0.818942	-2.89098	5.14988e-43	1.60218e-41	3.95527e-42	1793	tags=92%, list=16%, signal=78%	GLIS1/ENG/TRIM22/EIF4EBP2/USP30/HSD17B12/FAM172A/BBS2/FAM8A1/TMEM260/TEF/FEZ2/SNX1/IL10RB/SMARCC2/SPAG16/INVS/DPY19L3/ABHD14A/LONP2/KCTD3/PPP1R21/TMEM168/ZNF362/HDHD2/HGSNAT/RTL8B/BRD3OS/NPR2/DENND10/ERAP2/DOP1A/EFCAB14/PCYOX1L/STX17/MBTPS1/PLA2G12A/RBL2/CASP8/PCNX2/TMCC1/FTO/OSTF1/HNRNPA1/MTARC2/THRA/TTYH3/SUFU/ZMYM3/RNF20/IFT52/TRIM5/KANK2/GOLM1/AOX1/NCSTN/HSD17B4/ARPIN/EPB41L1/PRDM16/CALR/RXRA…
NR1H2	NR1H2	279	0.66432	3.08855	1.54563e-42	4.63688e-41	1.14469e-41	3287	tags=81%, list=29%, signal=59%	DEDD2/HPCAL1/AEN/SLC35E4/SERTAD1/CORO2B/ZNF408/UBALD2/SMIM3/KCTD13/SMAGP/RASSF8-AS1/FAM174C/RCE1/LENG1/GPRIN1/GFER/ARNTL/C6orf136/FBRS/AUP1/PHF1/ARL8A/ESRRA/SLC66A1/TRIM11/TMEM199/TOE1/MEPCE/WDR54/HSPBP1/UBALD1/ADRM1/SIRT6/LRWD1/WBP2/HGS/GSK3A/B9D2/ATG2A/SF3B4/RAD23A/GPATCH3/MOB2/DUS3L/HOMER3/VAC14/MIR31HG/RELA/CLP1/COL13A1/ABHD8/DDX39A/TFPT/NELFA/PEX14/MTMR14/PSMD8/FARSA/CLCN7/AP5Z1/TXNRD2/RNF11…
MEIS2	MEIS2	290	-0.723042	-2.68057	3.68679e-42	1.0679e-40	2.63629e-41	2716	tags=84%, list=24%, signal=65%	KIF3A/PRDX3/RPS6KC1/GALNT7/LUZP1/COPB2/EBF2/TTPAL/GARRE1/TFDP1/CMPK1/IRS1/PPIP5K2/SCRN1/UBE3B/DYNC1I2/PRKD3/RALBP1/TRAPPC11/CMTM6/SRBD1/R3HDM1/DPY19L1/IPP/NLN/MON2/COG6/GNPTAB/PBLD/GIT2/ARMCX2/CTR9/URI1/TMOD3/PDE4DIP/DDHD2/KIAA0513/CEP192/EXOC6B/SLC25A24/USP48/DSE/DOCK11/WDR11/STXBP5/RFX5/SLC25A40/ATP11C/SLC35D1/RABGAP1L/DYNC1LI2/RABEP1/KIF3B/UBE2Q2/IPO9/SNX4/EXTL3/KCTD10/COPA/ADD1/SPG11/APAF1/DR…
PLSCR1	PLSCR1	208	-0.776422	-2.80714	1.65125e-41	4.6235e-40	1.14139e-40	1675	tags=75%, list=15%, signal=65%	ALDOC/GINM1/TMEM59L/SPOCK1/IFNGR1/ST13/MMP2/PTEN/CTPS2/FZD1/IQCK/TPP1/TRPS1/B2M/KNDC1/ANXA4/NMRK1/LRRK2/SMIM10/MANBA/SSBP3/CYP51A1/PRXL2C/WWOX/CEP162/P4HA3/MCTP2/MXRA8/LMBRD1/BICC1/ASAH1/PAQR8/IL13RA1/RNF130/PXYLP1/WIPF1/LDB1/ITM2B/RCBTB2/RNF24/IDH1/MYO1D/HSD17B7/ARHGEF3/COL18A1/LRP4/HSD17B11/BDH2/CREG1/ARL6IP5/DCHS1/FUCA1/EMP2/TCTN1/PLAG1/SALL2/ANGPTL2/CC2D2A/C14orf93/FENDRR/DLG3/EPHX1/SSC5D/NTN…
ZNF512	ZNF512	183	-0.794268	-2.83208	2.54849e-41	6.90558e-40	1.70476e-40	1731	tags=83%, list=15%, signal=71%	CCDC149/C11orf54/PGPEP1/FAM172A/BBS2/LAMP1/NAP1L5/CLN5/NPTXR/IFNGR1/ST13/NDRG3/SMARCC2/SLC66A3/TPP1/BPNT1/ZFP90/PML/DCAKD/POLR3GL/ATG4C/MAGED2/ASB8/BRD3OS/NMRK1/TSPAN31/EEF1A1P25/QARS1/DIAPH2/CASP8/EEF1A1P13/FTO/PDIA3P1/OSTF1/HNRNPA1/THRA/SUFU/IL13RA1/ZMYM3/RNF20/IFT52/GMDS/AK3/RAB5B/WIPF1/KANK2/RCBTB2/GOLM1/CRTAP/SIX1/IDH1/BTN3A2/MRC2/HSD17B4/ARPIN/EPB41L1/SGCB/SLC41A3/LOC100419583/RPL3/PRDM16/A…
ZFHX4	ZFHX4	275	-0.733324	-2.70769	3.70955e-41	9.73756e-40	2.40388e-40	2636	tags=85%, list=23%, signal=67%	RAB2A/IREB2/LMBRD2/CLASP1/IRS1/MYCBP2/MACF1/GCC2/ASCC3/SLC39A10/DYNC1I2/TP53BP1/PTPRK/MAP3K7/WWP1/TMEM245/CBX5/ARHGEF12/DMXL2/DPY19L1/KDM4A/NBPF26/TM9SF4/MON2/TRERF1/TBC1D4/SPIN1/CCSER2/DOCK1/CACNA2D1/FBXW2/IL1RAP/TMOD3/VAMP7/ATRX/INPP4A/ATRN/CPLANE1/WASF3/ANKIB1/SLC25A24/DSE/DOCK11/AGPS/SLC35D1/ATP2C1/SECISBP2L/ZKSCAN1/DIP2C/KIAA1109/HACE1/MAN1A2/SPG11/USP46/ANKFY1/DNAJC14/SRPK2/IDE/IMPACT/UBE2H…
RXRA	RXRA	136	-0.834953	-2.88595	1.17661e-40	2.995e-39	7.39366e-40	1246	tags=94%, list=11%, signal=85%	SEC63/EIF4EBP2/USP30/TMEM260/TEF/TMEM106B/FAM168A/ZFP90/LONP2/NEK9/ZBTB4/NPR2/C6orf89/STX17/LAPTM4A/EXOC4/RBL2/DTX3L/TWSG1/FTO/PDIA3P1/OSTF1/NHLRC3/ANKMY2/ZMYM3/RNF20/ARMCX3/SCAPER/KANK2/SIX1/PIGK/EXT2/NCSTN/SESN1/ARPIN/SGCB/CARD8/NFIX/C2CD5/SLC25A23/SMARCA2/TBC1D5/ME1/FUT11/ZNF512/MAGT1/JHY/TRAK2/LARGE1/TBL1XR1/PDIA4/SUSD5/PRRG1/DZIP1/NHSL2/SEPTIN8/GALNT11/GLI3/AASS/MAPRE2/EEF2K/TMEM98/CACNA1C/N…
NFIX	NFIX	187	-0.789715	-2.82071	1.8915e-40	4.67312e-39	1.15364e-39	2111	tags=91%, list=19%, signal=75%	VAMP7/TMED10/NKAPD1/CEP192/ZNF252P/FAM149B1/SHC1/PIP4K2B/RABGAP1L/UBE2Q2/ADD1/C6orf120/SPG11/IMPACT/ANGEL1/CSDE1/CES2/UBE4B/RSU1/EIF4EBP2/FAM172A/AP2B1/SLC35G1/NUDT16/EPS15/POFUT1/CTDSP2/SNX29/FAM168A/NUCKS1/PRMT2/KCTD3/GNB4/MARCHF8/UBE2D4/HDHD2/DNAJC10/HGSNAT/CARNMT1/ASB8/CAMK2D/RDX/EHBP1/ERLIN2/DENND10/ALDH9A1/PARVA/C6orf89/APPL2/SPATA18/MBTPS1/EXOC4/MYO18A/PLA2G12A/DTX3L/ST6GALNAC6/PABPC1P4/RN…
ZHX1	ZHX1	386	-0.67184	-2.52424	2.6538e-40	6.36911e-39	1.57233e-39	3006	tags=75%, list=27%, signal=57%	STX7/COG5/GLYR1/MED13L/YIPF5/SNTB2/TTF2/LNPEP/DMXL1/FRMD6/PUS7L/STAU2/ARHGAP23/CYFIP1/MGAT2/PHF6/HEATR5A/TRIM44/PRRC1/USO1/BMPER/TMEM263/PCYT1A/DSTN/SEPTIN7/PTPN11/FAM98A/PRDX3/RPS6KC1/MSN/COPB2/ATF6/NSF/TTPAL/IREB2/TFDP1/GOLM2/CMPK1/NECTIN3/SEMA3C/VANGL1/ALDH18A1/ASCC3/PPIP5K2/DLD/DDAH1/UBE3B/FNBP1/EPB41L2/PRKD3/UBFD1/NBAS/RALBP1/CBX5/EIF2AK2/ERLIN1/R3HDM1/GBF1/IPP/DNAAF9/NLN/ZMYM4/PBLD/ARSJ/GIT…
KCMF1	KCMF1	247	0.674882	3.13076	1.71234e-39	3.99547e-38	9.8635e-39	3423	tags=86%, list=30%, signal=61%	GRPEL1/PARP12/NGDN/STK24/RP9P/TBC1D22B/MTAP/MED10/TAF9/ZPR1/DNTTIP2/ENTR1/MCUR1/SNIP1/DDX52/PNO1/HACL1/PSMD12/GNL3/SUPV3L1/FTSJ1/FXR2/UCHL3/MIS12/JMJD6/GSK3A/MOSPD1/PPP2CA/NIFK/RHEB/GRK6/TMEM33/PSMD8/PTBP1/NIP7/LOC100421372/NANS/TMEM11/PRPF3/DUSP12/PPP3CC/UBAP1/RABIF/EIF2S1/NOP14/RAMAC/ARPC5L/RIOK2/SELENOS/VPS26A/DUSP3/BCL7B/CNBP/UBE2K/SUGT1/CDR2L/CHTOP/PPP2R5B/DCAF13/HNRNPAB/C2CD2L/LLPH/MTERF1/L…
ZNF410	ZNF410	366	0.601218	2.83099	4.01005e-39	9.1039e-38	2.24745e-38	3562	tags=69%, list=32%, signal=49%	DUSP10/STK24/ORC5/UTP15/UTP3/TFB2M/DNTTIP2/NOP58/PPP2R2A/PPP1R18/UTP4/SHB/SUPV3L1/RIPK2/HYLS1/ASB6/FAM86C1P/GSK3A/CBLL1/ZNF317/SPATA5L1/GRK6/MTMR14/PTBP1/DPP9/MTIF2/UBAP1/RABIF/ETV5/HMCES/NOP14/GPN2/MRPL44/CDKN2AIPNL/POLR3A/MAP3K11/CNBP/UBE2K/NAF1/SUGT1/TMEM69/ELK1/RNF169/FAHD1/NUP88/DHX37/EEF1AKNMT/GEMIN4/TTL/ZDHHC18/DLGAP4/UBC/KCMF1/VPS18/BAIAP2/ZC3HC1/MED27/GTF3C3/SUPT5H/VPS4A/CCT5/ATP6V0A1/NO…
GLYR1	GLYR1	480	-0.636328	-2.40452	4.19963e-39	9.28338e-38	2.29176e-38	3166	tags=68%, list=28%, signal=51%	RTL10/FAM120B/ATXN10/STARD13/ARHGAP17/HEATR3/B4GALT4/WASF1/CORO1C/DGKA/SPTBN1/STX12/GOLGA3/TMEM241/PLEKHG2/ELL2/CASP1/BBS7/COG5/SNPH/YIPF5/HTR7P1/STK39/EMC1/AGO4/WDR41/TTF2/TANGO6/FITM2/ARHGAP23/CYFIP1/MGAT2/HYOU1/WDTC1/TRIM44/PRRC1/TP53INP2/STARD7/ZDHHC7/ARHGEF10/PXDN/ANKRD13A/XPO1/PPM1F/SCAF11/TLE4/ORAI2/SERAC1/KIF3A/FAM98A/PRDX3/RPS6KC1/FAN1/SMYD2/EHMT1/LUZP1/IFIT3/MPRIP/DCAF6/FGFR1/ATF6/TTPAL…
ZNF503	ZNF503	122	-0.847163	-2.89182	8.73373e-39	1.88111e-37	4.64385e-38	1174	tags=91%, list=10%, signal=82%	PCNX2/SCARB2/IL13RA1/HMGCR/KIAA1614/GOLM1/HMGN3/HSD17B4/BLMH/LOC100506990/ARHGEF4/TPST1/ALAD/JHY/BAIAP2-DT/ZFP36L1/TRANK1/DPYSL3/DLG3/SEPTIN6/SPIDR/NHSL2/PXK/GALNT11/TRIB2/RNASEL/MAP6/CROT/BBS9/GTF2IP1/OSBPL1A/ARHGEF25/APBB1IP/NAPEPLD/SQLE/PAM/MGST2/ZNF436/IFT122/THBS3/FKBP7/ALPK1/SLC27A3/GAL3ST4/ACSS3/TP53I11/SSBP2/IFITM2/ROR2/CTSO/PLSCR1/ZNF33B/ADGRA2/GPC4/PLXND1/PIK3IP1/HSPB2/BAMBI/ADORA1/NR2F…
GLMP	GLMP	442	-0.645373	-2.43778	2.04158e-38	4.28733e-37	1.0584e-37	2980	tags=64%, list=26%, signal=49%	TMEM129/OSBPL5/TTLL1/TOP1MT/ACADS/EHMT2/ERGIC3/SLC22A17/SCARF2/MOSPD3/C1orf216/ATRAID/CCDC74B/PACSIN3/PARP10/LIMK1/FTLP2/DHRS12/COQ8A/OPLAH/TNFRSF14/ACBD4/PSAP/PIGT/ACSS2/GPAA1/HADHA/OLFM1/IFIT3/MPND/CMKLR1/TMEM107/MGMT/CCDC61/B4GAT1/GNAS/SRP14/CCS/GNPTG/EID1/SSH3/SNAPIN/PIK3R2/CFAP410/YIPF2/ITFG2/TMEM42/CCDC159/COL6A2/TMBIM4/ETNK2/YPEL3/B4GALNT1/COX7A1/MGST3/PHETA2/CCDC32/CTDSP1/SERGEF/AAMDC/GST…
ZBTB45	ZBTB45	311	0.624176	2.94775	8.42865e-38	1.72685e-36	4.26301e-37	3823	tags=79%, list=34%, signal=54%	NSUN5/NTMT1/HINT2/FAM174C/C11orf68/EIF6/DAXX/ZNF787/SCO2/GLRX3/MRPS18C/MRPL52/DDX56/TLCD1/ORAI1/GNB1L/DVL1/FAM86C1P/MRPS12/SF3B4/RAD23A/MIX23/MRPL47/ARRB2/TSSC4/MRPL58/SNRPC/TIMM50/TRIM28/DIABLO/MRPS2/HSD3B7/CENPX/TIMM10/CYC1/GADD45GIP1/MCRIP2/MRPL36/ATP6V0C/BRI3/NOP10/CDKN2AIPNL/MRPS17/AURKAIP1/CDC34/TUBG1/POP7/METTL1/OTUB1/DPM2/ZNF580/GALE/TUSC2/FXYD5/CHCHD2/FDX2/RBM42/NDUFS8/CLIC1/EIF3I/CCDC12…
ZNF579	ZNF579	278	0.64519	2.99515	1.57025e-37	3.14051e-36	7.75289e-37	3535	tags=79%, list=31%, signal=56%	SERTAD1/SLC25A33/DOHH/FAM174C/FKBP4/ZBTB9/ZNF787/MRPS18C/EXOSC4/MRPL41/TPRN/MRPL52/SENP3/ORAI1/GNB1L/SNRPG/MRPS12/SF3B4/RAD23A/ARRB2/TSSC4/TIMM17B/MRPL58/CTU1/TIMM50/TRIM28/MRPS2/HSD3B7/FARSA/TIMM10/TXNRD2/RSL1D1/GIT1/SIPA1/GTF3C5/GADD45GIP1/MCRIP2/BSG/SLIRP/CIAO2B/PDCD2L/BRI3/PTGES2/ZNF593/RNF25/MRPS17/AURKAIP1/CDC34/MED19/DNTTIP1/POP7/METTL1/MRPL22/DPM2/ZNF580/ERCC1/SAP30BP/STIP1/NCBP2AS2/C12or…
NR1D1	NR1D1	140	0.780165	3.33686	1.86134e-37	3.6361e-36	8.97634e-37	925	tags=83%, list=8%, signal=77%	MMP3/TFPI2/TMEM158/SLC3A2/PLIN2/UPP1/KCNJ2/H1-2/MT2P1/RPLP0P2/SYT7/ITPRIP/RPP25/LINC-PINT/FZD8/PNP/MT2A/HMGA2/SPHK1/HMGA1/STX3/SMOX/RPSAP52/H1-0/STX1A/LOC105376486/IFRD1/SPRY2/PLD6/ANGPTL4/STC1/DUSP6/PIM3/IL24/DEDD2/BTG1/GSTO1/POU2F2/NPIPB2/CITED4/PLAUR/CIART/HPCAL1/TXNL4B/PLXNA4/EXOSC5/H2BC5/GNG11/TNFRSF10D/H1-10/OSER1/ARHGAP22/WDR74/PHLDA1/SLC22A4/SPATA2L/NSUN5/AEN/H2BC12/SEC11C/NMB/RIN1/TSC22D…
HMGA2	HMGA2	123	0.797649	3.37651	2.83808e-37	5.41816e-36	1.33757e-36	814	tags=81%, list=7%, signal=76%	CXCL8/EREG/NR1D1/TMEM158/NTSR1/GDNF/PLIN2/KCNJ2/H1-2/LPXN/MT2P1/MT1E/HMGA1P3/SYT7/PHLDA2/LINC-PINT/PNP/MT2A/FOSL1/SPHK1/HMGA1/PPP1R15A/STX3/CDCP1/RPSAP52/STX1A/THBD/LOC105376486/TNFRSF12A/DYRK3/SPRY2/FAM83G/PLD6/ANGPTL4/TCF21/SLC20A1/DUSP6/TEX30/KLHL21/DEDD2/GSTO1/CTXN1/CITED4/PLAUR/CIART/PLXNA4/GNG11/H1-10/OSER1/NOP56/ARHGAP22/ZNF121/BDKRB1/AEN/MT1L/FABP5/SLC35E4/EFL1/RELT/LINC01119/FOXC2/UTP25/…
ZNF524	ZNF524	307	0.62474	2.94243	6.16166e-37	1.15018e-35	2.83941e-36	3462	tags=77%, list=31%, signal=55%	RPP25/MT1X/H2BC5/TNFRSF10D/ARHGAP22/WDR74/ZNHIT2/SGF29/SQSTM1/NR2C2AP/GEM/TMEM255B/FAM174C/OSGIN1/FKBP4/DNLZ/SMIM4/ATP6V0B/LENG1/RPS19BP1/SCO2/C6orf136/MRPL2/EXOSC4/MRPL41/ALKBH2/SNAPC2/TYSND1/HSPBP1/SIRT6/PFDN6/MRPS31/POLRMT/B9D2/SNRPG/ERF/VAC14/OSBP2/SFR1/SMIM29/REEP6/CAMTA1/MRPS18B/MRM1/SAC3D1/CMC1/CYSTM1/RNF208/TIMM10/OXLD1/STEAP1/EEF2KMT/GADD45GIP1/RPP25L/MRPL36/RNF114/CIAO2B/ATP6V0C/C2orf81…
ERF	ERF	184	0.718	3.19621	8.74839e-37	1.59753e-35	3.94378e-36	2309	tags=75%, list=20%, signal=61%	RPLP0P2/SMOX/H1-0/MT1X/POU2F2/PLAUR/CIART/ARHGAP22/HSPBAP1/PHLDA1/SPATA2L/SEC11C/RIN1/SGF29/AKAP8L/BRMS1/NR2C2AP/CHKA/TRMT1/GEM/TOMM34/ASPHD1/GPRIN1/CBARP/GFER/AUP1/MRPL2/ESRRA/NUFIP1/SLC66A1/SNAPC2/PIP4P1/KRI1/RMC1/PLK3/CTSB/SIRT6/LRWD1/MRPS31/POLRMT/GPANK1/WBP2/FLYWCH1/ZNF213/ATG2A/MIF4GD/GPATCH3/HOMER3/SAFB2/VAC14/DDX51/OSBP2/TUT1/PPP1R35/RELA/TFAP4/CLK3/SFR1/SMIM29/CAMTA1/TFPT/NELFA/CNNM3/CMC…
BRF2	BRF2	259	0.652346	2.97194	1.76661e-36	3.15734e-35	7.79444e-36	3671	tags=84%, list=33%, signal=58%	MAFF/KLHL21/LY6K/TXNL4B/KLF16/PDRG1/MRM3/ZFAND2A/ZNF574/CIDECP1/RAE1/FKBP4/ZBTB9/RPS19BP1/GFER/ESRRA/TPRN/DDX56/KLC2/AATF/POLRMT/ZNF213/MRPL47/SPATA5L1/TRAPPC4/PTRH2/PDCD5/TRIM47/TIMM50/DDX28/SAC3D1/TRIM28/DIABLO/MRPS2/CYSTM1/EEF2KMT/CYC1/GADD45GIP1/CHCHD4/PSMC4/CMSS1/SLIRP/CIAO2B/MRPL21/PHF5A/MTG2/THEM6/POMZP3/IMP4/CDC34/SCAF1/METTL1/OARD1/MTHFD1L/XAB2/TATDN1/CHTOP/SAP30BP/C12orf73/FAHD1/CHCHD2/…
ZBTB4	ZBTB4	272	-0.71041	-2.62135	1.87891e-36	3.28809e-35	8.11721e-36	2777	tags=82%, list=25%, signal=64%	PDS5B/YPEL2/TMEM94/APLP2/RFTN1/TMEM248/PRKACA/PTPRA/NPHP4/VPS52/FGFR1/RAB2A/KIRREL1/PEX26/EIF2AK3/NIPSNAP2/PIK3R2/ATG10/HMGN4/TM9SF2/CDKAL1/COL6A2/PSKH1/CTDSP1/DNAJC3/CYB561/BCAS3/EPHB4/LLGL1/GPHN/CAPN5/CARF/ZSCAN26/ABRAXAS1/DGCR2/ALG12/TCEAL8/CAT/SLC39A1/CNTLN/SLC46A1/CPNE3/HIBCH/IFT140/MMUT/SHC1/DHRS4-AS1/ZNF561-AS1/LINC00476/SLC38A10/SV2A/R3HDM2/NT5DC1/ARSD/NLGN2/CUL7/RAB36/ZNF415/PDE4A/LRP11/…
ZNF213	ZNF213	169	0.73163	3.21276	5.15259e-36	8.83301e-35	2.18058e-35	1970	tags=72%, list=17%, signal=60%	NR1D1/FZD8/H1-0/PIM3/KLHL21/POU2F2/NPIPB2/CIART/TXNL4B/H1-10/SPATA2L/NSUN5/H2BC12/SEC11C/RIN1/SGF29/ZNF408/AKAP8L/SNHG9/UBALD2/NR2C2AP/RELB/IRF7/KCTD13/HINT2/ZNF574/UBIAD1/CFAP298/ZBTB9/RPF1/ATP6V0B/C6orf136/FBRS/ICAM3/DHX34/MRPL2/ESRRA/AATF/SNAPC2/TLCD1/TYSND1/HSPBP1/AARS1/RFX1/SIRT6/PFDN6/MRPS31/NOC4L/POLRMT/WBP2/FLYWCH1/ERF/C19orf54/SF3B4/ATXN2L/VAC14/TUT1/RELA/ABHD8/TIMM17B/REEP6/ZFPM1/NELFA/…
RFX1	RFX1	136	0.775891	3.29219	8.11735e-36	1.36372e-34	3.36657e-35	1958	tags=82%, list=17%, signal=68%	NR1D1/KCNJ2/FZD8/H1-0/TCF21/STC1/KLHL21/BTG1/POU2F2/NPIPB2/HPCAL1/H2BC5/H1-10/OSER1/SLC22A4/SPATA2L/H2BC12/UTP25/CORO2B/SGF29/GFPT2/SLC35F2/MAD2L1BP/ABHD6/PI4K2A/IRF7/PPP1R10/ZNF574/ZBTB9/RPF1/HINFP/DDX31/ATP6V0B/TIMP1/ARNTL/PIM2/LINC01128/ALKBH1/ARL8A/TOR4A/KANSL2/NUMB/MEPCE/RSL24D1/GON7/POLRMT/WBP2/FLYWCH1/ZNF213/ZNF143/C19orf54/ATG2A/MIF4GD/GPATCH3/ATXN2L/MOB2/RELA/EIF1AD/CLK3/ABHD5/ABHD8/NELF…
ZNF655	ZNF655	164	0.737313	3.22584	9.22658e-36	1.51967e-34	3.75157e-35	2594	tags=87%, list=23%, signal=68%	NRG1/ADAMTS6/CREB5/FGF2/SLC7A1/ODC1/YRDC/SNHG3/IRF1/ITPR3/CENPN/MAFK/CARD10/METRNL/PARP12/GPATCH4/MCM7/ESPL1/THAP9-AS1/LTO1/SFMBT1/SELENOI/FST/TAF9/MFSD2A/COX19/ENTR1/GTPBP4/ULBP2/IFRD2/VMA21/PFKP/ASB1/GNL3/DNAJC9/FTSJ1/FXR2/EZH2/UCHL3/MASTL/PXN/TLNRD1/MAK16/SDC4/LARP1B/HAS2/GNPNAT1/DPH2/TRIOBP/TIPIN/RAD18/ZNF710/SNRNP48/CYCS/EIF2S2/FEN1/PTBP1/DPP9/SMG5/NANS/NAA25/DAZAP1/RECQL4/SNRPA1/CLTB/PPP3CC…
MSANTD3	MSANTD3	181	0.716921	3.17602	1.44274e-35	2.33058e-34	5.75343e-35	2713	tags=82%, list=24%, signal=64%	UPP1/MT2P1/PHLDA2/PNP/MT2A/HMGA2/SLC20A1/TEX30/PLAUR/ARHGAP22/ZNF121/FABP5/RELT/SLC25A33/LYAR/LIN37/C11orf80/GNL2/MAD2L1BP/TSPYL2/TOMM34/ORC5/TMEM251/WRAP53/SNRPB/PPIF/POLR1C/DAXX/UTP3/ASPHD1/GLRX3/DNTTIP2/NOP58/HLX/MRPL52/SHB/PLK3/RIPK2/HYLS1/ELOC/SRA1/B9D2/CCNH/HAUS8/MRPL47/DUS3L/MIR31HG/MRPL58/CAMTA1/MTMR14/CMC1/H2AJ/ANKRD39/TXNRD2/SNRPA1/MRPL36/ZNF394/BRI3/PHF5A/RNF25/NOP10/NOL7/CDKN2AIPNL/ME…
FIZ1	FIZ1	225	0.674471	3.10452	5.59847e-35	8.87304e-34	2.19046e-34	3056	tags=77%, list=27%, signal=57%	TFPI2/PLIN2/RPP25/SMOX/ANGPTL4/STC1/DUSP6/PTGS2/IL24/CITED4/PLAUR/HPCAL1/H2BC5/IRAK2/GNG11/H1-10/HSPBAP1/SPATA2L/PFDN2/NMB/ILF3-DT/SGF29/AKAP8L/SQSTM1/SLC35F2/PITPNC1/UBALD2/NR2C2AP/CHKA/ABHD6/CFAP298/LOC100996842/NPC1/ETV4/ATP6V0B/TIMP1/ARRDC2/LENG1/GPRIN1/AUP1/MRPL2/PIM2/NAMPT/ESRRA/TOR4A/SLC66A1/SNAPC2/MEPCE/PIP4P1/KRI1/SIRT6/PFDN6/RRP9/GPANK1/WBP2/FLYWCH1/ZNF213/ZNF143/ATG2A/HOMER3/SAFB2/VAC1…
MBNL2	MBNL2	389	-0.650799	-2.44675	7.36547e-35	1.14574e-33	2.82845e-34	3314	tags=76%, list=29%, signal=56%	TACC1/HELZ/UBR3/SANBR/PRKCE/MAP4K3/AFF1/KATNAL1/SETD5/TENM4/CDC42BPA/ROCK1/QKI/STARD13/ATP11A/KIAA0754/WASF1/MIB1/UFL1/SPTBN1/UBE4A/LBR/FMN1/KIAA0100/SMC1A/ELL2/CAND1/STX7/YIPF5/BTBD7/ATP10D/LNPEP/HSPA1B/DMXL1/ANKRD50/MGAT2/PHF6/WNK1/HEATR5A/PRRC1/USO1/PCNX4/TMEM263/PXDN/SCAF11/CDKL5/MED23/SETD7/PTPN11/FAM98A/RPS6KC1/GALNT7/LUZP1/GARRE1/IREB2/TFDP1/LMBRD2/GOLM2/NECTIN3/CCP110/CLASP1/VANGL1/MACF1/…
MAFF	MAFF	81	0.862934	3.44113	7.9984e-35	1.22157e-33	3.01566e-34	994	tags=91%, list=9%, signal=84%	CXCL8/FAM167A/SH2D5/KCNJ2/H1-2/LINC-PINT/PNP/FOSL1/TM4SF1/PPP1R15A/TNFRSF12A/IFRD1/PORCN/PLD6/TCF21/CLCF1/GET4/TXNL4B/NFKBIB/H1-10/OSER1/NOP56/MEDAG/NSUN5/AEN/PFDN2/ATG4D/SLC35E4/RELT/SERTAD1/SLC25A33/SLC52A2/ZNF408/ZFAND2A/LZTS3/PINX1/DOHH/GNL2/SEC61A2/NTMT1/PNPLA2/IRF7/HINT2/SURF2/SNRPB/DNLZ/DAXX/RPF1/CLDN15/ATP6V0B/PTS/SIPA1L3/RPS19BP1/SCO2/GFER/RP9/NOP58/PPP2R2A/EMC6/DDX56/KLC2/TOE1/HACL1/POL…
SNAPC5	SNAPC5	395	0.565804	2.67987	1.68427e-34	2.5264e-33	6.23685e-34	4108	tags=77%, list=36%, signal=51%	RPP25/RSPO3/HSPBAP1/SEC11C/SQSTM1/RELB/ABHD6/GEM/LY96/ZNF574/TMEM251/ATP6V0B/TIMP1/SNAPC2/PIP4P1/TLCD1/TYSND1/SIRT6/PFDN6/MRPS31/WBP2/GPATCH3/MRPL32/PTRH2/SFR1/SMIM29/ZNF667-AS1/TRIM47/MITD1/CAMTA1/CYSTM1/STEAP1/CHCHD4/MRPL36/ZNF232/RNF114/MRPL21/FRG1/PMF1/KCNN4/NOP10/SNX8/ATP6V1F/KDSR/EIF2B4/OARD1/AGTRAP/NCBP2AS2/MED31/APBA3/CCDC12/MAGOH/ZBTB8OS/RNF5/C18orf21/FLAD1/PHF23/RHBDD2/NDUFV2/TMEM126B/U…
SATB1	SATB1	185	-0.764856	-2.72996	3.09546e-34	4.56174e-33	1.12614e-33	2069	tags=82%, list=18%, signal=68%	LEPROT/MBD4/DHRS4-AS1/WDR19/SPTSSA/RAB27A/TMEM164/RAB29/BCL9/TMEM192/DOCK4/TNFRSF21/ATP9B/ATP6AP2/TIMP2/NDFIP1/WASHC5/TLR4/STAT6/ZNF33A/BBS2/FAM8A1/CD46/NALF1/C14orf132/SNX1/MMP2/ALDH2/IRAK3/FZD1/IQCK/TWIST1/PRKG1/TTC8/IDI1/TRPS1/DPY19L3/PDCL/AZI2/CALCOCO1/SLC23A2/TMEM168/SH3BP5/SUOX/SOX4/PATJ/NPR2/MEGF9/MID2/FAM102B/MAML2/LRRK2/IFT172/SKAP2/DIAPH2/LPAR1/PRICKLE2/NRP2/TENM3/PCNX2/MCTP2/LMBRD1/BIC…
REXO4	REXO4	263	0.632165	2.90685	1.05599e-33	1.52936e-32	3.77548e-33	3404	tags=77%, list=30%, signal=55%	GET4/SLC25A33/MRM3/HRAS/MAD2L1BP/NTMT1/MAP1S/VEGFC/PPIF/ZNF787/DDX31/CCDC137/NOC2L/EMC6/UBE2M/TPRN/PPP1R18/ORAI1/TPRKB/ELOC/TBRG4/GSK3A/ZNF622/SF3B4/ATXN2L/MRPS22/PPP1R14B/RNF181/SNRPC/TIMM50/FARSA/RSL1D1/GIT1/TMEM11/HAGH/RABIF/MRPL44/SLIRP/TRIM35/SMG9/PA2G4/IMP4/CDKN2AIPNL/MRPS17/RNPEPL1/CDC34/MED19/TUBG1/MPV17L2/CDR2L/CHTOP/STIP1/TUSC2/DCAF13/HAX1/NUDC/IRAK1/OXSM/ARMC7/NUP88/C1QBP/EIF1/ABCF2/EI…
ZNF574	ZNF574	173	0.714916	3.13638	1.2128e-33	1.7267e-32	4.26265e-33	2606	tags=82%, list=23%, signal=64%	KLHL21/HPCAL1/TXNL4B/H2BC5/H1-10/WDR74/ZNF121/PFDN2/H2BC12/MRM3/AKAP8L/BRMS1/MAD2L1BP/RAE1/WRAP53/UBIAD1/CFAP298/ZBTB9/RPF1/NFKBIE/ASPHD1/GPRIN1/GFER/FBRS/MRPL2/TEX10/ESRRA/NUFIP1/AATF/MEPCE/TLCD1/KRI1/NXT1/RFX1/MRPL39/PFDN6/MRPS31/GPANK1/WBP2/FLYWCH1/ZNF213/COX17/SF3B4/ATXN2L/VAC14/MRPL32/OSBP2/TUT1/RELA/EIF1AD/TRAPPC4/PTRH2/CLK3/TIMM17B/RPUSD2/CAMTA1/CLK4/DDX28/MRM1/NELFA/GATAD2B/SLC2A1/DIABLO/…
ZNF121	ZNF121	105	0.808934	3.30085	1.68529e-33	2.35941e-32	5.8246e-33	1325	tags=91%, list=12%, signal=81%	UPP1/H1-2/MT2P1/PHLDA2/LINC-PINT/FZD8/PNP/MT2A/HMGA2/STX1A/LOC105376486/TNFRSF12A/SNHG1/PIM3/LURAP1L/TEX30/KLHL21/SNHG17/BTG1/NPIPB2/CTXN1/CIART/GET4/TXNL4B/NFKBIB/H1-10/OSER1/NOP56/WDR74/C17orf58/PFDN2/UPF3B/H2BC12/KHDC4/GLRX2/ILF3-DT/PVT1/LYAR/SLC52A2/LIN37/EXOSC8/CLK1/DOHH/GNL2/PPP1R10/ORC5/ZNF574/ENO2/WRAP53/C12orf29/HINFP/DDX31/RPS19BP1/MRPS18C/CMC2/EMC6/PTBP2/ALKBH2/RSL24D1/MRPL39/PFDN6/RRP…
ATF6B	ATF6B	244	-0.715099	-2.61125	1.76374e-33	2.42876e-32	5.9958e-33	2899	tags=86%, list=26%, signal=65%	SCARF2/MOSPD3/LIMK1/EML3/THNSL2/OPLAH/AGPAT4/SLC8B1/DNASE2/GTF2IRD2B/MDGA1/TMEM248/ACSS2/IRF2/PTPRA/NPHP4/ARHGEF10L/MAPK7/FGFR1/SRP14/ASB16-AS1/GNPTG/PIK3R2/THTPA/ITFG2/TUSC3/TTC12/PSKH1/PHETA2/CCDC32/TCEAL3/CTDSP1/GPR173/PLD2/HYAL2/CPNE1/C11orf49/STEAP3/GCDH/FOXRED2/ALG12/PARP3/SLC39A1/KIZ/KIAA0930/WDR19/SAYSD1/FAM20C/CD27-AS1/COQ8B/SV2A/MPPE1/NAGLU/ARSA/HEXB/ARAP3/PDE4A/TMEM192/PLBD2/GGT7/SP110…
ZNF394	ZNF394	177	0.709883	3.12175	7.4746e-33	1.01269e-31	2.49999e-32	2835	tags=82%, list=25%, signal=62%	PLIN2/STX3/THBD/ANGPTL4/PIM3/DEDD2/ETS2/PLAUR/IRAK2/OSER1/HSPBAP1/AEN/SERTAD1/TSC22D1/ILF3-DT/SLC35F2/UBALD2/MAD2L1BP/TSPYL2/ABHD6/PPP1R10/RASSF8-AS1/TMEM251/ZNF653/DAXX/RCE1/ASPHD1/GPRIN1/ARNTL/DNTTIP2/LINC01128/NOP58/ARL8A/TEX10/ING1/NUFIP1/KANSL2/TMEM199/NUMB/MEPCE/PIP4P1/RPGR/RMC1/RIPK2/ERF/ABRACL/SAFB2/RPUSD2/CAMTA1/INO80C/GATAD2B/TFIP11/RNF113A/ZNF232/DYNC1LI1/SELENOS/MSANTD3/TRMO/COG1/WDR4…
ZNF462	ZNF462	169	-0.771018	-2.73417	9.04848e-33	1.20646e-31	2.97836e-32	2062	tags=82%, list=18%, signal=68%	CPLANE1/WASF3/SLC25A24/PRRC2B/TGOLN2/TGFBI/EXTL3/FBXL5/ZKSCAN1/DIP2C/CASK/SPG11/USP46/DOCK9/CCDC186/GSE1/UBE4B/SMAD1/ELP1/GLG1/TBC1D8B/P4HA2/CTDSP2/SNX29/SLC12A2/CHSY1/INVS/MBOAT2/NEK9/MIDEAS/MARCHF8/SSH2/GOPC/LCA5/MID2/FCHSD2/TAF1/EFCAB14/C6orf89/MBTPS1/EXOC4/MYO18A/BAHCC1/TNS1/ZC3H7B/ZNF772/RBFOX2/BVES/TRIM5/TMEM19/STS/MCAM/ULK2/CELF2/AOX1/SHROOM3/LOC101927060/OPHN1/LINC00205/HHAT/CARD8/TBC1D2B…
STAT6	STAT6	309	-0.67236	-2.50526	1.44323e-32	1.89424e-31	4.67625e-32	3141	tags=84%, list=28%, signal=62%	CYBC1/SCAP/NOP14-AS1/RNF115/MYD88/SFXN3/PLXNB2/A4GALT/IFT81/PEBP1/GANC/FOXRED1/P2RX4/PERP/LTBR/TBCD/TMEM50B/SRI/PFKL/SEMA4B/NADSYN1/DLG4/FBF1/TMEM129/OSBPL5/ACADS/EHMT2/SLC22A17/HDAC6/MOSPD3/PEX11B/RBM4B/EML3/THNSL2/MOV10/OPLAH/TMEM63A/SMYD4/CTTN/TMEM94/APLP2/GTF2IRD2B/ACSS2/PTPRA/HADHA/ARHGEF10L/MAPK7/MPND/VPS52/FGFR1/GEMIN8/PRRT1/TTC31/SLC16A5/SRP14/PFKM/ASB16-AS1/TMEM198B/SSH3/MEIS1/AP2A1/NIPS…
TSHZ1	TSHZ1	217	-0.732055	-2.66049	1.67882e-32	2.16955e-31	5.35591e-32	2427	tags=82%, list=22%, signal=66%	KLHL20/HP1BP3/TRAPPC11/MEIS3P1/RAP2A/TOP2B/SRBD1/R3HDM1/IPP/MON2/TRERF1/RCN2/COG6/PBLD/DOCK1/ZNF827/EML1/FECH/ATRX/TET2/DDHD2/WASF3/ANKIB1/WDR11/SLC25A46/RFX5/SLC35D1/RABEP1/TGOLN2/KIF3B/SNX4/EXTL3/COPA/ADD1/HACE1/MAN1A2/EIF4G3/SEC24D/ACADM/ERCC8/ARHGAP31/USP13/NUP133/MBNL2/AGO1/FAM114A1/EVC/GLG1/MYO6/SIPA1L1/FEZ2/CPD/EPS15/TBC1D8B/POFUT1/SNX29/ATM/KIAA0232/CHSY1/LONP2/KCTD3/PDCL/SSH2/TMEM168/GOP…
CEBPZ	CEBPZ	180	0.698494	3.09247	2.03605e-32	2.59133e-31	6.39714e-32	3093	tags=87%, list=27%, signal=64%	ZBTB21/OSER1/PTP4A1/LINC01119/CORO2B/MAD2L1BP/PI4K2A/PPP1R10/RAE1/UBIAD1/ZBTB9/C12orf29/UTP3/GPRIN1/ALKBH1/EXOSC4/NUFIP1/KANSL2/TMEM199/RSL24D1/ATP1B3/RFX1/MTPAP/ZNF143/CBLL1/C19orf54/SF3B4/SPATA5L1/TRMT10C/RELA/CLP1/NRP1/CAB39L/ABHD5/ABHD8/MED17/CNNM3/TMEM33/PHLPP1/TFIP11/CLCN7/MTIF2/RNF113A/SIPA1/CWC22/MRPS30/CHCHD4/NUP35/DYNC1LI1/UBAP1/HMCES/RNF114/TRIM35/SNW1/SLU7/VPS26A/RBM34/WDR45/CGRRF1/WD…
SP110	SP110	189	-0.749549	-2.67557	2.44145e-32	3.06092e-31	7.55641e-32	2370	tags=86%, list=21%, signal=69%	CCDC32/CTDSP1/CYB561/BCAS3/CPNE1/LDOC1/STEAP3/FOXRED2/PARP3/SLC39A1/BABAM2/RSRC1/MMUT/DHFR2/CD99/COQ8B/PIANP/NLGN2/PRRX1/CCDC92/NR2F1-AS1/ZNF415/PLBD2/TMEM230/VPS35L/GUSB/MRPS14/STAT6/NTPCR/BBS2/GINM1/ARAP1/HNRNPA1P10/CTPS2/NDRG3/LYRM9/IL10RB/SLC66A3/LRFN3/IFI44/B2M/TRAPPC9/MPP1/PLCD1/PDK2/CBY1/POLR3GL/SUOX/NDN/HGSNAT/DYNC2H1/RTL8B/OS9/CHST14/ATF6B/NMRK1/SHOX2/TSPAN31/TNFRSF1A/NRSN2/APOBEC3F/MTMR…
E2F7	E2F7	73	0.869305	3.37993	8.78025e-32	1.08462e-30	2.67757e-31	662	tags=86%, list=6%, signal=82%	CXCL8/EREG/GDNF/PAQR5/GPAT3/LPXN/MT2P1/RORA/HAS1/ITPRIP/FZD8/PNP/C11orf96/SPHK1/LIF/H1-0/THBD/SPRY2/RND3/SLC20A1/LRRC8C/KLHL21/SNHG17/ZBTB21/BTG1/IRS2/HPCAL1/GET4/TNFRSF10D/H1-10/PTP4A1/PHLDA1/SPATA2L/AEN/SLC35E4/EFL1/RELT/CCDC9/UTP25/TSC22D1/SLC36A4/ANPEP/CORO2B/SERPINB8/SLC35F2/LZTS3/STK24/PI4K2A/SMIM3/R3HCC1L/PPP1R10/RASSF8-AS1/UBIAD1/REXO1/C12orf29/ARNTL/FBRS/ZNF335/ARL8A/NUMB/RIPK2/SYNJ2/ASB6
E2F6	E2F6	140	0.742381	3.17525	4.32894e-31	5.27001e-30	1.30099e-30	2552	tags=86%, list=23%, signal=68%	JARID2/IRS2/SLC19A2/FOXC1/PIGW/ZNF697/COQ10B/TSC22D1/SLC36A4/SERPINB8/BTG3/ELL/AIFM2/GPR157/MAD2L1BP/TRMT6/RRN3/USP31/ATP6V1C1/PPTC7/GAN/ZCCHC8/WDR43/RRAGC/DUSP16/TFAM/NUMB/PAQR3/DDX52/ZBTB40/WBP4/ZXDC/SH2B3/RFK/ASB6/RSRC2/ADO/CCDC28A/PDP2/ESF1/WHAMM/RHEB/TMEM33/FICD/BAZ1A/LOC100421372/RNF149/SCAF4/MED26/YAF2/DUSP12/ZNF562/FAM241A/NKRF/RAMAC/CEP76/MOSMO/IL4R/FASTKD5/TOPORS/CDKN2AIP/BRPF1/ZNF791/V…
NFIA	NFIA	108	-0.835968	-2.82111	5.38758e-31	6.46509e-30	1.59602e-30	1285	tags=87%, list=11%, signal=78%	FCHSD2/C6orf89/SPATA18/MBTPS1/TBC1D16/EIF2AK4/DTX3L/TSHZ1/WDFY1/ARMCX3/TRIM5/TTC3P1/MEIS2/PDCD4/ZHX1/FKBP9P1/ZNF664/SESN1/LOC101927060/ZMAT3/CYP2U1/HHAT/PECR/NFIX/C2CD5/HIBADH/GDF11/TGFBR2/UNC13B/CALM3/MBD5/TMEM123/EEF1A1P4/EEF1A1/MTURN/DZIP1/PPP1R3B/GALNT11/NR2F2/FKBP9/ZFP36L2/EEF2K/ZNF462/EEF1A1P35/ARHGEF9/PARP1/C1orf21/PIK3R1/ZCCHC24/ENAH/RAB30/GTF2I/LIPA/BCKDHB/MR1/STAT3/SLC24A1/DENND2B/ARHGA…
MBD3	MBD3	227	0.642363	2.95501	6.97124e-31	8.24766e-30	2.03608e-30	3762	tags=84%, list=33%, signal=57%	HRAS/AIMP2/DOHH/TRMT61A/CIDECP1/XRCC3/CCDC137/NOC2L/EMC6/UBE2M/TPRN/MRPL52/KLC2/DNAJC9/TOMM40/CAMTA2/ADRM1/TBRG4/DVL1/RASSF1/NME1/PDCD5/RNF181/TIMM50/PPP1R12C/GRK6/PPP1R16A/PSMD8/IGHMBP2/TXNRD2/CYC1/EMC9/TMEM11/HAGH/CDKN2D/PKN1/ATAD3A/RABIF/SLIRP/BCCIP/IMP4/MRPS17/AURKAIP1/MAP3K11/DNTTIP1/SCAF1/POP7/MPV17L2/ZNRD2/RPL26L1/CLBA1/GGA1/BCL2L12/ATP5MK/IRAK1/EIF1/MRPL4/ABCF2/CCDC124/NDUFA12/MRPS34/CLPP…
ZNF436	ZNF436	102	-0.842355	-2.81915	7.56153e-31	8.82178e-30	2.17781e-30	1377	tags=86%, list=12%, signal=76%	ZBTB4/CYB5RL/ATF6B/NR1H3/FAM102B/PTENP1/SKAP2/SSBP3/PRICKLE2/CEP162/LMBRD1/RNF20/PXYLP1/PHC1/LDB1/RNF24/BBS1/SLC41A3/DCHS1/EMP2/PLAG1/SALL2/ANGPTL2/ZNF512/EFS/DLG3/NDRG4/SGCE/CEP126/PLA2R1/SIAE/MAP6/TMEM204/ZNF608/TMEM8B/APBB1IP/NAPEPLD/PAM/C1QTNF6/COL6A3/GSN/ZNF521/ANTXR1/SRPX/FKBP7/FAXDC2/LAMB1/SLC27A3/SNED1/SSBP2/ROR2/CTSO/PLSCR1/ZNF33B/IL11RA/PIK3IP1/MLLT3/CYBRD1/ZNF503/PROS1/SCPEP1/ACKR4/RNA…
CDC5L	CDC5L	188	0.680592	3.05813	8.2931e-31	9.54274e-30	2.35579e-30	3089	tags=82%, list=27%, signal=61%	UTP25/STK24/MAD2L1BP/PI4K2A/PPP1R10/UBIAD1/C12orf29/UTP15/UTP3/MTAP/DNTTIP2/TEX10/SNIP1/PPP1R18/TMEM199/NUMB/PAQR3/SRFBP1/MTPAP/SYNJ2/ASB6/ZNF143/CBLL1/PPP2CA/ZNF317/SPATA5L1/TRMT10C/CLP1/PDP2/COA7/GATAD2B/MED17/TFIP11/SCAF4/MTIF2/ZNF212/CWC22/MRPS30/CHCHD4/NUP35/DYNC1LI1/UBAP1/RABIF/GPN2/TOPORS/SLU7/VPS26A/COG1/POLR3A/CNBP/TBC1D15/NAF1/CEBPZ/POLR2A/ELK1/RNF169/MED6/TBPL1/EEF1AKNMT/GEMIN4/GTPBP10…
TSC22D1	TSC22D1	105	0.7932	3.23665	8.61897e-31	9.78369e-30	2.41527e-30	1188	tags=79%, list=11%, signal=71%	EREG/NR1D1/GDNF/PAQR5/IL11/PLIN2/GPAT3/ITPRIP/VEGFA/SPHK1/LIF/STX3/E2F7/DYRK3/SPRY2/RND3/PLAU/STC1/SLC20A1/PTGS2/ZBTB21/BTG1/IER3/ETS2/CLCF1/TGIF1/TNFRSF10D/OSER1/PTP4A1/C17orf58/PHLDA1/SLC22A4/SLC19A2/KLHL11/ZNF697/COQ10B/SLC36A4/SERPINB8/PACC1/PITPNC1/NGDN/AIFM2/TSPYL2/RASSF8/SMIM3/ATP6V1C1/ENO2/UBIAD1/ZNF653/NPC1/MAP1LC3B/ARRDC2/MTAP/CAMK2N1/KLHL24/ARNTL/LINC01128/NAMPT/ING1/NUMB/PAQR3/ZNF667/…
IRF3	IRF3	236	0.634129	2.94266	1.33856e-30	1.49918e-29	3.70099e-30	3592	tags=78%, list=32%, signal=54%	RPP25/NPIPB2/GNG11/SEC11C/RIN1/SGF29/AKAP8L/NR2C2AP/CHKA/ABHD6/KCTD13/LOC100996842/TIMP1/ARRDC2/LENG1/SCO2/AUP1/MRPL2/PHF1/SLC66A1/MEPCE/PIP4P1/KRI1/SIRT6/PFDN6/POLRMT/GPANK1/FLYWCH1/ERF/ATG2A/SAT1/PPP1R35/TFAP4/COL13A1/SMIM29/DDX39A/CMC1/CLCN7/C6orf226/AP5Z1/OXLD1/CAMKK1/RPP25L/ZNF232/CRTC2/YJU2B/OGFR/RNF114/POLR2H/PMF1/KCNN4/NR1H2/SIGIRR/WDR45/AGTRAP/TBKBP1/MED31/CCDC12/CEP95/DCAF15/PRR14/SPSB3…
DRAP1	DRAP1	182	0.681753	3.03023	2.79521e-30	3.08944e-29	7.62682e-30	3261	tags=82%, list=29%, signal=60%	SH2D5/MT1E/FOSL1/TM4SF1/RPSAP52/LY6K/ANPEP/CCDC86/UBE2S/PPP1R14B-AS1/KIF22/C11orf80/ARL4C/SMAGP/VEGFC/C11orf68/EIF6/XRCC3/SH3BGRL3/S100A6/TPRN/MRPL52/UTP4/EIF5AL1/CLUH/TBRG4/PAK4/COTL1/MIR31HG/NME1/PDCD5/PPP1R12C/C19orf48/TRIM28/H2AJ/CENPX/CYC1/EMC9/ZDHHC12/PFN1P1/ATAD3A/THEM6/EIF5AP4/IMP4/CDKN2AIPNL/AURKAIP1/RNPEPL1/SCAF1/TUBG1/CKS1B/ZNRD2/ZNF580/ERCC1/GALE/RPL26L1/FXYD5/EIF5A/ATP5MK/IRAK1/C1QBP…
E4F1	E4F1	182	0.678887	3.01749	8.06544e-30	8.79867e-29	2.1721e-29	2509	tags=70%, list=22%, signal=55%	LINC-PINT/C11orf96/ZNF121/SNHG12/AKAP8L/SNHG9/CHKA/RELB/TRMT1/IRF7/KCTD13/POLR1C/HINFP/CBARP/DHX34/NFKB2/ESRRA/NPIPB3/TYSND1/ADRM1/LRWD1/DVL1/POLRMT/HGS/SRA1/SNHG11/ERF/ZMYND19/NOL12/ATG2A/SH3BP5-AS1/DUS3L/NPIPB5/DDX51/TSSC4/TUT1/MYBBP1A/PPP1R35/TRMU/CLK3/MITD1/MIER2/DDX39A/PPP1R12C/NELFA/PPP1R16A/NT5C/AP5Z1/THOC1/PRPF3/DDX55/PSMC4/ILKAP/CMSS1/ZNF155/YJU2B/OGFR/POLR2H/MTG2/RNF25/SMPD4BP/ZNF316/PS…
AHCTF1	AHCTF1	126	0.746268	3.16455	3.54254e-29	3.81504e-28	9.41808e-29	2340	tags=86%, list=21%, signal=69%	RORA/JARID2/PTP4A1/FBXO32/LMTK2/AGO2/GPR157/SLC39A14/RRN3/HSPA9/SEH1L/RBM15/PPTC7/TBC1D22B/ZCCHC8/SELENOI/MTAP/WDR43/RICTOR/SIRT1/RABGEF1/CHD1/DUSP16/MCUR1/SNIP1/UBR4/TFAM/SMCR8/DDX52/PNO1/SRFBP1/PSMD12/PPRC1/ZXDC/JMJD1C/NT5C3A/PPP2CA/ZNF317/GABPB1/ADO/KDM5C/ESF1/CNNM4/PPAT/RHEB/COA7/TMEM33/RPRD1A/BAZ1A/LOC100421372/ZBTB10/DDX20/NAA25/EIF5/FEM1C/YAF2/HSPA13/ZNF562/CCNT1/NKRF/RAMAC/CEP76/RFWD3/TOP…
ETS2	ETS2	111	0.772608	3.19901	5.47153e-29	5.81783e-28	1.43623e-28	1850	tags=77%, list=16%, signal=65%	EREG/GDNF/RPLP0P2/SYT7/ITPRIP/VEGFA/STX3/DYRK3/RND3/STC1/DUSP6/LURAP1L/PTGS2/CD55/IL24/BTG1/CITED4/TGIF1/USP36/PTP4A1/C17orf58/PHLDA1/AEN/SLC19A2/CREBRF/KLHL11/ZNF697/TSC22D1/SLC36A4/RCL1/KDM6B/BTG3/FBXO32/SLC35F2/NGDN/GEM/RASSF8/R3HCC1L/ZNF653/NPC1/RCE1/MAP1LC3B/MTAP/KLHL24/LINC01128/ALKBH1/NAMPT/ARL8A/ING1/NUMB/PAQR3/ZNF667/RMC1/CBX4/ETNK1/TBX3/ZMYM5/RSRC2/SAFB2/PDP2/TRIM39/GATAD2B/MED17/TFIP11…
JDP2	JDP2	103	-0.827227	-2.77918	5.63168e-29	5.84026e-28	1.44177e-28	1126	tags=77%, list=10%, signal=70%	XXYLT1/GDPD5/GGCX/AACS/PLEKHG5/MCAM/PIGS/SLC46A3/ANXA6/LGMN/LINC00205/ZBTB47/THBS2/TTLL11/HS6ST1/SGCA/EFEMP2/ADAMTSL4/RAB40B/MYORG/MELTF/SLC12A8/SDC3/BCAM/CYB5R1/ARHGEF9/INSYN1/BST1/MUC1/PPIC/ARHGAP26/PPP1R12B/NREP/PTK2B/GPR153/SERPINH1/CD248/CNTNAP1/APOL1/TMEM130/EPDR1/TANC1/EPHB3/STXBP6/COL5A1/FHL1/C1orf198/LRRC17/CAND2/ACOT11/PKDCC/SSPN/HSPB6/FBLN2/DMPK/COL1A1/CHRNB1/RECK/IFIT1/KANK1/TNFRSF11B…
PRDM16	PRDM16	131	-0.7887	-2.71618	5.59603e-29	5.84026e-28	1.44177e-28	1966	tags=86%, list=17%, signal=72%	PIANP/NLGN2/TMEM254/LHPP/HSDL2/MLH1/ENG/TRIM22/SEC63/CCDC149/LAMP1/SELENON/TNFSF12/HHIPL1/TRAPPC9/MPP1/USP35/OGFOD3/PLCD1/PDK2/POLR3GL/HGSNAT/P3H3/RTL8B/ZBTB4/BRD3OS/TNFRSF1A/NRSN2/APOBEC3F/PXMP4/LOC100499489/SNTA1/PCYOX1L/SLCO3A1/DIAPH2/HADH/ST6GALNAC6/APOBEC3C/FTO/OSTF1/NUCB1/LOC100294145/XG/ALDH7A1/IGFBP4/SUFU/ZMYM3/IFT52/BACE1/KANK2/GOLM1/CRTAP/BTN3A2/ARPIN/LYNX1/APOBEC3G/STARD5/MAN2B2/SLC25A…
ZEB1	ZEB1	306	-0.661546	-2.46648	1.26991e-28	1.30088e-27	3.21144e-28	3193	tags=77%, list=28%, signal=57%	CDC42BPA/ROCK1/GNA12/FHIP2A/TMED2/KIAA0754/WASF1/LBH/STX12/DICER1/FMN1/KIAA0100/CAND1/RAD23B/STX7/GLYR1/YIPF5/WDR41/SNTB2/DMXL1/FRMD6/PUS7L/HEATR5A/TRIM44/STT3B/USO1/TMEM263/ARHGEF10/PXDN/SCAF11/SERAC1/SETD7/PTPN11/FAM98A/LUZP1/TTPAL/TFDP1/VANGL1/HIC1/ASCC3/PPIP5K2/LOX/DDAH1/DAG1/UBE3B/APPL1/EPB41L2/PRKD3/UBFD1/EIF2AK2/EML4/SEL1L/IPP/DNAAF9/SUN1/TRERF1/ZMYM4/ARSJ/ARMCX2/CACNA2D1/CTR9/TRAM1/FKBP14…
GLI3	GLI3	128	-0.794585	-2.71968	1.30772e-28	1.32348e-27	3.26723e-28	2098	tags=91%, list=19%, signal=75%	INPP4A/PHF21A/ATRN/R3HDM2/SECISBP2L/RAB27A/SLC35E2B/ATXN7L3B/CDK14/ATP6AP2/LIX1L/DLG5/CD46/MYO6/TTC28/IRAK3/KIDINS220/ZNF618/C5orf15/MTMR4/ZFP90/ZNF180/DPY19L3/PPP1R21/CACHD1/NEK9/TMEM168/ZNF471/ATG4C/FAM13B/DYNC2H1/BMPR2/ACADSB/ATP9A/MAML2/SPATA18/STX17/MBTPS1/RBL2/TENM3/TMCC1/TSHZ1/RNF20/NNT-AS1/SCAPER/APP/ADAM10/SENP7/KIFAP3/ARPIN/OPHN1/STAT2/ERMP1/ZMAT3/KIF16B/CYP2U1/RXRA/CARD8/C2CD5/HIBADH/S…
ELK1	ELK1	193	0.664511	2.9963	1.72754e-28	1.72754e-27	4.26473e-28	3375	tags=83%, list=30%, signal=59%	SPRY2/DUSP5/ATG101/DUSP10/PDXP/STK24/SMIM3/MAP1S/TFB2M/ALKBH1/TEX10/PPP2R2A/PPP1R18/NUMB/UTP4/CTSB/CLUH/GSK3A/ZNF622/RELA/PTBP1/FARSA/MTIF2/TMEM11/PPP3CC/DYNC1LI1/UBAP1/ETV5/HMCES/GPN2/MRPL44/COG1/BCL2L1/DUSP3/POLR3A/BCL7B/MED19/NAF1/USP3/EIF4A1P4/POLR2A/RBM22/FAHD1/AAMP/IRAK1/DHX37/EEF1AKNMT/GEMIN4/DPF2/UQCRC1/CHCHD3/DLGAP4/UBC/VPS18/JADE2/PES1/MED27/SUPT5H/CCT5/ATP6V0A1/MOCS3/NIBAN2/DDX10/MRPL4…
FOXP1	FOXP1	136	0.728409	3.09072	2.57866e-28	2.54832e-27	6.29097e-28	2318	tags=79%, list=21%, signal=64%	ADAMTS6/ABL2/FGF2/ERRFI1/LRRC8C/CD55/ZBTB21/CLCF1/TNFRSF10D/PTP4A1/NIPA1/PIGW/TCP11L2/SRGAP1/GRPEL1/SNAPC1/SLC2A3/CRY1/TRMT6/SLC39A14/SLC25A25/SEH1L/BZW1P2/GAN/TBC1D22B/MTAP/WDR43/RABGEF1/AVL9/TFB2M/MCL1/DUSP16/TNFRSF10B/GTPBP4/SNIP1/TFAM/C18orf25/SH2B3/MIS12/JMJD6/CBLL1/PPP2CA/ZNF317/GABPB1/SH3BP4/ADO/ENTPD7/PPAT/COA7/TMEM33/PTBP1/FICD/RPRD1A/BAZ1A/SCAF4/ME2/FEM1C/FAM107B/FHOD3/RYBP/ZNF562/RFWD3…
ZKSCAN5	ZKSCAN5	216	0.644221	2.93192	3.41436e-28	3.33496e-27	8.23291e-28	3146	tags=71%, list=28%, signal=52%	ABL2/CREB5/CRY1/SFMBT1/SELENOI/WDR43/RABGEF1/TAF9/GTPBP4/DDX52/AHCTF1/SRFBP1/PSMD12/C18orf25/HCCS/NUDCD1/PPP2CA/ZNF317/GNPNAT1/GABPB1/RAD18/NIFK/SNRNP48/COA7/KCTD5/PTBP1/BAZ1A/LOC100421372/SMG5/NAA25/ME2/EIF5/YAF2/DUSP12/PRPSAP2/PPP3CC/EIF2S1/ZNF562/CCNT1/RIOK2/RFWD3/DUSP3/KPNA4/LARP4B/UBE2K/VPS37A/ZNF777/DCAF13/PDHX/ATP6V1D/EEF1AKNMT/RPAP1/TOP3A/TTL/ABRAXAS2/RALA/GTF3C3/CCT5/HAUS3/PRPF4/SLAIN2/S…
ATMIN	ATMIN	230	0.624601	2.89083	4.97768e-28	4.80256e-27	1.18559e-27	3533	tags=76%, list=31%, signal=53%	ERRFI1/FOXP1/TRMT6/UTP15/WDR43/RABGEF1/RRAGC/SNIP1/TFAM/PAQR3/AHCTF1/SRFBP1/VMA21/CBL/JMJD1C/PPP2CA/ZNF317/GABPB1/UGDH/PPAT/E2F6/TMEM33/RPRD1A/BAZ1A/DDX20/ME2/FEM1C/RYBP/ZNF562/RIOK2/RFWD3/FASTKD5/VPS26A/DUSP3/POLR3A/UBE2K/ATL2/VPS37A/TRAPPC6B/SOX13/EAF1/SLFN5/NAA30/CDK17/PDHX/SENP5/PLEKHA3/GSKIP/FBXO28/TTL/ABRAXAS2/XPO5/ZNF134/BUB3/AFTPH/GTF3C3/CUL3/PRPF4/SLAIN2/MTRF1L/ZFP91/RPTOR/NARS1/VCPIP1/C…
ATOH8	ATOH8	163	-0.75461	-2.65987	5.03125e-28	4.80256e-27	1.18559e-27	2305	tags=90%, list=20%, signal=73%	PLD2/CPNE1/CAPN5/LDOC1/RTL5/FEZ1/SIL1/SLC39A1/PPIB/BEX3/CTSA/NAGLU/ARSA/PLBD2/IL17RC/BPHL/DIS3L/SP110/VPS35L/TSKU/MRPS14/SGSH/TMEM175/TMEM218/NTPCR/PRRT3/SNX1/NDRG3/HLTF/IL10RB/BPNT1/GSTM4/DHRS1/IFI44/TRAPPC9/MPP1/USP35/PRTFDC1/PLCD1/IQCG/PDK2/TKT/TBC1D19/GLMP/SUOX/P3H3/DYNC2H1/RTL8B/CZIB/BRD3OS/CHST14/GPX3/IFI35/NRSN2/APOBEC3F/PXMP4/MTMR11/CLIP3/TMEM14A/IFT172/PCYOX1L/SLCO3A1/RAB7B/APOBEC3C/OSTF…
GATAD2B	GATAD2B	153	0.694771	3.03292	1.58367e-27	1.4947e-26	3.68991e-27	2371	tags=70%, list=21%, signal=56%	FZD8/STX3/DYRK3/RND3/ETS2/SLC22A4/UTP25/DUSP10/GFPT2/SLC35F2/STK24/MAD2L1BP/PI4K2A/R3HCC1L/PPP1R10/ZNF574/UBIAD1/NPC1/ARNTL/NAMPT/KANSL2/NUMB/ZNF667/MEPCE/KRI1/RPGR/RMC1/MTPAP/WBP2/CBX4/ZNF143/CBLL1/TBX3/GPATCH3/RSRC2/RELA/EIF1AD/MED17/TFIP11/SCAF4/ZNF212/CWC22/MRPS30/CHCHD4/NUP35/LMO4/DYNC1LI1/HMCES/TRIM35/SNW1/ZNF394/SLU7/ZFYVE27/COG1/CGRRF1/FOXP4/CNBP/ABHD2/TBC1D15/KDSR/NAF1/USP3/BRD2/TAF3/RNF…
ARNTL	ARNTL	119	0.745887	3.14736	2.35164e-27	2.17892e-26	5.37905e-27	2246	tags=79%, list=20%, signal=64%	PAQR5/C11orf96/VEGFA/E2F7/BMP6/IER3/CLCF1/IRAK2/C17orf58/KLHL11/COQ10B/TSC22D1/SLC36A4/SERPINB8/RNF19B/MAD2L1BP/TSPYL2/PI4K2A/R3HCC1L/RASSF8-AS1/ZNF653/C12orf29/RCE1/UTP3/ARL8A/KANSL2/TRIM11/RPGR/RMC1/RIPK2/CBX4/ATG2A/RSRC2/SAFB2/CAB39L/CLK3/TRIM39/RPUSD2/INO80C/EIF1B/GATAD2B/MED17/ZNF212/HAGH/TPBG/LMO4/DYNC1LI1/GPN2/TRIM35/SELENOS/ZNF394/SLU7/TRMO/VPS26A/NR1H2/ZNF316/CNBP/TBC1D15/NAF1/EID2/BRD2/…
NAIF1	NAIF1	219	0.624063	2.84201	2.3605e-27	2.17892e-26	5.37905e-27	3510	tags=72%, list=31%, signal=51%	ZNF408/PACC1/RNF19B/ENO2/ARNTL/ARL8A/KANSL2/TRIM11/TMEM199/ATP1B3/UBALD1/GSK3A/RELA/EIF1AD/TRIM39/FARSA/TFIP11/MRPS30/UBAP1/BSG/HMCES/GPN2/SELENOS/ZNF394/SLU7/VPS26A/NR1H2/CNBP/MED19/TMEM70/PSMG1/CEBPZ/USP3/ELK1/ZNF777/RBM22/NUDC/IRAK1/EEF1AKNMT/PIAS4/CNOT10/WDR53/AKIRIN2/CHCHD3/VPS18/DTX2/MED27/ORC4/NIF3L1/SUPT5H/TMX2/ATP6V0A1/SCAMP3/HDAC2/FTSJ3/EMC8/CERS5/URGCP/TMEM115/DHX30/C19orf25/ATP6V1E1/B…
AR	AR	132	-0.777892	-2.68233	2.67627e-27	2.44356e-26	6.03234e-27	2106	tags=86%, list=19%, signal=71%	ATRX/INPP4A/NKAPD1/HTATSF1/EXOC6B/PIP4K2B/KLF3/KRCC1/SPG11/DROSHA/IMPACT/UBE4B/EIF4EBP2/CEP68/HMG20A/TMEM260/FEZ2/EPS15/FAM168A/C5orf15/ZFP90/LONP2/PPP1R21/NEK9/TMEM168/EFNB1/ZDHHC20/FAM13B/NCOA1/CARNMT1/ZNF395/RDX/MID2/RFX7/EFCAB14/LRP6/C6orf89/SPATA18/MBTPS1/ADAM23/RBL2/DTX3L/TMCC1/ELOVL5/PANK1/ARMCX3/LNPK/SCAPER/TSPAN3/SENP7/SESN1/TCF12/SGCB/ZMAT3/CYP2U1/C2CD5/SBF2/TBC1D5/MBD5/TMEM123/GOLIM4/B…
MITF	MITF	95	-0.834303	-2.78435	5.08947e-27	4.59694e-26	1.13483e-26	1625	tags=92%, list=14%, signal=79%	ST13/NDRG3/ATF7/TPP1/MTMR4/FUT8/ATG4C/ERAP2/APPL2/TWSG1/IL13RA1/PAPSS2/RNF20/NNT-AS1/RAB5B/WIPF1/ACACA/RCBTB2/CD109/MYO1D/PIGK/KIFAP3/EPB41L1/TCTN3/ARL6IP5/NT5C2/SMARCA2/FUT10/DPYSL3/DLG3/DZIP1/SPIDR/NHSL2/SEPTIN8/GALNT11/GLI3/MAPRE2/SIAE/BBS9/SH3BGRL/GTF2IP1/OSBPL1A/ARHGEF25/KAT2B/DPYSL2/NAPEPLD/SQLE/PAM/CMBL/ATP8B2/MAN1A1/POGLUT3/ASTN2/MR1/GRIA3/ALPK1/OXR1/NFIA/ACSS3/TRIM2/SSBP2/TBCK/ZNF33B/PLX…
PRRX1	PRRX1	238	-0.68271	-2.48932	7.09111e-27	6.33674e-26	1.56433e-26	2462	tags=65%, list=22%, signal=52%	TMEM42/FGF7/COL6A2/TMBIM4/ETNK2/FAM171A1/MGST3/CCDC32/ARMCX1/EPHB4/SELENOF/GPHN/VPS51/RTL5/COX1/TCEAL8/CAT/PCBP3/POLH/PRKCZ/RSRC1/SLC48A1/LEPROT/STK38/DHRS4-AS1/FDXR/SAYSD1/ZNF561-AS1/DHFR2/LAMP2/SEZ6L2/SLC9B2/NAGLU/ITSN1/HEXB/FAM120A/LRP11/PLBD2/SEC24D/TMEM230/SP110/PPM1M/RBM24/GUSB/CSTF2T/TMEM35B/IKZF4/NTPCR/GINM1/TMEM59L/CTSF/NPTXR/TNFSF12/MMP2/CTPS2/FZD1/FDFT1/IQCK/SLC66A3/TPP1/TPT1P4/HEXA/B2…
ZNF562	ZNF562	140	0.714215	3.05478	7.23113e-27	6.39384e-26	1.57843e-26	2641	tags=81%, list=23%, signal=63%	ABL2/JARID2/ERRFI1/NIPA1/PIGW/C21orf91/SNAPC1/FOXP1/LMTK2/CRY1/GPR157/SEC61A2/TRMT6/USP31/ATP6V1C1/SEH1L/SIRT1/BHLHE40/RRAGC/MCL1/TYW5/DUSP16/SNIP1/LIN7C/TFAM/SMCR8/DDX52/AHCTF1/JMJD1C/DOT1L/SBNO1/PPP2CA/ZNF317/GABPB1/CCDC28A/CNNM4/WHAMM/CHIC2/COA7/E2F6/BAZ1A/RNF149/DDX20/FEM1C/YAF2/RYBP/NKRF/CEP76/ZRANB1/FASTKD5/ANKLE2/GCC1/LARP4B/UBE2K/ZNF791/VPS37A/TP53BP2/NAA30/PDHX/KBTBD2/LLPH/SENP5/ZNF468/P…
HMG20A	HMG20A	232	-0.686858	-2.50188	1.13099e-26	9.89616e-26	2.44304e-26	2759	tags=81%, list=24%, signal=63%	DDX46/MAPK14/ZNF532/HNRNPA0/MAST3/PRKACB/ZNF470/RABGAP1/YEATS2/PARP11/EXD2/TAB2/IGF1R/USP54/TFCP2/IREB2/BMT2/MED12/CLASP1/IRS1/C17orf80/GCC2/ZC3H13/TTC21B/ICE2/SLC39A10/KTN1/TP53BP1/KLHL9/PTPRK/KLHL20/MAP3K7/NSD3/YLPM1/TTC30A/CBX5/TOGARAM1/TRAPPC11/VPS39/RAP2A/TOP2B/TM9SF4/SPIN1/CCSER2/ZNF445/ZFYVE9/FANCC/RNF38/ZNF827/USP28/RPE/SMARCC1/C2orf68/INPP4A/NKAPD1/ATRN/SKI/CPLANE1/WDR11/PIP4K2B/ATP2C1/R…
HSF2	HSF2	151	0.696921	3.03444	1.6812e-26	1.45589e-25	3.59411e-26	3126	tags=87%, list=28%, signal=64%	DYRK3/RND3/BTG1/ETS2/TGIF1/HSPBAP1/KLHL11/UTP25/ILF3-DT/SLC35F2/GEM/R3HCC1L/PPP1R10/C12orf29/LINC01128/TEX10/ING1/NUFIP1/KANSL2/NUMB/KRI1/RPGR/RMC1/RIPK2/MTPAP/MIS12/ZNF143/CBLL1/RSRC2/MRPL32/GATAD2B/MED17/TFIP11/CWC22/MRPS30/NUP35/DYNC1LI1/UBAP1/SNW1/ZNF394/SLU7/TRMO/VPS26A/COG1/CGRRF1/WDR75/CNBP/TBC1D15/KDSR/TMEM70/NAF1/CEBPZ/EID2/USP3/BRD2/RBM22/MED6/ZNF350/CNOT10/AKIRIN2/ZNF26/GTPBP10/LGALS8/…
ZBTB21	ZBTB21	82	0.804471	3.21458	5.39645e-26	4.62553e-25	1.14189e-25	1814	tags=87%, list=16%, signal=73%	EREG/RORA/ABL2/ITPRIP/E2F7/DYRK3/SPRY2/LURAP1L/LRRC8C/CD55/IER3/TNFRSF10D/PTP4A1/C17orf58/SLC19A2/CREBRF/PIGW/EFL1/TCP11L2/ZNF697/COQ10B/UTP25/TSC22D1/SLC36A4/SERPINB8/FOXP1/ELL/STK24/RASSF8/RRN3/RBM15/UBIAD1/PPTC7/MTAP/WDR43/RICTOR/MCL1/DUSP16/NUMB/PAQR3/NT5C3A/MIS12/CBLL1/GABPB1/ADO/TIPARP/NRP1/COA7/TMEM33/SCAF4/RYBP/RAMAC/MOSMO/TOPORS/BRPF1/RB1CC1/ABHD2/TBC1D15/CLMP/CEBPZ/ATL2/FBXO28/SREK1IP1/…
ZNF444	ZNF444	304	0.557442	2.6235	5.65852e-26	4.80116e-25	1.18525e-25	3940	tags=70%, list=35%, signal=47%	SGF29/AKAP8L/ATP6V0B/AUP1/ESRRA/ALKBH2/PIP4P1/TYSND1/SIRT6/POLRMT/GPANK1/ZNF213/ERF/PPP1R35/INAFM1/OXLD1/CRTC2/YJU2B/POLR2H/ZNF593/SIGIRR/SMPD4BP/IRF2BP1/QPCTL/EIF2B4/AGTRAP/TBKBP1/FDX2/PHLDB3/TP53I13/PRR14/SPSB3/CCDC106/INO80E/PEX16/THAP3/BOLA1/C1orf35/MRPL55/PSMG3/ANKRD54/FIZ1/HAGHL/MIEN1/RHOB/PCGF1/SART1/C7orf26/TNIP2/MRPL38/COQ4/FAM50A/ERMARD/MRPL51/NUP50-DT/TMEM208/SELENOK/TRPT1/ZNF768/SCAND…
[truncated: 741 more rows]

## Sheet: D.nIB
ID	Description	setSize	enrichmentScore	NES	pvalue	p.adjust	qvalue	rank	leading_edge	core_enrichment
[truncated: 840 more rows]

## Sheet: 2D
ID	Description	setSize	enrichmentScore	NES	pvalue	p.adjust	qvalue	rank	leading_edge	core_enrichment
[truncated: 840 more rows]
